# Supplementary material for: Quality control for terms and definitions in ontologies and taxonomies
Source: BMC Bioinformatics. 2006 Apr 19;7:212. doi: 10.1186/1471-2105-7-212 (PMC1482721; doi:10.1186/1471-2105-7-212)
Supplement: Additional File 1 — Circular definitions, circularity index ≥ 0.5 (See also Figure 1, A1) [file 1471-2105-7-212-S1.out]

id	term	definition	term_length	def_length	c_index	category
GO:0001655	urogenital system development	Development of the urogenital system.	3	3	1	circ_def
GO:0001657	ureteric bud development	Development of the ureteric bud.	3	3	1	circ_def
GO:0001658	ureteric bud branching	Branching of the ureteric bud.	3	3	1	circ_def
GO:0018174	protein-heme P460 linkage	The linkage of protein to heme P460.	4	4	1	circ_def
GO:0018174	protein-haem P460 linkage	The linkage of protein to heme P460.	4	4	1	circ_def
GO:0030234	enzyme modulator	Modulates the activity of an enzyme.	3	3	1	circ_def
GO:0030234	enzyme regulator activity	Modulates the activity of an enzyme.	3	3	1	circ_def
GO:0030430	host cell cytoplasm	The cytoplasm of a host cell.	3	3	1	circ_def
GO:0042025	host cell nucleus	The nucleus of a host cell.	3	3	1	circ_def
GO:0018359	protein-heme P460 linkage via heme P460-bis-L-cysteine-L-tyrosine	The linkage of protein to heme P460 via heme P460-bis-L-cysteine-L-tyrosine.	9	10	0.9	circ_def
GO:0018359	protein-haem P460 linkage via haem P460-bis-L-cysteine-L-tyrosine	The linkage of protein to heme P460 via heme P460-bis-L-cysteine-L-tyrosine.	9	10	0.9	circ_def
GO:0018360	protein-heme P460 linkage via heme P460-bis-L-cysteine-L-lysine	The linkage of protein to heme P460 via heme P460-bis-L-cysteine-L-lysine.	9	10	0.9	circ_def
GO:0018360	protein-haem P460 linkage via haem P460-bis-L-cysteine-L-lysine	The linkage of protein to heme P460 via heme P460-bis-L-cysteine-L-lysine.	9	10	0.9	circ_def
GO:0006474	N-terminal protein amino acid acetylation	The acetylation of the N-terminal amino acid of proteins.	6	7	0.857143	circ_def
GO:0006480	N-terminal protein amino acid methylation	The methylation of the N-terminal amino acid of a protein.	6	7	0.857143	circ_def
GO:0006481	C-terminal protein amino acid methylation	The methylation of the C-terminal amino acid of a protein.	6	7	0.857143	circ_def
GO:0018006	N-terminal protein amino acid glucuronylation	The glucuronylation of the N-terminal amino acid of proteins.	6	7	0.857143	circ_def
GO:0042251	maintenance of polarity of larval imaginal disc epithelium	The maintenance of an established polarized larval imaginal disc epithelium.	6	7	0.857143	circ_def
GO:0050989	N-terminal protein amino acid carboxylation	The carboxylation of the N-terminal amino acid of proteins.	6	7	0.857143	circ_def
GO:0050990	N-terminal protein amino acid carbamylation	The carbamoylation of the N-terminal amino acid of proteins.	6	7	0.857143	circ_def
GO:0050990	N-terminal protein amino acid carbamoylation	The carbamoylation of the N-terminal amino acid of proteins.	6	7	0.857143	circ_def
GO:0009863	salicylic acid mediated signaling pathway	Signal transduction pathway mediated by salicylic acid.	5	6	0.833333	circ_def
GO:0009863	salicylic acid mediated signalling pathway	Signal transduction pathway mediated by salicylic acid.	5	6	0.833333	circ_def
GO:0009867	jasmonic acid mediated signaling pathway	Signal transduction pathway mediated by jasmonic acid.	5	6	0.833333	circ_def
GO:0009867	jasmonic acid mediated signalling pathway	Signal transduction pathway mediated by jasmonic acid.	5	6	0.833333	circ_def
GO:0018283	iron incorporation into metallo-sulfur cluster	The incorporation of iron into a metallo-sulfur cluster.	5	6	0.833333	circ_def
GO:0018283	iron incorporation into metallo-sulphur cluster	The incorporation of iron into a metallo-sulfur cluster.	5	6	0.833333	circ_def
GO:0018289	molybdenum incorporation into metallo-sulfur cluster	The incorporation of molybdenum into a metallo-sulfur cluster.	5	6	0.833333	circ_def
GO:0018289	molybdenum incorporation into metallo-sulphur cluster	The incorporation of molybdenum into a metallo-sulfur cluster.	5	6	0.833333	circ_def
GO:0018291	molybdenum incorporation into iron-sulphur cluster	The incorporation of molybdenum into an iron-sulfur cluster.	5	6	0.833333	circ_def
GO:0018291	molybdenum incorporation into iron-sulfur cluster	The incorporation of molybdenum into an iron-sulfur cluster.	5	6	0.833333	circ_def
GO:0018414	nickel incorporation into metallo-sulphur cluster	The incorporation of nickel into a metallo-sulfur cluster.	5	6	0.833333	circ_def
GO:0018414	nickel incorporation into metallo-sulfur cluster	The incorporation of nickel into a metallo-sulfur cluster.	5	6	0.833333	circ_def
GO:0018427	copper incorporation into metallo-sulfur cluster	The incorporation of copper into a metallo-sulfur cluster.	5	6	0.833333	circ_def
GO:0018427	copper incorporation into metallo-sulphur cluster	The incorporation of copper into a metallo-sulfur cluster.	5	6	0.833333	circ_def
GO:0019728	peptidyl-allysine oxidation to 2-aminoadipic acid	The oxidation of allysine to 2-aminoadipic acid.	5	6	0.833333	circ_def
GO:0042270	protection from natural killer cell mediated cytolysis	The process of protecting a cell from cytolysis by natural killer cells.	5	6	0.833333	circ_def
GO:0042699	follicle stimulating hormone signalling pathway	The hormone signaling pathway that is mediated by follicle stimulating hormone.	5	6	0.833333	circ_def
GO:0042699	follicle stimulating hormone signaling pathway	The hormone signaling pathway that is mediated by follicle stimulating hormone.	5	6	0.833333	circ_def
GO:0043000	Golgi to plasma membrane cystic fibrosis transmembrane conductance regulator protein transport	The directed movement of Cystic Fibrosis Transmembrane conductance Regulator (CFTR) protein from the Golgi to the plasma membrane.	10	12	0.833333	circ_def
GO:0043000	Golgi to plasma membrane CFTR protein transport	The directed movement of Cystic Fibrosis Transmembrane conductance Regulator (CFTR) protein from the Golgi to the plasma membrane.	10	12	0.833333	circ_def
GO:0048210	Golgi vesicle fusion to target membrane	Fusion of the membrane of a Golgi transport vesicle with its target membrane.	5	6	0.833333	circ_def
GO:0048210	dictyosome vesicle fusion to target membrane	Fusion of the membrane of a Golgi transport vesicle with its target membrane.	5	6	0.833333	circ_def
GO:0050834	molybdenum incorporation via L-cysteinyl copper sulfido molybdopterin cytosine dinuncleotide	The incorporation of molybdenum into a protein by L-cysteinyl copper sulfido molybdopterin cytosine dinuncleotide.	9	11	0.818182	circ_def
GO:0018301	iron incorporation into iron-sulfur cluster via tris-L-cysteinyl-L-cysteine persulfido-bis-L-glutamato-L-histidino tetrairon	The incorporation of iron into an iron-sulfur cluster by tris-L-cysteinyl-L-cysteine persulfido-bis-L-glutamato-L-histidino tetrairon.	13	16	0.8125	circ_def
GO:0018301	iron incorporation into iron-sulphur cluster via tris-L-cysteinyl-L-cysteine persulphido-bis-L-glutamato-L-histidino tetrairon	The incorporation of iron into an iron-sulfur cluster by tris-L-cysteinyl-L-cysteine persulfido-bis-L-glutamato-L-histidino tetrairon.	13	16	0.8125	circ_def
GO:0000153	cytoplasmic ubiquitin ligase complex	A ubiquitin ligase complex found in the cytoplasm.	4	5	0.8	circ_def
GO:0009673	low affinity phosphate transporter activity	Transporter that catalyzes phosphate transport with a low affinity for phosphate.	4	5	0.8	circ_def
GO:0009862	salicylic acid mediated signaling pathway	Signal transduction pathway mediated by salicylic acid involved in systemic acquired resistance.	8	10	0.8	circ_def
GO:0009862	systemic acquired resistance salicylic acid mediated signalling pathway	Signal transduction pathway mediated by salicylic acid involved in systemic acquired resistance.	8	10	0.8	circ_def
GO:0009862	systemic acquired resistance salicylic acid mediated signaling pathway	Signal transduction pathway mediated by salicylic acid involved in systemic acquired resistance.	8	10	0.8	circ_def
GO:0009864	induced systemic resistance jasmonic acid mediated signaling pathway	Signal transduction pathway mediated by jasmonic acid involved in induced systemic resistance.	8	10	0.8	circ_def
GO:0009864	induced systemic resistance jasmonic acid mediated signalling pathway	Signal transduction pathway mediated by jasmonic acid involved in induced systemic resistance.	8	10	0.8	circ_def
GO:0009864	jasmonic acid mediated signaling pathway	Signal transduction pathway mediated by jasmonic acid involved in induced systemic resistance.	8	10	0.8	circ_def
GO:0009873	ethylene mediated signalling pathway	Signal transduction pathway mediated by ethylene.	4	5	0.8	circ_def
GO:0009873	ethylene mediated signaling pathway	Signal transduction pathway mediated by ethylene.	4	5	0.8	circ_def
GO:0018079	protein amino acid halogenation	The addition of a halogen to a protein amino acid.	4	5	0.8	circ_def
GO:0018147	molybdenum incorporation via L-selenocysteinyl molybdopterin guanine dinucleotide	The incorporation of molybdenum into a protein via L-selenocysteinyl molybdopterin guanine dinucleotide.	8	10	0.8	circ_def
GO:0018158	protein amino acid oxidation	The modification of a protein amino acid by oxidation.	4	5	0.8	circ_def
GO:0018184	protein amino acid polyamination	The modification of a protein amino acid by polyamination.	4	5	0.8	circ_def
GO:0018190	protein amino acid octanoylation	The modification of a protein amino acid by octanoylation.	4	5	0.8	circ_def
GO:0018197	peptidyl-aspartic acid modification	The modification of peptidyl-aspartic acid.	4	5	0.8	circ_def
GO:0018200	peptidyl-glutamic acid modification	The modification of peptidyl-glutamic acid.	4	5	0.8	circ_def
GO:0018215	protein amino acid phosphopantetheinylation	The modification of a protein amino acid by phosphopantetheinylation.	4	5	0.8	circ_def
GO:0018315	molybdenum incorporation into molybdenum-sulfur cluster	The incorporation of molybdenum into a molybdenum-sulfur cluster.	4	5	0.8	circ_def
GO:0018315	molybdenum incorporation into molybdenum-sulphur cluster	The incorporation of molybdenum into a molybdenum-sulfur cluster.	4	5	0.8	circ_def
GO:0018335	protein amino acid succinylation	The modification of a protein amino acid by succinylation.	4	5	0.8	circ_def
GO:0018411	protein amino acid glucuronidation	The modification of a protein by amino acid glucuronidation.	4	5	0.8	circ_def
GO:0018428	copper incorporation into copper-sulphur cluster	The incorporation of copper into a copper-sulfur cluster.	4	5	0.8	circ_def
GO:0018428	copper incorporation into copper-sulfur cluster	The incorporation of copper into a copper-sulfur cluster.	4	5	0.8	circ_def
GO:0019367	fatty acid elongation saturated fatty acid	Elongation of a saturated fatty acid chain.	4	5	0.8	circ_def
GO:0020002	host cell plasma membrane	The plasma membrane surrounding a host cell.	4	5	0.8	circ_def
GO:0030116	glial cell line-derived neurotrophic factor receptor ligand	A growth factor that binds to glial cell line-derived neurotrophic factor receptors.	8	10	0.8	circ_def
GO:0030116	glial cell line-derived neurotrophic factor receptor binding	A growth factor that binds to glial cell line-derived neurotrophic factor receptors.	8	10	0.8	circ_def
GO:0030128	clathrin coat of endocytic vesicle	A clathrin coat found on an endocytic vesicle.	4	5	0.8	circ_def
GO:0030128	clathrin coat of endocytotic vesicle	A clathrin coat found on an endocytic vesicle.	4	5	0.8	circ_def
GO:0030129	clathrin coat of synaptic vesicle	A clathrin coat found on a synaptic vesicle.	4	5	0.8	circ_def
GO:0030235	nitric oxide synthase regulator activity	Modulates the activity of nitric oxide synthase.	4	5	0.8	circ_def
GO:0030235	nitric-oxide synthase regulator activity	Modulates the activity of nitric oxide synthase.	4	5	0.8	circ_def
GO:0035050	embryonic heart tube development	Generation and development of the embryonic heart tube.	4	5	0.8	circ_def
GO:0040001	mitotic spindle positioning and orientation	The intracellular positioning and orientation of the mitotic spindle.	4	5	0.8	circ_def
GO:0042258	molybdenum incorporation via L-serinyl molybdopterin guanine dinucleotide	The incorporation of molybdenum into a protein via L-serinyl molybdopterin guanine dinucleotide.	8	10	0.8	circ_def
GO:0042700	luteinizing hormone signaling pathway	The hormone signaling pathway that is mediated by luteinizing hormone.	4	5	0.8	circ_def
GO:0042700	luteinizing hormone signalling pathway	The hormone signaling pathway that is mediated by luteinizing hormone.	4	5	0.8	circ_def
GO:0045199	maintenance of epithelial cell polarity	The maintenance of the apicobasal polarity of an epithelial cell.	4	5	0.8	circ_def
GO:0045307	activator of the establishment of competence for transformation activity	OBSOLETE. Activates the establishment of competence for transformation.	4	5	0.8	circ_def
GO:0046730	viral induction of host immune response	The induction by a virus of an immune response in the host.	4	5	0.8	circ_def
GO:0048201	plasma membrane to endosome targeting	The targeting of vesicles from the plasma membrane to the endosome.	4	5	0.8	circ_def
GO:0048202	clathrin coating of Golgi vesicle	The coating of a Golgi transport vesicle with clathrin.	4	5	0.8	circ_def
GO:0048227	plasma membrane to endosome transport	Transport of a vesicle from the plasma membrane to the endosome.	4	5	0.8	circ_def
GO:0048249	high affinity phosphate transporter activity	Transporter that catalyzes phosphate transport with a high affinity for phosphate.	4	5	0.8	circ_def
GO:0050842	copper incorporation via L-cysteinyl copper sulfido molybdopterin cytosine dinuncleotide	The incorporation of copper into a protein by L-cysteinyl copper sulfido molybdopterin cytosine dinuncleotide.	8	10	0.8	circ_def
GO:0000308	cytoplasmic cyclin-dependent protein kinase holoenzyme complex	Cyclin-dependent protein kinase (CDK) complex found in the cytoplasm.	7	9	0.777778	circ_def
GO:0000308	CDK holoenzyme	Cyclin-dependent protein kinase (CDK) complex found in the cytoplasm.	7	9	0.777778	circ_def
GO:0005105	type 1 fibroblast growth factor receptor ligand	Interacting selectively with the type 1 fibroblast growth factor receptor (FGFR1).	7	9	0.777778	circ_def
GO:0005105	FGFR1 ligand	Interacting selectively with the type 1 fibroblast growth factor receptor (FGFR1).	7	9	0.777778	circ_def
GO:0005105	breathless ligand	Interacting selectively with the type 1 fibroblast growth factor receptor (FGFR1).	7	9	0.777778	circ_def
GO:0005105	breathless binding	Interacting selectively with the type 1 fibroblast growth factor receptor (FGFR1).	7	9	0.777778	circ_def
GO:0005105	type 1 fibroblast growth factor receptor binding	Interacting selectively with the type 1 fibroblast growth factor receptor (FGFR1).	7	9	0.777778	circ_def
GO:0005105	FGFR1 binding	Interacting selectively with the type 1 fibroblast growth factor receptor (FGFR1).	7	9	0.777778	circ_def
GO:0005111	heartless binding	Interacting selectively with the type 2 fibroblast growth factor receptor (FGFR2).	7	9	0.777778	circ_def
GO:0005111	FGFR2 binding	Interacting selectively with the type 2 fibroblast growth factor receptor (FGFR2).	7	9	0.777778	circ_def
GO:0005111	FGFR2 ligand	Interacting selectively with the type 2 fibroblast growth factor receptor (FGFR2).	7	9	0.777778	circ_def
GO:0005111	heartless ligand	Interacting selectively with the type 2 fibroblast growth factor receptor (FGFR2).	7	9	0.777778	circ_def
GO:0005111	type 2 fibroblast growth factor receptor binding	Interacting selectively with the type 2 fibroblast growth factor receptor (FGFR2).	7	9	0.777778	circ_def
GO:0005111	type 2 fibroblast growth factor receptor ligand	Interacting selectively with the type 2 fibroblast growth factor receptor (FGFR2).	7	9	0.777778	circ_def
GO:0009866	induced systemic resistance ethylene mediated signaling pathway	Signal transduction pathway mediated by ethylene involved in induced systemic resistance.	7	9	0.777778	circ_def
GO:0009866	ethylene mediated signaling pathway	Signal transduction pathway mediated by ethylene involved in induced systemic resistance.	7	9	0.777778	circ_def
GO:0009866	induced systemic resistance ethylene mediated signalling pathway	Signal transduction pathway mediated by ethylene involved in induced systemic resistance.	7	9	0.777778	circ_def
GO:0018187	molybdenum incorporation via L-cysteinyl molybdopterin guanine dinucleotide	The incorporation of molybdenum into a protein by L-cysteinyl molybdopterin guanine dinucleotide.	7	9	0.777778	circ_def
GO:0018379	cytochrome c-heme linkage via heme-bis-L-cysteine	The linkage of cytochromes and other heme proteins to heme via heme-bis-L-cysteine.	7	9	0.777778	circ_def
GO:0018379	cytochrome c-haem linkage via haem-bis-L-cysteine	The linkage of cytochromes and other heme proteins to heme via heme-bis-L-cysteine.	7	9	0.777778	circ_def
GO:0000132	mitotic spindle orientation	The intracellular orientation of the mitotic spindle.	3	4	0.75	circ_def
GO:0001751	eye photoreceptor differentiation	The differentiation of eye photoreceptors in the fly.	3	4	0.75	circ_def
GO:0005045	endoplasmic reticulum receptor activity	OBSOLETE. A receptor in the endoplasmic reticulum.	3	4	0.75	circ_def
GO:0005115	Ror ligand	Interaction with the receptor tyrosine kinase-like orphan receptor (Ror).	6	8	0.75	circ_def
GO:0005115	Ror binding	Interaction with the receptor tyrosine kinase-like orphan receptor (Ror).	6	8	0.75	circ_def
GO:0005115	receptor tyrosine kinase-like orphan receptor ligand	Interaction with the receptor tyrosine kinase-like orphan receptor (Ror).	6	8	0.75	circ_def
GO:0005115	receptor tyrosine kinase-like orphan receptor binding	Interaction with the receptor tyrosine kinase-like orphan receptor (Ror).	6	8	0.75	circ_def
GO:0006404	RNA-nucleus import	The import of RNA from the cytoplasm to the nucleus.	3	4	0.75	circ_def
GO:0006405	RNA-nucleus export	The export of RNA from the nucleus to the cytoplasm.	3	4	0.75	circ_def
GO:0006406	mRNA-nucleus export	The export of mRNA from the nucleus to the cytoplasm.	3	4	0.75	circ_def
GO:0006407	rRNA-nucleus export	The export of rRNA from the nucleus to the cytoplasm.	3	4	0.75	circ_def
GO:0006408	snRNA-nucleus export	The export of snRNA from the nucleus to the cytoplasm.	3	4	0.75	circ_def
GO:0006409	tRNA-nucleus export	The export of tRNA from the nucleus to the cytoplasm.	3	4	0.75	circ_def
GO:0009875	pollen-pistil interaction	The interaction between a pollen grain and pistil.	3	4	0.75	circ_def
GO:0009995	soluble molecule recognition	The recognition of soluble molecules in the environment.	3	4	0.75	circ_def
GO:0016031	cytoplasmic tRNA mitochondrial import	The import of cytoplasmic tRNA by the mitochondrion.	3	4	0.75	circ_def
GO:0016336	establishment and or maintenance of polarity of larval imaginal disc epithelium	The specification, formation and maintenance of a polarized larval imaginal disc epithelium.	6	8	0.75	circ_def
GO:0016536	cyclin-dependent protein kinase 5 activator intrinsic regulator activity	Modulation of the activity of cyclin-dependent protein kinase 5 activator.	6	8	0.75	circ_def
GO:0016536	cyclin-dependent protein kinase 5 activator regulator activity	Modulation of the activity of cyclin-dependent protein kinase 5 activator.	6	8	0.75	circ_def
GO:0017003	protein-haem linkage	The covalent linkage of heme and a protein.	3	4	0.75	circ_def
GO:0017003	protein-heme linkage	The covalent linkage of heme and a protein.	3	4	0.75	circ_def
GO:0017007	protein-bilin linkage	The covalent linkage of bilin and a protein.	3	4	0.75	circ_def
GO:0018063	cytochrome c-heme linkage	The linkage of cytochromes and other heme proteins to heme.	3	4	0.75	circ_def
GO:0018063	cytochrome c-haem linkage	The linkage of cytochromes and other heme proteins to heme.	3	4	0.75	circ_def
GO:0018091	peptidyl-asparagine racemization	The racemization of peptidyl-asparagine.	3	4	0.75	circ_def
GO:0018143	nucleic acid-protein covalent cross-linking	The formation of a covalent cross-link between a nucleic acid and a protein.	6	8	0.75	circ_def
GO:0018186	peroxidase-haem linkage	The covalent linkage of heme to peroxidase.	3	4	0.75	circ_def
GO:0018186	peroxidase-heme linkage	The covalent linkage of heme to peroxidase.	3	4	0.75	circ_def
GO:0018194	peptidyl-alanine modification	The modification of peptidyl-alanine.	3	4	0.75	circ_def
GO:0018195	peptidyl-arginine modification	The modification of peptidyl-arginine.	3	4	0.75	circ_def
GO:0018196	peptidyl-asparagine modification	The modification of peptidyl-asparagine.	3	4	0.75	circ_def
GO:0018198	peptidyl-cysteine modification	The modification of peptidyl-cysteine.	3	4	0.75	circ_def
GO:0018199	peptidyl-glutamine modification	The modification of peptidyl-glutamine.	3	4	0.75	circ_def
GO:0018201	peptidyl-glycine modification	The modification of peptidyl-glycine.	3	4	0.75	circ_def
GO:0018202	peptidyl-histidine modification	The modification of peptidyl-histidine.	3	4	0.75	circ_def
GO:0018203	peptidyl-isoleucine modification	The modification of peptidyl-isoleucine.	3	4	0.75	circ_def
GO:0018204	peptidyl-leucine modification	The modification of peptidyl-leucine.	3	4	0.75	circ_def
GO:0018205	peptidyl-lysine modification	The modification of peptidyl-lysine.	3	4	0.75	circ_def
GO:0018206	peptidyl-methionine modification	The modification of peptidyl-methionine.	3	4	0.75	circ_def
GO:0018207	peptidyl-phenylalanine modification	The modification of peptidyl-phenylalanine.	3	4	0.75	circ_def
GO:0018208	peptidyl-proline modification	The modification of peptidyl-proline.	3	4	0.75	circ_def
GO:0018209	peptidyl-serine modification	The modification of peptidyl-serine.	3	4	0.75	circ_def
GO:0018210	peptidyl-threonine modification	The modification of peptidyl-threonine.	3	4	0.75	circ_def
GO:0018211	peptidyl-tryptophan modification	The modification of peptidyl-tryptophan.	3	4	0.75	circ_def
GO:0018212	peptidyl-tyrosine modification	The modification of peptidyl-tyrosine.	3	4	0.75	circ_def
GO:0018213	peptidyl-valine modification	The modification of peptidyl-valine.	3	4	0.75	circ_def
GO:0018292	molybdenum incorporation via L-cysteinyl molybdopterin	The incorporation of molybdenum into a protein via L-cysteinyl molybdopterin.	6	8	0.75	circ_def
GO:0018362	peroxidase-haem linkage via dihydroxyhaem-L-aspartyl ester-L-glutamyl ester	The covalent linkage of heme to peroxidase via dihydroxyheme-L-aspartyl ester-L-glutamyl ester.	9	12	0.75	circ_def
GO:0018362	peroxidase-heme linkage via dihydroxyheme-L-aspartyl ester-L-glutamyl ester	The covalent linkage of heme to peroxidase via dihydroxyheme-L-aspartyl ester-L-glutamyl ester.	9	12	0.75	circ_def
GO:0018378	cytochrome c-haem linkage via haem-L-cysteine	The linkage of cytochromes and other heme proteins to heme via heme-L-cysteine.	6	8	0.75	circ_def
GO:0018378	cytochrome c-heme linkage via heme-L-cysteine	The linkage of cytochromes and other heme proteins to heme via heme-L-cysteine.	6	8	0.75	circ_def
GO:0018395	peptidyl-lysine hydroxylation to 5-hydroxy-L-lysine	The hydroxylation of peptidyl-lysine to peptidyl-5-hydroxy-L-lysine.	6	8	0.75	circ_def
GO:0018396	peptidyl-lysine hydroxylation to 4-hydroxy-L-lysine	The hydroxylation of peptidyl-lysine to peptidyl-4-hydroxy-L-lysine.	6	8	0.75	circ_def
GO:0018986	mitotic spindle positioning	The intracellular positioning of the mitotic spindle.	3	4	0.75	circ_def
GO:0019074	viral RNA genome packaging	The packaging of viral RNA into a nucleocapsid.	3	4	0.75	circ_def
GO:0019082	viral protein processing	The posttranslational processing of viral proteins.	3	4	0.75	circ_def
GO:0019123	peptidyl-methionine racemization	The racemization of peptidyl-methionine.	3	4	0.75	circ_def
GO:0019124	peptidyl-isoleucine racemization	The racemization of peptidyl-isoleucine.	3	4	0.75	circ_def
GO:0019125	peptidyl-phenylalanine racemization	The racemization of peptidyl-phenylalanine.	3	4	0.75	circ_def
GO:0019126	peptidyl-serine racemization	The racemization of peptidyl-serine.	3	4	0.75	circ_def
GO:0019128	peptidyl-tryptophan racemization	The racemization of peptidyl-tryptophan.	3	4	0.75	circ_def
GO:0019129	peptidyl-leucine racemization	The racemization of peptidyl-leucine.	3	4	0.75	circ_def
GO:0019916	peptidyl-D-alanine racemization direct	The racemization of peptidyl-alanine.	3	4	0.75	circ_def
GO:0030125	clathrin vesicle coat	A clathrin coat found on a vesicle.	3	4	0.75	circ_def
GO:0030130	clathrin coat of trans-Golgi network vesicle	A clathrin coat found on a vesicle of the trans-Golgi network.	6	8	0.75	circ_def
GO:0030249	guanylate cyclase regulator activity	Modulates the activity of guanylate cyclase.	3	4	0.75	circ_def
GO:0030250	guanylin	Increases the activity of guanylate cyclase.	3	4	0.75	circ_def
GO:0030250	guanylate cyclase activator activity	Increases the activity of guanylate cyclase.	3	4	0.75	circ_def
GO:0030323	respiratory tube development	Development of any tube in the respiratory tract.	3	4	0.75	circ_def
GO:0030383	host-pathogen interaction	Any interaction between a pathogen and its host organism.	3	4	0.75	circ_def
GO:0030399	autophagic membrane degradation	Degradation of the membranes of autophagic vacuoles.	3	4	0.75	circ_def
GO:0030526	granulocyte macrophage colony-stimulating factor receptor complex	The heterodimeric receptor for granulocyte macrophage colony-stimulating factor.	6	8	0.75	circ_def
GO:0030658	transport vesicle membrane	The membrane surrounding a transport vesicle.	3	4	0.75	circ_def
GO:0030659	cytoplasmic vesicle membrane	The membrane surrounding a cytoplasmic vesicle.	3	4	0.75	circ_def
GO:0030662	coated vesicle membrane	The membrane surrounding a coated vesicle.	3	4	0.75	circ_def
GO:0030666	endocytic vesicle membrane	The membrane surrounding an endocytic vesicle.	3	4	0.75	circ_def
GO:0030667	secretory granule membrane	The membrane surrounding a secretory granule.	3	4	0.75	circ_def
GO:0030670	phagocytic vesicle membrane	The membrane surrounding a phagocytic vesicle.	3	4	0.75	circ_def
GO:0030672	synaptic vesicle membrane	The membrane surrounding a synaptic vesicle.	3	4	0.75	circ_def
GO:0035012	polytene chromosome telomeric region	The terminal region of a polytene chromosome.	3	4	0.75	circ_def
GO:0042589	zymogen granule membrane	The outer membrane of a zymogen granule.	3	4	0.75	circ_def
GO:0042639	hair resting phase	The resting phase of hair cycle.	3	4	0.75	circ_def
GO:0042639	telogen	The resting phase of hair cycle.	3	4	0.75	circ_def
GO:0045096	type I intermediate filament	OBSOLETE. A type of intermediate filament.	3	4	0.75	circ_def
GO:0045096	acidic keratin	OBSOLETE. A type of intermediate filament.	3	4	0.75	circ_def
GO:0045097	basic neutral keratin	OBSOLETE. A type of intermediate filament.	3	4	0.75	circ_def
GO:0045097	type II intermediate filament	OBSOLETE. A type of intermediate filament.	3	4	0.75	circ_def
GO:0045216	intercellular junction assembly and or maintenance	The assembly and maintenance of junctions between cells.	3	4	0.75	circ_def
GO:0048268	clathrin coat assembly	Assembly of clathrin triskelia into clathrin cage.	3	4	0.75	circ_def
GO:0048268	clathrin cage assembly	Assembly of clathrin triskelia into clathrin cage.	3	4	0.75	circ_def
GO:0050844	peptidyl-selenocysteine modification	The modification of peptidyl-selenocysteine.	3	4	0.75	circ_def
GO:0050895	response to circadian rhythm	A physiological response to a circadian rhythm.	3	4	0.75	circ_def
GO:0050895	circadian response	A physiological response to a circadian rhythm.	3	4	0.75	circ_def
GO:0050895	circadian process	A physiological response to a circadian rhythm.	3	4	0.75	circ_def
GO:0018363	peroxidase-heme linkage via dihydroxyheme-L-aspartyl ester-L-glutamyl ester-L-methionine sulphonium	The covalent linkage of heme to peroxidase via dihydroxyheme-L-aspartyl ester-L-glutamyl ester-L-methionine sulfonium.	11	15	0.733333	circ_def
GO:0018363	peroxidase-haem linkage via dihydroxyhaem-L-aspartyl ester-L-glutamyl ester-L-methionine sulfonium	The covalent linkage of heme to peroxidase via dihydroxyheme-L-aspartyl ester-L-glutamyl ester-L-methionine sulfonium.	11	15	0.733333	circ_def
GO:0018363	peroxidase-heme linkage via dihydroxyheme-L-aspartyl ester-L-glutamyl ester-L-methionine sulfonium	The covalent linkage of heme to peroxidase via dihydroxyheme-L-aspartyl ester-L-glutamyl ester-L-methionine sulfonium.	11	15	0.733333	circ_def
GO:0009868	jasmonic acid ethylene-dependent systemic resistance jasmonic acid mediated signalling pathway	Signal transduction pathway mediated by jasmonic acid involved in jasmonic acid/ethylene dependent systemic resistance.	8	11	0.727273	circ_def
GO:0009868	jasmonic acid ethylene-dependent systemic resistance jasmonic acid mediated signaling pathway	Signal transduction pathway mediated by jasmonic acid involved in jasmonic acid/ethylene dependent systemic resistance.	8	11	0.727273	circ_def
GO:0009868	jasmonic acid mediated signaling pathway	Signal transduction pathway mediated by jasmonic acid involved in jasmonic acid/ethylene dependent systemic resistance.	8	11	0.727273	circ_def
GO:0009871	ethylene mediated signaling pathway	Signal transduction pathway mediated by ethylene involved in jasmonic acid/ethylene dependent systemic resistance.	8	11	0.727273	circ_def
GO:0009871	jasmonic acid ethylene-dependent systemic resistance ethylene mediated signalling pathway	Signal transduction pathway mediated by ethylene involved in jasmonic acid/ethylene dependent systemic resistance.	8	11	0.727273	circ_def
GO:0009871	jasmonic acid ethylene-dependent systemic resistance ethylene mediated signaling pathway	Signal transduction pathway mediated by ethylene involved in jasmonic acid/ethylene dependent systemic resistance.	8	11	0.727273	circ_def
GO:0030372	high molecular weight B-cell growth factor receptor ligand	Interacting selectively with the high molecular weight B-cell growth factor receptor.	8	11	0.727273	circ_def
GO:0030372	high molecular weight B-cell growth factor receptor binding	Interacting selectively with the high molecular weight B-cell growth factor receptor.	8	11	0.727273	circ_def
GO:0042658	major histocompatibility complex class II protein binding via antigen binding groove	Interacting selectively with the antigen binding groove of major histocompatibility complex class II molecules.	8	11	0.727273	circ_def
GO:0042658	MHC class II protein binding via antigen binding groove	Interacting selectively with the antigen binding groove of major histocompatibility complex class II molecules.	8	11	0.727273	circ_def
GO:0000027	ribosomal large subunit assembly and maintenance	The maintenance and assembly of the large ribosomal subunit from its constituent parts.	5	7	0.714286	circ_def
GO:0000028	ribosomal small subunit assembly and maintenance	The maintenance and assembly of the small ribosomal subunit from its constituent parts.	5	7	0.714286	circ_def
GO:0000375	RNA splicing via transesterification reactions	Splicing of RNA via a series of two transesterification reactions.	5	7	0.714286	circ_def
GO:0005104	FGFR ligand	Interacting selectively with the fibroblast growth factor receptor (FGFR).	5	7	0.714286	circ_def
GO:0005104	fibroblast growth factor receptor ligand	Interacting selectively with the fibroblast growth factor receptor (FGFR).	5	7	0.714286	circ_def
GO:0005104	fibroblast growth factor receptor binding	Interacting selectively with the fibroblast growth factor receptor (FGFR).	5	7	0.714286	circ_def
GO:0005104	FGF receptor binding	Interacting selectively with the fibroblast growth factor receptor (FGFR).	5	7	0.714286	circ_def
GO:0005104	FGFR binding	Interacting selectively with the fibroblast growth factor receptor (FGFR).	5	7	0.714286	circ_def
GO:0005104	fibroblast growth factor	Interacting selectively with the fibroblast growth factor receptor (FGFR).	5	7	0.714286	circ_def
GO:0005157	macrophage colony stimulating factor receptor binding	Interacting selectively with the macrophage colony stimulating factor receptor.	5	7	0.714286	circ_def
GO:0005157	macrophage colony stimulating factor receptor ligand	Interacting selectively with the macrophage colony stimulating factor receptor.	5	7	0.714286	circ_def
GO:0005160	TGF-beta receptor binding	Interacting selectively with the transforming growth factor beta receptor.	5	7	0.714286	circ_def
GO:0005160	transforming growth factor beta	Interacting selectively with the transforming growth factor beta receptor.	5	7	0.714286	circ_def
GO:0005160	transforming growth factor beta receptor binding	Interacting selectively with the transforming growth factor beta receptor.	5	7	0.714286	circ_def
GO:0005160	transforming growth factor beta receptor ligand	Interacting selectively with the transforming growth factor beta receptor.	5	7	0.714286	circ_def
GO:0005160	TGFbeta receptor binding	Interacting selectively with the transforming growth factor beta receptor.	5	7	0.714286	circ_def
GO:0005172	vascular endothelial growth factor receptor binding	Interacting selectively with the vascular endothelial growth factor receptor.	5	7	0.714286	circ_def
GO:0005172	vascular endothelial growth factor receptor ligand	Interacting selectively with the vascular endothelial growth factor receptor.	5	7	0.714286	circ_def
GO:0005172	vascular endothelial growth factor	Interacting selectively with the vascular endothelial growth factor receptor.	5	7	0.714286	circ_def
GO:0006483	peptidyl-aspartic acid asparagine hydroxylation	OBSOLETE. The hydroxylation of peptidyl-aspartic acid or asparagine.	5	7	0.714286	circ_def
GO:0006483	aspartic acid asparagine hydroxylation	OBSOLETE. The hydroxylation of peptidyl-aspartic acid or asparagine.	5	7	0.714286	circ_def
GO:0007263	nitric oxide mediated signal transduction	Signal transduction pathway mediated by the perception of nitric oxide (NO).	5	7	0.714286	circ_def
GO:0007263	NO mediated signal transduction	Signal transduction pathway mediated by the perception of nitric oxide (NO).	5	7	0.714286	circ_def
GO:0008599	protein phosphatase type 1 regulator activity	Modulation of the activity of the enzyme protein phosphatase type 1.	5	7	0.714286	circ_def
GO:0008599	protein phosphatase type 1 intrinsic regulator activity	Modulation of the activity of the enzyme protein phosphatase type 1.	5	7	0.714286	circ_def
GO:0008601	protein phosphatase type 2A regulator activity	Modulation of the activity of the enzyme protein phosphatase type 2A.	5	7	0.714286	circ_def
GO:0008601	protein phosphatase type 2A intrinsic regulator activity	Modulation of the activity of the enzyme protein phosphatase type 2A.	5	7	0.714286	circ_def
GO:0012507	ER-Golgi transport vesicle membrane	The membrane surrounding a vesicle transporting substances from the ER to the Golgi.	5	7	0.714286	circ_def
GO:0012508	Golgi-ER transport vesicle membrane	The membrane surrounding a vesicle transporting substances from the Golgi to the ER.	5	7	0.714286	circ_def
GO:0016526	orphan G-protein coupled receptor	A G-protein coupled receptor for which the ligand has not been determined.	5	7	0.714286	circ_def
GO:0016526	G-protein coupled receptor activity unknown ligand	A G-protein coupled receptor for which the ligand has not been determined.	5	7	0.714286	circ_def
GO:0016923	ligand-dependent thyroid hormone receptor interactor activity	OBSOLETE. Ligand dependent interaction with the thyroid hormone receptor.	5	7	0.714286	circ_def
GO:0016923	TRIP4	OBSOLETE. Ligand dependent interaction with the thyroid hormone receptor.	5	7	0.714286	circ_def
GO:0018097	protein-chromophore linkage via peptidyl-S-4-hydroxycinnamyl-L-cysteine	The synthesis of the chromophore S-4-hydroxycinnamyl-L-cysteine.	5	7	0.714286	circ_def
GO:0018142	DNA-protein covalent cross-linking	The formation of a covalent cross-link between DNA and a protein.	5	7	0.714286	circ_def
GO:0018144	RNA-protein covalent cross-linking	The formation of a covalent cross-link between RNA and a protein.	5	7	0.714286	circ_def
GO:0030359	protein phosphatase type 2B regulator activity	Modulation of the activity of the enzyme protein phosphatase type 2B.	5	7	0.714286	circ_def
GO:0030359	protein phosphatase type 2B intrinsic regulator activity	Modulation of the activity of the enzyme protein phosphatase type 2B.	5	7	0.714286	circ_def
GO:0030362	protein phosphatase type 4 intrinsic regulator activity	Modulation of the activity of the enzyme protein phosphatase type 4.	5	7	0.714286	circ_def
GO:0030362	protein phosphatase type 4 regulator activity	Modulation of the activity of the enzyme protein phosphatase type 4.	5	7	0.714286	circ_def
GO:0030518	steroid hormone receptor signaling pathway	Signal transduction pathway mediated by a steroid hormone and its receptor.	5	7	0.714286	circ_def
GO:0030518	steroid hormone receptor signalling pathway	Signal transduction pathway mediated by a steroid hormone and its receptor.	5	7	0.714286	circ_def
GO:0030669	clathrin-coated endocytic vesicle membrane	The membrane surrounding a clathrin-coated endocytic vesicle.	5	7	0.714286	circ_def
GO:0030671	clathrin-coated phagocytic vesicle membrane	The membrane surrounding a clathrin-coated phagocytic vesicle.	5	7	0.714286	circ_def
GO:0042252	establishment of polarity of larval imaginal disc epithelium	The specification and formation of a polarized larval imaginal disc epithelium.	5	7	0.714286	circ_def
GO:0046784	intronless viral mRNA-nucleus export	The export of intronless viral mRNA from the nucleus to the cytoplasm for translation.	5	7	0.714286	circ_def
GO:0046793	virus-induced modification of host RNA polymerase II	The viral induction of modification to the host RNA polymerase II.	5	7	0.714286	circ_def
GO:0048221	rough ER to cis-Golgi transport	Transport of a vesicle from the rough ER to the cis-Golgi.	5	7	0.714286	circ_def
GO:0050811	gamma aminobutyric acid receptor binding	Interacting selectively with the gamma aminobutyric acid (GABA) receptor.	5	7	0.714286	circ_def
GO:0050811	GABA receptor binding	Interacting selectively with the gamma aminobutyric acid (GABA) receptor.	5	7	0.714286	circ_def
GO:0018302	iron incorporation into iron-sulfur cluster via tris-L-cysteinyl-L-N1'-histidino tetrairon tetrasulfide	The incorporation of iron into a 4Fe-4S iron-sulfur cluster via tris-L-cysteinyl-L-N1'-histidino tetrairon tetrasulfide.	12	17	0.705882	circ_def
GO:0018302	iron incorporation into iron-sulphur cluster via tris-L-cysteinyl-L-N1'-histidino tetrairon tetrasulphide	The incorporation of iron into a 4Fe-4S iron-sulfur cluster via tris-L-cysteinyl-L-N1'-histidino tetrairon tetrasulfide.	12	17	0.705882	circ_def
GO:0018303	iron incorporation into iron-sulfur cluster via tris-L-cysteinyl-L-N3'-histidino tetrairon tetrasulfide	The incorporation of iron into a 4Fe-4S iron-sulfur cluster via tris-L-cysteinyl-L-N3'-histidino tetrairon tetrasulfide.	12	17	0.705882	circ_def
GO:0018303	iron incorporation into iron-sulphur cluster via tris-L-cysteinyl-L-N3'-histidino tetrairon tetrasulphide	The incorporation of iron into a 4Fe-4S iron-sulfur cluster via tris-L-cysteinyl-L-N3'-histidino tetrairon tetrasulfide.	12	17	0.705882	circ_def
GO:0018429	copper incorporation into copper-sulfur cluster via heptakis-L-histidino tetracopper mu4-sulfide hydroxide	The incorporation of copper into a 4Cu-S copper-sulfur cluster via heptakis-L-histidino tetracopper mu4-sulfide hydroxide.	12	17	0.705882	circ_def
GO:0018429	copper incorporation into copper-sulphur cluster via heptakis-L-histidino tetracopper mu4-sulphide hydroxide	The incorporation of copper into a 4Cu-S copper-sulfur cluster via heptakis-L-histidino tetracopper mu4-sulfide hydroxide.	12	17	0.705882	circ_def
GO:0035029	dorsal closure leading edge cell fate commitment	The commitment of cells to leading edge cell fate during dorsal closure. Leading edge cells are the dorsal-most cells of the migrating epidermis.	7	10	0.7	circ_def
GO:0042657	major histocompatibility complex class II protein binding via lateral surface	Interacting selectively with the lateral surface of major histocompatibility complex class II molecules.	7	10	0.7	circ_def
GO:0042657	MHC class II protein binding via lateral surface	Interacting selectively with the lateral surface of major histocompatibility complex class II molecules.	7	10	0.7	circ_def
GO:0018415	iron incorporation into iron-sulphur cluster via tris-L-cysteinyl L-cysteine persulphido bis-L-glutamato L-histidino nickel triiron disulphide trioxide	The incorporation of iron into a 3Fe-2S cluster via tris-L-cysteinyl L-cysteine persulfido bis-L-glutamato L-histidino nickel triiron disulfide trioxide.	16	23	0.695652	circ_def
GO:0018415	iron incorporation into iron-sulfur cluster via tris-L-cysteinyl L-cysteine persulfido bis-L-glutamato L-histidino nickel triiron disulfide trioxide	The incorporation of iron into a 3Fe-2S cluster via tris-L-cysteinyl L-cysteine persulfido bis-L-glutamato L-histidino nickel triiron disulfide trioxide.	16	23	0.695652	circ_def
GO:0018407	peptidyl-thyronine iodination to form 3' 3'' 5'-triiodo-L-thyronine	The posttranslational iodination of peptidyl-thyronine to form peptidyl-3',3'',5'-triiodo-L-thyronine (triiodothyronine).	9	13	0.692308	circ_def
GO:0018407	peptidyl-thyronine iodination to form triiodothyronine	The posttranslational iodination of peptidyl-thyronine to form peptidyl-3',3'',5'-triiodo-L-thyronine (triiodothyronine).	9	13	0.692308	circ_def
GO:0050740	protein-FMN linkage via O3-riboflavin phosphoryl-L-threonine	The formation of a protein-FMN linkage via O3-riboflavin phosphoryl-L-threonine.	9	13	0.692308	circ_def
GO:0050741	protein-FMN linkage via O3-riboflavin phosphoryl-L-serine	The formation of a protein-FMN linkage via O3-riboflavin phosphoryl-L-serine.	9	13	0.692308	circ_def
GO:0018304	iron incorporation into iron-sulfur cluster via tris-L-cysteinyl-L-aspartato tetrairon tetrasulfide	The incorporation of iron into a 4Fe-4S iron-sulfur cluster via tris-L-cysteinyl-L-aspartato tetrairon tetrasulfide.	11	16	0.6875	circ_def
GO:0018304	iron incorporation into iron-sulphur cluster via tris-L-cysteinyl-L-aspartato tetrairon tetrasulphide	The incorporation of iron into a 4Fe-4S iron-sulfur cluster via tris-L-cysteinyl-L-aspartato tetrairon tetrasulfide.	11	16	0.6875	circ_def
GO:0018305	iron incorporation into iron-sulfur cluster via tris-L-cysteinyl-L-serinyl tetrairon tetrasulfide	The incorporation of iron into a 4Fe-4S iron-sulfur cluster via tris-L-cysteinyl-L-serinyl tetrairon tetrasulfide.	11	16	0.6875	circ_def
GO:0018305	iron incorporation into iron-sulphur cluster via tris-L-cysteinyl-L-serinyl tetrairon tetrasulphide	The incorporation of iron into a 4Fe-4S iron-sulfur cluster via tris-L-cysteinyl-L-serinyl tetrairon tetrasulfide.	11	16	0.6875	circ_def
GO:0046869	iron incorporation into iron-sulphur cluster via tris-L-cysteinyl-L-aspartato diiron disulphide	The incorporation of iron into a 2Fe-2S iron-sulfur cluster via tris-L-cysteinyl-L-aspartato diiron disulfide.	11	16	0.6875	circ_def
GO:0046869	iron incorporation into iron-sulfur cluster via tris-L-cysteinyl-L-aspartato diiron disulfide	The incorporation of iron into a 2Fe-2S iron-sulfur cluster via tris-L-cysteinyl-L-aspartato diiron disulfide.	11	16	0.6875	circ_def
GO:0018306	iron incorporation into iron-sulfur cluster via bis-L-cysteinyl-L-N3'-histidino-L-serinyl tetrairon tetrasulfide	The incorporation of iron into a 4Fe-4S iron-sulfur cluster via bis-L-cysteinyl-L-N3'-histidino-L-serinyl tetrairon tetrasulfide.	13	19	0.684211	circ_def
GO:0018306	iron incorporation into iron-sulphur cluster via bis-L-cysteinyl-L-N3'-histidino-L-serinyl tetrairon tetrasulphide	The incorporation of iron into a 4Fe-4S iron-sulfur cluster via bis-L-cysteinyl-L-N3'-histidino-L-serinyl tetrairon tetrasulfide.	13	19	0.684211	circ_def
GO:0000167	activation of MAPKKK during osmolarity sensing	Upregulation of MAPKKK activity in the context of osmolarity sensing.	4	6	0.666667	circ_def
GO:0000229	cytoplasmic chromosome	A chromosome found in the cytoplasm.	2	3	0.666667	circ_def
GO:0000578	embryonic axis determination	Axis specification in the embryo.	2	3	0.666667	circ_def
GO:0000578	embryonic axis specification	Axis specification in the embryo.	2	3	0.666667	circ_def
GO:0001705	ectoderm formation	The formation of ectoderm during gastrulation.	2	3	0.666667	circ_def
GO:0001706	endoderm formation	The formation of the endoderm during gastrulation.	2	3	0.666667	circ_def
GO:0001707	mesoderm formation	The formation of mesoderm during gastrulation.	2	3	0.666667	circ_def
GO:0001749	non-eye photoreceptor development	Development of non-eye photoreceptors in Drosophila.	4	6	0.666667	circ_def
GO:0001781	apoptosis of neutrophils	The process of apoptosis in neutrophils.	2	3	0.666667	circ_def
GO:0001781	programmed cell death neutrophils	The process of apoptosis in neutrophils.	2	3	0.666667	circ_def
GO:0005127	ciliary neurotrophic factor receptor ligand	Interacting selectively with the ciliary neurotrophic factor receptor.	4	6	0.666667	circ_def
GO:0005127	ciliary neurotrophic factor receptor binding	Interacting selectively with the ciliary neurotrophic factor receptor.	4	6	0.666667	circ_def
GO:0005127	ciliary neurotrophic factor	Interacting selectively with the ciliary neurotrophic factor receptor.	4	6	0.666667	circ_def
GO:0005129	granulocyte macrophage colony-stimulating factor receptor ligand	Interacting selectively with the granulocyte macrophage colony-stimulating factor receptor.	6	9	0.666667	circ_def
GO:0005129	granulocyte-macrophage colony stimulating factor	Interacting selectively with the granulocyte macrophage colony-stimulating factor receptor.	6	9	0.666667	circ_def
GO:0005129	GM-CSF receptor ligand	Interacting selectively with the granulocyte macrophage colony-stimulating factor receptor.	6	9	0.666667	circ_def
GO:0005129	granulocyte macrophage colony-stimulating factor receptor binding	Interacting selectively with the granulocyte macrophage colony-stimulating factor receptor.	6	9	0.666667	circ_def
GO:0005146	leukemia inhibitory factor receptor binding	Interacting selectively with the leukemia inhibitory factor receptor.	4	6	0.666667	circ_def
GO:0005146	leukemia inhibitory factor receptor ligand	Interacting selectively with the leukemia inhibitory factor receptor.	4	6	0.666667	circ_def
GO:0005146	leukemia inhibitory factor	Interacting selectively with the leukemia inhibitory factor receptor.	4	6	0.666667	circ_def
GO:0005154	EGF	Interacting selectively with the epidermal growth factor receptor.	4	6	0.666667	circ_def
GO:0005154	transforming growth factor alpha receptor ligand	Interacting selectively with the epidermal growth factor receptor.	4	6	0.666667	circ_def
GO:0005154	EGF receptor binding	Interacting selectively with the epidermal growth factor receptor.	4	6	0.666667	circ_def
GO:0005154	EGF receptor ligand	Interacting selectively with the epidermal growth factor receptor.	4	6	0.666667	circ_def
GO:0005154	transforming growth factor alpha receptor binding	Interacting selectively with the epidermal growth factor receptor.	4	6	0.666667	circ_def
GO:0005154	epidermal growth factor receptor ligand	Interacting selectively with the epidermal growth factor receptor.	4	6	0.666667	circ_def
GO:0005154	TGF-alpha receptor binding	Interacting selectively with the epidermal growth factor receptor.	4	6	0.666667	circ_def
GO:0005154	transforming growth factor alpha	Interacting selectively with the epidermal growth factor receptor.	4	6	0.666667	circ_def
GO:0005154	epidermal growth factor receptor binding	Interacting selectively with the epidermal growth factor receptor.	4	6	0.666667	circ_def
GO:0005154	epidermal growth factor	Interacting selectively with the epidermal growth factor receptor.	4	6	0.666667	circ_def
GO:0005154	TGFalpha receptor binding	Interacting selectively with the epidermal growth factor receptor.	4	6	0.666667	circ_def
GO:0005163	nerve growth factor receptor ligand	Interacting selectively with the nerve growth factor receptor.	4	6	0.666667	circ_def
GO:0005163	NGF receptor binding	Interacting selectively with the nerve growth factor receptor.	4	6	0.666667	circ_def
GO:0005163	nerve growth factor receptor binding	Interacting selectively with the nerve growth factor receptor.	4	6	0.666667	circ_def
GO:0005163	neurotrophin	Interacting selectively with the nerve growth factor receptor.	4	6	0.666667	circ_def
GO:0005164	tumor necrosis factor receptor ligand	Interacting selectively with the tumor necrosis factor receptor.	4	6	0.666667	circ_def
GO:0005164	tumor necrosis factor	Interacting selectively with the tumor necrosis factor receptor.	4	6	0.666667	circ_def
GO:0005164	tumor necrosis factor receptor binding	Interacting selectively with the tumor necrosis factor receptor.	4	6	0.666667	circ_def
GO:0005164	TNF receptor binding	Interacting selectively with the tumor necrosis factor receptor.	4	6	0.666667	circ_def
GO:0005171	hepatocyte growth factor receptor binding	Interacting selectively with the hepatocyte growth factor receptor.	4	6	0.666667	circ_def
GO:0005171	hepatocyte growth factor	Interacting selectively with the hepatocyte growth factor receptor.	4	6	0.666667	circ_def
GO:0005171	HGF receptor binding	Interacting selectively with the hepatocyte growth factor receptor.	4	6	0.666667	circ_def
GO:0005171	hepatocyte growth factor receptor ligand	Interacting selectively with the hepatocyte growth factor receptor.	4	6	0.666667	circ_def
GO:0005797	Golgi medial cisterna	The middle Golgi cisterna (or cisternae).	2	3	0.666667	circ_def
GO:0005881	cytoplasmic microtubule	Any microtubule in the cytoplasm of a cell.	2	3	0.666667	circ_def
GO:0005881	non-spindle-associated astral microtubule	Any microtubule in the cytoplasm of a cell.	2	3	0.666667	circ_def
GO:0006376	mRNA splice site selection	Selection of a splice site by components of the assembling spliceosome.	4	6	0.666667	circ_def
GO:0006376	spliceosomal commitment complex formation	Selection of a splice site by components of the assembling spliceosome.	4	6	0.666667	circ_def
GO:0006376	spliceosomal E complex formation	Selection of a splice site by components of the assembling spliceosome.	4	6	0.666667	circ_def
GO:0007118	apical bud growth	Growth at the tip of a bud.	2	3	0.666667	circ_def
GO:0007226	regulation of smoothened receptor activity by patched	Modulation of the activity of the smoothened receptor by the patched protein.	4	6	0.666667	circ_def
GO:0007226	regulation of smoothened by patched	Modulation of the activity of the smoothened receptor by the patched protein.	4	6	0.666667	circ_def
GO:0008047	enzyme activator activity	Increases the activity of an enzyme.	2	3	0.666667	circ_def
GO:0008079	translation termination factor activity	Functions in the termination of translation.	2	3	0.666667	circ_def
GO:0008605	casein kinase II regulator	Modulation of the activity of the enzyme protein kinase CK2.	4	6	0.666667	circ_def
GO:0008605	protein kinase CK2 intrinsic regulator activity	Modulation of the activity of the enzyme protein kinase CK2.	4	6	0.666667	circ_def
GO:0008605	protein kinase CK2 regulator activity	Modulation of the activity of the enzyme protein kinase CK2.	4	6	0.666667	circ_def
GO:0009870	defense response signaling pathway resistance gene-dependent	R-gene dependent signal transduction pathway during defense response.	6	9	0.666667	circ_def
GO:0009870	defense response signalling pathway resistance gene-dependent	R-gene dependent signal transduction pathway during defense response.	6	9	0.666667	circ_def
GO:0009897	external side of plasma membrane	The side of the plasma membrane that is opposite to the side that faces the cytoplasm.	4	6	0.666667	circ_def
GO:0009897	outer surface of cytoplasmic membrane	The side of the plasma membrane that is opposite to the side that faces the cytoplasm.	4	6	0.666667	circ_def
GO:0010204	defense response signaling pathway resistance gene-independent	R-gene independent signal transduction pathway during defense response.	6	9	0.666667	circ_def
GO:0016335	morphogenesis of larval imaginal disc epithelium	Formation and development of a larval imaginal disc epithelium.	4	6	0.666667	circ_def
GO:0016484	proprotein convertase 2 activator activity	Required for the maturation and activation of proprotein convertase 2.	4	6	0.666667	circ_def
GO:0016818	hydrolase activity acting on acid anhydrides in phosphorus-containing anhydrides	Catalysis of the hydrolysis of any acid anhydride which contains phosphorus.	4	6	0.666667	circ_def
GO:0016818	hydrolase activity acting on acid anhydrides in phosphorous-containing anhydrides	Catalysis of the hydrolysis of any acid anhydride which contains phosphorus.	4	6	0.666667	circ_def
GO:0016922	ligand-dependent nuclear receptor interactor activity	Ligand dependent interaction with nuclear receptor proteins.	4	6	0.666667	circ_def
GO:0017014	protein amino acid nitrosylation	The addition of a nitrosyl group to a protein amino acid.	4	6	0.666667	circ_def
GO:0018011	N-terminal peptidyl-alanine methylation	The methylation of the N-terminal alanine of proteins.	4	6	0.666667	circ_def
GO:0018075	peptidyl-phenylalanine bromination	The posttranslational bromination of phenylalanine.	2	3	0.666667	circ_def
GO:0018076	N-terminal peptidyl-lysine acetylation	The acetylation of the N-terminal lysine of proteins.	4	6	0.666667	circ_def
GO:0018077	protein amino acid iodination	The posttranslational iodination of protein amino-acids.	4	6	0.666667	circ_def
GO:0018217	peptidyl-aspartic acid phosphorylation	The posttranslational phosphorylation of peptidyl-aspartic acid.	4	6	0.666667	circ_def
GO:0018239	protein amino acid carboxyethylation	The addition of a carboxyethyl group to a protein amino acid.	4	6	0.666667	circ_def
GO:0018256	protein amino acid formylation	The addition of a formyl group to a protein amino acid.	4	6	0.666667	circ_def
GO:0018285	iron incorporation into iron-sulfur cluster via tetrakis-L-cysteinyl diiron disulfide	The incorporation of iron into a 2Fe-2S iron-sulfur cluster via tetrakis-L-cysteinyl diiron disulfide.	10	15	0.666667	circ_def
GO:0018285	iron incorporation into iron-sulphur cluster via tetrakis-L-cysteinyl diiron disulphide	The incorporation of iron into a 2Fe-2S iron-sulfur cluster via tetrakis-L-cysteinyl diiron disulfide.	10	15	0.666667	circ_def
GO:0018287	iron incorporation into iron-sulfur cluster via tris-L-cysteinyl triiron tetrasulfide	The incorporation of iron into a 3Fe-4S iron-sulfur cluster via tris-L-cysteinyl triiron tetrasulfide.	10	15	0.666667	circ_def
GO:0018287	iron incorporation into iron-sulphur cluster via tris-L-cysteinyl triiron tetrasulphide	The incorporation of iron into a 3Fe-4S iron-sulfur cluster via tris-L-cysteinyl triiron tetrasulfide.	10	15	0.666667	circ_def
GO:0018288	iron incorporation into iron-sulphur cluster via tetrakis-L-cysteinyl tetrairon tetrasulphide	The incorporation of iron into a 4Fe-4S iron-sulfur cluster via tetrakis-L-cysteinyl tetrairon tetrasulfide.	10	15	0.666667	circ_def
GO:0018288	iron incorporation into iron-sulfur cluster via tetrakis-L-cysteinyl tetrairon tetrasulfide	The incorporation of iron into a 4Fe-4S iron-sulfur cluster via tetrakis-L-cysteinyl tetrairon tetrasulfide.	10	15	0.666667	circ_def
GO:0018299	iron incorporation into the Rieske iron-sulfur cluster via bis-L-cysteinyl bis-L-histidino diiron disulfide	The incorporation of iron into a Rieske 4Fe-4S iron-sulfur cluster via bis-L-cysteinyl bis-L-histidino diiron disulfide.	12	18	0.666667	circ_def
GO:0018299	iron incorporation into the Rieske iron-sulphur cluster via bis-L-cysteinyl bis-L-histidino diiron disulphide	The incorporation of iron into a Rieske 4Fe-4S iron-sulfur cluster via bis-L-cysteinyl bis-L-histidino diiron disulfide.	12	18	0.666667	circ_def
GO:0018338	protein amino acid cinnamylation	OBSOLETE. The modification of a protein amino acid by cinnamylation.	4	6	0.666667	circ_def
GO:0018357	protein-phycourobilin linkage via phycourobilin-bis-L-cysteine	The linkage of the chromophore phycourobilin to phycoerythrins via phycourobilin-bis-L-cysteine.	6	9	0.666667	circ_def
GO:0019712	peptidyl-L-glutamic acid 5-methyl ester biosynthesis from glutamic acid	The methyl esterification of peptidyl-glutamic acid.	4	6	0.666667	circ_def
GO:0019908	CDK holoenzyme	Cyclin-dependent protein kinase (CDK) complex found in the nucleus.	6	9	0.666667	circ_def
GO:0019908	nuclear cyclin-dependent protein kinase holoenzyme complex	Cyclin-dependent protein kinase (CDK) complex found in the nucleus.	6	9	0.666667	circ_def
GO:0030258	lipid modification	Covalent modification of a lipid.	2	3	0.666667	circ_def
GO:0030373	high molecular weight B-cell growth factor receptor activity	Combining with a high molecular weight B-cell growth factor to initiate a change in cell activity.	8	12	0.666667	circ_def
GO:0030520	estrogen receptor signalling pathway	Signal transduction pathway mediated by an estrogen and its receptor.	4	6	0.666667	circ_def
GO:0030520	estrogen receptor signaling pathway	Signal transduction pathway mediated by an estrogen and its receptor.	4	6	0.666667	circ_def
GO:0030521	androgen receptor signaling pathway	Signal transduction pathway mediated by an androgen and its receptor.	4	6	0.666667	circ_def
GO:0030521	androgen receptor signalling pathway	Signal transduction pathway mediated by an androgen and its receptor.	4	6	0.666667	circ_def
GO:0030661	chitosome membrane	The membrane surrounding a chitosome.	2	3	0.666667	circ_def
GO:0030663	COPI coated vesicle membrane	The membrane surrounding a COPI-coated vesicle.	4	6	0.666667	circ_def
GO:0030664	COPII coated vesicle membrane	The membrane surrounding a COPII-coated vesicle.	4	6	0.666667	circ_def
GO:0030665	clathrin coated vesicle membrane	The membrane surrounding a clathrin-coated vesicle.	4	6	0.666667	circ_def
GO:0042021	granulocyte macrophage colony-stimulating factor complex binding	Interacting selectively with the granulocyte macrophage colony-stimulating factor complex.	6	9	0.666667	circ_def
GO:0042021	GMC-SF complex binding	Interacting selectively with the granulocyte macrophage colony-stimulating factor complex.	6	9	0.666667	circ_def
GO:0042040	metal incorporation into metallo-pterin complex	The incorporation of a metal into a metallo-pterin cluster.	4	6	0.666667	circ_def
GO:0042041	molybdenum incorporation into metallo-pterin complex	The incorporation of molybdenum into a metallo-pterin cluster.	4	6	0.666667	circ_def
GO:0042042	tungsten incorporation into metallo-pterin complex	The incorporation of tungsten into a metallo-pterin cluster.	4	6	0.666667	circ_def
GO:0042556	eukaryotic elongation factor-2 kinase regulator activity	Modulates the activity of the enzyme eukaryotic elongation factor-2 kinase.	6	9	0.666667	circ_def
GO:0042556	eEF-2 kinase regulator	Modulates the activity of the enzyme eukaryotic elongation factor-2 kinase.	6	9	0.666667	circ_def
GO:0042557	eEF-2 kinase activator	Increases the activity of the enzyme eukaryotic elongation factor-2 kinase.	6	9	0.666667	circ_def
GO:0042557	eukaryotic elongation factor-2 kinase activator activity	Increases the activity of the enzyme eukaryotic elongation factor-2 kinase.	6	9	0.666667	circ_def
GO:0042622	photoreceptor outer segment membrane	The membrane surrounding the outer segment of a vertebrate photoreceptor.	4	6	0.666667	circ_def
GO:0042651	thylakoid membrane	The pigmented membrane of any thylakoid.	2	3	0.666667	circ_def
GO:0042706	eye photoreceptor cell fate commitment	The process by which a cell becomes committed to become an eye photoreceptor cell.	4	6	0.666667	circ_def
GO:0042921	glucocorticoid receptor signalling pathway	Signal transduction pathway mediated by a glucocorticoid and its receptor.	4	6	0.666667	circ_def
GO:0042921	glucocorticoid receptor signaling pathway	Signal transduction pathway mediated by a glucocorticoid and its receptor.	4	6	0.666667	circ_def
GO:0042980	cystic fibrosis transmembrane conductance regulator binding	Interacting selectively with the Cystic Fibrosis Transmembrane conductance Regulator (CFTR) protein.	6	9	0.666667	circ_def
GO:0042980	CFTR binding	Interacting selectively with the Cystic Fibrosis Transmembrane conductance Regulator (CFTR) protein.	6	9	0.666667	circ_def
GO:0045154	cytochrome a3 copper complex	Enables the directed movement of electrons within the cytochrome c oxidase complex.	6	9	0.666667	circ_def
GO:0045154	electron transporter transferring electrons within cytochrome c oxidase complex activity	Enables the directed movement of electrons within the cytochrome c oxidase complex.	6	9	0.666667	circ_def
GO:0045154	cytochrome a	Enables the directed movement of electrons within the cytochrome c oxidase complex.	6	9	0.666667	circ_def
GO:0045156	cytochrome bc1 complex	Enables the directed movement of electrons within the cyclic electron transport pathway of photosynthesis.	6	9	0.666667	circ_def
GO:0045156	electron transporter transferring electrons within the cyclic electron transport pathway of photosynthesis activity	Enables the directed movement of electrons within the cyclic electron transport pathway of photosynthesis.	6	9	0.666667	circ_def
GO:0045157	electron transporter transferring electrons within the noncyclic electron transport pathway of photosynthesis activity	Enables the directed movement of electrons within the noncyclic electron transport pathway of photosynthesis.	6	9	0.666667	circ_def
GO:0045177	apical part of cell	The apical region of a cell.	2	3	0.666667	circ_def
GO:0045178	basal part of cell	The basal region of a cell.	2	3	0.666667	circ_def
GO:0045204	MAPK nucleus export	The directed movement of a MAP kinase from the nucleus to the cytoplasm.	4	6	0.666667	circ_def
GO:0045204	cytoplasmic translocation of MAP kinase	The directed movement of a MAP kinase from the nucleus to the cytoplasm.	4	6	0.666667	circ_def
GO:0045204	cytoplasmic translocation of mitogen-activated protein kinase	The directed movement of a MAP kinase from the nucleus to the cytoplasm.	4	6	0.666667	circ_def
GO:0045209	leptomycin B-sensitive MAPK phosphatase nucleus export	Leptomycin B-sensitive movement of a MAPK phosphatase from the nucleus to the cytoplasm.	6	9	0.666667	circ_def
GO:0045217	intercellular junction maintenance	The maintenance of junctions between cells.	2	3	0.666667	circ_def
GO:0045459	iron incorporation into iron-sulfur cluster via tetrakis-L-cysteinyl triiron tetrasulfide	The incorporation of iron into a 3Fe-4S iron-sulfur cluster via tetrakis-L-cysteinyl triiron tetrasulfide.	10	15	0.666667	circ_def
GO:0045459	iron incorporation into iron-sulphur cluster via tetrakis-L-cysteinyl triiron tetrasulphide	The incorporation of iron into a 3Fe-4S iron-sulfur cluster via tetrakis-L-cysteinyl triiron tetrasulfide.	10	15	0.666667	circ_def
GO:0046703	KLRC4 receptor binding	Interacting selectively with a lectin-like natural killer cell receptor.	6	9	0.666667	circ_def
GO:0046703	NKG2D receptor binding	Interacting selectively with a lectin-like natural killer cell receptor.	6	9	0.666667	circ_def
GO:0046703	natural killer cell lectin-like receptor binding	Interacting selectively with a lectin-like natural killer cell receptor.	6	9	0.666667	circ_def
GO:0046778	viral perturbation of host mRNA processing	Viral processes that interfere with the processing of mRNA in the host cell.	4	6	0.666667	circ_def
GO:0046789	host cell surface receptor binding	Interacting selectively with a receptor on the host cell surface.	4	6	0.666667	circ_def
GO:0046789	cell surface receptor ligand	Interacting selectively with a receptor on the host cell surface.	4	6	0.666667	circ_def
GO:0046799	recruitment of helicase-primase complex to DNA lesions	The recruitment of the helicase-primase complex to viral DNA lesions during viral DNA repair.	6	9	0.666667	circ_def
GO:0046810	host cell extracellular matrix binding	Interacting selectively with the extracellular matrix of a host cell.	4	6	0.666667	circ_def
GO:0046859	hydrogenosome membrane	The membrane surrounding a hydrogenosome.	2	3	0.666667	circ_def
GO:0046859	hydrogenosomal membrane	The membrane surrounding a hydrogenosome.	2	3	0.666667	circ_def
GO:0046860	glycosome membrane	The membrane surrounding a glycosome.	2	3	0.666667	circ_def
GO:0046861	glyoxysome membrane	The membrane surrounding a glyoxysome.	2	3	0.666667	circ_def
GO:0046861	glyoxysomal membrane	The membrane surrounding a glyoxysome.	2	3	0.666667	circ_def
GO:0046862	chromoplast membrane	The membrane surrounding a chromoplast.	2	3	0.666667	circ_def
GO:0048211	dictyosome vesicle docking and fusion to target membrane	Linking of a Golgi transport vesicle membrane with its target membrane.	4	6	0.666667	circ_def
GO:0048211	Golgi vesicle docking with target membrane	Linking of a Golgi transport vesicle membrane with its target membrane.	4	6	0.666667	circ_def
GO:0048218	trans-Golgi to endosome transport	Transport of a vesicle from the trans-Golgi to the endosome.	4	6	0.666667	circ_def
GO:0050750	LDL receptor binding	Interacting selectively with a low density lipoprotein receptor.	4	6	0.666667	circ_def
GO:0050750	low-density lipoprotein receptor binding	Interacting selectively with a low density lipoprotein receptor.	4	6	0.666667	circ_def
GO:0050786	advanced glycation end-product receptor binding	Interacting selectively with the RAGE receptor, the receptor for advanced glycation end-products.	6	9	0.666667	circ_def
GO:0050786	RAGE receptor binding	Interacting selectively with the RAGE receptor, the receptor for advanced glycation end-products.	6	9	0.666667	circ_def
GO:0050835	iron incorporation into iron-sulfur cluster via tris-L-cysteinyl S-adenosylmethion-N O-diyl tetrairon tetrasulfide	The incorporation of iron into a 4Fe-4S iron-sulfur cluster via tris-L-cysteinyl S-adenosylmethion-N,O-diyl tetrairon tetrasulfide.	14	21	0.666667	circ_def
GO:0050841	peptidyl-N6 N6 N6-trimethyl-lysine hydroxylation to peptidyl-N6 N6 N6-trimethyl-5-hydroxy-L-lysine	The hydroxylation of peptidyl-N6,N6,N6-trimethyl-L-lysine to form peptidyl-N6,N6,N6-trimethyl-5-hydroxy-L-lysine.	8	12	0.666667	circ_def
GO:0018417	iron incorporation into iron-sulfur cluster via tris-L-cysteinyl L-cysteine persulfido L-glutamato L-histidino L-serinyl nickel triiron disulfide trioxide	The incorporation of iron into a 3Fe-2S cluster by tris-L-cysteinyl L-cysteine persulfido L-glutamato L-histidino L-serinyl nickel triiron disulfide trioxide.	15	23	0.652174	circ_def
GO:0018417	iron incorporation into iron-sulphur cluster via tris-L-cysteinyl L-cysteine persulphido L-glutamato L-histidino L-serinyl nickel triiron disulphide trioxide	The incorporation of iron into a 3Fe-2S cluster by tris-L-cysteinyl L-cysteine persulfido L-glutamato L-histidino L-serinyl nickel triiron disulfide trioxide.	15	23	0.652174	circ_def
GO:0050836	iron incorporation into iron-sulfur cluster via tris-L-cysteinyl L-arginyl diiron disulfide	The incorporation of iron into a 4Fe-4S iron-sulfur cluster via tris-L-cysteinyl L-arginyl diiron disulfide.	11	17	0.647059	circ_def
GO:0000376	RNA splicing via transesterification reactions with guanosine as nucleophile	Splicing of RNA via a series of two transesterification reactions with exogenous guanosine as the initiating nucleophile.	7	11	0.636364	circ_def
GO:0017135	membrane-associated protein with guanylate kinase activity interacting	OBSOLETE. The interaction with synapse-associated membrane-associated protein with guanylate kinase activity.	7	11	0.636364	circ_def
GO:0045153	cytochrome b566	Enables the directed movement of electrons within the CoQH2-cytochrome c reductase complex.	7	11	0.636364	circ_def
GO:0045153	electron transporter transferring electrons within CoQH2-cytochrome c reductase complex activity	Enables the directed movement of electrons within the CoQH2-cytochrome c reductase complex.	7	11	0.636364	circ_def
GO:0045153	cytochrome c1	Enables the directed movement of electrons within the CoQH2-cytochrome c reductase complex.	7	11	0.636364	circ_def
GO:0045153	cytochrome b562	Enables the directed movement of electrons within the CoQH2-cytochrome c reductase complex.	7	11	0.636364	circ_def
GO:0045155	electron transporter transferring electrons from CoQH2-cytochrome c reductase complex and cytochrome c oxidase complex activity	Enables the directed movement of electrons from the CoQH2-cytochrome c reductase complex and the cytochrome c oxidase complex.	7	11	0.636364	circ_def
GO:0045155	cytochrome c	Enables the directed movement of electrons from the CoQH2-cytochrome c reductase complex and the cytochrome c oxidase complex.	7	11	0.636364	circ_def
GO:0019709	iron incorporation into iron-sulphur cluster via pentakis-L-cysteinyl L-histidino nickel tetrairon pentasulphide	The incorporation of iron into a nickel-iron-sulfur cluster via pentakis-L-cysteinyl L-histidino nickel tetrairon pentasulfide, found in carbon monoxide dehydrogenase.	12	19	0.631579	circ_def
GO:0019709	iron incorporation into iron-sulfur cluster via pentakis-L-cysteinyl L-histidino nickel tetrairon pentasulfide	The incorporation of iron into a nickel-iron-sulfur cluster via pentakis-L-cysteinyl L-histidino nickel tetrairon pentasulfide, found in carbon monoxide dehydrogenase.	12	19	0.631579	circ_def
GO:0042075	nickel incorporation into nickel-iron-sulfur cluster via pentakis-L-cysteinyl L-histidino nickel tetrairon pentasulfide	The incorporation of nickel into a nickel-iron-sulfur cluster via pentakis-L-cysteinyl L-histidino nickel tetrairon pentasulfide, found in carbon monoxide dehydrogenase.	12	19	0.631579	circ_def
GO:0042075	nickel incorporation into nickel-iron-sulphur cluster via pentakis-L-cysteinyl L-histidino nickel tetrairon pentasulphide	The incorporation of nickel into a nickel-iron-sulfur cluster via pentakis-L-cysteinyl L-histidino nickel tetrairon pentasulfide, found in carbon monoxide dehydrogenase.	12	19	0.631579	circ_def
GO:0000086	G2 M transition of mitotic cell cycle	Progression from G2 phase to M phase of the standard mitotic cell cycle.	5	8	0.625	circ_def
GO:0000216	M G1 transition of mitotic cell cycle	Progression from M phase to G1 phase of the standard mitotic cell cycle.	5	8	0.625	circ_def
GO:0005130	GC-SF receptor ligand	Interacting selectively with the granulocyte colony-stimulating factor receptor.	5	8	0.625	circ_def
GO:0005130	GMCSF receptor ligand	Interacting selectively with the granulocyte colony-stimulating factor receptor.	5	8	0.625	circ_def
GO:0005130	granulocyte colony-stimulating factor	Interacting selectively with the granulocyte colony-stimulating factor receptor.	5	8	0.625	circ_def
GO:0005130	granulocyte colony-stimulating factor receptor binding	Interacting selectively with the granulocyte colony-stimulating factor receptor.	5	8	0.625	circ_def
GO:0005130	granulocyte colony-stimulating factor receptor ligand	Interacting selectively with the granulocyte colony-stimulating factor receptor.	5	8	0.625	circ_def
GO:0005151	interleukin-1 Type II receptor binding	Interacting selectively with a Type II interleukin-1 receptor.	5	8	0.625	circ_def
GO:0005151	IL-1 type II	Interacting selectively with a Type II interleukin-1 receptor.	5	8	0.625	circ_def
GO:0005151	interleukin-1 Type II receptor ligand	Interacting selectively with a Type II interleukin-1 receptor.	5	8	0.625	circ_def
GO:0005159	insulin-like growth factor receptor binding	Interacting selectively with the insulin-like growth factor receptor.	5	8	0.625	circ_def
GO:0005159	insulin-like growth factor	Interacting selectively with the insulin-like growth factor receptor.	5	8	0.625	circ_def
GO:0005159	insulin-like growth factor receptor ligand	Interacting selectively with the insulin-like growth factor receptor.	5	8	0.625	circ_def
GO:0005159	IGF receptor binding	Interacting selectively with the insulin-like growth factor receptor.	5	8	0.625	circ_def
GO:0005161	PDGF	Interacting selectively with the platelet-derived growth factor receptor.	5	8	0.625	circ_def
GO:0005161	PDGFR binding	Interacting selectively with the platelet-derived growth factor receptor.	5	8	0.625	circ_def
GO:0005161	PDGF receptor binding	Interacting selectively with the platelet-derived growth factor receptor.	5	8	0.625	circ_def
GO:0005161	platelet-derived growth factor	Interacting selectively with the platelet-derived growth factor receptor.	5	8	0.625	circ_def
GO:0005161	platelet-derived growth factor receptor binding	Interacting selectively with the platelet-derived growth factor receptor.	5	8	0.625	circ_def
GO:0005161	platelet-derived growth factor receptor ligand	Interacting selectively with the platelet-derived growth factor receptor.	5	8	0.625	circ_def
GO:0005842	60S ribosomal subunit	The large subunit of a eukaryotic cytosolic ribosome; has a sedimentation coefficient of 60S.	5	8	0.625	circ_def
GO:0005842	cytosolic large ribosomal subunit	The large subunit of a eukaryotic cytosolic ribosome; has a sedimentation coefficient of 60S.	5	8	0.625	circ_def
GO:0005843	40S ribosomal subunit	The small subunit of a eukaryotic cytosolic ribosome; has a sedimentation coefficient of 40S.	5	8	0.625	circ_def
GO:0005843	cytosolic small ribosomal subunit	The small subunit of a eukaryotic cytosolic ribosome; has a sedimentation coefficient of 40S.	5	8	0.625	circ_def
GO:0008603	cAMP-dependent protein kinase intrinsic regulator activity	Modulation of the activity of the enzyme cAMP-dependent protein kinase.	5	8	0.625	circ_def
GO:0008603	cAMP-dependent protein kinase regulator activity	Modulation of the activity of the enzyme cAMP-dependent protein kinase.	5	8	0.625	circ_def
GO:0010123	acetate fermentation to butyrate ethanol acetone and butanol	An anaerobic process in which acetate is converted to butyrate, ethanol, acetone and butanol.	5	8	0.625	circ_def
GO:0015014	heparan sulfate proteoglycan biosynthesis polysaccharide chain biosynthesis	The formation from simpler components of polysaccharide chain component of heparan sulfate proteoglycan.	5	8	0.625	circ_def
GO:0015014	heparan sulphate proteoglycan biosynthesis polysaccharide chain biosynthesis	The formation from simpler components of polysaccharide chain component of heparan sulfate proteoglycan.	5	8	0.625	circ_def
GO:0015014	heparan sulfate proteoglycan chain elongation	The formation from simpler components of polysaccharide chain component of heparan sulfate proteoglycan.	5	8	0.625	circ_def
GO:0015910	peroxisomal long-chain fatty acid import	The directed movement of long-chain fatty acids into a peroxisome.	5	8	0.625	circ_def
GO:0016176	neutrophil cytosol factor 2	Increases the activity of the enzyme superoxide-generating NADPH oxidase.	5	8	0.625	circ_def
GO:0016176	superoxide-generating NADPH oxidase activator activity	Increases the activity of the enzyme superoxide-generating NADPH oxidase.	5	8	0.625	circ_def
GO:0018168	protein-phycoerythrobilin linkage via S-phycoerythrobilin-L-cysteine	The linkage of the chromophore phycoerythrobilin to phycoerythrocyanin via S-phycoerythrobilin-L-cysteine.	5	8	0.625	circ_def
GO:0018356	protein-phycobiliviolin linkage via S-phycobiliviolin-L-cysteine	The linkage of the chromophore phycobiliviolin to phycoerythrocyanin via S-phycobiliviolin-L-cysteine.	5	8	0.625	circ_def
GO:0018791	2-hydroxy-3-carboxy-6-oxo-7-methylocta-2 4-dienoate decarboxylase activity	Catalysis of the reaction: 2-hydroxy-3-carboxy-6-oxo-7-methylocta-2,4-dienoate = CO2 + 2-hydroxy-6-oxo-7-methylocta-2,4-dienoate.	10	16	0.625	circ_def
GO:0019914	cyclin-dependent protein kinase activating kinase intrinsic regulator activity	Modulation of the activity of the enzyme cyclin-dependent protein kinase activating kinase.	5	8	0.625	circ_def
GO:0019914	cyclin-dependent protein kinase activating kinase regulator activity	Modulation of the activity of the enzyme cyclin-dependent protein kinase activating kinase.	5	8	0.625	circ_def
GO:0019922	protein-chromophore linkage via peptidyl-cysteine	The covalent linking of a chromophore to a protein via peptidyl-cysteines.	5	8	0.625	circ_def
GO:0040021	hermaphrodite germ-line sex determination	The determination of sex and sexual phenotype in a germ-line of a hermaphrodite.	5	8	0.625	circ_def
GO:0042271	susceptibility to natural killer cell mediated cytolysis	The process of causing a cell to become susceptible to cytolysis by natural killer cells.	5	8	0.625	circ_def
GO:0042707	non-eye photoreceptor cell fate commitment	The process by which a cell becomes committed to become an non-eye photoreceptor cell.	5	8	0.625	circ_def
GO:0043012	regulation of sperm-oocyte fusion	Any process that modulates the binding and fusion of a sperm to the oocyte plasma membrane.	5	8	0.625	circ_def
GO:0043012	regulation of fusion of sperm to egg plasma membrane	Any process that modulates the binding and fusion of a sperm to the oocyte plasma membrane.	5	8	0.625	circ_def
GO:0045353	IL-1ra type II	Blocks the binding of interleukin-1 to interleukin-1 Type II receptors.	5	8	0.625	circ_def
GO:0045353	interleukin-1 Type II receptor antagonist activity	Blocks the binding of interleukin-1 to interleukin-1 Type II receptors.	5	8	0.625	circ_def
GO:0045741	positive regulation of EGF receptor activity	Any process that activates or increases the rate of epidermal growth factor receptor activity.	5	8	0.625	circ_def
GO:0045741	positive regulation of epidermal growth factor receptor activity	Any process that activates or increases the rate of epidermal growth factor receptor activity.	5	8	0.625	circ_def
GO:0046775	viral inhibition of host cytokine production	Viral processes that result in the inhibition of host cell cytokine production.	5	8	0.625	circ_def
GO:0046775	negative regulation by virus of host cytokine production	Viral processes that result in the inhibition of host cell cytokine production.	5	8	0.625	circ_def
GO:0046791	negative regulation by virus of host complement neutralization	Viral processes that result in the inhibition of complement neutralization of the host cell.	5	8	0.625	circ_def
GO:0046791	viral inhibition of host complement neutralization	Viral processes that result in the inhibition of complement neutralization of the host cell.	5	8	0.625	circ_def
GO:0048206	cis-Golgi to rough ER targeting	Targeting of a transport vesicle from the cis-Golgi to the rough ER.	5	8	0.625	circ_def
GO:0048207	rough ER to cis-Golgi targeting	Targeting of a transport vesicle from the rough ER to the cis-Golgi.	5	8	0.625	circ_def
GO:0018416	nickel incorporation into iron-sulfur cluster via tris-L-cysteinyl L-cysteine persulfido bis-L-glutamato L-histidino nickel triiron disulfide trioxide	The incorporation of nickel into a 3Fe-2S complex by tris-L-cysteinyl L-cysteine persulfido bis-L-glutamato L-histidino nickel triiron disulfide trioxide.	13	21	0.619048	circ_def
GO:0018416	nickel incorporation into iron-sulphur cluster via tris-L-cysteinyl L-cysteine persulphido bis-L-glutamato L-histidino nickel triiron disulphide trioxide	The incorporation of nickel into a 3Fe-2S complex by tris-L-cysteinyl L-cysteine persulfido bis-L-glutamato L-histidino nickel triiron disulfide trioxide.	13	21	0.619048	circ_def
GO:0018300	iron incorporation into iron-sulphur cluster via hexakis-L-cysteinyl hexairon hexasulphide	OBSOLETE. The incorporation of iron into a 6Fe-6S cluster by hexakis-L-cysteinyl hexairon hexasulfide.	8	13	0.615385	circ_def
GO:0018300	iron incorporation into iron-sulfur cluster via hexakis-L-cysteinyl hexairon hexasulfide	OBSOLETE. The incorporation of iron into a 6Fe-6S cluster by hexakis-L-cysteinyl hexairon hexasulfide.	8	13	0.615385	circ_def
GO:0000002	mitochondrial genome maintenance	The maintenance of the structure and integrity of the mitochondrial genome.	3	5	0.6	circ_def
GO:0000152	nuclear ubiquitin ligase complex	A ubiquitin ligase complex found in the nucleus.	3	5	0.6	circ_def
GO:0000233	cytoplasmic interphase chromosome	OBSOLETE. A chromosome found in the cytoplasm during interphase.	3	5	0.6	circ_def
GO:0001752	eye photoreceptor fate commitment	Cell commitment of the eye photoreceptors in the fly.	3	5	0.6	circ_def
GO:0003800	antiviral response protein activity	OBSOLETE. A protein involved in an antiviral response.	3	5	0.6	circ_def
GO:0004703	G-protein coupled receptor kinase activity	Catalysis of the phosphorylation of a G-protein coupled receptor, thereby modulating its activity.	6	10	0.6	circ_def
GO:0004703	G-protein-coupled receptor phosphorylating protein kinase activity	Catalysis of the phosphorylation of a G-protein coupled receptor, thereby modulating its activity.	6	10	0.6	circ_def
GO:0005080	protein kinase C binding	Interacting selectively with protein kinase C.	3	5	0.6	circ_def
GO:0005131	growth hormone	Interacting selectively with the growth hormone receptor.	3	5	0.6	circ_def
GO:0005131	growth hormone receptor binding	Interacting selectively with the growth hormone receptor.	3	5	0.6	circ_def
GO:0005131	growth hormone receptor ligand	Interacting selectively with the growth hormone receptor.	3	5	0.6	circ_def
GO:0005166	neurotrophin p75 receptor ligand	Interacting selectively with the neurotrophin p75 receptor.	3	5	0.6	circ_def
GO:0005166	neurotrophin p75 receptor binding	Interacting selectively with the neurotrophin p75 receptor.	3	5	0.6	circ_def
GO:0005167	neurotrophin TRK receptor ligand	Interacting selectively with a neurotrophin TRK receptor.	3	5	0.6	circ_def
GO:0005167	neurotrophin TRK receptor binding	Interacting selectively with a neurotrophin TRK receptor.	3	5	0.6	circ_def
GO:0005168	neurotrophin TRKA receptor binding	Interacting selectively with the neurotrophin TRKA receptor.	3	5	0.6	circ_def
GO:0005168	neurotrophin TRKA receptor ligand	Interacting selectively with the neurotrophin TRKA receptor.	3	5	0.6	circ_def
GO:0005169	neurotrophin TRKB receptor ligand	Interacting selectively with the neurotrophin TRKB receptor.	3	5	0.6	circ_def
GO:0005169	neurotrophin TRKB receptor binding	Interacting selectively with the neurotrophin TRKB receptor.	3	5	0.6	circ_def
GO:0005170	neurotrophin TRKC receptor binding	Interacting selectively with the neurotrophin TRKC receptor.	3	5	0.6	circ_def
GO:0005170	neurotrophin TRKC receptor ligand	Interacting selectively with the neurotrophin TRKC receptor.	3	5	0.6	circ_def
GO:0005416	cation amino acid symporter	Catalysis of the reaction: amino acid(out) + cation(out) = amino acid(in) + cation(in).	3	5	0.6	circ_def
GO:0005416	cation :amino acid symporter activity	Catalysis of the reaction: amino acid(out) + cation(out) = amino acid(in) + cation(in).	3	5	0.6	circ_def
GO:0005637	inner envelope	The inner lipid bilayer of the nuclear envelope.	3	5	0.6	circ_def
GO:0005637	nuclear inner membrane	The inner lipid bilayer of the nuclear envelope.	3	5	0.6	circ_def
GO:0005913	cell-cell adherens junction	An adherens junction which connects two cells to each other.	3	5	0.6	circ_def
GO:0006860	extracellular amino acid transport	The directed extracellular movement of amino acids.	3	5	0.6	circ_def
GO:0008067	metabotropic glutamate GABA-B-like receptor activity	The group of G-protein coupled receptors that are structurally/functionally related to the metabotropic glutamate receptors.	6	10	0.6	circ_def
GO:0008067	class C G-protein coupled receptor	The group of G-protein coupled receptors that are structurally/functionally related to the metabotropic glutamate receptors.	6	10	0.6	circ_def
GO:0008439	monophenol monooxygenase activator activity	Increases the activity of the enzyme monophenol monooxygenase.	3	5	0.6	circ_def
GO:0008439	prophenol oxidase activator	Increases the activity of the enzyme monophenol monooxygenase.	3	5	0.6	circ_def
GO:0008607	phosphorylase kinase regulator activity	Modulation of the activity of the enzyme phosphorylase kinase.	3	5	0.6	circ_def
GO:0008607	phosphorylase kinase intrinsic regulator activity	Modulation of the activity of the enzyme phosphorylase kinase.	3	5	0.6	circ_def
GO:0009305	protein amino acid biotinylation	The addition of biotin to a protein amino acid.	3	5	0.6	circ_def
GO:0009666	plastid outer membrane organization and biogenesis	The assembly and arrangement of the outer membrane of a plastid.	3	5	0.6	circ_def
GO:0009667	plastid inner membrane organization and biogenesis	The assembly and arrangement of the inner membrane of a plastid.	3	5	0.6	circ_def
GO:0009707	chloroplast outer envelope	The membrane of the chloroplast envelope that is closer to the cytoplasm.	3	5	0.6	circ_def
GO:0009707	chloroplast outer membrane	The membrane of the chloroplast envelope that is closer to the cytoplasm.	3	5	0.6	circ_def
GO:0009748	hexokinase-independent signalling	Signal transduction pathway independent of hexokinase.	3	5	0.6	circ_def
GO:0009748	hexokinase-independent signaling	Signal transduction pathway independent of hexokinase.	3	5	0.6	circ_def
GO:0009898	internal side of plasma membrane	The side of the plasma membrane that faces the cytoplasm.	3	5	0.6	circ_def
GO:0009956	radial pattern formation	The processes that result in radial pattern formation.	3	5	0.6	circ_def
GO:0009956	radial pattern specification	The processes that result in radial pattern formation.	3	5	0.6	circ_def
GO:0010009	external side of endosome membrane	The external (cytoplasmic face) of an endosome membrane.	3	5	0.6	circ_def
GO:0010084	specification of organ axis polarity	The process by which the polarity of an organ axis is specified.	3	5	0.6	circ_def
GO:0015315	organophosphate :inorganic phosphate antiporter activity	Catalysis of the reaction: organophosphate(out) + inorganic phosphate(in) = organophosphate(in) + inorganic phosphate(out).	3	5	0.6	circ_def
GO:0015364	dicarboxylate :inorganic phosphate antiporter activity	Catalysis of the reaction: dicarboxylate(out) + inorganic phosphate(in) = dicarboxylate(in) + inorganic phosphate(out).	3	5	0.6	circ_def
GO:0015526	hexose-phosphate :inorganic phosphate antiporter activity	Catalysis of the reaction: hexose phosphate(out) + inorganic phosphate(in) = hexose phosphate(in) + inorganic phosphate(out).	3	5	0.6	circ_def
GO:0015527	glycerol-phosphate :inorganic phosphate antiporter activity	Catalysis of the reaction: glycerol phosphate(out) + inorganic phosphate(in) = glycerol phosphate(in) + inorganic phosphate(out).	3	5	0.6	circ_def
GO:0015911	plasma membrane long-chain fatty acid transport	The directed movement of long-chain fatty acids across the plasma membrane.	6	10	0.6	circ_def
GO:0016005	phospholipase A2 activator activity	Increases the activity of the enzyme phospholipase A2.	3	5	0.6	circ_def
GO:0016079	synaptic vesicle exocytosis	Exocytosis of a synaptic vesicle from the presynaptic membrane.	3	5	0.6	circ_def
GO:0016081	synaptic vesicle docking	Docking of a synaptic vesicle with the postsynaptic membrane.	3	5	0.6	circ_def
GO:0016083	synaptic vesicle fusion	Fusion of the synaptic vesicle with the postsynaptic membrane.	3	5	0.6	circ_def
GO:0016230	neutral sphingomyelinase activator	Increases the activity of the enzyme sphingomyelin phosphodiesterase.	3	5	0.6	circ_def
GO:0016230	sphingomyelin phosphodiesterase activator activity	Increases the activity of the enzyme sphingomyelin phosphodiesterase.	3	5	0.6	circ_def
GO:0016243	regulation of autophagic vacuole size	Any process that modulates the size of the autophagic vacuole.	3	5	0.6	circ_def
GO:0016594	aminoacetic acid binding	Interacting selectively with glycine, aminoethanoic acid.	3	5	0.6	circ_def
GO:0016594	aminoethanoic acid binding	Interacting selectively with glycine, aminoethanoic acid.	3	5	0.6	circ_def
GO:0016594	Gly binding	Interacting selectively with glycine, aminoethanoic acid.	3	5	0.6	circ_def
GO:0016594	glycine binding	Interacting selectively with glycine, aminoethanoic acid.	3	5	0.6	circ_def
GO:0016824	hydrolase activity acting on acid halide bonds	Catalysis of the hydrolysis of any acid halide bond.	3	5	0.6	circ_def
GO:0017020	myosin phosphatase intrinsic regulator activity	Modulation of the activity of the enzyme myosin phosphatase.	3	5	0.6	circ_def
GO:0017020	myosin phosphatase regulator activity	Modulation of the activity of the enzyme myosin phosphatase.	3	5	0.6	circ_def
GO:0017162	aryl hydrocarbon receptor binding	Interacting selectively with an aryl hydrocarbon receptor.	3	5	0.6	circ_def
GO:0018175	protein amino acid nucleotidylation	The addition of a nucleotide to a protein amino acid.	3	5	0.6	circ_def
GO:0018277	protein amino acid deamination	The removal of an amino group from a protein amino acid.	3	5	0.6	circ_def
GO:0018397	peptidyl-phenylalanine bromination to L-2'-bromophenylalanine	The posttranslational bromination of peptidyl-phenylalanine to form L-2'-bromophenylalanine.	6	10	0.6	circ_def
GO:0018398	peptidyl-phenylalanine bromination to L-3'-bromophenylalanine	The posttranslational bromination of peptidyl-phenylalanine to form L-3'-bromophenylalanine.	6	10	0.6	circ_def
GO:0018399	peptidyl-phenylalanine bromination to L-4'-bromophenylalanine	The posttranslational bromination of peptidyl-phenylalanine to form L-4'-bromophenylalanine.	6	10	0.6	circ_def
GO:0019046	reactivation of latent virus	The reactivation of a virus from a latent to a lytic state.	3	5	0.6	circ_def
GO:0019888	protein phosphatase regulator activity	Modulation of the activity of a protein phosphatase enzyme.	3	5	0.6	circ_def
GO:0019904	protein domain specific binding	Interacting selectively with a specific domain of a protein.	3	5	0.6	circ_def
GO:0019988	charged-tRNA modification	The modification of the aminoacyl group of a charged tRNA.	3	5	0.6	circ_def
GO:0019988	pre-translational amino acid modification	The modification of the aminoacyl group of a charged tRNA.	3	5	0.6	circ_def
GO:0030131	clathrin adaptor complex	A membrane adaptor complex that links clathrin to a membrane.	3	5	0.6	circ_def
GO:0030215	plexin ligand	Interacting selectively with semaphorin receptors (plexins).	3	5	0.6	circ_def
GO:0030215	semaphorin receptor binding	Interacting selectively with semaphorin receptors (plexins).	3	5	0.6	circ_def
GO:0030215	plexin binding	Interacting selectively with semaphorin receptors (plexins).	3	5	0.6	circ_def
GO:0030215	semaphorin receptor ligand	Interacting selectively with semaphorin receptors (plexins).	3	5	0.6	circ_def
GO:0030263	pyknosis	Condensation of chromosomes as part of the apoptotic program.	3	5	0.6	circ_def
GO:0030263	apoptotic chromosome condensation	Condensation of chromosomes as part of the apoptotic program.	3	5	0.6	circ_def
GO:0030363	pre-mRNA cleavage factor activity	Any activity required for the process of mRNA cleavage.	3	5	0.6	circ_def
GO:0030485	smooth muscle fiber	The contractile fiber of smooth muscle cells.	3	5	0.6	circ_def
GO:0042057	TGF-beta receptor anchoring activity	Binds to transforming growth factor beta receptor and anchors it to a particular subcellular location.	6	10	0.6	circ_def
GO:0042057	TGFbeta receptor anchoring activity	Binds to transforming growth factor beta receptor and anchors it to a particular subcellular location.	6	10	0.6	circ_def
GO:0042057	transforming growth factor beta receptor anchor activity	Binds to transforming growth factor beta receptor and anchors it to a particular subcellular location.	6	10	0.6	circ_def
GO:0042057	transforming growth factor beta receptor anchoring activity	Binds to transforming growth factor beta receptor and anchors it to a particular subcellular location.	6	10	0.6	circ_def
GO:0042254	ribosome biogenesis and assembly	The processes of biogenesis and assembly of the ribosome and its subunits.	3	5	0.6	circ_def
GO:0042257	ribosomal subunit assembly	The assembly of the ribosomal subunits from their constituent components.	3	5	0.6	circ_def
GO:0042676	cone cell fate commitment	The process by which a cell becomes committed to become a cone cell.	3	5	0.6	circ_def
GO:0042684	cardioblast cell fate commitment	The process by which a cell becomes committed to becoming a cardioblast.	3	5	0.6	circ_def
GO:0042978	L-ornithine carboxy-lyase activator activity	Upregulation of the activity of the enzyme ornithine decarboxylase.	3	5	0.6	circ_def
GO:0042978	ornithine decarboxylase activator activity	Upregulation of the activity of the enzyme ornithine decarboxylase.	3	5	0.6	circ_def
GO:0042979	ornithine decarboxylase regulator activity	Modulation of the activity of the enzyme ornithine decarboxylase.	3	5	0.6	circ_def
GO:0043088	regulation of Cdc42 GTPase activity	Any process that modulates the activity of the GTPase Cdc42.	3	5	0.6	circ_def
GO:0043089	positive regulation of Cdc42 GTPase activity	Any process that activates or increases the activity of the GTPase Cdc42.	3	5	0.6	circ_def
GO:0043109	regulation of smoothened receptor activity	Any process that modulates the activity of the smoothened receptor.	3	5	0.6	circ_def
GO:0045158	cytochrome f	Enables the directed movement of electrons within the cytochrome b6/f complex of photosystem II.	6	10	0.6	circ_def
GO:0045158	electron transporter transferring electrons within cytochrome b6 f complex of photosystem II activity	Enables the directed movement of electrons within the cytochrome b6/f complex of photosystem II.	6	10	0.6	circ_def
GO:0045158	cytochrome b6	Enables the directed movement of electrons within the cytochrome b6/f complex of photosystem II.	6	10	0.6	circ_def
GO:0045237	CXCR1 chemokine receptor binding	Interacting selectively with the CXCR1 chemokine receptor.	3	5	0.6	circ_def
GO:0045237	CXCR1 chemokine receptor ligand	Interacting selectively with the CXCR1 chemokine receptor.	3	5	0.6	circ_def
GO:0045238	CXCR2 chemokine receptor ligand	Interacting selectively with the CXCR2 chemokine receptor.	3	5	0.6	circ_def
GO:0045238	CXCR2 chemokine receptor binding	Interacting selectively with the CXCR2 chemokine receptor.	3	5	0.6	circ_def
GO:0045239	TCA cycle enzyme complex	Any of the heteromeric enzymes that act in the TCA cycle.	3	5	0.6	circ_def
GO:0045306	inhibitor of the establishment of competence for transformation activity	OBSOLETE. Inhibits the establishment of competence for transformation.	3	5	0.6	circ_def
GO:0045327	DNA-protein covalent cross-linking via peptidyl-tyrosine	The formation of a covalent cross-link between DNA and a peptidyl-tyrosine residue.	6	10	0.6	circ_def
GO:0045742	positive regulation of EGF receptor signalling pathway	Any process that activates or increases the rate of epidermal growth factor receptor signaling pathway activity.	6	10	0.6	circ_def
GO:0045742	positive regulation of epidermal growth factor receptor signaling pathway	Any process that activates or increases the rate of epidermal growth factor receptor signaling pathway activity.	6	10	0.6	circ_def
GO:0045742	positive regulation of EGF receptor signaling pathway	Any process that activates or increases the rate of epidermal growth factor receptor signaling pathway activity.	6	10	0.6	circ_def
GO:0045743	positive regulation of FGF receptor signaling pathway	Any process that activates or increases the rate of fibroblast growth factor receptor signaling pathway activity.	6	10	0.6	circ_def
GO:0045743	positive regulation of fibroblast growth factor receptor signaling pathway	Any process that activates or increases the rate of fibroblast growth factor receptor signaling pathway activity.	6	10	0.6	circ_def
GO:0045743	positive regulation of FGFR signaling pathway	Any process that activates or increases the rate of fibroblast growth factor receptor signaling pathway activity.	6	10	0.6	circ_def
GO:0045743	positive regulation of FGF receptor signalling pathway	Any process that activates or increases the rate of fibroblast growth factor receptor signaling pathway activity.	6	10	0.6	circ_def
GO:0045771	negative regulation of autophagic vacuole size	Any process that reduces autophagic vacuole size.	3	5	0.6	circ_def
GO:0045772	positive regulation of autophagic vacuole size	Any process that increases autophagic vacuole size.	3	5	0.6	circ_def
GO:0046812	host cell surface binding	Interacting selectively with the surface of a host cell.	3	5	0.6	circ_def
GO:0046965	RXR binding	Interacting selectively with a retinoid X receptor.	3	5	0.6	circ_def
GO:0046965	retinoid X receptor binding	Interacting selectively with a retinoid X receptor.	3	5	0.6	circ_def
GO:0046966	thyroid hormone receptor binding	Interacting selectively with a thyroid hormone receptor.	3	5	0.6	circ_def
GO:0048020	CCR chemokine receptor ligand	Interacting selectively with a CCR chemokine receptor.	3	5	0.6	circ_def
GO:0048020	beta chemokine receptor binding	Interacting selectively with a CCR chemokine receptor.	3	5	0.6	circ_def
GO:0048020	beta chemokine receptor ligand	Interacting selectively with a CCR chemokine receptor.	3	5	0.6	circ_def
GO:0048020	CCR chemokine receptor binding	Interacting selectively with a CCR chemokine receptor.	3	5	0.6	circ_def
GO:0048248	CXCR3 chemokine receptor binding	Interacting selectively with a the CXCR3 chemokine receptor.	3	5	0.6	circ_def
GO:0050749	apolipoprotein E receptor binding	Interacting selectively with an apolipoprotein E receptor.	3	5	0.6	circ_def
GO:0050839	CAM binding	Interacting selectively with a cell adhesion molecule.	3	5	0.6	circ_def
GO:0050839	cell adhesion receptor activity	Interacting selectively with a cell adhesion molecule.	3	5	0.6	circ_def
GO:0050839	cell adhesion molecule binding	Interacting selectively with a cell adhesion molecule.	3	5	0.6	circ_def
GO:0050880	regulation of blood vessel size	Any process that modulates the size of blood vessels.	3	5	0.6	circ_def
GO:0018418	nickel incorporation into iron-sulfur cluster via tris-L-cysteinyl L-cysteine persulfido L-glutamato L-histidino L-serinyl nickel triiron disulfide trioxide	The incorporation of nickel into a 3Fe-2S complex by tris-L-cysteinyl L-cysteine persulfido L-glutamato L-histidino L-serinyl nickel triiron disulfide trioxide.	13	22	0.590909	circ_def
GO:0018418	nickel incorporation into iron-sulphur cluster via tris-L-cysteinyl L-cysteine persulphido L-glutamato L-histidino L-serinyl nickel triiron disulphide trioxide	The incorporation of nickel into a 3Fe-2S complex by tris-L-cysteinyl L-cysteine persulfido L-glutamato L-histidino L-serinyl nickel triiron disulfide trioxide.	13	22	0.590909	circ_def
GO:0003945	N-acetyllactosamine synthase activity	Catalysis of the reaction: UDP-galactose + N-acetyl-D-glucosamine = UDP + N-acetyllactosamine.	7	12	0.583333	circ_def
GO:0003945	UDP-galactose :N-acetyl-D-glucosamine 4-beta-D-galactosyltransferase	Catalysis of the reaction: UDP-galactose + N-acetyl-D-glucosamine = UDP + N-acetyllactosamine.	7	12	0.583333	circ_def
GO:0046773	negative regulation by virus of host cell protein biosynthesis shutoff	Viral processes that result in the inhibition of the shutoff of host cell protein biosynthesis that occurs in response to viral infection.	7	12	0.583333	circ_def
GO:0046773	viral inhibition of host cell protein biosynthesis shutoff	Viral processes that result in the inhibition of the shutoff of host cell protein biosynthesis that occurs in response to viral infection.	7	12	0.583333	circ_def
GO:0018441	iron incorporation into iron-sulfur cluster via hexakis-L-cysteinyl L-serinyl octairon heptasulfide	The incorporation of iron into a 8Fe-7S iron-sulfur cluster via hexakis-L-cysteinyl L-serinyl octairon heptasulfide, found in nitrogenase.	11	19	0.578947	circ_def
GO:0018441	iron incorporation into iron-sulphur cluster via hexakis-L-cysteinyl L-serinyl octairon heptasulphide	The incorporation of iron into a 8Fe-7S iron-sulfur cluster via hexakis-L-cysteinyl L-serinyl octairon heptasulfide, found in nitrogenase.	11	19	0.578947	circ_def
GO:0000082	G1 S transition of mitotic cell cycle	Progression from G1 phase to S phase of the standard mitotic cell cycle.	4	7	0.571429	circ_def
GO:0000809	cytoplasmic ORC	A multisubunit complex that is located at the replication origins of a chromosome in the cytoplasm.	4	7	0.571429	circ_def
GO:0000809	cytoplasmic origin of replication recognition complex	A multisubunit complex that is located at the replication origins of a chromosome in the cytoplasm.	4	7	0.571429	circ_def
GO:0000809	prokaryotic ORC	A multisubunit complex that is located at the replication origins of a chromosome in the cytoplasm.	4	7	0.571429	circ_def
GO:0001664	G-protein-coupled receptor binding	Interacting selectively with a G-protein-coupled receptor.	4	7	0.571429	circ_def
GO:0001664	G-protein-coupled receptor ligand	Interacting selectively with a G-protein-coupled receptor.	4	7	0.571429	circ_def
GO:0003702	RNA polymerase II transcription factor activity	Functions to initiate or regulate RNA polymerase II transcription.	4	7	0.571429	circ_def
GO:0003709	RNA polymerase III transcription factor activity	Functions to initiate or regulate RNA polymerase III transcription.	4	7	0.571429	circ_def
GO:0004686	eukaryotic elongation factor-2 kinase activity	Catalysis of the phosphorylation of eukaryotic elongation factor-2.	4	7	0.571429	circ_def
GO:0004686	eEF-2 kinase	Catalysis of the phosphorylation of eukaryotic elongation factor-2.	4	7	0.571429	circ_def
GO:0005086	ARF guanyl-nucleotide exchange factor activity	Stimulates the hydrolysis and exchange of guanyl nucleotides by the GTPase ARF.	4	7	0.571429	circ_def
GO:0005087	RCC1	Stimulates the hydrolysis and exchange of guanyl nucleotides by the GTPase Ran.	4	7	0.571429	circ_def
GO:0005087	Ran guanyl-nucleotide exchange factor activity	Stimulates the hydrolysis and exchange of guanyl nucleotides by the GTPase Ran.	4	7	0.571429	circ_def
GO:0005088	Ras guanyl-nucleotide exchange factor activity	Stimulates the hydrolysis and exchange of guanyl nucleotides by the GTPase Ras.	4	7	0.571429	circ_def
GO:0005089	RhoGEF	Stimulates the hydrolysis and exchange of guanyl nucleotides by the GTPase Rho.	4	7	0.571429	circ_def
GO:0005089	Rho guanine nucleotide exchange factor	Stimulates the hydrolysis and exchange of guanyl nucleotides by the GTPase Rho.	4	7	0.571429	circ_def
GO:0005089	Rho guanyl-nucleotide exchange factor activity	Stimulates the hydrolysis and exchange of guanyl nucleotides by the GTPase Rho.	4	7	0.571429	circ_def
GO:0005090	Sar guanyl-nucleotide exchange factor activity	Stimulates the hydrolysis and exchange of guanyl nucleotides by the GTPase Sar.	4	7	0.571429	circ_def
GO:0005150	IL-1 type I	Interacting selectively with a Type I interleukin-1 receptor.	4	7	0.571429	circ_def
GO:0005150	interleukin-1 Type I receptor binding	Interacting selectively with a Type I interleukin-1 receptor.	4	7	0.571429	circ_def
GO:0005150	interleukin-1 Type I receptor ligand	Interacting selectively with a Type I interleukin-1 receptor.	4	7	0.571429	circ_def
GO:0006477	protein amino acid sulphation	The addition of a sulfate group as an ester to a protein amino acid.	4	7	0.571429	circ_def
GO:0006477	protein amino acid sulfation	The addition of a sulfate group as an ester to a protein amino acid.	4	7	0.571429	circ_def
GO:0007055	male meiosis II spindle assembly	The formation and maintenance of the spindle in meiosis II in male animals.	4	7	0.571429	circ_def
GO:0007058	female meiosis II spindle assembly	The formation and maintenance of the spindle in meiosis II in female animals.	4	7	0.571429	circ_def
GO:0007314	oocyte anterior posterior axis determination	Polarization of the oocyte along its anterior-posterior axis.	4	7	0.571429	circ_def
GO:0007445	determination of imaginal disc primordium	Determination of the identity of the primordium that gives rise to the imaginal disc.	4	7	0.571429	circ_def
GO:0008321	Ral guanyl-nucleotide exchange factor activity	Stimulates the hydrolysis and exchange of guanyl nucleotides by the GTPase Ral.	4	7	0.571429	circ_def
GO:0009076	histidine family amino acid biosynthesis	The formation from simpler components of amino acids of the histidine family.	4	7	0.571429	circ_def
GO:0009077	histidine family amino acid catabolism	The breakdown into simpler components of amino acids of the histidine family.	4	7	0.571429	circ_def
GO:0009560	female gametophyte egg cell differentiation	Differentiation of the haploid egg cell within the plant gametophyte.	4	7	0.571429	circ_def
GO:0009738	abscisic acid mediated signalling	Signal transduction pathway mediated by the perception of abscisic acid.	4	7	0.571429	circ_def
GO:0009738	abscisic acid mediated signaling	Signal transduction pathway mediated by the perception of abscisic acid.	4	7	0.571429	circ_def
GO:0009740	gibberellic acid mediated signalling	Signal transduction pathway mediated by the perception of gibberellic acid.	4	7	0.571429	circ_def
GO:0009740	gibberellic acid mediated signaling	Signal transduction pathway mediated by the perception of gibberellic acid.	4	7	0.571429	circ_def
GO:0009740	GA-signaling	Signal transduction pathway mediated by the perception of gibberellic acid.	4	7	0.571429	circ_def
GO:0009740	gibberellic acid signaling	Signal transduction pathway mediated by the perception of gibberellic acid.	4	7	0.571429	circ_def
GO:0009849	indoleacetic acid biosynthesis tryptophan-independent	The formation from simpler components of indoleacetic acid, independent of tryptophan.	4	7	0.571429	circ_def
GO:0012509	inter-Golgi transport vesicle membrane	The membrane surrounding a vesicle transporting substances within the Golgi.	4	7	0.571429	circ_def
GO:0015452	methyl transfer-driven active transporter activity	Catalysis of the transport of a solute, driven by a methyl transfer reaction.	4	7	0.571429	circ_def
GO:0015679	plasma membrane copper ion transport	The directed movement of copper ions across the plasma membrane.	4	7	0.571429	circ_def
GO:0015679	plasma membrane copper transport	The directed movement of copper ions across the plasma membrane.	4	7	0.571429	circ_def
GO:0016189	synaptic vesicle to endosome fusion	Fusion of a synaptic vesicle with the membrane of an organelle called an endosome.	4	7	0.571429	circ_def
GO:0016444	somatic cell DNA recombination	Recombination occurring within or between DNA molecules in somatic cells.	4	7	0.571429	circ_def
GO:0016825	hydrolase activity acting on acid phosphorous-nitrogen bonds	Catalysis of the hydrolysis of any acid phosphorus-nitrogen bond.	4	7	0.571429	circ_def
GO:0016825	hydrolase activity acting on acid phosphorus-nitrogen bonds	Catalysis of the hydrolysis of any acid phosphorus-nitrogen bond.	4	7	0.571429	circ_def
GO:0016826	hydrolase activity acting on acid sulfur-nitrogen bonds	Catalysis of the hydrolysis of any acid sulfur-nitrogen bond.	4	7	0.571429	circ_def
GO:0016826	hydrolase activity acting on acid sulphur-nitrogen bonds	Catalysis of the hydrolysis of any acid sulfur-nitrogen bond.	4	7	0.571429	circ_def
GO:0016827	hydrolase activity acting on acid carbon-phosphorous bonds	Catalysis of the hydrolysis of any acid carbon-phosphorus bond.	4	7	0.571429	circ_def
GO:0016827	hydrolase activity acting on acid carbon-phosphorus bonds	Catalysis of the hydrolysis of any acid carbon-phosphorus bond.	4	7	0.571429	circ_def
GO:0017034	Rap guanyl-nucleotide exchange factor activity	Stimulates the hydrolysis and exchange of guanyl nucleotides by the GTPase Rap.	4	7	0.571429	circ_def
GO:0017112	Rab guanyl-nucleotide exchange factor activity	Stimulates the hydrolysis and exchange of guanyl nucleotides by the GTPase Rab.	4	7	0.571429	circ_def
GO:0018004	N-terminal protein formylation	The formylation of the N-terminal amino acid of proteins.	4	7	0.571429	circ_def
GO:0018408	peptidyl-thyronine iodination to form 3' 3'' 5' 5''-tetraiodo-L-thyronine	The posttranslational iodination of peptidyl-thyronine to form peptidyl-3',3'',5',5''-tetraiodo-L-thyronine (L-thyroxine).	8	14	0.571429	circ_def
GO:0019285	betaine biosynthesis from choline	The formation of betaine (N-trimethylglycine) from the oxidation of choline.	4	7	0.571429	circ_def
GO:0019285	glycine betaine biosynthesis from choline	The formation of betaine (N-trimethylglycine) from the oxidation of choline.	4	7	0.571429	circ_def
GO:0019285	N-trimethylglycine biosynthesis from choline	The formation of betaine (N-trimethylglycine) from the oxidation of choline.	4	7	0.571429	circ_def
GO:0019288	isopentenyl diphosphate biosynthesis mevalonate-independent	The formation from simpler components of isopentenyl diphosphate, independent of mevalonate.	4	7	0.571429	circ_def
GO:0019909	[pyruvate dehydrogenase phosphatase intrinsic regulator activity	Modification of the activity of the enzyme [pyruvate dehydrogenase (lipoamide)] phosphatase.	4	7	0.571429	circ_def
GO:0019909	[pyruvate dehydrogenase phosphatase regulator activity	Modification of the activity of the enzyme [pyruvate dehydrogenase (lipoamide)] phosphatase.	4	7	0.571429	circ_def
GO:0030508	thiol-disulphide exchange intermediate activity	Functions as an exchange intermediate in thiol-disulfide exchange reactions.	4	7	0.571429	circ_def
GO:0030508	thioredoxin	Functions as an exchange intermediate in thiol-disulfide exchange reactions.	4	7	0.571429	circ_def
GO:0030508	glutaredoxin	Functions as an exchange intermediate in thiol-disulfide exchange reactions.	4	7	0.571429	circ_def
GO:0030508	thiol-disulfide exchange intermediate activity	Functions as an exchange intermediate in thiol-disulfide exchange reactions.	4	7	0.571429	circ_def
GO:0030676	Rac guanyl-nucleotide exchange factor activity	Stimulates the hydrolysis and exchange of guanyl nucleotides by the GTPase Rac.	4	7	0.571429	circ_def
GO:0042672	retinal cone cell fate specification	The processes involved in the specification of retinal cone cell identity.	4	7	0.571429	circ_def
GO:0042727	vitamin B2 and derivative biosynthesis	The formation from simpler components of vitamin B2 (riboflavin) or any of its derivatives.	4	7	0.571429	circ_def
GO:0042727	riboflavin and derivative biosynthesis	The formation from simpler components of vitamin B2 (riboflavin) or any of its derivatives.	4	7	0.571429	circ_def
GO:0042728	riboflavin and derivative catabolism	The breakdown into simpler components of vitamin B2 (riboflavin) or any of its derivatives.	4	7	0.571429	circ_def
GO:0042728	vitamin B2 and derivative catabolism	The breakdown into simpler components of vitamin B2 (riboflavin) or any of its derivatives.	4	7	0.571429	circ_def
GO:0043041	nonribosomal amino acid activation	Activation of an amino acid for incorporation into a peptide by a nonribosomal process.	4	7	0.571429	circ_def
GO:0045041	mitochondrial intermembrane space protein import	The import of proteins into the space between the inner and outer mitochondrial membranes.	4	7	0.571429	circ_def
GO:0045197	establishment and or maintenance of epithelial cell polarity	The specification, formation and maintenance of the apicobasal polarity of an epithelial cell.	4	7	0.571429	circ_def
GO:0045352	IL-1ra type I	Blocks the binding of interleukin-1 to interleukin-1 Type I receptors.	4	7	0.571429	circ_def
GO:0045352	interleukin-1 Type I receptor antagonist activity	Blocks the binding of interleukin-1 to interleukin-1 Type I receptors.	4	7	0.571429	circ_def
GO:0045846	positive regulation of natural killer cell activity	Any process that activates or increases the rate of natural killer cell activity.	4	7	0.571429	circ_def
GO:0045958	positive regulation of complement activation alternative pathway	Any process that activates or increases the rate of complement activation by the alternative pathway.	4	7	0.571429	circ_def
GO:0045960	positive regulation of complement activation classical pathway	Any process that activates or increases the rate of complement activation by the classical pathway.	4	7	0.571429	circ_def
GO:0046594	maintenance of pole plasm mRNA localization	Maintenance of mRNA at its correct location in the oocyte pole plasm.	4	7	0.571429	circ_def
GO:0048050	post-embryonic eye morphogenesis	Post-embryonic morphogenesis of the eye, which is the organ of sight.	4	7	0.571429	circ_def
GO:0048200	Golgi transport vesicle coating	The addition of specific coat proteins to Golgi transport vesicles.	4	7	0.571429	circ_def
GO:0048200	dictyosome transport vesicle coating	The addition of specific coat proteins to Golgi transport vesicles.	4	7	0.571429	circ_def
GO:0048203	trans-Golgi to endosome targeting	Targeting of a transport vesicle from the trans-Golgi to the endosome.	4	7	0.571429	circ_def
GO:0048235	male gametophyte sperm cell differentiation	Differentiation of the haploid sperm cell within the plant gametophyte.	4	7	0.571429	circ_def
GO:0000321	re-entry into mitotic cell cycle after pheromone arrest	The resumption of the mitotic cell division cycle by pheromone-arrested cells that have not mated.	5	9	0.555556	circ_def
GO:0001584	rhodopsin-like receptor activity	The group of G-protein coupled receptors that are structurally/functionally related to the rhodopsin receptor.	5	9	0.555556	circ_def
GO:0001584	Class A G-protein coupled receptor	The group of G-protein coupled receptors that are structurally/functionally related to the rhodopsin receptor.	5	9	0.555556	circ_def
GO:0001633	class B G-protein coupled receptor	The group of G-protein coupled receptors that are structurally/functionally related to the secretin receptor.	5	9	0.555556	circ_def
GO:0001633	secretin-like receptor activity	The group of G-protein coupled receptors that are structurally/functionally related to the secretin receptor.	5	9	0.555556	circ_def
GO:0003704	specific RNA polymerase II transcription factor activity	Functions to enable the transcription of specific, or specific sets, of genes by RNA polymerase II.	5	9	0.555556	circ_def
GO:0005011	CSF-1	Combining with macrophage colony stimulating factor to initiate a change in cell activity.	5	9	0.555556	circ_def
GO:0005011	Fms	Combining with macrophage colony stimulating factor to initiate a change in cell activity.	5	9	0.555556	circ_def
GO:0005011	macrophage colony stimulating factor receptor activity	Combining with macrophage colony stimulating factor to initiate a change in cell activity.	5	9	0.555556	circ_def
GO:0008597	calcium-dependent protein serine threonine phosphatase intrinsic regulator activity	Modulation of the activity of the enzyme calcium-dependent protein serine/threonine phosphatase.	5	9	0.555556	circ_def
GO:0008597	calcium-dependent protein serine threonine phosphatase regulator activity	Modulation of the activity of the enzyme calcium-dependent protein serine/threonine phosphatase.	5	9	0.555556	circ_def
GO:0015931	nucleobase nucleoside nucleotide and nucleic acid transport	The directed movement of nucleobases, nucleosides, nucleotides and nucleic acids, into, out of, within or between cells.	5	9	0.555556	circ_def
GO:0018353	protein-phycocyanobilin linkage via S-phycocyanobilin-L-cysteine	The linkage of the chromophore phycocyanobilin to phycocyanin or allophycocyanin via S-phycocyanobilin-L-cysteine.	5	9	0.555556	circ_def
GO:0018358	protein-phytochromobilin linkage via S-phytochromobilin-L-cysteine	The linkage of the chromophore phytochromobilin to phycocyanin or allophycocyanin via S-phytochromobilin-L-cysteine.	5	9	0.555556	circ_def
GO:0018386	N-terminal peptidyl-cysteine condensation with pyruvate to form N-pyruvic acid 2-iminyl-L-cysteine	The condensation of pyruvate through the 2-oxo group with the N-terminal cysteine of proteins to form the derivative N-pyruvic acid 2-iminyl-L-cysteine.	10	18	0.555556	circ_def
GO:0018388	N-terminal peptidyl-valine condensation with pyruvate to form N-pyruvic acid 2-iminyl-L-valine	The condensation of pyruvate through the 2-oxo group with the N-terminal valine of proteins to form the derivative N-pyruvic acid 2-iminyl-L-valine.	10	18	0.555556	circ_def
GO:0030021	extracellular matrix structural constituent conferring compression resistance	A constituent of the extracellular matrix that enables the matrix to resist compressive forces; often a proteoglycan.	5	9	0.555556	circ_def
GO:0030140	trans-Golgi network transport vesicle	A vesicle that mediates transport between the trans-Golgi network and other parts of the cell.	5	9	0.555556	circ_def
GO:0030627	pre-mRNA 5'-splice site binding	Interacting selectively with the pre-mRNA 5' splice site sequence.	5	9	0.555556	circ_def
GO:0030627	pre-mRNA 5' splice site binding	Interacting selectively with the pre-mRNA 5' splice site sequence.	5	9	0.555556	circ_def
GO:0030628	pre-mRNA 3'-splice site binding	Interacting selectively with the pre-mRNA 3' splice site sequence.	5	9	0.555556	circ_def
GO:0030628	pre-mRNA 3' splice site binding	Interacting selectively with the pre-mRNA 3' splice site sequence.	5	9	0.555556	circ_def
GO:0042998	positive regulation of Golgi to plasma membrane protein transport	Any process that activates or increases the rate of the transport of proteins from the Golgi to the plasma membrane.	5	9	0.555556	circ_def
GO:0043013	negative regulation of fusion of sperm to egg plasma membrane	Any process that stops or prevents the binding and fusion of a sperm to the oocyte plasma membrane.	5	9	0.555556	circ_def
GO:0043013	negative regulation of sperm-oocyte fusion	Any process that stops or prevents the binding and fusion of a sperm to the oocyte plasma membrane.	5	9	0.555556	circ_def
GO:0043013	inhibition of sperm-oocyte fusion	Any process that stops or prevents the binding and fusion of a sperm to the oocyte plasma membrane.	5	9	0.555556	circ_def
GO:0045051	ER insertion by internal uncleaved signal-anchor sequence	The insertion of integral proteins into the ER membrane. Signal anchor sequences function as both ER signal sequences and membrane anchor sequences.	5	9	0.555556	circ_def
GO:0045693	positive regulation of female gametophyte central cell differentiation	Any process that activates or increases the rate of female gametophyte central cell differentiation.	5	9	0.555556	circ_def
GO:0045696	positive regulation of female gametophyte egg cell differentiation	Any process that activates or increases the rate of female gametophyte egg cell differentiation.	5	9	0.555556	circ_def
GO:0045817	positive regulation of global transcription from Pol II promoter	Any process that activates or increases the rate of global transcription from Pol II promoter.	5	9	0.555556	circ_def
GO:0045856	positive regulation of pole plasm oskar mRNA localization	Any process that activates or increases the rate of pole plasm oskar mRNA localization.	5	9	0.555556	circ_def
GO:0045954	positive regulation of natural killer cell mediated cytolysis	Any process that activates or increases the rate of natural killer cell mediated cytolysis.	5	9	0.555556	circ_def
GO:0046004	positive regulation of syncytial blastoderm mitotic cell cycle	Any process that activates or increases the rate of syncytial blastoderm mitotic cell cycle activity.	5	9	0.555556	circ_def
GO:0046022	mitotic activation of transcription from Pol II promoter	Any process that activates or increases the rate of transcription from Pol II promoter during mitosis.	5	9	0.555556	circ_def
GO:0046022	positive regulation of transcription from Pol II promoter mitotic	Any process that activates or increases the rate of transcription from Pol II promoter during mitosis.	5	9	0.555556	circ_def
GO:0046024	positive regulation of transcription from Pol III promoter mitotic	Any process that activates or increases the rate of transcription from Pol III promoter during mitosis.	5	9	0.555556	circ_def
GO:0046024	mitotic activation of transcription from Pol III promoter	Any process that activates or increases the rate of transcription from Pol III promoter during mitosis.	5	9	0.555556	circ_def
GO:0046028	electron transporter transferring electrons from cytochrome b6 f complex of photosystem II activity	Enables the directed movement of electrons from the cytochrome b6/f complex of photosystem II.	5	9	0.555556	circ_def
GO:0046028	plastocyanin	Enables the directed movement of electrons from the cytochrome b6/f complex of photosystem II.	5	9	0.555556	circ_def
GO:0046892	formation of peptidyl-S-cyanocysteine	The dehydration of peptidyl-S-carbamoyl-L-cysteine to form peptidyl-S-cyano-L-cysteine.	5	9	0.555556	circ_def
GO:0046892	peptidyl-S-carbamoyl-L-cysteine dehydration	The dehydration of peptidyl-S-carbamoyl-L-cysteine to form peptidyl-S-cyano-L-cysteine.	5	9	0.555556	circ_def
GO:0046892	formation of peptidyl-serine thiocyanate ester	The dehydration of peptidyl-S-carbamoyl-L-cysteine to form peptidyl-S-cyano-L-cysteine.	5	9	0.555556	circ_def
GO:0047443	4-hydroxy-4-methyl-2-oxoglutarate aldolase activity	Catalysis of the reaction: 4-hydroxy-4-methyl-2-oxoglutarate = 2 pyruvate.	5	9	0.555556	circ_def
GO:0048213	dictyosome vesicle prefusion complex stabilisation	The binding of specific proteins to the t-SNARE/v-SNARE/SNAP25 complex, by which the Golgi vesicle prefusion complex is stabilized.	5	9	0.555556	circ_def
GO:0048213	Golgi vesicle prefusion complex stabilization	The binding of specific proteins to the t-SNARE/v-SNARE/SNAP25 complex, by which the Golgi vesicle prefusion complex is stabilized.	5	9	0.555556	circ_def
GO:0048215	positive regulation of Golgi vesicle fusion to target membrane	Any process that activates or increases the rate of Golgi vesicle fusion to target membrane.	5	9	0.555556	circ_def
GO:0018290	iron and molybdenum incorporation into iron-molybdenum-sulfur cluster via L-cysteinyl homocitryl molybdenum-heptairon-nonasulfide	The incorporation of iron and molybdenum into a Mo-7Fe-8S iron-molybdenum-sulfur cluster via L-cysteinyl homocitryl molybdenum-heptairon-nonasulfide, found in nitrogenase.	11	20	0.55	circ_def
GO:0018290	iron and molybdenum incorporation into iron-molybdenum-sulphur cluster via L-cysteinyl homocitryl molybdenum-heptairon-nonasulphide	The incorporation of iron and molybdenum into a Mo-7Fe-8S iron-molybdenum-sulfur cluster via L-cysteinyl homocitryl molybdenum-heptairon-nonasulfide, found in nitrogenase.	11	20	0.55	circ_def
GO:0000382	U12-type nuclear mRNA 3'-splice site recognition	Recognition of the intron 3'-splice site by components of the assembling U12-type spliceosome.	6	11	0.545455	circ_def
GO:0000383	U2-type nuclear mRNA 3'-splice site recognition	Recognition of the intron 3'-splice site by components of the assembling U2-type spliceosome.	6	11	0.545455	circ_def
GO:0001640	adenylate cyclase inhibiting metabotropic glutamate receptor activity	A G-protein coupled receptor that binds glutamate and inhibits adenylate cyclase activity.	6	11	0.545455	circ_def
GO:0001647	G-protein coupled cytokinin receptor activity	Combining with a cytokinin to initiate a change in cell activity. The receptor is G-protein coupled.	6	11	0.545455	circ_def
GO:0003962	CTT gamma synthase activity	Catalysis of the reaction: O-succinyl-L-homoserine + L-cysteine = cystathionine + succinate.	6	11	0.545455	circ_def
GO:0003962	cystathionine gamma synthase activity	Catalysis of the reaction: O-succinyl-L-homoserine + L-cysteine = cystathionine + succinate.	6	11	0.545455	circ_def
GO:0003962	cystathionine gamma-synthase activity	Catalysis of the reaction: O-succinyl-L-homoserine + L-cysteine = cystathionine + succinate.	6	11	0.545455	circ_def
GO:0003962	cystathionine g-synthase	Catalysis of the reaction: O-succinyl-L-homoserine + L-cysteine = cystathionine + succinate.	6	11	0.545455	circ_def
GO:0003962	O-succinyl-L-homoserine activity	Catalysis of the reaction: O-succinyl-L-homoserine + L-cysteine = cystathionine + succinate.	6	11	0.545455	circ_def
GO:0003962	O-succinyl-L-homoserine succinate-lyase activity	Catalysis of the reaction: O-succinyl-L-homoserine + L-cysteine = cystathionine + succinate.	6	11	0.545455	circ_def
GO:0004901	GMC-SF receptor	Combining with granulocyte macrophage colony-stimulating factor to initiate a change in cell activity.	6	11	0.545455	circ_def
GO:0004901	CSF-2	Combining with granulocyte macrophage colony-stimulating factor to initiate a change in cell activity.	6	11	0.545455	circ_def
GO:0004901	granulocyte macrophage colony-stimulating factor receptor activity	Combining with granulocyte macrophage colony-stimulating factor to initiate a change in cell activity.	6	11	0.545455	circ_def
GO:0012510	trans-Golgi network transport vesicle membrane	The membrane surrounding a vesicle transporting substances between the trans-Golgi network and other parts of the cell.	6	11	0.545455	circ_def
GO:0018067	peptidyl-L-3' 4'-dihydroxyphenylalanine biosynthesis from peptidyl-tyrosine	The posttranslational modification of protein tyrosine to peptidyl-L-3',4'-dihydroxyphenylalanine (DOPA).	6	11	0.545455	circ_def
GO:0019282	methionine biosynthesis direct from O-acetyl-L-homoserine	The direct formation of methionine from simpler components, including O-acetyl-L-homoserine.	6	11	0.545455	circ_def
GO:0019283	methionine biosynthesis from O-phospho-L-homoserine and cystathione	The formation of methionine from simpler components, including O-phospho-L-homoserine and cystathione.	6	11	0.545455	circ_def
GO:0045745	positive regulation of G-protein coupled receptor protein signalling pathway	Any process that activates or increases the rate of G-protein coupled receptor protein signaling pathway activity.	6	11	0.545455	circ_def
GO:0045745	positive regulation of G-protein coupled receptor protein signaling pathway	Any process that activates or increases the rate of G-protein coupled receptor protein signaling pathway activity.	6	11	0.545455	circ_def
GO:0046893	iron incorporation into hydrogenase diiron subcluster via L-cysteine ligation	The incorporation of iron into an L-cysteinyl diiron subcluster, found in Fe-hydrogenase.	6	11	0.545455	circ_def
GO:0047438	2-dehydro-3-deoxy-L-pentonate aldolase activity	Catalysis of the reaction: 2-dehydro-3-deoxy-L-pentonate = glycolaldehyde + pyruvate.	6	11	0.545455	circ_def
GO:0047440	2-dehydro-3-deoxy-D-pentonate aldolase activity	Catalysis of the reaction: 2-dehydro-3-deoxy-D-pentonate = glycolaldehyde + pyruvate.	6	11	0.545455	circ_def
GO:0003825	alpha alpha-trehalose-phosphate synthase activity	Catalysis of the reaction: UDP-glucose + D-glucose 6-phosphate = UDP + alpha,alpha-trehalose 6-phosphate.	7	13	0.538462	circ_def
GO:0003825	UDP-glucose :D-glucose-6-phosphate 1-alpha-D-glucosyltransferase	Catalysis of the reaction: UDP-glucose + D-glucose 6-phosphate = UDP + alpha,alpha-trehalose 6-phosphate.	7	13	0.538462	circ_def
GO:0006121	oxidative phosphorylation succinate to ubiquinone	The transfer of electrons from succinate to ubiquinone that occurs during oxidative phosphorylation, mediated by the multisubunit enzyme known as complex II.	7	13	0.538462	circ_def
GO:0006121	mitochondrial electron transport succinate to ubiquinone	The transfer of electrons from succinate to ubiquinone that occurs during oxidative phosphorylation, mediated by the multisubunit enzyme known as complex II.	7	13	0.538462	circ_def
GO:0006121	complex II	The transfer of electrons from succinate to ubiquinone that occurs during oxidative phosphorylation, mediated by the multisubunit enzyme known as complex II.	7	13	0.538462	circ_def
GO:0007311	maternal determination of dorsal ventral axis oocyte germ-line encoded	Polarization of the oocyte along the dorsal-ventral axis, by a gene product encoded by cells of the germ line.	7	13	0.538462	circ_def
GO:0018284	iron incorporation into protein via tetrakis-L-cysteinyl iron	The incorporation of iron into a protein via tetrakis-L-cysteinyl iron (there is no exogenous sulfur, so this modification by itself does not produce an iron-sulfur protein).	7	13	0.538462	circ_def
GO:0018390	peptidyl-L-glutamic acid 5-methyl ester biosynthesis from peptidyl-glutamic acid or peptidyl-glutamine	The methyl esterification of peptidyl-glutamic acid or peptidyl-glutamine to form the derivative glutamic acid 5-methyl ester.	7	13	0.538462	circ_def
GO:0019280	methionine biosynthesis from homoserine via O-acetyl-L-homoserine and cystathione	The formation of methionine from simpler components, including homoserine, via the intermediates O-acetyl-L-homoserine and cystathione.	7	13	0.538462	circ_def
GO:0019281	methionine biosynthesis from homoserine via O-succinyl-L-homoserine and cystathione	The formation of methionine from simpler components, including homoserine, via the intermediates O-succinyl-L-homoserine and cystathione.	7	13	0.538462	circ_def
GO:0045049	ER insertion by N-terminal cleaved signal sequence	The insertion of integral proteins into the ER membrane. N-terminal cleaved signal sequences direct polypeptides to the ER.	7	13	0.538462	circ_def
GO:0046776	negative regulation by virus of MHC class I cell surface presentation	Viral processes that result in the inhibition of presentation of MHC class I antigen-presenting proteins on the host cell surface.	7	13	0.538462	circ_def
GO:0046776	viral inhibition of MHC class I cell surface presentation	Viral processes that result in the inhibition of presentation of MHC class I antigen-presenting proteins on the host cell surface.	7	13	0.538462	circ_def
GO:0046776	major histocompatibility complex	Viral processes that result in the inhibition of presentation of MHC class I antigen-presenting proteins on the host cell surface.	7	13	0.538462	circ_def
GO:0016942	IGF binding protein complex	A complex of proteins which includes the insulin-like growth factor (IGF) and a number of IGF-binding proteins. The complex plays a role in growth and development.	8	15	0.533333	circ_def
GO:0016942	insulin-like growth factor binding protein complex	A complex of proteins which includes the insulin-like growth factor (IGF) and a number of IGF-binding proteins. The complex plays a role in growth and development.	8	15	0.533333	circ_def
GO:0000196	MAPKKK cascade during cell wall biogenesis	MAPKKK cascade involved in pathway regulating cell wall integrity.	4	8	0.5	circ_def
GO:0000197	activation of MAPKKK during cell wall biogenesis	Upregulation of MAPKKK activity in the context of regulating cell wall integrity.	4	8	0.5	circ_def
GO:0000264	heterotrimeric G-protein GTPase beta-subunit	OBSOLETE. Subunit of a heterotrimeric G-protein GTPase; associates tightly with the gamma subunit.	5	10	0.5	circ_def
GO:0000332	template for synthesis of G-rich strand of telomere DNA activity	Provision of the template used by reverse transcriptase to synthesize the G-rich strand of telomeric DNA.	6	12	0.5	circ_def
GO:0000332	telomerase template	Provision of the template used by reverse transcriptase to synthesize the G-rich strand of telomeric DNA.	6	12	0.5	circ_def
GO:0000379	tRNA-type intron splice site recognition and cleavage	The process of recognition of the tertiary structure of a tRNA type intron and the endonucleolytic cleavage of the RNA at both the 5' and 3' splice sites.	7	14	0.5	circ_def
GO:0000395	nuclear mRNA 5'-splice site recognition	Recognition of the intron 5'-splice site by components of the assembling spliceosome.	4	8	0.5	circ_def
GO:0000395	nuclear mRNA 5' splice site recognition	Recognition of the intron 5'-splice site by components of the assembling spliceosome.	4	8	0.5	circ_def
GO:0000736	double-strand break repair via single-strand annealing removal of nonhomologous ends	During DSBR via single-strand annealing, the removal of nonhomologous sequences at the broken 3' single-strand DNA end before DNA repair synthesis can occur.	8	16	0.5	circ_def
GO:0000774	adenyl-nucleotide exchange factor activity	Stimulates the hydrolysis and exchange of adenyl nucleotides by other proteins.	3	6	0.5	circ_def
GO:0000803	sex chromosome	A chromosome involved in sex determination.	2	4	0.5	circ_def
GO:0000808	origin of replication recognition complex	A multisubunit complex that is located at the replication origins of a chromosome.	3	6	0.5	circ_def
GO:0000808	ORC	A multisubunit complex that is located at the replication origins of a chromosome.	3	6	0.5	circ_def
GO:0000918	selection of site for barrier septum formation	The process of marking the site where a barrier septum will form.	3	6	0.5	circ_def
GO:0001402	signal transduction during filamentous growth	Relaying of environmental signals promoting filamentous growth.	3	6	0.5	circ_def
GO:0001505	regulation of neurotransmitter levels	Any process that modulates levels of neurotransmitter.	2	4	0.5	circ_def
GO:0001531	interleukin-21 receptor ligand	Interacting selectively with the interleukin-21 receptor.	3	6	0.5	circ_def
GO:0001531	interleukin-21 receptor binding	Interacting selectively with the interleukin-21 receptor.	3	6	0.5	circ_def
GO:0001531	IL-21	Interacting selectively with the interleukin-21 receptor.	3	6	0.5	circ_def
GO:0001568	blood vessel development	Development of vasculature carrying blood.	2	4	0.5	circ_def
GO:0001571	non-tyrosine kinase FGFR activity	A receptor belonging to the FGFR family but lacking the tyrosine kinase domain.	4	8	0.5	circ_def
GO:0001571	non-tyrosine kinase fibroblast growth factor receptor activity	A receptor belonging to the FGFR family but lacking the tyrosine kinase domain.	4	8	0.5	circ_def
GO:0001571	non-tyrosine kinase FGF receptor activity	A receptor belonging to the FGFR family but lacking the tyrosine kinase domain.	4	8	0.5	circ_def
GO:0001619	lysosphingolipid and lysophosphatidic acid receptor activity	Combining with lysosphingolipid or lysophosphatidic acid to initiate a change in cell activity.	4	8	0.5	circ_def
GO:0001675	acrosome formation	The formation of the acrosome from the spermatid Golgi.	2	4	0.5	circ_def
GO:0001698	gastrin-induced gastric acid secretion	The regulated release of gastric acid induced by the interaction of gastrin with its receptor.	4	8	0.5	circ_def
GO:0001710	mesoderm cell fate commitment	The process by which a cell becomes committed to become part of the mesoderm.	3	6	0.5	circ_def
GO:0001711	endoderm cell fate commitment	The process by which a cell becomes committed to become part of the endoderm.	3	6	0.5	circ_def
GO:0001712	ectoderm cell fate commitment	The process by which a cell becomes committed to become part of the ectoderm.	3	6	0.5	circ_def
GO:0001754	eye photoreceptor cell differentiation	The differentiation of photoreceptor cells found in the eye, the primary visual organ of most organisms.	4	8	0.5	circ_def
GO:0002011	morphogenesis of an epithelial sheet	Formation and development of an epithelial sheet.	2	4	0.5	circ_def
GO:0003676	nucleic acid binding	Interacting selectively with any nucleic acid.	2	4	0.5	circ_def
GO:0003684	damaged DNA binding	Interacting selectively with damaged DNA.	2	4	0.5	circ_def
GO:0003690	double-stranded DNA binding	Interacting selectively with double-stranded DNA.	3	6	0.5	circ_def
GO:0003697	single-stranded DNA binding	Interacting selectively with single-stranded DNA.	3	6	0.5	circ_def
GO:0003701	RNA polymerase I transcription factor activity	Functions to initiate or regulate RNA polymerase I transcription.	3	6	0.5	circ_def
GO:0003705	RNA polymerase II transcription factor activity enhancer binding	Functions to initiate or regulate RNA polymerase II transcription by binding a promoter or enhancer region of DNA.	6	12	0.5	circ_def
GO:0003725	double-stranded RNA binding	Interacting selectively with double-stranded RNA.	3	6	0.5	circ_def
GO:0003727	single-stranded RNA binding	Interacting selectively with single-stranded RNA.	3	6	0.5	circ_def
GO:0004706	JNK kinase kinase activity	Catalysis of the phosphorylation and activation of JUN kinase kinases (JNKKs).	3	6	0.5	circ_def
GO:0004706	JNKKK	Catalysis of the phosphorylation and activation of JUN kinase kinases (JNKKs).	3	6	0.5	circ_def
GO:0004706	JUN kinase kinase kinase activity	Catalysis of the phosphorylation and activation of JUN kinase kinases (JNKKs).	3	6	0.5	circ_def
GO:0004709	MAPKKK	Catalysis of the phosphorylation and activation of MAP kinases kinases; each MAP kinase kinase can be phosphorylated by any of several MAP kinase kinase kinases.	3	6	0.5	circ_def
GO:0004709	MEK kinase	Catalysis of the phosphorylation and activation of MAP kinases kinases; each MAP kinase kinase can be phosphorylated by any of several MAP kinase kinase kinases.	3	6	0.5	circ_def
GO:0004709	MEKK	Catalysis of the phosphorylation and activation of MAP kinases kinases; each MAP kinase kinase can be phosphorylated by any of several MAP kinase kinase kinases.	3	6	0.5	circ_def
GO:0004709	MAP kinase kinase kinase activity	Catalysis of the phosphorylation and activation of MAP kinases kinases; each MAP kinase kinase can be phosphorylated by any of several MAP kinase kinase kinases.	3	6	0.5	circ_def
GO:0004858	dUTP pyrophosphatase inhibitor activity	Stops, prevents or reduces the activity of dUTP pyrophosphatase.	3	6	0.5	circ_def
GO:0004902	granulocyte colony-stimulating factor receptor activity	Combining with granulocyte colony-stimulating factor to initiate a change in cell activity.	5	10	0.5	circ_def
GO:0004932	mating-type factor pheromone receptor activity	Combining with a mating-type factor pheromone to initiate a change in cell activity.	5	10	0.5	circ_def
GO:0005049	NES receptor	Combining with a nuclear export signal to initiate a change in cell activity.	4	8	0.5	circ_def
GO:0005049	nuclear export signal receptor activity	Combining with a nuclear export signal to initiate a change in cell activity.	4	8	0.5	circ_def
GO:0005051	peroxisome targeting signal receptor activity	Combining with a peroxisome targeting signal to initiate a change in cell activity.	4	8	0.5	circ_def
GO:0005072	TGF-beta receptor cytoplasmic mediator activity	Activity of any of the molecules that transmit the signal from a TGFbeta receptor through the cytoplasm to the nucleus.	4	8	0.5	circ_def
GO:0005072	TGFbeta receptor cytoplasmic mediator activity	Activity of any of the molecules that transmit the signal from a TGFbeta receptor through the cytoplasm to the nucleus.	4	8	0.5	circ_def
GO:0005072	transforming growth factor beta receptor cytoplasmic mediator activity	Activity of any of the molecules that transmit the signal from a TGFbeta receptor through the cytoplasm to the nucleus.	4	8	0.5	circ_def
GO:0005085	guanyl-nucleotide releasing factor	Stimulates the hydrolysis and exchange of guanyl nucleotides by other proteins.	3	6	0.5	circ_def
GO:0005085	guanyl-nucleotide exchange factor activity	Stimulates the hydrolysis and exchange of guanyl nucleotides by other proteins.	3	6	0.5	circ_def
GO:0005085	guanyl-nucleotide release factor activity	Stimulates the hydrolysis and exchange of guanyl nucleotides by other proteins.	3	6	0.5	circ_def
GO:0005085	GEF	Stimulates the hydrolysis and exchange of guanyl nucleotides by other proteins.	3	6	0.5	circ_def
GO:0005085	GNRP	Stimulates the hydrolysis and exchange of guanyl nucleotides by other proteins.	3	6	0.5	circ_def
GO:0005110	fz2 ligand	Interacting selectively with frizzled-2 (fz2).	3	6	0.5	circ_def
GO:0005110	frizzled-2 ligand	Interacting selectively with frizzled-2 (fz2).	3	6	0.5	circ_def
GO:0005110	fz2 binding	Interacting selectively with frizzled-2 (fz2).	3	6	0.5	circ_def
GO:0005110	frizzled-2 binding	Interacting selectively with frizzled-2 (fz2).	3	6	0.5	circ_def
GO:0005123	death receptor binding	Interacting selectively with a death receptor.	2	4	0.5	circ_def
GO:0005123	death receptor ligand	Interacting selectively with a death receptor.	2	4	0.5	circ_def
GO:0005128	erythropoietin receptor ligand	Interacting selectively with the erythropoietin receptor.	2	4	0.5	circ_def
GO:0005128	erythropoietin	Interacting selectively with the erythropoietin receptor.	2	4	0.5	circ_def
GO:0005128	erythropoietin receptor binding	Interacting selectively with the erythropoietin receptor.	2	4	0.5	circ_def
GO:0005133	interferon-gamma	Interacting selectively with the interferon-gamma receptor.	3	6	0.5	circ_def
GO:0005133	interferon-gamma receptor binding	Interacting selectively with the interferon-gamma receptor.	3	6	0.5	circ_def
GO:0005133	interferon-gamma receptor ligand	Interacting selectively with the interferon-gamma receptor.	3	6	0.5	circ_def
GO:0005134	IL-2	Interacting selectively with the interleukin-2 receptor.	3	6	0.5	circ_def
GO:0005134	interleukin-2 receptor binding	Interacting selectively with the interleukin-2 receptor.	3	6	0.5	circ_def
GO:0005134	interleukin-2 receptor ligand	Interacting selectively with the interleukin-2 receptor.	3	6	0.5	circ_def
GO:0005135	IL-3	Interacting selectively with the interleukin-3 receptor.	3	6	0.5	circ_def
GO:0005135	interleukin-3 receptor binding	Interacting selectively with the interleukin-3 receptor.	3	6	0.5	circ_def
GO:0005135	interleukin-3 receptor ligand	Interacting selectively with the interleukin-3 receptor.	3	6	0.5	circ_def
GO:0005136	IL-4	Interacting selectively with the interleukin-4 receptor.	3	6	0.5	circ_def
GO:0005136	interleukin-4 receptor binding	Interacting selectively with the interleukin-4 receptor.	3	6	0.5	circ_def
GO:0005136	interleukin-4 receptor ligand	Interacting selectively with the interleukin-4 receptor.	3	6	0.5	circ_def
GO:0005137	interleukin-5 receptor binding	Interacting selectively with the interleukin-5 receptor.	3	6	0.5	circ_def
GO:0005137	interleukin-5 receptor ligand	Interacting selectively with the interleukin-5 receptor.	3	6	0.5	circ_def
GO:0005137	IL-5	Interacting selectively with the interleukin-5 receptor.	3	6	0.5	circ_def
GO:0005138	IL-6	Interacting selectively with the interleukin-6 receptor.	3	6	0.5	circ_def
GO:0005138	interleukin-6 receptor binding	Interacting selectively with the interleukin-6 receptor.	3	6	0.5	circ_def
GO:0005138	interleukin-6 receptor ligand	Interacting selectively with the interleukin-6 receptor.	3	6	0.5	circ_def
GO:0005139	IL-7	Interacting selectively with the interleukin-7 receptor.	3	6	0.5	circ_def
GO:0005139	interleukin-7 receptor binding	Interacting selectively with the interleukin-7 receptor.	3	6	0.5	circ_def
GO:0005139	interleukin-7 receptor ligand	Interacting selectively with the interleukin-7 receptor.	3	6	0.5	circ_def
GO:0005140	interleukin-9 receptor ligand	Interacting selectively with the interleukin-9 receptor.	3	6	0.5	circ_def
GO:0005140	IL-9	Interacting selectively with the interleukin-9 receptor.	3	6	0.5	circ_def
GO:0005140	interleukin-9 receptor binding	Interacting selectively with the interleukin-9 receptor.	3	6	0.5	circ_def
GO:0005141	interleukin-10 receptor ligand	Interacting selectively with the interleukin-10 receptor.	3	6	0.5	circ_def
GO:0005141	IL-10	Interacting selectively with the interleukin-10 receptor.	3	6	0.5	circ_def
GO:0005141	interleukin-10 receptor binding	Interacting selectively with the interleukin-10 receptor.	3	6	0.5	circ_def
GO:0005142	interleukin-11 receptor binding	Interacting selectively with the interleukin-11 receptor.	3	6	0.5	circ_def
GO:0005142	IL-11	Interacting selectively with the interleukin-11 receptor.	3	6	0.5	circ_def
GO:0005142	interleukin-11 receptor ligand	Interacting selectively with the interleukin-11 receptor.	3	6	0.5	circ_def
GO:0005143	interleukin-12 receptor ligand	Interacting selectively with the interleukin-12 receptor.	3	6	0.5	circ_def
GO:0005143	interleukin-12 receptor binding	Interacting selectively with the interleukin-12 receptor.	3	6	0.5	circ_def
GO:0005143	IL-12	Interacting selectively with the interleukin-12 receptor.	3	6	0.5	circ_def
GO:0005144	interleukin-13 receptor binding	Interacting selectively with the interleukin-13 receptor.	3	6	0.5	circ_def
GO:0005144	IL-13	Interacting selectively with the interleukin-13 receptor.	3	6	0.5	circ_def
GO:0005144	interleukin-13 receptor ligand	Interacting selectively with the interleukin-13 receptor.	3	6	0.5	circ_def
GO:0005145	IL-14	Interacting selectively with the interleukin-14 receptor.	3	6	0.5	circ_def
GO:0005145	interleukin-14 receptor ligand	Interacting selectively with the interleukin-14 receptor.	3	6	0.5	circ_def
GO:0005145	interleukin-14 receptor binding	Interacting selectively with the interleukin-14 receptor.	3	6	0.5	circ_def
GO:0005147	oncostatin-M	Interacting selectively with the oncostatin-M receptor.	3	6	0.5	circ_def
GO:0005147	oncostatin-M receptor binding	Interacting selectively with the oncostatin-M receptor.	3	6	0.5	circ_def
GO:0005147	oncostatin-M receptor ligand	Interacting selectively with the oncostatin-M receptor.	3	6	0.5	circ_def
GO:0005148	prolactin receptor binding	Interacting selectively with the prolactin receptor.	2	4	0.5	circ_def
GO:0005148	prolactin receptor ligand	Interacting selectively with the prolactin receptor.	2	4	0.5	circ_def
GO:0005148	prolactin	Interacting selectively with the prolactin receptor.	2	4	0.5	circ_def
GO:0005149	interleukin-1 receptor binding	Interacting selectively with the interleukin-1 receptor.	3	6	0.5	circ_def
GO:0005149	interleukin-1 receptor ligand	Interacting selectively with the interleukin-1 receptor.	3	6	0.5	circ_def
GO:0005149	IL-1	Interacting selectively with the interleukin-1 receptor.	3	6	0.5	circ_def
GO:0005153	IL-8	Interacting selectively with the interleukin-8 receptor.	3	6	0.5	circ_def
GO:0005153	interleukin-8 receptor ligand	Interacting selectively with the interleukin-8 receptor.	3	6	0.5	circ_def
GO:0005153	interleukin-8 receptor binding	Interacting selectively with the interleukin-8 receptor.	3	6	0.5	circ_def
GO:0005158	insulin receptor binding	Interacting selectively with the insulin receptor.	2	4	0.5	circ_def
GO:0005158	insulin receptor ligand	Interacting selectively with the insulin receptor.	2	4	0.5	circ_def
GO:0005165	neurotrophin receptor ligand	Interacting selectively with a neurotrophin receptor.	2	4	0.5	circ_def
GO:0005165	neurotrophin receptor binding	Interacting selectively with a neurotrophin receptor.	2	4	0.5	circ_def
GO:0005165	neurotrophin	Interacting selectively with a neurotrophin receptor.	2	4	0.5	circ_def
GO:0005295	neutral amino acid-sodium cotransporter	Catalysis of the reaction: neutral amino acid(out) + Na+(out) = neutral amino acid(in) + Na+(in).	3	6	0.5	circ_def
GO:0005295	neutral amino acid :sodium symporter activity	Catalysis of the reaction: neutral amino acid(out) + Na+(out) = neutral amino acid(in) + Na+(in).	3	6	0.5	circ_def
GO:0005295	sodium neutral amino acid transporter	Catalysis of the reaction: neutral amino acid(out) + Na+(out) = neutral amino acid(in) + Na+(in).	3	6	0.5	circ_def
GO:0005402	cation :sugar symporter activity	Catalysis of the reaction: sugar(out) + cation(out) = sugar(in) + cation(in).	2	4	0.5	circ_def
GO:0005402	cation sugar symporter	Catalysis of the reaction: sugar(out) + cation(out) = sugar(in) + cation(in).	2	4	0.5	circ_def
GO:0005469	succinate :fumarate antiporter activity	Catalysis of the reaction: succinate(out) + fumarate(in) = succinate(in) + fumarate(out).	2	4	0.5	circ_def
GO:0005471	adenine nucleotide translocase	Catalysis of the reaction: ATP(out) + ADP(in) = ATP(in) + ADP(out).	2	4	0.5	circ_def
GO:0005471	ADP ATP translocase	Catalysis of the reaction: ATP(out) + ADP(in) = ATP(in) + ADP(out).	2	4	0.5	circ_def
GO:0005471	ATP :ADP antiporter activity	Catalysis of the reaction: ATP(out) + ADP(in) = ATP(in) + ADP(out).	2	4	0.5	circ_def
GO:0005471	ATP ADP exchanger	Catalysis of the reaction: ATP(out) + ADP(in) = ATP(in) + ADP(out).	2	4	0.5	circ_def
GO:0005630	dityrosine layer of spore wall	The outermost layer of the spore wall, as described in Saccharomyces.	3	6	0.5	circ_def
GO:0005825	half bridge of spindle pole body	Structure adjacent to the plaques of the spindle pole body.	3	6	0.5	circ_def
GO:0005845	mRNA cap complex	Any complex that binds to an mRNA cap at any time in the lifetime of the mRNA.	3	6	0.5	circ_def
GO:0005875	microtubule associated complex	Any multimeric complex connected to a microtubule.	2	4	0.5	circ_def
GO:0005924	cell-substrate adherens junction	An adherens junction which connects a cell to the extracellular matrix.	3	6	0.5	circ_def
GO:0006118	electron transfer	The transport of electrons from an electron donor to an electron acceptor.	2	4	0.5	circ_def
GO:0006118	electron transport	The transport of electrons from an electron donor to an electron acceptor.	2	4	0.5	circ_def
GO:0006120	complex I	The transfer of electrons from NADH to ubiquinone that occurs during oxidative phosphorylation, mediated by the multisubunit enzyme known as complex I.	6	12	0.5	circ_def
GO:0006120	oxidative phosphorylation NADH to ubiquinone	The transfer of electrons from NADH to ubiquinone that occurs during oxidative phosphorylation, mediated by the multisubunit enzyme known as complex I.	6	12	0.5	circ_def
GO:0006120	mitochondrial electron transport NADH to ubiquinone	The transfer of electrons from NADH to ubiquinone that occurs during oxidative phosphorylation, mediated by the multisubunit enzyme known as complex I.	6	12	0.5	circ_def
GO:0006139	nucleobase nucleoside nucleotide and nucleic acid metabolism	The chemical reactions and physical changes involving nucleobases, nucleosides, nucleotides and nucleic acids.	5	10	0.5	circ_def
GO:0006358	global transcription regulation from Pol II promoter	Any process that modulates the frequency, rate or extent of global transcription from Pol II promoter.	5	10	0.5	circ_def
GO:0006358	regulation of global transcription from Pol II promoter	Any process that modulates the frequency, rate or extent of global transcription from Pol II promoter.	5	10	0.5	circ_def
GO:0006369	transcription termination from Pol II promoter	Any process by which transcription by RNA polymerase II is terminated.	3	6	0.5	circ_def
GO:0006471	protein amino acid ADP-ribosylation	The transfer, from NAD, of ADP-ribose to protein amino acids.	4	8	0.5	circ_def
GO:0006649	phospholipid transfer to membrane	The transfer of a phospholipid from its site of synthesis to the plasma membrane.	3	6	0.5	circ_def
GO:0006847	plasma membrane acetate transport	The directed movement of acetate across a plasma membrane.	3	6	0.5	circ_def
GO:0006859	extracellular carbohydrate transport	The directed extracellular movement of carbohydrates.	2	4	0.5	circ_def
GO:0006884	regulation of cell volume	Any process that modulates the volume of a cell.	2	4	0.5	circ_def
GO:0006968	cellular defense response	A defense response that is mediated by cells.	2	4	0.5	circ_def
GO:0006992	sterol depletion response sterol regulatory element binding-protein cleavage	The proteolytic release of a transcriptionally active sterol regulatory element binding-protein (SREBP) from intracellular membranes, in response to depleted sterol levels.	8	16	0.5	circ_def
GO:0006992	sterol depletion response SREBP cleavage	The proteolytic release of a transcriptionally active sterol regulatory element binding-protein (SREBP) from intracellular membranes, in response to depleted sterol levels.	8	16	0.5	circ_def
GO:0006998	nuclear membrane organization and biogenesis	The assembly and arrangement of the nuclear membrane.	2	4	0.5	circ_def
GO:0006999	nuclear pore organization and biogenesis	The assembly and arrangement of the nuclear pore.	2	4	0.5	circ_def
GO:0007009	plasma membrane organization and biogenesis	The assembly and arrangement of the plasma membrane.	2	4	0.5	circ_def
GO:0007052	mitotic spindle assembly	The formation and maintenance of the mitotic spindle.	2	4	0.5	circ_def
GO:0007054	male meiosis I spindle assembly	The formation and maintenance of the spindle in meiosis I in male animals.	3	6	0.5	circ_def
GO:0007057	female meiosis I spindle assembly	The formation and maintenance of the spindle in meiosis I in female animals.	3	6	0.5	circ_def
GO:0007061	homologous chromosome segregation	The segregation of homologous chromosomes into daughter cells during cell division.	3	6	0.5	circ_def
GO:0007101	male meiosis centrosome cycle	Centrosome duplication and separation in the context of male meiosis.	3	6	0.5	circ_def
GO:0007302	nurse cell nucleus anchoring	Attachment of the nurse cell nucleus to the plasma membrane.	3	6	0.5	circ_def
GO:0007303	cytoplasmic transport nurse cell to oocyte	The directed movement of cytoplasmic constituents synthesized in the nurse cells to the oocyte.	4	8	0.5	circ_def
GO:0007316	pole plasm RNA localization	The process that leads to the specific localization of RNA to the oocyte pole plasm.	4	8	0.5	circ_def
GO:0007318	pole plasm protein localization	The process that leads to the specific localization of proteins to the oocyte pole plasm.	4	8	0.5	circ_def
GO:0007329	positive regulation of transcription from Pol II promoter by pheromones	Any process involving pheromones that activates or increases the rate of transcription from Pol II promoter.	5	10	0.5	circ_def
GO:0007416	synaptogenesis	The formation of a synapse.	1	2	0.5	circ_def
GO:0007416	synapse biogenesis	The formation of a synapse.	1	2	0.5	circ_def
GO:0007520	myoblast fusion	The fusion of myoblasts to form myotubes.	2	4	0.5	circ_def
GO:0008099	synaptic vesicle endocytosis	Endocytosis of a synaptic vesicle into the presynaptic or postsynaptic membrane.	3	6	0.5	circ_def
GO:0008135	translation factor activity nucleic acid binding	Functions during translation by binding nucleic acids during polypeptide synthesis at the ribosome.	4	8	0.5	circ_def
GO:0008157	protein phosphatase 1 binding	Interacting selectively with the enzyme protein phosphatase 1.	3	6	0.5	circ_def
GO:0008177	quinol :fumarate oxidoreductase activity	Catalysis of the reaction: succinate + quinone = fumarate + quinol.	3	6	0.5	circ_def
GO:0008177	succinate dehydrogenase activity	Catalysis of the reaction: succinate + quinone = fumarate + quinol.	3	6	0.5	circ_def
GO:0008217	regulation of blood pressure	Any process that modulates blood pressure.	2	4	0.5	circ_def
GO:0008233	peptidase activity	Catalysis of the hydrolysis of peptide bonds.	2	4	0.5	circ_def
GO:0008233	peptide hydrolase	Catalysis of the hydrolysis of peptide bonds.	2	4	0.5	circ_def
GO:0008233	hydrolase acting on peptide bonds	Catalysis of the hydrolysis of peptide bonds.	2	4	0.5	circ_def
GO:0008233	protease	Catalysis of the hydrolysis of peptide bonds.	2	4	0.5	circ_def
GO:0008360	positive regulation of cell shape	Any process that modulates the shape of a cell.	2	4	0.5	circ_def
GO:0008360	regulation of cell shape	Any process that modulates the shape of a cell.	2	4	0.5	circ_def
GO:0008360	negative regulation of cell shape	Any process that modulates the shape of a cell.	2	4	0.5	circ_def
GO:0008361	regulation of cell size	Any process that modulates the size of a cell.	2	4	0.5	circ_def
GO:0008524	glucose 6-phosphate :phosphate antiporter activity	Catalysis of the reaction: glucose 6-phosphate(out) + phosphate(in) = glucose 6-phosphate(in) + phosphate(out).	3	6	0.5	circ_def
GO:0008657	DNA gyrase inhibitor activity	Stops, prevents or reduces the activity of DNA gyrase.	3	6	0.5	circ_def
GO:0009096	aromatic amino acid family biosynthesis anthranilate pathway	The pathway of tryptophan biosynthesis from chorismate via anthranilate.	3	6	0.5	circ_def
GO:0009396	folate and derivative biosynthesis	The formation from simpler components of folic acid and its derivatives.	3	6	0.5	circ_def
GO:0009396	folic acid and derivative biosynthesis	The formation from simpler components of folic acid and its derivatives.	3	6	0.5	circ_def
GO:0009397	folic acid and derivative catabolism	The breakdown into simpler components of folic acid and its derivatives.	3	6	0.5	circ_def
GO:0009397	folate and derivative catabolism	The breakdown into simpler components of folic acid and its derivatives.	3	6	0.5	circ_def
GO:0009547	plastid ribosome	A ribosome contained within a plastid.	2	4	0.5	circ_def
GO:0009668	plastid membrane organization and biogenesis	The assembly and arrangement of the membrane of a plastid.	2	4	0.5	circ_def
GO:0009742	brassinosteroid mediated signalling	Signal transduction pathway mediated by the perception of brassinosteroid.	3	6	0.5	circ_def
GO:0009742	brassinosteroid mediated signaling	Signal transduction pathway mediated by the perception of brassinosteroid.	3	6	0.5	circ_def
GO:0009745	sucrose mediated signalling	Signal transduction pathway mediated by the perception of sucrose.	3	6	0.5	circ_def
GO:0009745	sucrose mediated signaling	Signal transduction pathway mediated by the perception of sucrose.	3	6	0.5	circ_def
GO:0009747	hexokinase-dependent signaling	Signal transduction pathway dependent on the perception of hexokinase.	3	6	0.5	circ_def
GO:0009747	hexokinase-dependent signalling	Signal transduction pathway dependent on the perception of hexokinase.	3	6	0.5	circ_def
GO:0009755	hormone mediated signalling	Signal transduction pathway mediated by the perception of hormone.	3	6	0.5	circ_def
GO:0009755	hormone mediated signaling	Signal transduction pathway mediated by the perception of hormone.	3	6	0.5	circ_def
GO:0009756	carbohydrate mediated signaling	Signal transduction pathway mediated by the perception of carbohydrate.	3	6	0.5	circ_def
GO:0009756	carbohydrate mediated signalling	Signal transduction pathway mediated by the perception of carbohydrate.	3	6	0.5	circ_def
GO:0009757	hexose mediated signalling	Signal transduction pathway mediated by the perception of hexose.	3	6	0.5	circ_def
GO:0009757	hexose mediated signaling	Signal transduction pathway mediated by the perception of hexose.	3	6	0.5	circ_def
GO:0009939	positive regulation of gibberellic acid mediated signaling	Any process that activates or increases the rate of gibberellic acid mediated signaling activity.	4	8	0.5	circ_def
GO:0009939	positive regulation of gibberellic acid mediated signalling	Any process that activates or increases the rate of gibberellic acid mediated signaling activity.	4	8	0.5	circ_def
GO:0009989	cell-matrix recognition	Cell recognition that involves the interaction of the cell with the extracellular matrix.	3	6	0.5	circ_def
GO:0010056	atrichoblast fate specification	The processes involved in the specification of an atrichoblast.	2	4	0.5	circ_def
GO:0010057	trichoblast fate specification	The processes involved in the specification of a trichoblast.	2	4	0.5	circ_def
GO:0010064	embryonic shoot morphogenesis	The formation and development of the embryonic shoot.	2	4	0.5	circ_def
GO:0010076	maintenance of floral meristem identity	The processes involved in maintaining the identity of a floral meristem.	3	6	0.5	circ_def
GO:0010077	maintenance of inflorescence meristem identity	The processes involved in maintaining the identity of an inflorescence meristem.	3	6	0.5	circ_def
GO:0010078	maintenance of root meristem identity	The processes involved in maintaining the identity of a root meristem.	3	6	0.5	circ_def
GO:0010079	maintenance of vegetative meristem identity	The processes involved in maintaining the identity of a vegetative meristem.	3	6	0.5	circ_def
GO:0010086	embryonic root morphogenesis	The formation and development of the embryonic root.	2	4	0.5	circ_def
GO:0010093	specification of floral organ identity	The process by which the identity of a floral organ primordium is specified.	3	6	0.5	circ_def
GO:0010105	negative regulation of ethylene mediated signalling pathway	Any process that stops or prevents ethylene mediated signaling.	3	6	0.5	circ_def
GO:0010105	negative regulation of ethylene mediated signaling pathway	Any process that stops or prevents ethylene mediated signaling.	3	6	0.5	circ_def
GO:0010121	arginine catabolism to proline via ornithine	The breakdown of arginine into simpler components, including proline, via ornithine.	4	8	0.5	circ_def
GO:0010122	arginine catabolism to alanine via ornithine	The breakdown of arginine into simpler components, including alanine, via ornithine.	4	8	0.5	circ_def
GO:0012506	vesicle membrane	The membrane surrounding any vesicle in the cell.	2	4	0.5	circ_def
GO:0015294	solute :cation symporter activity	Catalysis of the reaction: solute(out) + cation(out) = solute(in) + cation(in).	2	4	0.5	circ_def
GO:0015296	anion :cation symporter activity	Catalysis of the reaction: anion(out) + cation(out) = anion(in) + cation(in).	2	4	0.5	circ_def
GO:0015298	solute :cation antiporter activity	Catalysis of the reaction: solute(out) + cation(in) = solute(in) + cation(out).	2	4	0.5	circ_def
GO:0015327	cystine :glutamate antiporter activity	Catalysis of the reaction: cystine(out) + glutamate(in) = cystine(in) + glutamate(out).	2	4	0.5	circ_def
GO:0015346	ferric triacetylfusarinine C :hydrogen symporter activity	Catalysis of the reaction: ferric triacetylfusarinine C(out) + H+(out) = ferric triacetylfusarinine C(in) + H+(in).	3	6	0.5	circ_def
GO:0015346	ferric triacetylfusarinine C :proton symporter	Catalysis of the reaction: ferric triacetylfusarinine C(out) + H+(out) = ferric triacetylfusarinine C(in) + H+(in).	3	6	0.5	circ_def
GO:0015367	oxoglutarate :malate antiporter activity	Catalysis of the reaction: oxoglutarate(out) + malate(in) = oxoglutarate(in) + malate(out).	2	4	0.5	circ_def
GO:0015383	sulfate :bicarbonate antiporter activity	Catalysis of the reaction: sulfate(out) + bicarbonate(in) = sulfate(in) + bicarbonate(out).	2	4	0.5	circ_def
GO:0015383	sulphate :bicarbonate antiporter activity	Catalysis of the reaction: sulfate(out) + bicarbonate(in) = sulfate(in) + bicarbonate(out).	2	4	0.5	circ_def
GO:0015391	nucleobase :cation symporter activity	Catalysis of the reaction: nucleobase(out) + cation(out) = nucleobase(in) + cation(in).	2	4	0.5	circ_def
GO:0015454	light-driven active transporter activity	Catalysis of the transport of a solute, driven by light energy.	3	6	0.5	circ_def
GO:0015494	aromatic amino acid :hydrogen symporter activity	Catalysis of the reaction: aromatic amino acid(out) + H+(out) = aromatic amino acid(in) + H+(in).	3	6	0.5	circ_def
GO:0015494	aromatic amino acid :proton symporter	Catalysis of the reaction: aromatic amino acid(out) + H+(out) = aromatic amino acid(in) + H+(in).	3	6	0.5	circ_def
GO:0015496	putrescine :ornithine antiporter activity	Catalysis of the reaction: putrescine(out) + ornithine(in) = putrescine(in) + ornithine(out).	2	4	0.5	circ_def
GO:0015496	putrescine :hydrogen symporter	Catalysis of the reaction: putrescine(out) + ornithine(in) = putrescine(in) + ornithine(out).	2	4	0.5	circ_def
GO:0015497	cadaverine :lysine antiporter activity	Catalysis of the reaction: cadaverine(out) + lysine(in) = cadaverine(in) + lysine(out).	2	4	0.5	circ_def
GO:0015515	citrate :succinate antiporter activity	Catalysis of the reaction: citrate(out) + succinate(in) = citrate(in) + succinate(out).	2	4	0.5	circ_def
GO:0015516	tartrate :succinate antiporter activity	Catalysis of the reaction: tartrate(out) + succinate(in) = tartrate(in) + succinate(out).	2	4	0.5	circ_def
GO:0015524	L-arabinose beta-D-thiogalactopyranoside :hydrogen antiporter activity	Catalysis of the reaction: H+(out) + (L-arabinose or beta-D-thiogalactopyranoside)(in) = H+(in) + (L-arabinose or beta-D-thiogalactopyranoside)(out).	5	10	0.5	circ_def
GO:0015524	L-arabinose beta-D-thiogalactopyranoside :proton antiporter	Catalysis of the reaction: H+(out) + (L-arabinose or beta-D-thiogalactopyranoside)(in) = H+(in) + (L-arabinose or beta-D-thiogalactopyranoside)(out).	5	10	0.5	circ_def
GO:0015544	phenyl propionate permease activity	Catalysis of the reaction: phenyl propionate(out) = phenyl propionate(in).	2	4	0.5	circ_def
GO:0015649	2-keto-3-deoxygluconate :proton symporter	Catalysis of the reaction: 2-keto-3-deoxygluconate(out) + H+(out) = 2-keto-3-deoxygluconate(in) + H+(in).	4	8	0.5	circ_def
GO:0015649	2-keto-3-deoxygluconate :hydrogen symporter activity	Catalysis of the reaction: 2-keto-3-deoxygluconate(out) + H+(out) = 2-keto-3-deoxygluconate(in) + H+(in).	4	8	0.5	circ_def
GO:0015652	quaternary ammonium group :proton symporter	Catalysis of the reaction: quaternary ammonium group(out) + H+(out) = quaternary ammonium group(in) + H+(in).	3	6	0.5	circ_def
GO:0015652	quaternary ammonium group :hydrogen symporter activity	Catalysis of the reaction: quaternary ammonium group(out) + H+(out) = quaternary ammonium group(in) + H+(in).	3	6	0.5	circ_def
GO:0015657	branched-chain amino acid :sodium symporter activity	Catalysis of the reaction: branched-chain amino acid(out) + cation(out) = branched-chain amino acid(in) + cation(in).	4	8	0.5	circ_def
GO:0015842	synaptic vesicle amine transport	The directed movement of amines into, out of or within synaptic vesicles.	3	6	0.5	circ_def
GO:0015932	nucleobase nucleoside nucleotide and nucleic acid transporter activity	Enables the directed movement of nucleobases, nucleosides, nucleotides and nucleic acids, into, out of, within or between cells.	5	10	0.5	circ_def
GO:0015935	small ribosomal subunit	The smaller of the two subunits of a ribosome.	2	4	0.5	circ_def
GO:0016023	cytoplasmic vesicle	A vesicle found in the cytoplasm of the cell.	2	4	0.5	circ_def
GO:0016080	synaptic vesicle targeting	Targeting of a synaptic vesicle to a specific destination membrane.	3	6	0.5	circ_def
GO:0016170	IL-15	Interacting selectively with the interleukin-15 receptor.	3	6	0.5	circ_def
GO:0016170	interleukin-15 receptor ligand	Interacting selectively with the interleukin-15 receptor.	3	6	0.5	circ_def
GO:0016170	interleukin-15 receptor binding	Interacting selectively with the interleukin-15 receptor.	3	6	0.5	circ_def
GO:0016182	endosome to synaptic vesicle budding	Budding of synaptic vesicles during the formation of constitutive recycling vesicles from early endosomes.	4	8	0.5	circ_def
GO:0016324	apical plasma membrane	Part of the plasma membrane at the apical end of the cell.	3	6	0.5	circ_def
GO:0016331	morphogenesis of embryonic epithelium	Formation and development of an embryonic epithelium.	2	4	0.5	circ_def
GO:0016333	morphogenesis of follicular epithelium	Formation and development of an follicular epithelium.	2	4	0.5	circ_def
GO:0016445	generation of antibody gene diversity	The mechanisms by means of which sequence diversity of antibodies is generated.	3	6	0.5	circ_def
GO:0016455	RNA polymerase II transcription mediator activity	Functions to mediate the interaction of transcriptional activators with the RNA polymerase II-general RNA polymerase II transcription factor complex.	6	12	0.5	circ_def
GO:0016455	thyroid receptor-associated protein	Functions to mediate the interaction of transcriptional activators with the RNA polymerase II-general RNA polymerase II transcription factor complex.	6	12	0.5	circ_def
GO:0016455	TRAP protein	Functions to mediate the interaction of transcriptional activators with the RNA polymerase II-general RNA polymerase II transcription factor complex.	6	12	0.5	circ_def
GO:0016519	gastric inhibitory peptide receptor activity	Combining with gastric inhibitory peptide to initiate a change in cell activity.	4	8	0.5	circ_def
GO:0016533	cyclin-dependent protein kinase 5 activator complex	Activates cyclin-dependent kinase 5; composed of regulatory and catalytic subunits.	5	10	0.5	circ_def
GO:0016788	esterase	Catalysis of the hydrolysis of any ester bond.	2	4	0.5	circ_def
GO:0016788	hydrolase activity acting on ester bonds	Catalysis of the hydrolysis of any ester bond.	2	4	0.5	circ_def
GO:0016795	phosphoric triester hydrolase activity	Catalysis of the hydrolysis of a phosphoric triester.	2	4	0.5	circ_def
GO:0016798	hydrolase activity acting on glycosyl bonds	Catalysis of the hydrolysis of any glycosyl bond.	2	4	0.5	circ_def
GO:0016798	N-glycosylase	Catalysis of the hydrolysis of any glycosyl bond.	2	4	0.5	circ_def
GO:0016798	glycosylase	Catalysis of the hydrolysis of any glycosyl bond.	2	4	0.5	circ_def
GO:0016817	hydrolase activity acting on acid anhydrides	Catalysis of the hydrolysis of any acid anhydride.	2	4	0.5	circ_def
GO:0016819	hydrolase activity acting on acid anhydrides in sulfonyl-containing anhydrides	Catalysis of the hydrolysis of any acid anhydride which contains a sulfonyl group, -SO2-.	4	8	0.5	circ_def
GO:0016819	hydrolase activity acting on acid anhydrides in sulphonyl-containing anhydrides	Catalysis of the hydrolysis of any acid anhydride which contains a sulfonyl group, -SO2-.	4	8	0.5	circ_def
GO:0016822	hydrolase activity acting on acid carbon-carbon bonds	Catalysis of the hydrolysis of any acid carbon-carbon bond.	3	6	0.5	circ_def
GO:0016828	hydrolase activity acting on acid sulphur-sulphur bonds	Catalysis of the hydrolysis of any acid sulfur-sulfur bond.	3	6	0.5	circ_def
GO:0016828	hydrolase activity acting on acid sulfur-sulfur bonds	Catalysis of the hydrolysis of any acid sulfur-sulfur bond.	3	6	0.5	circ_def
GO:0016917	gamma aminobutyric acid binding	Combining with the neurotransmitter GABA (gamma aminobutyric acid) to initiate a change in cell activity.	5	10	0.5	circ_def
GO:0016917	GABA receptor activity	Combining with the neurotransmitter GABA (gamma aminobutyric acid) to initiate a change in cell activity.	5	10	0.5	circ_def
GO:0016917	GABA binding	Combining with the neurotransmitter GABA (gamma aminobutyric acid) to initiate a change in cell activity.	5	10	0.5	circ_def
GO:0016917	gamma aminobutyrate binding	Combining with the neurotransmitter GABA (gamma aminobutyric acid) to initiate a change in cell activity.	5	10	0.5	circ_def
GO:0017006	protein-tetrapyrrole linkage	The covalent linking of a tetrapyrrole to a protein.	2	4	0.5	circ_def
GO:0017008	protein-phycobiliviolin linkage	The linkage of the chromophore phycobiliviolin to phycoerythrocyanin.	2	4	0.5	circ_def
GO:0017010	protein-phycourobilin linkage	The linkage of the chromophore phycourobilin to phycoerythrins.	2	4	0.5	circ_def
GO:0017011	protein-phycoerythrobilin linkage	The linkage of the chromophore phycoerythrobilin to phycoerythrins.	2	4	0.5	circ_def
GO:0017013	protein amino acid flavinylation	The addition of a flavin group to a protein amino acid.	3	6	0.5	circ_def
GO:0017030	beta-galactosidase stabilization activity	OBSOLETE. Stabilization of the structure of beta-galactosidase.	3	6	0.5	circ_def
GO:0017047	adrenocorticotropin-releasing hormone binding	Interacting selectively with adrenocorticotropin-releasing hormone.	3	6	0.5	circ_def
GO:0017134	fibroblast growth factor binding	Interacting selectively with intracellular fibroblast growth factor.	3	6	0.5	circ_def
GO:0017134	FGF binding	Interacting selectively with intracellular fibroblast growth factor.	3	6	0.5	circ_def
GO:0018065	protein-cofactor linkage	The covalent linking of a cofactor to a protein.	2	4	0.5	circ_def
GO:0018104	peptidoglycan-protein cross-linking	The process of covalently linking peptidoglycan (murein) to proteins.	3	6	0.5	circ_def
GO:0018126	protein amino acid hydroxylation	The addition of a hydroxy group to a protein amino acid.	3	6	0.5	circ_def
GO:0018159	peptidyl-methionine oxidation	The oxidation of peptidyl-L-methionine to peptidyl-L-methionine sulfone.	3	6	0.5	circ_def
GO:0018167	protein-phycoerythrobilin linkage via phycoerythrobilin-bis-L-cysteine	The linkage of the chromophore phycoerythrobilin to phycoerythrin.	2	4	0.5	circ_def
GO:0018172	peptidyl-L-3' 4' 5'-trihydroxyphenylalanine biosynthesis from peptidyl-tyrosine	The, presumably, posttranslational modification of protein tyrosine to peptidyl-L-3',4',5'-dihydroxyphenylalanine.	6	12	0.5	circ_def
GO:0018180	protein amino acid desulphurization	The removal of a sulfur group from a protein amino acid.	3	6	0.5	circ_def
GO:0018180	protein amino acid desulfurization	The removal of a sulfur group from a protein amino acid.	3	6	0.5	circ_def
GO:0018181	peptidyl-arginine 5-methylation	The methylation of peptidyl-arginine to form peptidyl-5-methyl-L-arginine.	4	8	0.5	circ_def
GO:0018214	protein amino acid carboxylation	The addition of a carboxy group to a protein amino acid.	3	6	0.5	circ_def
GO:0018229	peptidyl-L-cysteine methyl ester biosynthesis from peptidyl-cysteine	The posttranslational modification of peptidyl-cysteine to form peptidyl-L-cysteine methyl ester.	5	10	0.5	circ_def
GO:0018249	protein amino acid dehydration	The removal of a water group from a protein amino acid.	3	6	0.5	circ_def
GO:0018272	protein-pyridoxal-5-phosphate linkage via peptidyl-N6-pyridoxal phosphate-L-lysine	The posttranslation modification of peptidyl-lysine to form N6-pyridoxal phosphate-L-lysine.	6	12	0.5	circ_def
GO:0018273	protein-chromophore linkage via peptidyl-N6-retinal-L-lysine	The posttranslation modification of peptidyl-lysine to form N6-retinal-L-lysine.	5	10	0.5	circ_def
GO:0018298	protein-chromophore linkage	The covalent linking of a chromophore to a protein.	2	4	0.5	circ_def
GO:0018307	enzyme active site formation	The modification of part of an enzyme to form the active site.	3	6	0.5	circ_def
GO:0018308	enzyme active site formation via N6-pyruvic acid 2-iminyl-L-lysine	OBSOLETE. The transient modification of lysine by pyruvate to form N6-pyruvic acid 2-iminyl-L-lysine, found in the active site of dihydrodipicolinate synthase.	9	18	0.5	circ_def
GO:0018322	protein amino acid tyrosinylation	The addition of a tyrosine molecule to a protein amino acid.	3	6	0.5	circ_def
GO:0018350	protein amino acid esterification	The addition of an ester group to a protein amino acid.	3	6	0.5	circ_def
GO:0018361	peptidyl-glutamine 2-methylation	The methylation of glutamine to form 2-methyl-L-glutamine.	3	6	0.5	circ_def
GO:0018389	N-terminal peptidyl-valine deamination	The deamination of valine to form isobutyrate.	2	4	0.5	circ_def
GO:0018736	6-oxo-2-hydroxycyclohexane-1-carboxyl-CoA hydrolase activity	Catalysis of the reaction: 6-oxo-2-hydroxycyclohexane-1-carboxyl-CoA + H2O = 3-hydroxypimeloyl-CoA.	7	14	0.5	circ_def
GO:0018774	2-hydroxy-6-oxo-6-phenylhexa-2 4-dienoate hydrolase activity	Catalysis of the reaction: 2,6-dioxo-6-phenylhexa-3-enoate + H2O = benzoate + 2-oxopent-4-enoate.	7	14	0.5	circ_def
GO:0018774	2 6-dioxo-6-phenylhexa-3-enoate hydrolase activity	Catalysis of the reaction: 2,6-dioxo-6-phenylhexa-3-enoate + H2O = benzoate + 2-oxopent-4-enoate.	7	14	0.5	circ_def
GO:0018985	pronuclear envelope synthesis	Synthesis and ordering of the envelope of pronuclei.	2	4	0.5	circ_def
GO:0018992	germ-line sex determination	The determination of sex and sexual phenotype in an organism's germ-line.	4	8	0.5	circ_def
GO:0019012	virion	The complete fully infectious extracellular virus particle.	3	6	0.5	circ_def
GO:0019012	complete virus particle	The complete fully infectious extracellular virus particle.	3	6	0.5	circ_def
GO:0019067	viral assembly maturation egress and release	The processes involved in the assembly, maturation, egress, and release of progeny virions.	4	8	0.5	circ_def
GO:0019071	viral DNA cleavage	The cleavage of viral DNA into singular functional units.	3	6	0.5	circ_def
GO:0019073	viral DNA genome packaging	The packing of viral DNA into a capsid.	2	4	0.5	circ_def
GO:0019094	pole granule RNA localization	The process that leads to the specific localization of mRNA to the oocyte pole plasm.	4	8	0.5	circ_def
GO:0019094	pole plasm mRNA localization	The process that leads to the specific localization of mRNA to the oocyte pole plasm.	4	8	0.5	circ_def
GO:0019130	protein amino acid arginylation	The addition of an arginine molecule to a protein amino acid.	3	6	0.5	circ_def
GO:0019265	glycine biosynthesis by transamination of glyoxylate	The formation from simpler components of glycine by the transamination of glyoxylate.	3	6	0.5	circ_def
GO:0019287	isopentenyl diphosphate biosynthesis via mevalonate	The formation from simpler components of isopentenyl diphosphate, via the intermediate mevalonate.	4	8	0.5	circ_def
GO:0019293	tyrosine biosynthesis by oxidation of phenylalanine	The formation from simpler components of tyrosine by the oxidation of phenylalanine.	3	6	0.5	circ_def
GO:0019486	beta-alanine catabolism to mevalonate semialdehyde by transamination	The breakdown of beta-alanine into simpler components, including mevalonate semialdehyde, by transamination.	5	10	0.5	circ_def
GO:0019512	lactose catabolism via tagatose-6-phosphate	The breakdown into simpler components of lactose, via the intermediate tagatose-6-phosphate.	5	10	0.5	circ_def
GO:0019559	histidine catabolism to imidazol-5-yl-lactate	The breakdown of histidine into simpler components, including imidazol-5-yl-lactate.	5	10	0.5	circ_def
GO:0019878	lysine biosynthesis aminoadipic pathway	The formation from simpler components of lysine by the aminoadipic pathway.	3	6	0.5	circ_def
GO:0019886	antigen processing exogenous antigen via major histocompatibility complex class II	The processes that result in the fragmentation by proteolysis of exogenous antigens and the association of the resulting peptides with MHC class II molecules.	6	12	0.5	circ_def
GO:0019886	antigen processing exogenous antigen via MHC class II	The processes that result in the fragmentation by proteolysis of exogenous antigens and the association of the resulting peptides with MHC class II molecules.	6	12	0.5	circ_def
GO:0019887	protein kinase regulator activity	Modulates the activity of a protein kinase, an enzyme which phosphorylates a protein.	3	6	0.5	circ_def
GO:0019903	protein phosphatase binding	Interacting selectively with any protein phosphatase.	2	4	0.5	circ_def
GO:0020004	parasitophorous vacuolar space	Space between a parasite plasma membrane and the parasitophorous vacuolar membrane.	3	6	0.5	circ_def
GO:0020005	parasitophorous vacuolar membrane	Membrane surrounding a parasitophorous vacuole.	2	4	0.5	circ_def
GO:0020012	evasion of host immune response	Avoidance of the host immune system.	2	4	0.5	circ_def
GO:0020012	immune evasion	Avoidance of the host immune system.	2	4	0.5	circ_def
GO:0020018	flagellar pocket membrane	That part of the plasma membrane found in the flagellar pocket.	3	6	0.5	circ_def
GO:0030047	actin modification	Covalent modification of an actin molecule.	2	4	0.5	circ_def
GO:0030050	vesicle transport along actin filament	Movement of a vesicle along an actin filament, mediated by motor proteins.	4	8	0.5	circ_def
GO:0030062	TCA cycle enzyme complex	Any of the heteromeric enzymes that act in the TCA cycle in eukaryotes.	3	6	0.5	circ_def
GO:0030120	vesicle coat	A membrane coat found on a coated vesicle.	2	4	0.5	circ_def
GO:0030142	Golgi-ER transport vesicle	A vesicle that mediates transport from the Golgi to the endoplasmic reticulum.	3	6	0.5	circ_def
GO:0030159	receptor signaling complex scaffold activity	Functions to provide a scaffold for the assembly of a multiprotein receptor signaling complex.	4	8	0.5	circ_def
GO:0030159	receptor signalling complex scaffold activity	Functions to provide a scaffold for the assembly of a multiprotein receptor signaling complex.	4	8	0.5	circ_def
GO:0030159	receptor signaling complex scaffold protein activity	Functions to provide a scaffold for the assembly of a multiprotein receptor signaling complex.	4	8	0.5	circ_def
GO:0030177	positive regulation of Wnt receptor signalling pathway	Any process that activates or increases the rate of Wnt receptor signaling pathway activity.	4	8	0.5	circ_def
GO:0030177	positive regulation of Wnt receptor signaling pathway	Any process that activates or increases the rate of Wnt receptor signaling pathway activity.	4	8	0.5	circ_def
GO:0030188	chaperone regulator activity	Modulates the activity of a molecular chaperone.	2	4	0.5	circ_def
GO:0030189	chaperone activator activity	Increases the activity of a molecular chaperone.	2	4	0.5	circ_def
GO:0030197	extracellular matrix constituent lubricant activity	Functions as a lubricant for an extracellular matrix, such as a mucous membrane.	3	6	0.5	circ_def
GO:0030198	extracellular matrix organization and biogenesis	The assembly and arrangement of an extracellular matrix.	2	4	0.5	circ_def
GO:0030236	anti-inflammatory response	A process that attenuates the inflammatory response.	2	4	0.5	circ_def
GO:0030251	guanylate cyclase inhibitor activity	Stops, prevents or reduces the activity of guanylate cyclase.	3	6	0.5	circ_def
GO:0030295	protein kinase activator activity	Increases the activity of a protein kinase, an enzyme which phosphorylates a protein.	3	6	0.5	circ_def
GO:0030331	estrogen receptor binding	Interacting selectively with an estrogen receptor.	2	4	0.5	circ_def
GO:0030346	protein phosphatase 2B binding	Interacting selectively with the enzyme protein phosphatase 2B.	3	6	0.5	circ_def
GO:0030346	calcineurin binding	Interacting selectively with the enzyme protein phosphatase 2B.	3	6	0.5	circ_def
GO:0030367	interleukin-17 receptor binding	Interacting selectively with the interleukin-17 receptor.	3	6	0.5	circ_def
GO:0030367	IL-17	Interacting selectively with the interleukin-17 receptor.	3	6	0.5	circ_def
GO:0030367	interleukin-17 receptor ligand	Interacting selectively with the interleukin-17 receptor.	3	6	0.5	circ_def
GO:0030380	interleukin-17E receptor ligand	Interacting selectively with the interleukin-17E receptor.	3	6	0.5	circ_def
GO:0030380	interleukin-17E receptor binding	Interacting selectively with the interleukin-17E receptor.	3	6	0.5	circ_def
GO:0030380	IL-17E	Interacting selectively with the interleukin-17E receptor.	3	6	0.5	circ_def
GO:0030511	positive regulation of transforming growth factor beta receptor signaling pathway	Any process that activates or increases the rate of TGFbeta receptor signaling pathway activity.	4	8	0.5	circ_def
GO:0030511	positive regulation of transforming growth factor beta receptor signalling pathway	Any process that activates or increases the rate of TGFbeta receptor signaling pathway activity.	4	8	0.5	circ_def
GO:0030511	positive regulation of TGFbeta receptor signaling pathway	Any process that activates or increases the rate of TGFbeta receptor signaling pathway activity.	4	8	0.5	circ_def
GO:0030511	positive regulation of TGF-beta receptor signaling pathway	Any process that activates or increases the rate of TGFbeta receptor signaling pathway activity.	4	8	0.5	circ_def
GO:0030660	Golgi vesicle membrane	The membrane surrounding a vesicle associated with the Golgi apparatus.	3	6	0.5	circ_def
GO:0030701	NAD+-dinitrogen-reductase ADP-D-ribosyltransferase activity	Catalysis of the reaction: NAD+ + [dinitrogen reductase] = nicotinamide + ADP-D-ribosyl-[dinitrogen reductase].	5	10	0.5	circ_def
GO:0030701	NAD-dinitrogen-reductase ADP-D-ribosyltransferase activity	Catalysis of the reaction: NAD+ + [dinitrogen reductase] = nicotinamide + ADP-D-ribosyl-[dinitrogen reductase].	5	10	0.5	circ_def
GO:0030710	regulation of border cell delamination	Any process that regulates the frequency, rate or extent of border cell delamination.	4	8	0.5	circ_def
GO:0030832	regulation of actin filament length	Any process that controls the length of actin filaments in a cell.	3	6	0.5	circ_def
GO:0030867	rough endoplasmic reticulum membrane	The lipid bilayer surrounding the rough endoplasmic reticulum.	3	6	0.5	circ_def
GO:0030868	smooth endoplasmic reticulum membrane	The lipid bilayer surrounding the smooth endoplasmic reticulum.	3	6	0.5	circ_def
GO:0030881	beta-2-microglobulin binding	Interacting selectively with beta-2-microglobulin.	3	6	0.5	circ_def
GO:0030882	lipid antigen binding	Interacting selectively with a lipid antigen.	2	4	0.5	circ_def
GO:0030883	endogenous lipid antigen binding	Interacting selectively with an endogenous cellular lipid antigen.	3	6	0.5	circ_def
GO:0035033	histone deacetylase regulator activity	Modulates the activity of histone deacetylase (GO:0004407).	3	6	0.5	circ_def
GO:0035034	histone acetyltransferase regulator activity	Modulates the activity of histone acetyltransferase (GO:0004402).	3	6	0.5	circ_def
GO:0035055	regulation of nuclear mRNA splicing via U2-type spliceosome	Any process that modulates the frequency, rate or extent of mRNA splicing via a U2-type spliceosome.	6	12	0.5	circ_def
GO:0035057	positive regulation of nuclear mRNA splicing via U2-type spliceosome	Any process that activates or increases the rate or extent of mRNA splicing via a U2-type spliceosome.	6	12	0.5	circ_def
GO:0040036	regulation of fibroblast growth factor receptor signaling pathway	Any process that modulates the frequency, rate or extent of fibroblast growth factor receptor signaling pathway activity.	6	12	0.5	circ_def
GO:0040036	regulation of FGF receptor signaling pathway	Any process that modulates the frequency, rate or extent of fibroblast growth factor receptor signaling pathway activity.	6	12	0.5	circ_def
GO:0040036	regulation of FGFR signaling pathway	Any process that modulates the frequency, rate or extent of fibroblast growth factor receptor signaling pathway activity.	6	12	0.5	circ_def
GO:0040036	regulation of FGF receptor signalling pathway	Any process that modulates the frequency, rate or extent of fibroblast growth factor receptor signaling pathway activity.	6	12	0.5	circ_def
GO:0040037	negative regulation of fibroblast growth factor receptor signaling pathway	Any process that stops, prevents or reduces the rate of fibroblast growth factor receptor signaling pathway activity.	6	12	0.5	circ_def
GO:0040037	negative regulation of FGFR signaling pathway	Any process that stops, prevents or reduces the rate of fibroblast growth factor receptor signaling pathway activity.	6	12	0.5	circ_def
GO:0040037	negative regulation of FGF receptor signalling pathway	Any process that stops, prevents or reduces the rate of fibroblast growth factor receptor signaling pathway activity.	6	12	0.5	circ_def
GO:0040037	negative regulation of FGF receptor signaling pathway	Any process that stops, prevents or reduces the rate of fibroblast growth factor receptor signaling pathway activity.	6	12	0.5	circ_def
GO:0042058	regulation of epidermal growth factor receptor signaling pathway	Any process that modulates the frequency, rate or extent of epidermal growth factor receptor signaling pathway activity.	6	12	0.5	circ_def
GO:0042058	regulation of EGF receptor signaling pathway	Any process that modulates the frequency, rate or extent of epidermal growth factor receptor signaling pathway activity.	6	12	0.5	circ_def
GO:0042058	regulation of EGF receptor signalling pathway	Any process that modulates the frequency, rate or extent of epidermal growth factor receptor signaling pathway activity.	6	12	0.5	circ_def
GO:0042059	negative regulation of epidermal growth factor receptor signaling pathway	Any process that stops, prevents or reduces the rate of epidermal growth factor receptor signaling pathway activity.	6	12	0.5	circ_def
GO:0042059	negative regulation of EGF receptor signaling pathway	Any process that stops, prevents or reduces the rate of epidermal growth factor receptor signaling pathway activity.	6	12	0.5	circ_def
GO:0042059	negative regulation of EGF receptor signalling pathway	Any process that stops, prevents or reduces the rate of epidermal growth factor receptor signaling pathway activity.	6	12	0.5	circ_def
GO:0042125	protein amino acid galactosylation	The addition of a galactose molecule to a protein amino acid.	3	6	0.5	circ_def
GO:0042131	thiamin phosphate phosphatase activity	Catalysis of the hydrolysis of thiamin phosphate.	2	4	0.5	circ_def
GO:0042131	thiamine phosphate phosphatase	Catalysis of the hydrolysis of thiamin phosphate.	2	4	0.5	circ_def
GO:0042153	receptor protein tyrosine phosphatase-like protein binding	Interacting selectively with proteins with similar structure/function to receptor protein tyrosine phosphatases.	4	8	0.5	circ_def
GO:0042153	RPTP-like protein binding	Interacting selectively with proteins with similar structure/function to receptor protein tyrosine phosphatases.	4	8	0.5	circ_def
GO:0042170	plastid membrane	Double membrane structure of a plastid.	2	4	0.5	circ_def
GO:0042175	NE-ER network	The continuous network of membranes encompassing the outer nuclear membrane and the endoplasmic reticulum.	4	8	0.5	circ_def
GO:0042175	nuclear envelope-endoplasmic reticulum network	The continuous network of membranes encompassing the outer nuclear membrane and the endoplasmic reticulum.	4	8	0.5	circ_def
GO:0042175	NE-ER continuum	The continuous network of membranes encompassing the outer nuclear membrane and the endoplasmic reticulum.	4	8	0.5	circ_def
GO:0042248	maintenance of polarity of follicular epithelium	The maintenance of an established polarized follicular epithelial sheet.	3	6	0.5	circ_def
GO:0042250	maintenance of polarity of embryonic epithelium	The maintenance of an established polarized embryonic epithelial sheet.	3	6	0.5	circ_def
GO:0042255	ribosome assembly	The assembly of the mature ribosome and of its subunits.	2	4	0.5	circ_def
GO:0042324	orexin receptor ligand	Interacting selectively with the hypocretin receptor.	2	4	0.5	circ_def
GO:0042324	hypocretin receptor binding	Interacting selectively with the hypocretin receptor.	2	4	0.5	circ_def
GO:0042324	hypocretin receptor ligand	Interacting selectively with the hypocretin receptor.	2	4	0.5	circ_def
GO:0042324	orexin receptor binding	Interacting selectively with the hypocretin receptor.	2	4	0.5	circ_def
GO:0042356	GDP-4-keto-6-deoxy-D-mannose	Catalysis of the reaction: GDP-6-deoxy-D-mannose + NADP+ = GDP-4-dehydro-6-deoxy-D-mannose + NADPH + H+.	7	14	0.5	circ_def
GO:0042356	GDP-4-dehydro-D-rhamnose reductase activity	Catalysis of the reaction: GDP-6-deoxy-D-mannose + NADP+ = GDP-4-dehydro-6-deoxy-D-mannose + NADPH + H+.	7	14	0.5	circ_def
GO:0042379	chemokine receptor ligand	Interacting selectively with any chemokine receptor.	2	4	0.5	circ_def
GO:0042379	chemokine receptor binding	Interacting selectively with any chemokine receptor.	2	4	0.5	circ_def
GO:0042476	odontogeny	Formation and development of a tooth or teeth.	2	4	0.5	circ_def
GO:0042476	tooth development	Formation and development of a tooth or teeth.	2	4	0.5	circ_def
GO:0042476	odontosis	Formation and development of a tooth or teeth.	2	4	0.5	circ_def
GO:0042476	odontogenesis	Formation and development of a tooth or teeth.	2	4	0.5	circ_def
GO:0042638	hair shedding	The shedding phase of the hair cycle.	2	4	0.5	circ_def
GO:0042638	exogen	The shedding phase of the hair cycle.	2	4	0.5	circ_def
GO:0042656	JUNKKKK activity	Catalysis of the phosphorylation and activation of JUN kinase kinase kinases (JNKKKs).	3	6	0.5	circ_def
GO:0042656	JUN kinase kinase kinase kinase activity	Catalysis of the phosphorylation and activation of JUN kinase kinase kinases (JNKKKs).	3	6	0.5	circ_def
GO:0042667	hair cell fate specification	The processes involved in the specification of hair cell identity.	3	6	0.5	circ_def
GO:0042673	regulation of retinal cone cell fate	Any process that mediates the specification of a cell into a retinal cone cell.	3	6	0.5	circ_def
GO:0042679	cone cell fate specification	The processes involved in the specification of cone cell identity.	3	6	0.5	circ_def
GO:0042685	cardioblast cell fate specification	The processes involved in the specification of cardioblast cell identity.	3	6	0.5	circ_def
GO:0042694	muscle cell fate specification	The processes involved in the specification of muscle cell identity.	3	6	0.5	circ_def
GO:0042721	Tim22 complex	A multi-subunit complex embedded in the mitochondrial inner membrane that mediates insertion of carrier proteins into the inner membrane.	6	12	0.5	circ_def
GO:0042721	mitochondrial inner membrane protein insertion complex	A multi-subunit complex embedded in the mitochondrial inner membrane that mediates insertion of carrier proteins into the inner membrane.	6	12	0.5	circ_def
GO:0042772	DNA damage response signal transduction resulting in transcription	A cascade of processes initiated in response to the perception of DNA damage, and resulting in the induction of transcription.	5	10	0.5	circ_def
GO:0042991	transcription factor-nucleus import	The directed movement of a transcription factor from the cytoplasm to the nucleus.	3	6	0.5	circ_def
GO:0042996	regulation of Golgi to plasma membrane protein transport	Any process that modulates the frequency, rate or extent of the transport of proteins from the Golgi to the plasma membrane.	5	10	0.5	circ_def
GO:0042997	negative regulation of Golgi to plasma membrane protein transport	Any process that stops, prevents or reduces the rate of the transport of proteins from the Golgi to the plasma membrane.	5	10	0.5	circ_def
GO:0043024	ribosomal small subunit binding	Interacting selectively with any part of the small ribosomal subunit.	3	6	0.5	circ_def
GO:0043085	positive regulation of enzyme activity	Any process that activates or increases the activity of an enzyme.	2	4	0.5	circ_def
GO:0043095	regulation of GTP cyclohydrolase I activity	Any process that modulates the activity of the enzyme GTP cyclohydrolase I.	3	6	0.5	circ_def
GO:0043104	positive regulation of GTP cyclohydrolase I activity	Any process that activates or increases the activity of the enzyme GTP cyclohydrolase I.	3	6	0.5	circ_def
GO:0045050	ER insertion by stop-transfer membrane-anchor sequence	The insertion of integral proteins into the ER membrane. Stop-transfer membrane-anchor sequences become an ER membrane spanning helix.	7	14	0.5	circ_def
GO:0045193	acetylated low-density lipoprotein catabolism	The breakdown into simpler components of acetylated low-density lipoproteins.	4	8	0.5	circ_def
GO:0045193	Ac-LDL catabolism	The breakdown into simpler components of acetylated low-density lipoproteins.	4	8	0.5	circ_def
GO:0045194	Ox-LDL catabolism	The breakdown into simpler components of oxidized low-density lipoproteins.	4	8	0.5	circ_def
GO:0045194	oxidized low-density lipoprotein catabolism	The breakdown into simpler components of oxidized low-density lipoproteins.	4	8	0.5	circ_def
GO:0045198	establishment of epithelial cell polarity	The specification and formation of the apicobasal polarity of an epithelial cell.	3	6	0.5	circ_def
GO:0045208	MAPK phosphatase nucleus export	The directed movement of a MAPK phosphatase from the nucleus to the cytoplasm.	3	6	0.5	circ_def
GO:0045236	alpha chemokine receptor binding	Interacting selectively with a chemokine receptor in the CXCR family.	3	6	0.5	circ_def
GO:0045236	CXC chemokine receptor ligand	Interacting selectively with a chemokine receptor in the CXCR family.	3	6	0.5	circ_def
GO:0045236	C-X-C chemokine receptor ligand	Interacting selectively with a chemokine receptor in the CXCR family.	3	6	0.5	circ_def
GO:0045236	alpha chemokine receptor ligand	Interacting selectively with a chemokine receptor in the CXCR family.	3	6	0.5	circ_def
GO:0045236	CXCR chemokine receptor binding	Interacting selectively with a chemokine receptor in the CXCR family.	3	6	0.5	circ_def
GO:0045267	proton-transporting ATP synthase catalytic core	The hexamer that possesses the catalytic activity of the mitochondrial hydrogen-transporting ATP synthase.	5	10	0.5	circ_def
GO:0045267	hydrogen-transporting ATP synthase catalytic core	The hexamer that possesses the catalytic activity of the mitochondrial hydrogen-transporting ATP synthase.	5	10	0.5	circ_def
GO:0045308	protein amino acid binding	Interacting selectively with an amino acid or amino acids within a protein.	3	6	0.5	circ_def
GO:0045313	rhabdomere membrane biogenesis	The assembly and maintenance of the rhabdomere membrane.	2	4	0.5	circ_def
GO:0045342	MHC class II biosynthesis	The formation from simpler components of major histocompatibility protein class II.	4	8	0.5	circ_def
GO:0045342	major histocompatibility complex class II biosynthesis	The formation from simpler components of major histocompatibility protein class II.	4	8	0.5	circ_def
GO:0045430	chalcone-flavanone isomerase	Catalysis of the reaction: a chalcone = a flavanone.	2	4	0.5	circ_def
GO:0045430	chalcone isomerase activity	Catalysis of the reaction: a chalcone = a flavanone.	2	4	0.5	circ_def
GO:0045503	dynein light chain binding	Interacting selectively with a light chain of the dynein complex.	3	6	0.5	circ_def
GO:0045504	dynein heavy chain binding	Interacting selectively with a heavy chain of the dynein complex.	3	6	0.5	circ_def
GO:0045505	dynein intermediate chain binding	Interacting selectively with an intermediate chain of the dynein complex.	3	6	0.5	circ_def
GO:0045514	interleukin-16 receptor binding	Interacting selectively with the interleukin-16 receptor.	3	6	0.5	circ_def
GO:0045514	IL-16	Interacting selectively with the interleukin-16 receptor.	3	6	0.5	circ_def
GO:0045514	interleukin-16 receptor ligand	Interacting selectively with the interleukin-16 receptor.	3	6	0.5	circ_def
GO:0045515	interleukin-18 receptor ligand	Interacting selectively with the interleukin-18 receptor.	3	6	0.5	circ_def
GO:0045515	interleukin-18 receptor binding	Interacting selectively with the interleukin-18 receptor.	3	6	0.5	circ_def
GO:0045515	IL-18	Interacting selectively with the interleukin-18 receptor.	3	6	0.5	circ_def
GO:0045516	IL-19	Interacting selectively with the interleukin-19 receptor.	3	6	0.5	circ_def
GO:0045516	interleukin-19 receptor ligand	Interacting selectively with the interleukin-19 receptor.	3	6	0.5	circ_def
GO:0045516	interleukin-19 receptor binding	Interacting selectively with the interleukin-19 receptor.	3	6	0.5	circ_def
GO:0045517	interleukin-20 receptor binding	Interacting selectively with the interleukin-20 receptor.	3	6	0.5	circ_def
GO:0045517	IL-20	Interacting selectively with the interleukin-20 receptor.	3	6	0.5	circ_def
GO:0045517	interleukin-20 receptor ligand	Interacting selectively with the interleukin-20 receptor.	3	6	0.5	circ_def
GO:0045518	interleukin-22 receptor binding	Interacting selectively with the interleukin-22 receptor.	3	6	0.5	circ_def
GO:0045518	IL-22	Interacting selectively with the interleukin-22 receptor.	3	6	0.5	circ_def
GO:0045518	interleukin-22 receptor ligand	Interacting selectively with the interleukin-22 receptor.	3	6	0.5	circ_def
GO:0045519	IL-23	Interacting selectively with the interleukin-23 receptor.	3	6	0.5	circ_def
GO:0045519	interleukin-23 receptor binding	Interacting selectively with the interleukin-23 receptor.	3	6	0.5	circ_def
GO:0045519	interleukin-23 receptor ligand	Interacting selectively with the interleukin-23 receptor.	3	6	0.5	circ_def
GO:0045520	IL-24	Interacting selectively with the interleukin-24 receptor.	3	6	0.5	circ_def
GO:0045520	interleukin-24 receptor binding	Interacting selectively with the interleukin-24 receptor.	3	6	0.5	circ_def
GO:0045520	interleukin-24 receptor ligand	Interacting selectively with the interleukin-24 receptor.	3	6	0.5	circ_def
GO:0045521	interleukin-25 receptor binding	Interacting selectively with the interleukin-25 receptor.	3	6	0.5	circ_def
GO:0045521	interleukin-25 receptor ligand	Interacting selectively with the interleukin-25 receptor.	3	6	0.5	circ_def
GO:0045521	IL-25	Interacting selectively with the interleukin-25 receptor.	3	6	0.5	circ_def
GO:0045522	interleukin-26 receptor binding	Interacting selectively with the interleukin-26 receptor.	3	6	0.5	circ_def
GO:0045522	IL-26	Interacting selectively with the interleukin-26 receptor.	3	6	0.5	circ_def
GO:0045522	interleukin-26 receptor ligand	Interacting selectively with the interleukin-26 receptor.	3	6	0.5	circ_def
GO:0045523	interleukin-27 receptor ligand	Interacting selectively with the interleukin-27 receptor.	3	6	0.5	circ_def
GO:0045523	IL-27	Interacting selectively with the interleukin-27 receptor.	3	6	0.5	circ_def
GO:0045523	interleukin-27 receptor binding	Interacting selectively with the interleukin-27 receptor.	3	6	0.5	circ_def
GO:0045594	positive regulation of ovarian cumulus cell differentiation	Any process that activates or increases the rate of ovarian cumulus cell differentiation.	4	8	0.5	circ_def
GO:0045639	positive regulation of myeloid blood cell differentiation	Any process that activates or increases the rate of myeloid blood cell differentiation.	4	8	0.5	circ_def
GO:0045691	regulation of female gametophyte central cell differentiation	Any process that modulates the frequency, rate or extent of female gametophyte central cell differentiation.	5	10	0.5	circ_def
GO:0045692	negative regulation of female gametophyte central cell differentiation	Any process that stops, prevents or reduces the rate of female gametophyte central cell differentiation.	5	10	0.5	circ_def
GO:0045694	regulation of female gametophyte egg cell differentiation	Any process that modulates the frequency, rate or extent of female gametophyte egg cell differentiation.	5	10	0.5	circ_def
GO:0045695	negative regulation of female gametophyte egg cell differentiation	Any process that stops, prevents or reduces the rate of female gametophyte egg cell differentiation.	5	10	0.5	circ_def
GO:0045750	positive regulation of S phase of mitotic cell cycle	Any process that activates or increases the rate of S phase of mitotic cell cycle activity.	4	8	0.5	circ_def
GO:0045762	positive regulation of adenylate cyclase activity	Any process that activates or increases the rate of adenylate cyclase activity.	3	6	0.5	circ_def
GO:0045776	negative regulation of blood pressure	Any process that reduces blood pressure.	2	4	0.5	circ_def
GO:0045777	positive regulation of blood pressure	Any process that increases blood pressure.	2	4	0.5	circ_def
GO:0045792	negative regulation of cell size	Any process that reduces cell size.	2	4	0.5	circ_def
GO:0045793	positive regulation of cell size	Any process that increases cell size.	2	4	0.5	circ_def
GO:0045794	negative regulation of cell volume	Any process that decreases cell volume.	2	4	0.5	circ_def
GO:0045795	positive regulation of cell volume	Any process that increases cell volume.	2	4	0.5	circ_def
GO:0045816	negative regulation of global transcription from Pol II promoter	Any process that stops, prevents or reduces the rate of global transcription from Pol II promoter.	5	10	0.5	circ_def
GO:0045842	positive regulation of mitotic metaphase anaphase transition	Any process that activates or increases the rate of the mitotic metaphase to anaphase transition.	4	8	0.5	circ_def
GO:0045855	negative regulation of pole plasm oskar mRNA localization	Any process that stops, prevents or reduces the rate of pole plasm oskar mRNA localization.	5	10	0.5	circ_def
GO:0045858	positive regulation of protein activity epigenetic	Any epigenetic process that activates or increases the rate of protein activity.	3	6	0.5	circ_def
GO:0045860	positive regulation of protein kinase activity	Any process that activates or increases the rate of protein kinase activity.	3	6	0.5	circ_def
GO:0045872	positive regulation of rhodopsin gene activity	Any process that activates or increases the rate of rhodopsin gene activity.	3	6	0.5	circ_def
GO:0045878	positive regulation of smoothened by patched	Any process involving patched that activates or increases the rate of smoothened receptor activity.	4	8	0.5	circ_def
GO:0045878	positive regulation of smoothened receptor activity by patched	Any process involving patched that activates or increases the rate of smoothened receptor activity.	4	8	0.5	circ_def
GO:0045880	positive regulation of smoothened receptor signalling pathway	Any process that activates or increases the rate of smoothened receptor signaling pathway activity.	4	8	0.5	circ_def
GO:0045880	positive regulation of smoothened receptor signaling pathway	Any process that activates or increases the rate of smoothened receptor signaling pathway activity.	4	8	0.5	circ_def
GO:0045887	positive regulation of synaptic growth at neuromuscular junction	Any process that activates or increases the rate of synaptic growth at neuromuscular junction.	4	8	0.5	circ_def
GO:0045899	positive regulation of transcriptional preinitiation complex formation	Any process that activates or increases the rate of transcriptional preinitiation complex formation.	4	8	0.5	circ_def
GO:0045899	positive regulation of transcriptional pre-initiation complex formation	Any process that activates or increases the rate of transcriptional preinitiation complex formation.	4	8	0.5	circ_def
GO:0045944	positive regulation of transcription from Pol II promoter	Any process that activates or increases the rate of transcription from the Pol II promoter.	4	8	0.5	circ_def
GO:0045945	positive regulation of transcription from Pol III promoter	Any process that activates or increases the rate of transcription from the Pol III promoter.	4	8	0.5	circ_def
GO:0045953	negative regulation of natural killer cell mediated cytolysis	Any process that stops, prevents or reduces the rate of natural killer cell mediated cytolysis.	5	10	0.5	circ_def
GO:0045977	positive regulation of mitotic cell cycle embryonic	Any process that activates or increases the rate of embryonic mitotic cell cycle activity.	4	8	0.5	circ_def
GO:0046002	positive regulation of preblastoderm mitotic cell cycle	Any process that activates or increases the rate of preblastoderm mitotic cell cycle activity.	4	8	0.5	circ_def
GO:0046018	mitotic activation of transcription from Pol I promoter	Any process that activates or increases the rate of transcription from Pol I promoter during mitosis.	4	8	0.5	circ_def
GO:0046018	positive regulation of transcription from Pol I promoter mitotic	Any process that activates or increases the rate of transcription from Pol I promoter during mitosis.	4	8	0.5	circ_def
GO:0046138	coenzyme and prosthetic group biosynthesis	The formation from simpler components of coenzymes and prosthetic groups.	3	6	0.5	circ_def
GO:0046139	coenzyme and prosthetic group catabolism	The breakdown into simpler components of coenzymes and prosthetic groups.	3	6	0.5	circ_def
GO:0046540	U4 U6 . U5 snRNP complex	A complex composed of three small nuclear ribonucleoproteins, snRNP U4, snRNP U6 and snRNP U5.	5	10	0.5	circ_def
GO:0046540	U4 U6 x U5 tri-snRNP complex	A complex composed of three small nuclear ribonucleoproteins, snRNP U4, snRNP U6 and snRNP U5.	5	10	0.5	circ_def
GO:0046571	aspartate-2-keto-4-methylthiobutyrate transaminase activity	Catalysis of the reaction: 2-keto-4-methylthiobutyrate + aspartate = methionine + oxaloacetate.	5	10	0.5	circ_def
GO:0046579	positive regulation of RAS protein signal transduction	Any process that activates or increases the rate of RAS protein signal transduction.	4	8	0.5	circ_def
GO:0046591	leg joint morphogenesis	The formation and development of the leg joint.	2	4	0.5	circ_def
GO:0046660	female sex differentiation	The establishment of the sex of a female organism by physical differentiation.	3	6	0.5	circ_def
GO:0046661	male sex differentiation	The establishment of the sex of a male organism by physical differentiation.	3	6	0.5	circ_def
GO:0046666	retinal programmed cell death	Programmed cell death that occurs in the developing retina.	3	6	0.5	circ_def
GO:0046719	regulation of viral protein levels	Any process that modulates the levels of viral proteins in a cell.	3	6	0.5	circ_def
GO:0046725	negative regulation of viral protein levels	Any process that reduces the levels of viral proteins in a cell.	3	6	0.5	circ_def
GO:0046726	positive regulation of viral protein levels	Any process that increases the levels of viral proteins in a cell.	3	6	0.5	circ_def
GO:0046780	negative regulation by virus of host mRNA splicing	Viral processes that inhibit the splicing of host mRNA, thus reducing host protein production.	5	10	0.5	circ_def
GO:0046780	viral inhibition of host mRNA splicing	Viral processes that inhibit the splicing of host mRNA, thus reducing host protein production.	5	10	0.5	circ_def
GO:0046813	virion attachment binding of host cell surface receptor	The process during virion attachment where a virion binds to a host cell receptor, resulting in a conformational change of the virus protein.	6	12	0.5	circ_def
GO:0046872	metal binding	Interacting selectively with any metal ion.	2	4	0.5	circ_def
GO:0046872	metal ion binding	Interacting selectively with any metal ion.	2	4	0.5	circ_def
GO:0046875	Eph receptor binding	Interacting selectively with an ephrin receptor.	2	4	0.5	circ_def
GO:0046875	ephrin	Interacting selectively with an ephrin receptor.	2	4	0.5	circ_def
GO:0046875	ephrin receptor binding	Interacting selectively with an ephrin receptor.	2	4	0.5	circ_def
GO:0047009	3-alpha-hydroxy-5-beta-androstane-17-one 3-alpha-dehydrogenase activity	Catalysis of the reaction: NAD+ + 3-alpha-hydroxy-5-beta-androstane-17-one = NADH + 5-beta-androstane-3,17-dione.	8	16	0.5	circ_def
GO:0047420	N-acyl-D-amino-acid deacylase activity	Catalysis of the reaction: H2O + N-acyl-D-amino acid = D-amino acid + an acid.	5	10	0.5	circ_def
GO:0047793	cycloeucalenol-obtusifoliol isomerase	Catalysis of the reaction: cycloeucalenol = obtusifoliol.	2	4	0.5	circ_def
GO:0047793	cycloeucalenol cycloisomerase activity	Catalysis of the reaction: cycloeucalenol = obtusifoliol.	2	4	0.5	circ_def
GO:0048085	adult cuticle pigmentation	Establishment of the adult pattern of pigmentation in the cuticle of an organism.	3	6	0.5	circ_def
GO:0048094	male pigmentation	Establishment of a pattern of pigment in males.	2	4	0.5	circ_def
GO:0048095	female pigmentation	Establishment of a pattern of pigment in females.	2	4	0.5	circ_def
GO:0048182	inhibin beta-B	A homodimer of inhibin beta-B is termed 'Activin B complex'. This protein complex is secreted.	5	10	0.5	circ_def
GO:0048182	activin B complex	A homodimer of inhibin beta-B is termed 'Activin B complex'. This protein complex is secreted.	5	10	0.5	circ_def
GO:0048183	inhibin beta-B	A heterodimer of inhibin beta-A and Inhibin-beta-B is termed 'Activin AB complex'. This protein complex is secreted.	6	12	0.5	circ_def
GO:0048183	inhibin beta-A	A heterodimer of inhibin beta-A and Inhibin-beta-B is termed 'Activin AB complex'. This protein complex is secreted.	6	12	0.5	circ_def
GO:0048183	activin AB complex	A heterodimer of inhibin beta-A and Inhibin-beta-B is termed 'Activin AB complex'. This protein complex is secreted.	6	12	0.5	circ_def
GO:0048187	inhibin beta-B binding	Interacting selectively with inhibin beta-B.	3	6	0.5	circ_def
GO:0048212	dictyosome vesicle coat depolymerization	The process by which Golgi vesicle coat proteins are depolymerized, and released for reuse.	4	8	0.5	circ_def
GO:0048212	Golgi vesicle coat depolymerization	The process by which Golgi vesicle coat proteins are depolymerized, and released for reuse.	4	8	0.5	circ_def
GO:0048214	regulation of Golgi vesicle fusion to target membrane	Any process that modulates the frequency, rate or extent of Golgi vesicle fusion to target membrane.	5	10	0.5	circ_def
GO:0048216	negative regulation of Golgi vesicle fusion to target membrane	Any process that stops, prevents or reduces the rate of Golgi vesicle fusion to target membrane.	5	10	0.5	circ_def
GO:0048219	inter-Golgi cisterna transport	Transport of a vesicle from one Golgi cisterna to another.	3	6	0.5	circ_def
GO:0048237	rough endoplasmic reticulum lumen	The volume enclosed by the membranes of the rough endoplasmic reticulum.	3	6	0.5	circ_def
GO:0048238	smooth endoplasmic reticulum lumen	The volume enclosed by the membranes of the smooth endoplasmic reticulum.	3	6	0.5	circ_def
GO:0048270	methionine adenosyltransferase regulator activity	Modulates the activity of methionine adenosyltransferase (GO:0004478).	3	6	0.5	circ_def
GO:0048270	MAT regulator activity	Modulates the activity of methionine adenosyltransferase (GO:0004478).	3	6	0.5	circ_def
GO:0050577	GDP-L-fucose synthase activity	Catalysis of the reaction: GDP-L-fucose + NAD+ = GDP-4-dehydro-6-deoxy-D-mannose + NADH + H+.	8	16	0.5	circ_def
GO:0050577	GDP-4-keto-6-deoxy-D-mannose-3 5-epimerase-4-reductase	Catalysis of the reaction: GDP-L-fucose + NAD+ = GDP-4-dehydro-6-deoxy-D-mannose + NADH + H+.	8	16	0.5	circ_def
GO:0050681	androgen receptor binding	Interacting selectively with an androgen receptor.	2	4	0.5	circ_def
GO:0050681	AR binding	Interacting selectively with an androgen receptor.	2	4	0.5	circ_def
GO:0050780	dopamine receptor binding	Interacting selectively with the dopamine receptor.	2	4	0.5	circ_def
GO:0050785	RAGE receptor activity	Combining with advanced glycation end-products to initiate a change in cell activity.	5	10	0.5	circ_def
GO:0050785	advanced glycation end-product receptor activity	Combining with advanced glycation end-products to initiate a change in cell activity.	5	10	0.5	circ_def
GO:0050790	regulation of enzyme activity	Any process that modulates the activity of an enzyme.	2	4	0.5	circ_def
GO:0050838	peptidyl-5-hydroxy-L-lysine tri-methylation	The methylation of 5-hydroxy-L-lysine to form peptidyl-N6,N6,N6-trimethyl-5-hydroxy-L-lysine.	6	12	0.5	circ_def
GO:0050847	progesterone receptor signaling pathway	Signal transduction pathway mediated by an estrogen and its receptor.	3	6	0.5	circ_def
GO:0050847	progesterone receptor signalling pathway	Signal transduction pathway mediated by an estrogen and its receptor.	3	6	0.5	circ_def
GO:0050948	positive regulation of early stripe melanocyte differentiation	Any process that activates or increases the rate of early stripe melanocyte differentiation.	4	8	0.5	circ_def
GO:0050950	positive regulation of late stripe melanocyte differentiation	Any process that activates or increases the rate of late stripe melanocyte differentiation.	4	8	0.5	circ_def
