# Supplementary material for: Quality control for terms and definitions in ontologies and taxonomies
Source: BMC Bioinformatics. 2006 Apr 19;7:212. doi: 10.1186/1471-2105-7-212 (PMC1482721; doi:10.1186/1471-2105-7-212)
Supplement: Additional File 2 — Non-circular definitions, circularity index < 0.5 (See also Figure 1, A2) [file 1471-2105-7-212-S2.out]

id	term	definition	term_length	def_length	c_index	category
GO:0008682	2-octoprenyl-3-methyl-6-methoxy-1 4-benzoquinone hydroxylase activity	Catalysis of the reaction: 2-octoprenyl-3-methyl-6-methoxy-1,4-benzoquinone + O2 = 2-octoprenyl-3-methyl-5-hydroxy-6-methoxy-1,4-benzoquinone.	8	17	0.470588	circ_def
GO:0018767	2-hydroxy-6-oxo-7-methylocta-2 4-dienoate hydrolase activity	Catalysis of the reaction: 2-hydroxy-6-oxo-7-methylocta-2,4-dienoate + H2O = cis-2-hydroxypenta-2,4-dienoate + isobutyrate.	8	17	0.470588	circ_def
GO:0019398	gallate catabolism via 4-carboxy-2-hydroxhexa-2 3-dienedioate	The breakdown into simpler components of gallate, the anion of gallic acid, via the intermediate 4-carboxy-2-hydroxhexa-2,3-dienedioate.	8	17	0.470588	circ_def
GO:0046410	2-succinyl-6-hydroxy-2 4-cyclohexadiene-1-carboxylate synthase activity	Catalysis of the formation of 2-succinyl-6-hydroxy-2,4-cyclohexadiene-1-carboxylate from succinic semialdehyde-TPP and isochorismate.	8	17	0.470588	circ_def
GO:0046410	SHCHC synthase	Catalysis of the formation of 2-succinyl-6-hydroxy-2,4-cyclohexadiene-1-carboxylate from succinic semialdehyde-TPP and isochorismate.	8	17	0.470588	circ_def
GO:0047480	UDP-N-acetylmuramoylalanine-D-glutamyl-lysine-D-alanyl-D-alanine ligase activity	Catalysis of the reaction: UDP-N-acetylmuramoyl-L-alanyl-D-glutamyl-L-lysine + ATP = phosphate + UDP-N-acetylmuramoyl-L-alanyl-D-glutamyl-L-lysyl-D-alanyl-D-alanine + ADP.	8	17	0.470588	circ_def
GO:0047480	UDP-N-acetylmuramoylalanyl-tripeptide-D-alanyl-D-alanine ligase activity	Catalysis of the reaction: UDP-N-acetylmuramoyl-L-alanyl-D-glutamyl-L-lysine + ATP = phosphate + UDP-N-acetylmuramoyl-L-alanyl-D-glutamyl-L-lysyl-D-alanyl-D-alanine + ADP.	8	17	0.470588	circ_def
GO:0047480	UDP-N-acetylmuramoyl-tripeptide-D-alanyl-D-alanine ligase activity	Catalysis of the reaction: UDP-N-acetylmuramoyl-L-alanyl-D-glutamyl-L-lysine + ATP = phosphate + UDP-N-acetylmuramoyl-L-alanyl-D-glutamyl-L-lysyl-D-alanyl-D-alanine + ADP.	8	17	0.470588	circ_def
GO:0047482	UDP-N-acetylmuramoyl-L-alanyl-D-glutamate-L-lysine ligase activity	Catalysis of the reaction: UDP-N-acetylmuramoyl-L-alanyl-D-glutamate + L-lysine + ATP = phosphate + UDP-N-acetylmuramoyl-L-alanyl-D-glutamyl-L-lysine + ADP.	8	17	0.470588	circ_def
GO:0018182	protein-haem linkage via 3'-L-histidine	The covalent linkage of heme and a protein via 3'-L-histidine (otherwise known as pi-heme-histidine, pros-heme-histidine).	7	15	0.466667	circ_def
GO:0018182	protein-heme linkage via 3'-L-histidine	The covalent linkage of heme and a protein via 3'-L-histidine (otherwise known as pi-heme-histidine, pros-heme-histidine).	7	15	0.466667	circ_def
GO:0018276	isopeptide cross-linking via N6-glycyl-L-lysine	The formation of an isopeptide cross-link between peptidyl-lysine and peptidyl-glycine to produce N6-glycyl-L-lysine.	7	15	0.466667	circ_def
GO:0042388	gibberellic acid mediated signalling G-alpha-dependent	Signal transduction pathway mediated by the perception of gibberellic acid and dependent on the coupling of the alpha subunit of G proteins to the hormone receptors.	7	15	0.466667	circ_def
GO:0042388	gibberellic acid mediated signaling G-alpha-dependent	Signal transduction pathway mediated by the perception of gibberellic acid and dependent on the coupling of the alpha subunit of G proteins to the hormone receptors.	7	15	0.466667	circ_def
GO:0043003	positive regulation of Golgi to plasma membrane CFTR protein transport	Any process that activates or increases the rate of transport of Cystic Fibrosis Transmembrane conductance Regulator (CFTR) protein from the Golgi to the plasma membrane.	7	15	0.466667	circ_def
GO:0046805	protein-heme linkage via 1'-L-histidine	The covalent linkage of heme and a protein via 1'-L-histidine (otherwise known as tau-heme-histidine, tele-heme-histidine).	7	15	0.466667	circ_def
GO:0046805	protein-haem linkage via 1'-L-histidine	The covalent linkage of heme and a protein via 1'-L-histidine (otherwise known as tau-heme-histidine, tele-heme-histidine).	7	15	0.466667	circ_def
GO:0047116	1 6-dihydroxycyclohexa-2 4-diene-1-carboxylate dehydrogenase activity	Catalysis of the reaction: NAD+ + 1,6-dihydroxycyclohexa-2,4-diene-1-carboxylate = NADH + CO2 + catechol.	7	15	0.466667	circ_def
GO:0001314	replication of extrachromosomal circular DNA during replicative cell aging	Replication of circular DNA following excision from the chromosome of dividing cells as they age; replication of extrachromosomal circular DNA generally occurs independently of chromosomal replication.	6	13	0.461538	circ_def
GO:0003865	steroid 5 alpha reductase	Catalysis of the reaction: a 3-oxo-5-alpha-steroid + acceptor = a 3-oxo-delta(4)-steroid + reduced acceptor.	6	13	0.461538	circ_def
GO:0003865	3-oxo-5-alpha-steroid 4-dehydrogenase activity	Catalysis of the reaction: a 3-oxo-5-alpha-steroid + acceptor = a 3-oxo-delta(4)-steroid + reduced acceptor.	6	13	0.461538	circ_def
GO:0008070	maternal determination of dorsal ventral axis follicular epithelium germ-line encoded	Polarization of the follicle cells along the dorsal-ventral axis by a gene product encoded by cells of the germ line.	6	13	0.461538	circ_def
GO:0008277	regulation of G-protein coupled receptor protein signaling pathway	Any process that modulates the frequency, rate or extent of G-protein coupled receptor protein signaling pathway activity.	6	13	0.461538	circ_def
GO:0008277	regulation of G-protein coupled receptor protein signalling pathway	Any process that modulates the frequency, rate or extent of G-protein coupled receptor protein signaling pathway activity.	6	13	0.461538	circ_def
GO:0016360	sensory organ precursor cell fate determination	Process involved in sensory organ precursor cell fate commitment. Once determination has taken place, a cell becomes committed to differentiate into a sensory organ precursor cell.	6	13	0.461538	circ_def
GO:0018807	6-hydroxycyclohex-1-ene-1-carboxyl-CoA hydratase activity	Catalysis of the reaction: 6-hydroxycyclohex-1-ene-1-carboxyl-CoA + H2O = 2,6-dihydroxycyclohexane-1-carboxyl-CoA.	6	13	0.461538	circ_def
GO:0019716	N-terminal peptidyl-alanine mono-methylation	The mono-methylation of the N-terminal alanine of proteins to form the derivative peptidyl-N-methyl-L-alanine.	6	13	0.461538	circ_def
GO:0035056	negative regulation of nuclear mRNA splicing via U2-type spliceosome	Any process that stops, prevents or reduces the rate or extent of mRNA splicing via a U2-type spliceosome.	6	13	0.461538	circ_def
GO:0045744	negative regulation of G-protein coupled receptor protein signaling pathway	Any process that stops, prevents or reduces the rate of G-protein coupled receptor protein signaling pathway activity.	6	13	0.461538	circ_def
GO:0045744	negative regulation of G-protein coupled receptor protein signalling pathway	Any process that stops, prevents or reduces the rate of G-protein coupled receptor protein signaling pathway activity.	6	13	0.461538	circ_def
GO:0047449	2-dehydro-3-deoxy-L-arabinonate dehydratase activity	Catalysis of the reaction: 2-dehydro-3-deoxy-L-arabinonate = H2O + 2,5-dioxopentanoate.	6	13	0.461538	circ_def
GO:0019930	cis-14-hydroxy-10 13-dioxo-7-heptadecenoic acid peptidyl-aspartate ester biosynthesis from peptidyl-aspartic acid	The posttranslational modification of peptidyl-aspartic acid to form peptidyl-cis-14-hydroxy-10,13-dioxo-7-heptadecenoic acid aspartate ester, typical of the barley lipid transfer protein 1.	11	24	0.458333	circ_def
GO:0000265	heterotrimeric G-protein GTPase gamma-subunit	OBSOLETE. Smallest subunit of a heterotrimeric G-protein GTPase; associates tightly with the beta subunit.	5	11	0.454545	circ_def
GO:0000756	response to pheromone during conjugation without cellular fusion	The processes involved in sensing and reacting to pheromone in organisms that undergo conjugation without cellular fusion.	5	11	0.454545	circ_def
GO:0004315	3-oxoacyl-[acyl-carrier protein] synthase activity	Catalysis of the reaction: acyl-[acyl-carrier protein] + malonyl-[acyl-carrier protein] = 3-oxoacyl-[acyl-carrier protein] + CO2 + [acyl-carrier protein].	5	11	0.454545	circ_def
GO:0004315	3-oxoacyl-ACP synthase activity	Catalysis of the reaction: acyl-[acyl-carrier protein] + malonyl-[acyl-carrier protein] = 3-oxoacyl-[acyl-carrier protein] + CO2 + [acyl-carrier protein].	5	11	0.454545	circ_def
GO:0004315	ketoacyl-ACP synthase activity	Catalysis of the reaction: acyl-[acyl-carrier protein] + malonyl-[acyl-carrier protein] = 3-oxoacyl-[acyl-carrier protein] + CO2 + [acyl-carrier protein].	5	11	0.454545	circ_def
GO:0005173	SCFR binding	Interacting selectively with the stem cell factor receptor (SCFR), a type III transmembrane kinase receptor.	5	11	0.454545	circ_def
GO:0005173	stem cell factor receptor ligand	Interacting selectively with the stem cell factor receptor (SCFR), a type III transmembrane kinase receptor.	5	11	0.454545	circ_def
GO:0005173	SCF	Interacting selectively with the stem cell factor receptor (SCFR), a type III transmembrane kinase receptor.	5	11	0.454545	circ_def
GO:0005173	KIT binding	Interacting selectively with the stem cell factor receptor (SCFR), a type III transmembrane kinase receptor.	5	11	0.454545	circ_def
GO:0005173	stem cell factor	Interacting selectively with the stem cell factor receptor (SCFR), a type III transmembrane kinase receptor.	5	11	0.454545	circ_def
GO:0005173	stem cell factor receptor binding	Interacting selectively with the stem cell factor receptor (SCFR), a type III transmembrane kinase receptor.	5	11	0.454545	circ_def
GO:0005822	inner plaque of spindle pole body	One of three laminate structures that form the spindle pole body; the inner plaque is in the nucleus.	5	11	0.454545	circ_def
GO:0005824	outer plaque of spindle pole body	One of three laminate structures that form the spindle pole body; the outer plaque is in the cytoplasm.	5	11	0.454545	circ_def
GO:0007166	cell surface receptor linked signal transduction	Any pathway of signal transduction initiated by the binding of an extracellular ligand to a receptor on the surface of the target cell.	5	11	0.454545	circ_def
GO:0007348	regulation of syncytial blastoderm mitotic cell cycle	Any process that modulates the frequency, rate or extent of syncytial blastoderm mitotic cell cycle activity.	5	11	0.454545	circ_def
GO:0012503	induction of non-apoptotic programmed cell death	A process which directly activates any of the steps required for non-apoptotic programmed cell death.	5	11	0.454545	circ_def
GO:0016765	transferase activity transferring alkyl or aryl groups	Catalysis of the transfer of an alkyl or aryl (but not methyl) group from one compound (donor) to another (acceptor).	5	11	0.454545	circ_def
GO:0016765	transferase activity transferring alkyl or aryl groups other than methyl groups	Catalysis of the transfer of an alkyl or aryl (but not methyl) group from one compound (donor) to another (acceptor).	5	11	0.454545	circ_def
GO:0016811	hydrolase activity acting on carbon-nitrogen bonds in linear amides	Catalysis of the hydrolysis of any non-peptide carbon-nitrogen bond in a linear amide.	5	11	0.454545	circ_def
GO:0016812	hydrolase activity acting on carbon-nitrogen bonds in cyclic amides	Catalysis of the hydrolysis of any non-peptide carbon-nitrogen bond in a cyclic amide.	5	11	0.454545	circ_def
GO:0017195	N-terminal peptidyl-lysine N2-acetylation	The acetylation of the N-terminal lysine of proteins to form the derivative N2-acetyl-L-lysine.	5	11	0.454545	circ_def
GO:0018115	peptidyl-S-diphytanylglycerol diether-L-cysteine biosynthesis from peptidyl-cysteine	The co- or posttranslational modification of cysteine to form peptidyl-S-diphytanylglycerol diether-L-cysteine.	5	11	0.454545	circ_def
GO:0018222	peptidyl-L-cysteine methyl disulphide biosynthesis from peptidyl-cysteine	The, presumably, posttranslational modification of peptidyl-cysteine to form peptidyl-L-cysteine methyl disulfide.	5	11	0.454545	circ_def
GO:0018222	peptidyl-L-cysteine methyl disulfide biosynthesis from peptidyl-cysteine	The, presumably, posttranslational modification of peptidyl-cysteine to form peptidyl-L-cysteine methyl disulfide.	5	11	0.454545	circ_def
GO:0018311	peptidyl-N4-hydroxymethyl-L-asparagine biosynthesis from peptidyl-asparagine	The formation of N4-hydroxymethyl-L-asparagine from simpler components, including peptidyl-asparagine.	5	11	0.454545	circ_def
GO:0018737	2-ketocyclohexane-1-carboxyl-CoA hydrolase activity	Catalysis of the reaction: 2-ketocyclohexane-1-carboxyl-CoA + H2O = pimeloyl-CoA.	5	11	0.454545	circ_def
GO:0019121	peptidoglycan-protein cross-linking via N6-mureinyl-L-lysine	The process of linking a protein to peptidoglycan via the epsilon amino group of lysine to the diaminopimelic acid of the peptidoglycan.	5	11	0.454545	circ_def
GO:0019279	methionine biosynthesis from L-homoserine via cystathione	The formation of methionine from simpler components, including L-homoserine, via the intermediate cystathione.	5	11	0.454545	circ_def
GO:0019292	tyrosine biosynthesis from chorismate via 4-hydroxyphenylpyruvate	The formation of tyrosine from simpler components, including chorismate, via the intermediate 4-hydroxyphenylpyruvate.	5	11	0.454545	circ_def
GO:0019569	L-arabinose catabolism to xylulose 5-phosphate	The breakdown of L-arabinose into simpler components, including xylulose 5-phosphate.	5	11	0.454545	circ_def
GO:0019573	D-arabinose catabolism to xylulose 5-phosphate	The breakdown of D-arabinose into simpler components, including xylulose 5-phosphate.	5	11	0.454545	circ_def
GO:0019711	peptidyl-beta-carboxyaspartic acid biosynthesis from peptidyl-aspartic acid	The formation of peptidyl-beta-carboxyaspartic acid from simpler components, including peptidyl-aspartic acid.	5	11	0.454545	circ_def
GO:0019885	antigen processing endogenous antigen via major histocompatibility complex class I	The processes that result in the fragmentation by proteolysis of endogenous antigens and the association of the resulting peptides with MHC class I molecules.	5	11	0.454545	circ_def
GO:0019885	antigen processing endogenous antigen via MHC class I	The processes that result in the fragmentation by proteolysis of endogenous antigens and the association of the resulting peptides with MHC class I molecules.	5	11	0.454545	circ_def
GO:0035072	ecdysone-mediated induction of salivary gland cell death	Any process induced by ecdysone that directly activates salivary gland programmed cell death during salivary gland histolysis.	5	11	0.454545	circ_def
GO:0042039	vanadium incorporation into metallo-sulphur cluster	The incorporation of vanadium a metallo-sulfur cluster such as VFe(7-8)S(n).	5	11	0.454545	circ_def
GO:0042039	vanadium incorporation into metallo-sulfur cluster	The incorporation of vanadium a metallo-sulfur cluster such as VFe(7-8)S(n).	5	11	0.454545	circ_def
GO:0042986	positive regulation of amyloid precursor protein biosynthesis	Any process that activates or increases the rate of the biosynthesis of amyloid precursor protein (APP), the precursor of beta-amyloid.	5	11	0.454545	circ_def
GO:0042986	positive regulation of APP biosynthesis	Any process that activates or increases the rate of the biosynthesis of amyloid precursor protein (APP), the precursor of beta-amyloid.	5	11	0.454545	circ_def
GO:0043006	calcium-dependent phospholipase A2 activation	A signaling pathway that leads to the upregulation of calcium-dependent phospholipase A2 activity in response to the signal.	5	11	0.454545	circ_def
GO:0046003	negative regulation of syncytial blastoderm mitotic cell cycle	Any process that stops, prevents or reduces the rate of syncytial blastoderm mitotic cell cycle activity.	5	11	0.454545	circ_def
GO:0046019	regulation of transcription from Pol II promoter by pheromones	Any process involving pheromones that modulates the frequency, rate or extent or transcription from the Pol II promoter.	5	11	0.454545	circ_def
GO:0046020	negative regulation of transcription from Pol II promoter by pheromones	Any process involving pheromones that stops, prevents or reduces the rate of transcription from Pol II promoter.	5	11	0.454545	circ_def
GO:0046615	re-entry into mitotic cell cycle after pheromone arrest	OBSOLETE. The resumption of the Saccharomyces mitotic cell division cycle by pheromone-arrested cells that have not mated.	5	11	0.454545	circ_def
GO:0046912	transferase activity transferring acyl groups acyl groups converted into alkyl on transfer	Catalysis of the transfer of an acyl group from one compound (donor) to another (acceptor), with the acyl group being converted into alkyl on transfer.	5	11	0.454545	circ_def
GO:0046945	N-terminal peptidyl-alanine N-carbamoylation	The carbamylation of the N-terminal alanine of proteins to form the derivative N-carbamoyl-L-alanine.	5	11	0.454545	circ_def
GO:0046945	N-terminal peptidyl-alanine N-carbamylation	The carbamylation of the N-terminal alanine of proteins to form the derivative N-carbamoyl-L-alanine.	5	11	0.454545	circ_def
GO:0047339	nucleoside-triphosphate-hexose-1-phosphate nucleotidyltransferase activity	Catalysis of the reaction: hexose 1-phosphate + nucleoside triphosphate = NDP-hexose + diphosphate.	5	11	0.454545	circ_def
GO:0047385	[3-methyl-2-oxobutanoate dehydrogenase activity	Catalysis of the reaction: H2O + [3-methyl-2-oxobutanoate dehydrogenase (lipoamide)] phosphate = phosphate + [3-methyl-2-oxobutanoate dehydrogenase (lipoamide)].	5	11	0.454545	circ_def
GO:0047439	3-deoxy-D-manno-octulosonate aldolase activity	Catalysis of the reaction: 3-deoxy-D-manno-octulosonate = D-arabinose + pyruvate.	5	11	0.454545	circ_def
GO:0047538	2-carboxy-D-arabinitol-1-phosphatase activity	Catalysis of the reaction: 2-carboxy-D-arabinitol 1-phosphate + H2O = 2-carboxy-D-arabinitol + phosphate.	5	11	0.454545	circ_def
GO:0050853	B-cell receptor signaling pathway	A signaling pathway initiated by the cross-linking of an antigen receptor on a B-cell.	5	11	0.454545	circ_def
GO:0050853	B-cell receptor signalling pathway	A signaling pathway initiated by the cross-linking of an antigen receptor on a B-cell.	5	11	0.454545	circ_def
GO:0050908	visual perception sensory transduction of light stimulus	The series of events during visual perception in which a sensory light stimulus is received and converted into a molecular signal.	5	11	0.454545	circ_def
GO:0050908	sensory transduction of light	The series of events during visual perception in which a sensory light stimulus is received and converted into a molecular signal.	5	11	0.454545	circ_def
GO:0050908	sensory detection of light	The series of events during visual perception in which a sensory light stimulus is received and converted into a molecular signal.	5	11	0.454545	circ_def
GO:0050908	perception of light sensory transduction	The series of events during visual perception in which a sensory light stimulus is received and converted into a molecular signal.	5	11	0.454545	circ_def
GO:0050966	perception of pain sensory detection of mechanical stimulus	The series of events during the perception of pain in which a sensory mechanical stimulus is received and converted into a molecular signal.	5	11	0.454545	circ_def
GO:0050966	perception of pain sensory transduction of mechanical stimulus	The series of events during the perception of pain in which a sensory mechanical stimulus is received and converted into a molecular signal.	5	11	0.454545	circ_def
GO:0050968	perception of pain sensory transduction of chemical stimulus	The series of events during the perception of pain in which a sensory chemical stimulus is received and converted into a molecular signal.	5	11	0.454545	circ_def
GO:0050968	perception of pain sensory detection of chemical stimulus	The series of events during the perception of pain in which a sensory chemical stimulus is received and converted into a molecular signal.	5	11	0.454545	circ_def
GO:0050976	tactition sensory detection of mechanical stimulus	The series of events during the perception of touch in which a sensory mechanical stimulus is received and converted into a molecular signal.	5	11	0.454545	circ_def
GO:0050976	perception of touch sensory detection of mechanical stimulus	The series of events during the perception of touch in which a sensory mechanical stimulus is received and converted into a molecular signal.	5	11	0.454545	circ_def
GO:0050976	perception of touch sensory transduction of mechanical stimulus	The series of events during the perception of touch in which a sensory mechanical stimulus is received and converted into a molecular signal.	5	11	0.454545	circ_def
GO:0035104	SREBP target gene transcriptional activation	Increasing the rate or extent of transcription of nuclear target genes, mediated by a sterol regulatory element binding-protein (SREBP). SREBPs are transcription factors that bind sterol regulatory elements (SREs), DNA motifs in the promoters of target genes.	9	20	0.45	circ_def
GO:0035104	sterol regulatory element binding-protein target gene transcriptional activation	Increasing the rate or extent of transcription of nuclear target genes, mediated by a sterol regulatory element binding-protein (SREBP). SREBPs are transcription factors that bind sterol regulatory elements (SREs), DNA motifs in the promoters of target genes.	9	20	0.45	circ_def
GO:0047477	3-alpha 7-alpha 12-alpha-trihydroxy-5-beta-cholestanate-CoA ligase activity	Catalysis of the reaction: coenzyme A + 3-alpha,7-alpha,12-alpha-trihydroxy-5-beta-cholestanate + ATP = 3-alpha,7-alpha,12-alpha-trihydroxy-5-beta-cholestanoyl-CoA + pyrophosphate + AMP.	9	20	0.45	circ_def
GO:0000072	M-phase specific microtubule process	A microtubule-based process that occurs only during M phase of the cell cycle.	4	9	0.444444	circ_def
GO:0000122	negative regulation of transcription from Pol II promoter	Any process that stops, prevents or reduces the rate of transcription from Pol II promoter.	4	9	0.444444	circ_def
GO:0000779	condensed chromosome pericentric region	The central region of a condensed chromosome that includes the centromere and associated proteins, including the kinetochore.	4	9	0.444444	circ_def
GO:0000779	condensed chromosome centromere	The central region of a condensed chromosome that includes the centromere and associated proteins, including the kinetochore.	4	9	0.444444	circ_def
GO:0001560	interpretation of external signals that regulate cell growth	The process where external signals regulate whether a cell increases its mass (size).	4	9	0.444444	circ_def
GO:0001673	male germ cell nucleus	The nucleus of a male germ cell, a cell specialized to produce haploid gametes, and its descendents.	4	9	0.444444	circ_def
GO:0001674	female germ cell nucleus	The nucleus of the female germ cell, a cell specialized to produce haploid gametes, and its descendents.	4	9	0.444444	circ_def
GO:0001724	type III intermediate filament associated protein	OBSOLETE. Proteins that associate with the ends of intermediate filaments and couple the intermediate filaments to the plasma membrane.	4	9	0.444444	circ_def
GO:0001753	adult eye photoreceptor development	OBSOLETE. Development of a photoreceptor, a receptor that responds to light, in the adult Drosophila eye.	4	9	0.444444	circ_def
GO:0001815	positive regulation of antibody-dependent cellular cytotoxicity	Any process that activates or increases the rate of antibody-dependent cellular cytotoxicity.	4	9	0.444444	circ_def
GO:0001826	inner cell mass cell differentiation	The differentiation of inner cell mass cells (Theiler Stage 4, inner cell mass; EMAP:14).	4	9	0.444444	circ_def
GO:0003691	double-stranded telomeric DNA binding	Interacting selectively with double-stranded telomere-associated DNA.	4	9	0.444444	circ_def
GO:0004320	oleoyl-ACP hydrolase activity	Catalysis of the reaction: oleoyl-[acyl-carrier protein] + H2O = [acyl-carrier protein] + oleate.	4	9	0.444444	circ_def
GO:0004320	oleoyl-[acyl-carrier protein] hydrolase activity	Catalysis of the reaction: oleoyl-[acyl-carrier protein] + H2O = [acyl-carrier protein] + oleate.	4	9	0.444444	circ_def
GO:0004634	2-phospho-D-glycerate-hydrolase	Catalysis of the reaction: 2-phospho-D-glycerate = phosphoenolpyruvate + H2O.	4	9	0.444444	circ_def
GO:0004634	phosphopyruvate hydratase activity	Catalysis of the reaction: 2-phospho-D-glycerate = phosphoenolpyruvate + H2O.	4	9	0.444444	circ_def
GO:0004634	enolase	Catalysis of the reaction: 2-phospho-D-glycerate = phosphoenolpyruvate + H2O.	4	9	0.444444	circ_def
GO:0004982	N-formyl peptide receptor activity	Combining with an N-formyl peptide to initiate a change in cell activity.	4	9	0.444444	circ_def
GO:0004982	Fmet-leu-phe receptor	Combining with an N-formyl peptide to initiate a change in cell activity.	4	9	0.444444	circ_def
GO:0005041	low-density lipoprotein receptor activity	Combining with a low-density lipoprotein to initiate a change in cell activity.	4	9	0.444444	circ_def
GO:0005041	LDL receptor	Combining with a low-density lipoprotein to initiate a change in cell activity.	4	9	0.444444	circ_def
GO:0005742	TOM complex	A large complex of the mitochondrial outer membrane that mediates transport of proteins into all mitochondrial compartments.	4	9	0.444444	circ_def
GO:0005742	mitochondrial outer membrane translocase complex	A large complex of the mitochondrial outer membrane that mediates transport of proteins into all mitochondrial compartments.	4	9	0.444444	circ_def
GO:0005742	GIP complex	A large complex of the mitochondrial outer membrane that mediates transport of proteins into all mitochondrial compartments.	4	9	0.444444	circ_def
GO:0006357	regulation of transcription from Pol II promoter	Any process that modulates the frequency, rate or extent of transcription from Pol II promoter.	4	9	0.444444	circ_def
GO:0006359	regulation of transcription from Pol III promoter	Any process that modulates the frequency, rate or extent of transcription from Pol III promoter.	4	9	0.444444	circ_def
GO:0006539	glutamate catabolism via 2-oxoglutarate	The breakdown into simpler components of glutamate, via the intermediate 2-oxoglutarate.	4	9	0.444444	circ_def
GO:0006619	SRP-independent cotranslational membrane targeting	The targeting of proteins to a membrane that occurs during translation and is independent of SRP and signal recognition.	4	9	0.444444	circ_def
GO:0006619	ER translocation	The targeting of proteins to a membrane that occurs during translation and is independent of SRP and signal recognition.	4	9	0.444444	circ_def
GO:0007323	pheromone processing	The generation of a mature, active peptide pheromone via processes unique to its processing and modification.	4	9	0.444444	circ_def
GO:0007323	alpha-factor maturation	The generation of a mature, active peptide pheromone via processes unique to its processing and modification.	4	9	0.444444	circ_def
GO:0007323	a-factor processing	The generation of a mature, active peptide pheromone via processes unique to its processing and modification.	4	9	0.444444	circ_def
GO:0007323	peptide pheromone maturation	The generation of a mature, active peptide pheromone via processes unique to its processing and modification.	4	9	0.444444	circ_def
GO:0007395	dorsal closure spreading of leading edge cells	Dorsally-directed movement of the cells at the leading edge of the epithelium over the amnioserosa.	4	9	0.444444	circ_def
GO:0008426	protein kinase C inhibitor activity	Stops, prevents or reduces the activity of protein kinase C, an enzyme which phosphorylates a protein.	4	9	0.444444	circ_def
GO:0008582	regulation of synaptic growth at neuromuscular junction	Any process that modulates the frequency, rate or extent of synaptic growth at neuromuscular junctions.	4	9	0.444444	circ_def
GO:0008700	4-hydroxy-2-oxoglutarate aldolase activity	Catalysis of the reaction: 4-hydroxy-2-oxoglutarate = pyruvate + glyoxylate.	4	9	0.444444	circ_def
GO:0008894	guanosine-5'-triphosphate 3'-diphosphate diphosphatase activity	Catalysis of the reaction: guanosine 5'-triphosphate,3'-diphosphate + H2O = guanosine 5'-diphosphate,3'-diphosphate + phosphate.	4	9	0.444444	circ_def
GO:0008894	guanosine-5'-triphosphate 3'-diphosphate pyrophosphatase activity	Catalysis of the reaction: guanosine 5'-triphosphate,3'-diphosphate + H2O = guanosine 5'-diphosphate,3'-diphosphate + phosphate.	4	9	0.444444	circ_def
GO:0009075	histidine family amino acid metabolism	The chemical reactions and physical changes involving amino acids of the histidine family.	4	9	0.444444	circ_def
GO:0009789	positive regulation of abscisic acid mediated signaling	Any process that activates or increases the rate of abscisic acid mediated signal transduction.	4	9	0.444444	circ_def
GO:0009789	positive regulation of abscisic acid mediated signalling	Any process that activates or increases the rate of abscisic acid mediated signal transduction.	4	9	0.444444	circ_def
GO:0009955	adaxial abaxial pattern specification	The processes that result in adaxial (adjacent to the stem) / abaxial (away from the stem) pattern formation.	4	9	0.444444	circ_def
GO:0009955	adaxial abaxial pattern formation	The processes that result in adaxial (adjacent to the stem) / abaxial (away from the stem) pattern formation.	4	9	0.444444	circ_def
GO:0010178	IAA-amino acid conjugate hydrolase activity	Catalysis of the cleavage of the amide bond between IAA (auxin) and the conjugated amino acid.	4	9	0.444444	circ_def
GO:0016150	translation release factor activity codon nonspecific	A translation release factor that is not specific to particular codons; binds to guanine nucleotides.	4	9	0.444444	circ_def
GO:0016254	preassembly of GPI anchor in ER membrane	The stepwise addition of the components of the GPI anchor on to phosphatidylinositol lipids in the ER membrane.	4	9	0.444444	circ_def
GO:0016295	tetradecanoyl-ACP hydrolase activity	Catalysis of the reaction: myristoyl-[acyl-carrier protein] + H2O = [acyl-carrier protein] + myristate.	4	9	0.444444	circ_def
GO:0016295	myristoyl-[acyl-carrier protein] hydrolase activity	Catalysis of the reaction: myristoyl-[acyl-carrier protein] + H2O = [acyl-carrier protein] + myristate.	4	9	0.444444	circ_def
GO:0016295	myristoyl-ACP hydrolase activity	Catalysis of the reaction: myristoyl-[acyl-carrier protein] + H2O = [acyl-carrier protein] + myristate.	4	9	0.444444	circ_def
GO:0016295	tetradecanoyl-[acyl-carrier protein] hydrolase activity	Catalysis of the reaction: myristoyl-[acyl-carrier protein] + H2O = [acyl-carrier protein] + myristate.	4	9	0.444444	circ_def
GO:0016296	palmitoyl-ACP hydrolase activity	Catalysis of the reaction: palmitoyl-[acyl-carrier protein] + H2O = [acyl-carrier protein] + palmitate.	4	9	0.444444	circ_def
GO:0016296	palmitoyl-[acyl-carrier protein] hydrolase activity	Catalysis of the reaction: palmitoyl-[acyl-carrier protein] + H2O = [acyl-carrier protein] + palmitate.	4	9	0.444444	circ_def
GO:0016480	negative regulation of transcription from Pol III promoter	Any process that stops, prevents or reduces the rate of transcription from Pol III promoter.	4	9	0.444444	circ_def
GO:0016520	growth hormone-releasing hormone receptor activity	Combining with growth hormone-releasing hormone to initiate a change in cell activity.	4	9	0.444444	circ_def
GO:0016964	alpha-2 macroglobulin receptor activity	Combining with an alpha-2 macroglobulin to initiate a change in cell activity.	4	9	0.444444	circ_def
GO:0017055	negative regulation of transcriptional preinitiation complex formation	Any process that stops, prevents or reduces the rate of transcriptional preinitiation complex formation.	4	9	0.444444	circ_def
GO:0017055	negative regulation of transcriptional pre-initiation complex formation	Any process that stops, prevents or reduces the rate of transcriptional preinitiation complex formation.	4	9	0.444444	circ_def
GO:0018008	N-terminal peptidyl-glycine N-myristylation	The myristoylation of the N-terminal glycine of proteins to form the derivative N-myristoyl-glycine.	4	9	0.444444	circ_def
GO:0018008	N-terminal peptidyl-glycine N-myristoylation	The myristoylation of the N-terminal glycine of proteins to form the derivative N-myristoyl-glycine.	4	9	0.444444	circ_def
GO:0018009	N-terminal peptidyl-L-cysteine N-palmitoylation	The palmitoylation of the N-terminal cysteine of proteins to form the derivative N-palmitoyl-cysteine.	4	9	0.444444	circ_def
GO:0018084	peptidyl-lactic acid biosynthesis from peptidyl-serine	The modification of N-terminal peptidyl-serine to lactic acid.	4	9	0.444444	circ_def
GO:0018318	protein amino acid palmitoylation	The covalent or non-covalent attachment of a palmitoyl moiety to a protein amino acid.	4	9	0.444444	circ_def
GO:0018323	enzyme active site formation via L-cysteine sulfinic acid	The oxidation of peptidyl-cysteine to form peptidyl-L-cysteine sulfinic acid.	4	9	0.444444	circ_def
GO:0018323	enzyme active site formation via L-cysteine sulphinic acid	The oxidation of peptidyl-cysteine to form peptidyl-L-cysteine sulfinic acid.	4	9	0.444444	circ_def
GO:0018346	protein amino acid prenylation	The covalent or non-covalent attachment of a prenyl moiety to a protein amino acid.	4	9	0.444444	circ_def
GO:0018347	protein amino acid farnesylation	The covalent or non-covalent attachment of a farnesyl moiety to a protein amino acid.	4	9	0.444444	circ_def
GO:0018348	protein amino acid geranylgeranylation	The covalent or non-covalent attachment of a geranylgeranyl moiety to a protein amino acid.	4	9	0.444444	circ_def
GO:0018518	5 6-dihydroxy-3-methyl-2-oxo-1 2 5 6-tetrahydroquinoline dehydrogenase activity	Catalysis of the reaction: 5,6-dihydroxy-3-methyl-2-oxo-1,2,5,6-tetrahydroquinoline + NAD+ = 5,6-dihydroxy-3-methyl-2-oxo-1,2-dihydroquinoline + NADH + H+.	8	18	0.444444	circ_def
GO:0018518	5 6-dihydrodiol-3-methyl-2-oxo-1 2-dihydroquinoline dehydrogenase	Catalysis of the reaction: 5,6-dihydroxy-3-methyl-2-oxo-1,2,5,6-tetrahydroquinoline + NAD+ = 5,6-dihydroxy-3-methyl-2-oxo-1,2-dihydroquinoline + NADH + H+.	8	18	0.444444	circ_def
GO:0019254	carnitine metabolism CoA-linked	The chemical reactions and physical changes involving carnitine, where metabolism is linked to CoA.	4	9	0.444444	circ_def
GO:0019273	L-alanine biosynthesis via ornithine	The formation from simpler components of L-alanine, via the intermediate ornithine.	4	9	0.444444	circ_def
GO:0019291	tyrosine biosynthesis from chorismate via phenylalanine	The formation of tyrosine from simpler components, including chorismate, via the intermediate phenylalanine.	4	9	0.444444	circ_def
GO:0019345	cysteine biosynthesis via S-sulpho-L-cysteine	The formation from simpler components of cysteine, via the intermediate S-sulfo-L-cysteine.	4	9	0.444444	circ_def
GO:0019345	cysteine biosynthesis via S-sulfo-L-cysteine	The formation from simpler components of cysteine, via the intermediate S-sulfo-L-cysteine.	4	9	0.444444	circ_def
GO:0019440	tryptophan catabolism to indole-3-acetate	The breakdown of tryptophan into simpler components, including indole-3-acetate.	4	9	0.444444	circ_def
GO:0019440	tryptophan catabolism to indoleacetic acid	The breakdown of tryptophan into simpler components, including indole-3-acetate.	4	9	0.444444	circ_def
GO:0019453	L-cysteine catabolism via cystine	The breakdown into simpler components of L-cysteine, via the intermediate cystine.	4	9	0.444444	circ_def
GO:0019458	methionine catabolism via 2-oxobutanoate	The breakdown into simpler components of methionine, via the intermediate 2-oxobutanoate.	4	9	0.444444	circ_def
GO:0019473	L-lysine catabolism to glutarate by acetylation	The breakdown of L-lysine into simpler components, including glutarate, by acetylation.	4	9	0.444444	circ_def
GO:0019515	lactose catabolism via UDP-galactose	The breakdown into simpler components of lactose, via the intermediate UDP-galactose.	4	9	0.444444	circ_def
GO:0019553	glutamate catabolism via L-citramalate	The breakdown into simpler components of glutamate, via the intermediate L-citramalate.	4	9	0.444444	circ_def
GO:0019560	histidine catabolism to hydantoin-5-propionate	The breakdown of histidine into simpler components, including hydantoin-5-propionate.	4	9	0.444444	circ_def
GO:0019629	propionate catabolism 2-methylcitrate cycle	The breakdown into simpler components of propionate that occurs in the 2-methylcitrate cycle.	4	9	0.444444	circ_def
GO:0019640	glucuronate catabolism to xylulose-5-phosphate	The breakdown of glucuronate into simpler components, including xylulose-5-phosphate.	4	9	0.444444	circ_def
GO:0019704	peptidyl-S-myristoyl-L-cysteine biosynthesis from peptidyl-cysteine	The posttranslational modification of peptidyl-cysteine to form peptidyl-S-myristoyl-L-cysteine.	4	9	0.444444	circ_def
GO:0020006	parasitophorous vacuolar membrane network	Tubular network of extensions from the parasitophorous vacuolar membrane that protrude into the host cytoplasm.	4	9	0.444444	circ_def
GO:0020006	tubulovesicular network	Tubular network of extensions from the parasitophorous vacuolar membrane that protrude into the host cytoplasm.	4	9	0.444444	circ_def
GO:0030102	negative regulation of natural killer cell activity	Any process that stops, prevents or reduces the rate of natural killer cell activity.	4	9	0.444444	circ_def
GO:0030229	very-low-density lipoprotein receptor activity	Combining with a very-low-density lipoprotein to initiate a change in cell activity.	4	9	0.444444	circ_def
GO:0030229	VLDL receptor	Combining with a very-low-density lipoprotein to initiate a change in cell activity.	4	9	0.444444	circ_def
GO:0030289	protein phosphatase 4 complex	The complex formed by the catalytic subunit of protein phosphatase 4 plus a regulatory subunit.	4	9	0.444444	circ_def
GO:0030450	regulation of complement activation classical pathway	Any process that modulates the frequency, rate or extent of the classical pathway of complement activation.	4	9	0.444444	circ_def
GO:0030451	regulation of complement activation alternative pathway	Any process that modulates the frequency, rate or extent of the alternative pathway of complement activation.	4	9	0.444444	circ_def
GO:0030509	BMP signaling pathway	Signaling pathway involving receptors for any of the BMP (bone morphogenetic protein) family.	4	9	0.444444	circ_def
GO:0030509	BMP signalling pathway	Signaling pathway involving receptors for any of the BMP (bone morphogenetic protein) family.	4	9	0.444444	circ_def
GO:0030509	BMP receptor signaling pathway	Signaling pathway involving receptors for any of the BMP (bone morphogenetic protein) family.	4	9	0.444444	circ_def
GO:0030512	negative regulation of transforming growth factor beta receptor signalling pathway	Any process that stops, prevents or reduces the rate of any TGFbeta receptor signaling pathway.	4	9	0.444444	circ_def
GO:0030512	negative regulation of TGF-beta receptor signaling pathway	Any process that stops, prevents or reduces the rate of any TGFbeta receptor signaling pathway.	4	9	0.444444	circ_def
GO:0030512	negative regulation of TGFbeta receptor signaling pathway	Any process that stops, prevents or reduces the rate of any TGFbeta receptor signaling pathway.	4	9	0.444444	circ_def
GO:0030512	negative regulation of transforming growth factor beta receptor signaling pathway	Any process that stops, prevents or reduces the rate of any TGFbeta receptor signaling pathway.	4	9	0.444444	circ_def
GO:0030629	U6 snRNA 3'-end binding	Interacting selectively with the 3' end of the U6 small nuclear RNA (U6 snRNA).	4	9	0.444444	circ_def
GO:0030629	U6 snRNA 3' end binding	Interacting selectively with the 3' end of the U6 small nuclear RNA (U6 snRNA).	4	9	0.444444	circ_def
GO:0030633	D-alanine family amino acid catabolism	The breakdown into simpler components of D-alanine and related amino acids.	4	9	0.444444	circ_def
GO:0035020	regulation of RAC protein signal transduction	Any process that modulates the frequency, rate or extent of RAC protein signal transduction.	4	9	0.444444	circ_def
GO:0035023	regulation of Rho protein signal transduction	Any process that modulates the frequency, rate or extent of Rho protein signal transduction.	4	9	0.444444	circ_def
GO:0035040	sperm nuclear envelope removal	Removal of the sperm nuclear envelope, allowing entry of maternal factors into the sperm nucleus.	4	9	0.444444	circ_def
GO:0035071	salivary gland cell death	The stage-specific programmed cell death of salivary gland cells during salivary gland histolysis.	4	9	0.444444	circ_def
GO:0042050	protein amino acid lipidation	The covalent or non-covalent attachment of lipid moieties to protein amino acid.	4	9	0.444444	circ_def
GO:0042050	lipid :protein modification	The covalent or non-covalent attachment of lipid moieties to protein amino acid.	4	9	0.444444	circ_def
GO:0042109	lymphotoxin biosynthesis	The formation from simpler components of the cytokine tumor necrosis factor-beta.	4	9	0.444444	circ_def
GO:0042109	TNF-B biosynthesis	The formation from simpler components of the cytokine tumor necrosis factor-beta.	4	9	0.444444	circ_def
GO:0042109	tumor necrosis factor-beta biosynthesis	The formation from simpler components of the cytokine tumor necrosis factor-beta.	4	9	0.444444	circ_def
GO:0042654	ecdysis-triggering hormone receptor activity	Combining with ecdysis-triggering hormone to initiate a change in cell activity.	4	9	0.444444	circ_def
GO:0042654	ETH receptor	Combining with ecdysis-triggering hormone to initiate a change in cell activity.	4	9	0.444444	circ_def
GO:0042654	ecdysis-triggering hormone binding	Combining with ecdysis-triggering hormone to initiate a change in cell activity.	4	9	0.444444	circ_def
GO:0042714	dosage compensation complex assembly	The processes by which the complex that mediates dosage compensation is assembled on one or more X chromosomes.	4	9	0.444444	circ_def
GO:0042726	riboflavin and derivative metabolism	The chemical reactions and physical changes involving vitamin B2 (riboflavin) or any of its derivatives.	4	9	0.444444	circ_def
GO:0042726	vitamin B2 and derivative metabolism	The chemical reactions and physical changes involving vitamin B2 (riboflavin) or any of its derivatives.	4	9	0.444444	circ_def
GO:0042975	PPAR binding	Interacting selectively with any of the peroxisome proliferator activated receptors, alpha, beta or gamma.	4	9	0.444444	circ_def
GO:0042975	peroxisome proliferator activated receptor binding	Interacting selectively with any of the peroxisome proliferator activated receptors, alpha, beta or gamma.	4	9	0.444444	circ_def
GO:0043047	single-stranded telomeric DNA binding	Interacting selectively with single-stranded telomere-associated DNA.	4	9	0.444444	circ_def
GO:0045201	maintenance of neuroblast cell polarity	The maintenance of the apicobasal polarity of a neuroblast cell, a progenitor of the central nervous system.	4	9	0.444444	circ_def
GO:0045235	protein amino acid palmitoleylation	The covalent or non-covalent attachment of a palmitoleyl moiety to a protein amino acid.	4	9	0.444444	circ_def
GO:0045311	filamentous growth in response to pheromones	The growth of colonies in filamentous chains of cells in response to the perception by the organism of pheromones.	4	9	0.444444	circ_def
GO:0045592	regulation of ovarian cumulus cell differentiation	Any process that modulates the frequency, rate or extent of ovarian cumulus cell differentiation.	4	9	0.444444	circ_def
GO:0045593	negative regulation of ovarian cumulus cell differentiation	Any process that stops, prevents or reduces the rate of ovarian cumulus cell differentiation.	4	9	0.444444	circ_def
GO:0045627	positive regulation of T-helper 1 cell differentiation	Any process that activates or increases the rate of T-helper 1 cell differentiation.	4	9	0.444444	circ_def
GO:0045630	positive regulation of T-helper 2 cell differentiation	Any process that activates or increases the rate of T-helper 2 cell differentiation.	4	9	0.444444	circ_def
GO:0045637	regulation of myeloid blood cell differentiation	Any process that modulates the frequency, rate or extent of myeloid blood cell differentiation.	4	9	0.444444	circ_def
GO:0045638	negative regulation of myeloid blood cell differentiation	Any process that stops, prevents or reduces the rate of myeloid blood cell differentiation.	4	9	0.444444	circ_def
GO:0045711	positive regulation of adult salivary gland determination	Any process that activates or increases the rate of salivary gland determination in an adult organism.	4	9	0.444444	circ_def
GO:0045712	positive regulation of larval salivary gland determination	Any process that activates or increases the rate of salivary gland determination in a larval organism.	4	9	0.444444	circ_def
GO:0045813	positive regulation of frizzled-2 signalling pathway	Any process that activates or increases the rate of the frizzled-2 signaling pathway.	4	9	0.444444	circ_def
GO:0045813	positive regulation of frizzled-2 signaling pathway	Any process that activates or increases the rate of the frizzled-2 signaling pathway.	4	9	0.444444	circ_def
GO:0045841	negative regulation of mitotic metaphase anaphase transition	Any process that stops, prevents or reduces the rate of the mitotic metaphase to anaphase transition.	4	9	0.444444	circ_def
GO:0045845	regulation of natural killer cell activity	Any process that modulates the frequency, rate or extent of natural killer cell activity.	4	9	0.444444	circ_def
GO:0045886	negative regulation of synaptic growth at neuromuscular junction	Any process that stops, prevents or reduces the rate of synaptic growth at neuromuscular junction.	4	9	0.444444	circ_def
GO:0045895	positive regulation of transcription mating-type specific	Any mating-type specific process that activates or increases the rate of transcription.	4	9	0.444444	circ_def
GO:0045898	regulation of transcriptional pre-initiation complex formation	Any process that modulates the frequency, rate or extent of transcriptional preinitiation complex formation.	4	9	0.444444	circ_def
GO:0045898	regulation of transcriptional preinitiation complex formation	Any process that modulates the frequency, rate or extent of transcriptional preinitiation complex formation.	4	9	0.444444	circ_def
GO:0045956	positive regulation of calcium ion-dependent exocytosis	Any process that activates or increases the rate of calcium ion-dependent exocytosis.	4	9	0.444444	circ_def
GO:0045957	negative regulation of complement activation alternative pathway	Any process that stops, prevents or reduces the rate of complement activation by the alternative pathway.	4	9	0.444444	circ_def
GO:0045959	negative regulation of complement activation classical pathway	Any process that stops, prevents or reduces the rate of complement activation by the classical pathway.	4	9	0.444444	circ_def
GO:0046145	D-alanine family amino acid biosynthesis	The formation from simpler components of D-alanine and related amino acids.	4	9	0.444444	circ_def
GO:0046411	2-keto-3-deoxygluconate transport	The directed movement of 2-keto-3-deoxygluconate into, out of, within or between cells.	4	9	0.444444	circ_def
GO:0046578	regulation of RAS protein signal transduction	Any process that modulates the frequency, rate or extent of RAS protein signal transduction.	4	9	0.444444	circ_def
GO:0046580	negative regulation of RAS protein signal transduction	Any process that stops, prevents or reduces the rate of RAS protein signal transduction.	4	9	0.444444	circ_def
GO:0046635	positive regulation of alpha-beta T-cell activation	Any process that activates or increases the rate of alpha-beta T-cell activation.	4	9	0.444444	circ_def
GO:0046645	positive regulation of gamma-delta T-cell activation	Any process that activates or increases the rate of gamma-delta T-cell activation.	4	9	0.444444	circ_def
GO:0046774	negative regulation by virus of intracellular interferon activity	Viral processes that result in the inhibition of interferon activity within the host cell.	4	9	0.444444	circ_def
GO:0046774	viral inhibition of intracellular interferon activity	Viral processes that result in the inhibition of interferon activity within the host cell.	4	9	0.444444	circ_def
GO:0046807	viral scaffold assembly and maintenance	The assembly and maintenance of the viral scaffold (GO:0046806) around which the viral capsid is constructed.	4	9	0.444444	circ_def
GO:0046918	N-terminal peptidyl-glycine N-palmitoylation	The palmitoylation of the N-terminal glycine of proteins to form the derivative N-palmitoyl-glycine.	4	9	0.444444	circ_def
GO:0046935	phosphatidylinositol 3-kinase regulator activity	Modulates the activity of the enzyme phosphatidylinositol 3-kinase activity (GO:0016303).	4	9	0.444444	circ_def
GO:0047381	dodecanoyl-[acyl-carrier protein] hydrolase activity	Catalysis of the reaction: H2O + dodecanoyl-[acyl-carrier protein] = dodecanoate + [acyl-carrier protein].	4	9	0.444444	circ_def
GO:0047381	dodecanoyl-ACP hydrolase activity	Catalysis of the reaction: H2O + dodecanoyl-[acyl-carrier protein] = dodecanoate + [acyl-carrier protein].	4	9	0.444444	circ_def
GO:0047381	lauroyl-ACP hydrolase activity	Catalysis of the reaction: H2O + dodecanoyl-[acyl-carrier protein] = dodecanoate + [acyl-carrier protein].	4	9	0.444444	circ_def
GO:0047381	lauroyl-[acyl-carrier protein] hydrolase activity	Catalysis of the reaction: H2O + dodecanoyl-[acyl-carrier protein] = dodecanoate + [acyl-carrier protein].	4	9	0.444444	circ_def
GO:0047476	3-alpha 7-alpha-dihydroxy-5-beta-cholestanate-CoA ligase activity	Catalysis of the reaction: coenzyme A + 3-alpha,7-alpha-dihydroxy-5-beta-cholestanate + ATP = 3-alpha,7-alpha-dihydroxy-5-beta-cholestanoyl-CoA + pyrophosphate + AMP.	8	18	0.444444	circ_def
GO:0048051	post-embryonic eye morphogenesis	Post-embryonic morphogenesis of the eye of Drosophila, the organ of sight in the fly.	4	9	0.444444	circ_def
GO:0050373	UDP-arabinose 4-epimerase activity	Catalysis of the reaction: UDP-L-arabinose = UDP-D-xylose.	4	9	0.444444	circ_def
GO:0050373	UDP-D-xylose-4-epimerase	Catalysis of the reaction: UDP-L-arabinose = UDP-D-xylose.	4	9	0.444444	circ_def
GO:0050939	regulation of early stripe melanocyte differentiation	Any process that modulates the frequency, rate or extent of early stripe melanocyte differentiation.	4	9	0.444444	circ_def
GO:0050940	regulation of late stripe melanocyte differentiation	Any process that modulates the frequency, rate or extent of late stripe melanocyte differentiation.	4	9	0.444444	circ_def
GO:0050947	negative regulation of early stripe melanocyte differentiation	Any process that stops, prevents or reduces the rate of early stripe melanocyte differentiation.	4	9	0.444444	circ_def
GO:0050949	negative regulation of late stripe melanocyte differentiation	Any process that stops, prevents or reduces the rate of late stripe melanocyte differentiation.	4	9	0.444444	circ_def
GO:0000356	spliceosomal A2-2 complex formation	Formation of a catalytic U2-type spliceosome complex containing the pre-mRNA ready to perform the first splicing reaction.	7	16	0.4375	circ_def
GO:0000356	spliceosomal C1 complex formation	Formation of a catalytic U2-type spliceosome complex containing the pre-mRNA ready to perform the first splicing reaction.	7	16	0.4375	circ_def
GO:0000356	U2-type catalytic spliceosome formation for first transesterification step	Formation of a catalytic U2-type spliceosome complex containing the pre-mRNA ready to perform the first splicing reaction.	7	16	0.4375	circ_def
GO:0008661	1-deoxyxylulose-5-phosphate synthase activity	Catalysis of the reaction: pyruvate + D-glyceraldehyde 3-phosphate = 1-deoxy-D-xylulose 5-phosphate + CO2.	7	16	0.4375	circ_def
GO:0008661	DXP-synthase activity	Catalysis of the reaction: pyruvate + D-glyceraldehyde 3-phosphate = 1-deoxy-D-xylulose 5-phosphate + CO2.	7	16	0.4375	circ_def
GO:0008661	1-deoxy-D-xylulose-5-phosphate pyruvate-lyase activity	Catalysis of the reaction: pyruvate + D-glyceraldehyde 3-phosphate = 1-deoxy-D-xylulose 5-phosphate + CO2.	7	16	0.4375	circ_def
GO:0008661	1-deoxy-D-xylulose-5-phosphate synthase activity	Catalysis of the reaction: pyruvate + D-glyceraldehyde 3-phosphate = 1-deoxy-D-xylulose 5-phosphate + CO2.	7	16	0.4375	circ_def
GO:0018163	DNA-protein covalent cross-linking via the 5' end to peptidyl-tyrosine	The formation of a covalent cross-link between DNA and a peptidyl-tyrosine residue by the formation of O4'-(phospho-5'-DNA)-L-tyrosine.	7	16	0.4375	circ_def
GO:0018163	DNA-protein covalent cross-linking via the 5'-end to peptidyl-tyrosine	The formation of a covalent cross-link between DNA and a peptidyl-tyrosine residue by the formation of O4'-(phospho-5'-DNA)-L-tyrosine.	7	16	0.4375	circ_def
GO:0042999	regulation of Golgi to plasma membrane CFTR protein transport	Any process that modulates the frequency, rate or extent of transport of Cystic Fibrosis Transmembrane conductance Regulator (CFTR) protein from the Golgi to the plasma membrane.	7	16	0.4375	circ_def
GO:0043002	negative regulation of Golgi to plasma membrane CFTR protein transport	Any process that stops, prevents or reduces the rate of transport of Cystic Fibrosis Transmembrane conductance Regulator (CFTR) protein from the Golgi to the plasma membrane.	7	16	0.4375	circ_def
GO:0045326	DNA-protein covalent cross-linking via the 3' end to peptidyl-tyrosine	The formation of a covalent cross-link between DNA and a peptidyl-tyrosine residue by the formation of O4'-(phospho-3'-DNA)-L-tyrosine.	7	16	0.4375	circ_def
GO:0045326	DNA-protein covalent cross-linking via the 3'-end to peptidyl-tyrosine	The formation of a covalent cross-link between DNA and a peptidyl-tyrosine residue by the formation of O4'-(phospho-3'-DNA)-L-tyrosine.	7	16	0.4375	circ_def
GO:0047118	2-hydroxy-6-oxo-6-phenylhexa-2 4-dienoate reductase activity	Catalysis of the reaction: NADP+ + 2,6-dioxo-6-phenylhexanoate = NADPH + 2-hydroxy-6-oxo-6-phenylhexa-2,4-dienoate.	7	16	0.4375	circ_def
GO:0050586	3-hydroxy-2-methyl-quinolin-4-one 2 4-dioxygenase activity	Catalysis of the reaction: 3-hydroxy-2-methyl-1H-quinolin-4-one + O2 = N-acetylanthranilate + CO.	7	16	0.4375	circ_def
GO:0050586	3-hydroxy-2-methylquinolin-4-one 2 4-dioxygenase activity	Catalysis of the reaction: 3-hydroxy-2-methyl-1H-quinolin-4-one + O2 = N-acetylanthranilate + CO.	7	16	0.4375	circ_def
GO:0000169	activation of MAPK during osmolarity sensing	Upregulation of MAP kinase activity in the context of osmolarity sensing.	3	7	0.428571	circ_def
GO:0000775	centromere	The central region of a chromosome that includes the centromere and associated proteins.	3	7	0.428571	circ_def
GO:0000775	chromosome pericentric region	The central region of a chromosome that includes the centromere and associated proteins.	3	7	0.428571	circ_def
GO:0001316	age-dependent response to reactive oxygen species during replicative cell aging	Responses arising in dividing cells as they age that are induced by any reactive oxygen species, including singlet oxygen, superoxide, and oxygen free radicals.	6	14	0.428571	circ_def
GO:0001565	phorbol ester receptor activity	Combining with a phorbol ester to initiate a change in cell activity.	3	7	0.428571	circ_def
GO:0001566	non-kinase phorbol ester receptor activity	Phorbol ester/diacylglycerol binding proteins that do not have intrinsic kinase activity.	3	7	0.428571	circ_def
GO:0001607	NMUR activity	Combining with neuromedin U to initiate a change in cell activity.	3	7	0.428571	circ_def
GO:0001607	neuromedin U receptor activity	Combining with neuromedin U to initiate a change in cell activity.	3	7	0.428571	circ_def
GO:0001787	natural killer cell proliferation	The rapid expansion of a natural killer cell population by cell division.	3	7	0.428571	circ_def
GO:0003707	steroid hormone receptor activity	Combining with a steroid hormone to initiate a change in cell activity.	3	7	0.428571	circ_def
GO:0003708	retinoic acid receptor activity	Combining with retinoic acid to initiate a change in cell activity.	3	7	0.428571	circ_def
GO:0004590	orotidine-5'-phosphate decarboxylase activity	Catalysis of the reaction: orotidine 5'-phosphate = UMP + CO2.	3	7	0.428571	circ_def
GO:0004874	aryl hydrocarbon receptor activity	Combining with an aryl hydrocarbon to initiate a change in cell activity.	3	7	0.428571	circ_def
GO:0004879	ligand-dependent nuclear receptor activity	A ligand-dependent receptor found in the the nucleus of the cell.	3	7	0.428571	circ_def
GO:0004879	nuclear hormone receptor	A ligand-dependent receptor found in the the nucleus of the cell.	3	7	0.428571	circ_def
GO:0004880	juvenile hormone receptor activity	Combining with juvenile hormone to initiate a change in cell activity.	3	7	0.428571	circ_def
GO:0004884	ecdysteroid hormone receptor activity	Combining with ecdysteroid hormone to initiate a change in cell activity.	3	7	0.428571	circ_def
GO:0004887	thyroid hormone receptor activity	Combining with thyroid hormone to initiate a change in cell activity.	3	7	0.428571	circ_def
GO:0004903	growth hormone receptor activity	Combining with growth hormone to initiate a change in cell activity.	3	7	0.428571	circ_def
GO:0004983	neuropeptide Y receptor activity	Combining with neuropeptide Y to initiate a change in cell activity.	3	7	0.428571	circ_def
GO:0005047	signal recognition particle binding	Interacting selectively with the signal recognition particle (GO:0005786).	3	7	0.428571	circ_def
GO:0005047	docking protein	Interacting selectively with the signal recognition particle (GO:0005786).	3	7	0.428571	circ_def
GO:0005047	signal recognition particle receptor	Interacting selectively with the signal recognition particle (GO:0005786).	3	7	0.428571	circ_def
GO:0005077	MAP-kinase anchoring activity	Binds to MAP kinase and anchors it to a particular subcellular location.	3	7	0.428571	circ_def
GO:0005077	MAP-kinase anchor protein activity	Binds to MAP kinase and anchors it to a particular subcellular location.	3	7	0.428571	circ_def
GO:0005079	A-kinase anchor protein activity	Binds to protein kinase A and anchors it to a particular subcellular location.	3	7	0.428571	circ_def
GO:0005079	protein kinase A anchoring activity	Binds to protein kinase A and anchors it to a particular subcellular location.	3	7	0.428571	circ_def
GO:0005079	AKAP activity	Binds to protein kinase A and anchors it to a particular subcellular location.	3	7	0.428571	circ_def
GO:0005112	Notch ligand	Interacting selectively with the Notch (N) protein, a surface receptor.	3	7	0.428571	circ_def
GO:0005112	Notch receptor binding	Interacting selectively with the Notch (N) protein, a surface receptor.	3	7	0.428571	circ_def
GO:0005112	Notch binding	Interacting selectively with the Notch (N) protein, a surface receptor.	3	7	0.428571	circ_def
GO:0005112	N binding	Interacting selectively with the Notch (N) protein, a surface receptor.	3	7	0.428571	circ_def
GO:0005112	N ligand	Interacting selectively with the Notch (N) protein, a surface receptor.	3	7	0.428571	circ_def
GO:0005152	interleukin-1 receptor antagonist activity	Blocks the binding of interleukin-1 to the interleukin-1 receptor complex.	3	7	0.428571	circ_def
GO:0005152	IL-1ra	Blocks the binding of interleukin-1 to the interleukin-1 receptor complex.	3	7	0.428571	circ_def
GO:0005199	structural constituent of cell wall	The action of a molecule that contributes to the structural integrity of a cell wall.	3	7	0.428571	circ_def
GO:0005201	extracellular matrix structural constituent	The action of a molecule that contributes to the structural integrity of the extracellular matrix.	3	7	0.428571	circ_def
GO:0005212	structural constituent of eye lens	The action of a molecule that contributes to the structural integrity of the lens of an eye.	3	7	0.428571	circ_def
GO:0005331	GABA transporter activity	Catalysis of the reaction: gamma-aminobutyric acid(out) + H+(out) = gamma-aminobutyric acid(in) + H+(in).	3	7	0.428571	circ_def
GO:0005331	gamma-aminobutyric acid transporter activity	Catalysis of the reaction: gamma-aminobutyric acid(out) + H+(out) = gamma-aminobutyric acid(in) + H+(in).	3	7	0.428571	circ_def
GO:0005332	GABA :sodium symporter activity	Catalysis of the reaction: gamma-aminobutyric acid(out) + Na+(out) = gamma-aminobutyric acid(in) + Na+(in).	3	7	0.428571	circ_def
GO:0005332	gamma-aminobutyric acid :sodium symporter activity	Catalysis of the reaction: gamma-aminobutyric acid(out) + Na+(out) = gamma-aminobutyric acid(in) + Na+(in).	3	7	0.428571	circ_def
GO:0005332	sodium chloride-dependent GABA transporter	Catalysis of the reaction: gamma-aminobutyric acid(out) + Na+(out) = gamma-aminobutyric acid(in) + Na+(in).	3	7	0.428571	circ_def
GO:0005430	synaptic vesicle amine transporter activity	Enables the directed movement of amines into, out of or within synaptic vesicles.	3	7	0.428571	circ_def
GO:0005631	chitosan layer of spore wall	The second outermost layer of the spore wall, as described in Saccharomyces.	3	7	0.428571	circ_def
GO:0005664	nuclear origin of replication recognition complex	A multisubunit complex that is located at the replication origins of a chromosome in the nucleus.	3	7	0.428571	circ_def
GO:0005664	eukaryotic ORC	A multisubunit complex that is located at the replication origins of a chromosome in the nucleus.	3	7	0.428571	circ_def
GO:0005664	nuclear ORC	A multisubunit complex that is located at the replication origins of a chromosome in the nucleus.	3	7	0.428571	circ_def
GO:0005821	intermediate layer of spindle pole body	Structure between the central and outer plaques of the spindle pole body.	3	7	0.428571	circ_def
GO:0005954	calcium calmodulin-dependent protein kinase complex	An enzyme that catalyzes the phosphorylation of a protein; it requires calmodulin and calcium.	3	7	0.428571	circ_def
GO:0005954	CaMKII	An enzyme that catalyzes the phosphorylation of a protein; it requires calmodulin and calcium.	3	7	0.428571	circ_def
GO:0006015	5-phosphoribose 1-diphosphate biosynthesis	The formation from simpler components of 5-phosphoribose 1-diphosphate, also known as 5-phosphoribosyl-1-pyrophosphate.	6	14	0.428571	circ_def
GO:0006015	5-phosphoribosyl-1-pyrophosphate biosynthesis	The formation from simpler components of 5-phosphoribose 1-diphosphate, also known as 5-phosphoribosyl-1-pyrophosphate.	6	14	0.428571	circ_def
GO:0006122	mitochondrial electron transport ubiquinol to cytochrome c	The transfer of electrons from ubiquinol to cytochrome c that occurs during oxidative phosphorylation, mediated by the multisubunit enzyme known as complex III.	6	14	0.428571	circ_def
GO:0006122	complex III	The transfer of electrons from ubiquinol to cytochrome c that occurs during oxidative phosphorylation, mediated by the multisubunit enzyme known as complex III.	6	14	0.428571	circ_def
GO:0006123	complex IV	The transfer of electrons from cytochrome c to oxygen that occurs during oxidative phosphorylation, mediated by the multisubunit enzyme known as complex IV.	6	14	0.428571	circ_def
GO:0006123	mitochondrial electron transport cytochrome c to oxygen	The transfer of electrons from cytochrome c to oxygen that occurs during oxidative phosphorylation, mediated by the multisubunit enzyme known as complex IV.	6	14	0.428571	circ_def
GO:0007007	inner mitochondrial membrane organization and biogenesis	The assembly and arrangement of the mitochondrial inner membrane (GO:0005743).	3	7	0.428571	circ_def
GO:0007008	outer mitochondrial membrane organization and biogenesis	The assembly and arrangement of the mitochondrial outer membrane (GO:0005741).	3	7	0.428571	circ_def
GO:0007024	alpha-tubulin folding	Folding of the microtubule constituent protein alpha-tubulin.	3	7	0.428571	circ_def
GO:0007025	beta-tubulin folding	Folding of the microtubule constituent protein beta-tubulin.	3	7	0.428571	circ_def
GO:0007158	neuronal cell adhesion	The attachment of an adhesion molecule on a neuronal cell to a nonidentical adhesion molecule in an adjacent cell.	3	7	0.428571	circ_def
GO:0007159	leukocyte cell adhesion	The attachment of an adhesion molecule on a leukocyte cell to a nonidentical adhesion molecule in an adjacent cell.	3	7	0.428571	circ_def
GO:0007160	cell-matrix adhesion	The binding of a cell to the extracellular matrix via adhesion molecules.	3	7	0.428571	circ_def
GO:0007223	frizzled-2 signalling pathway	A pathway of signal transduction initiated by binding of Wnt protein to a frizzled-2 receptor on the surface of the target cell.	6	14	0.428571	circ_def
GO:0007223	frizzled-2 signaling pathway	A pathway of signal transduction initiated by binding of Wnt protein to a frizzled-2 receptor on the surface of the target cell.	6	14	0.428571	circ_def
GO:0007223	Wnt receptor signaling pathway	A pathway of signal transduction initiated by binding of Wnt protein to a frizzled-2 receptor on the surface of the target cell.	6	14	0.428571	circ_def
GO:0007257	activation of JUNK	Upregulation of a JUN kinase activity due to phosphorylation by a JUN kinase kinase (JNKK).	3	7	0.428571	circ_def
GO:0007257	activation of JUN kinase	Upregulation of a JUN kinase activity due to phosphorylation by a JUN kinase kinase (JNKK).	3	7	0.428571	circ_def
GO:0007367	segment polarity determination	The contribution of the products of the segment polarity genes in determining the polarity pattern of segments.	3	7	0.428571	circ_def
GO:0008036	diuretic hormone receptor activity	Combining with a diuretic hormone to initiate a change in cell activity.	3	7	0.428571	circ_def
GO:0008073	ornithine decarboxylase inhibitor activity	The stopping, prevention or reduction of the activity of the enzyme ornithine decarboxylase.	3	7	0.428571	circ_def
GO:0008227	biogenic amine receptor	Combining with a biogenic amine to initiate a change in cell activity.	3	7	0.428571	circ_def
GO:0008227	amine receptor activity	Combining with a biogenic amine to initiate a change in cell activity.	3	7	0.428571	circ_def
GO:0008248	pre-mRNA splicing factor activity	An activity involved in the removal of an intron from a pre-mRNA.	3	7	0.428571	circ_def
GO:0008302	ring canal formation actin assembly	Recruitment and organization of actin filaments in female ring canals.	3	7	0.428571	circ_def
GO:0008345	larval locomotory behavior	Locomotory behavior (GO:0007626) in a larval (immature) organism.	3	7	0.428571	circ_def
GO:0008348	negative regulation of antimicrobial humoral response	Any process that stops or reduces the intensity of an antimicrobial humoral response.	3	7	0.428571	circ_def
GO:0008348	attenuation of antimicrobial humoral response	Any process that stops or reduces the intensity of an antimicrobial humoral response.	3	7	0.428571	circ_def
GO:0008434	vitamin D3 receptor activity	Combining with vitamin D3 to initiate a change in cell activity.	3	7	0.428571	circ_def
GO:0008434	cholecaliferol receptor	Combining with vitamin D3 to initiate a change in cell activity.	3	7	0.428571	circ_def
GO:0008699	4-diphosphocytidyl-2C-methyl-D-erythritol synthase activity	Catalysis of the reaction: 2C-methyl-D-erythritol-4-phosphate + CTP = 4-diphosphocytidyl-2C-methylerythritol + diphosphate.	6	14	0.428571	circ_def
GO:0008842	diphosphate-purine nucleoside kinase activity	Catalysis of the reaction: diphosphate + a purine nucleoside = monophosphate + a purine mononucleotide.	3	7	0.428571	circ_def
GO:0009089	lysine biosynthesis via diaminopimelate	The formation from simpler components of lysine, via the intermediate diaminopimelate.	3	7	0.428571	circ_def
GO:0009322	trimethylamine-N-oxide reductase complex	An enzyme that catalyzes the reduction of trimethylamine N-oxide to trimethylamine.	3	7	0.428571	circ_def
GO:0009390	dimethyl sulfoxide reductase complex	An enzyme complex that catalyzes the formation of dimethyl sulfide from dimethyl sulfoxide.	3	7	0.428571	circ_def
GO:0009390	dimethyl sulphoxide reductase complex	An enzyme complex that catalyzes the formation of dimethyl sulfide from dimethyl sulfoxide.	3	7	0.428571	circ_def
GO:0009517	PSII associated light-harvesting complex II	Protein-pigment complex associated with photosystem II.	3	7	0.428571	circ_def
GO:0009517	LHCII	Protein-pigment complex associated with photosystem II.	3	7	0.428571	circ_def
GO:0009553	female gametophyte development	The development of the haploid megaspores into the female gametophyte (embryo sac).	3	7	0.428571	circ_def
GO:0009553	megagametogenesis	The development of the haploid megaspores into the female gametophyte (embryo sac).	3	7	0.428571	circ_def
GO:0009734	auxin mediated signalling	Signal transduction pathway mediated in response to perception of auxin.	3	7	0.428571	circ_def
GO:0009734	auxin mediated signaling	Signal transduction pathway mediated in response to perception of auxin.	3	7	0.428571	circ_def
GO:0009861	jasmonic acid ethylene-dependent systemic resistance	The jasmonic acid, ethylene dependent process that confers broad spectrum systemic resistance to disease in response to wounding or a pathogen.	6	14	0.428571	circ_def
GO:0009869	incompatible pollen-pistil interaction	An interaction between a pollen grain and pistil that results in inhibition of pollen germination/growth.	3	7	0.428571	circ_def
GO:0009905	ent-kaurene synthetase A	Catalysis of the reaction: geranylgeranyl diphosphate = ent-copalyl diphosphate.	3	7	0.428571	circ_def
GO:0009905	ent-copalyl diphosphate synthase activity	Catalysis of the reaction: geranylgeranyl diphosphate = ent-copalyl diphosphate.	3	7	0.428571	circ_def
GO:0009977	delta-pH-dependent transporter activity	Transports proteins across membranes and transportation is dependent on pH gradient across the membranes.	3	7	0.428571	circ_def
GO:0010071	root meristem specification	The specification of a meristem which will give rise to a primary or lateral root.	3	7	0.428571	circ_def
GO:0010080	regulation of floral meristem size	The processes involved in maintaining the size and shape of a floral meristem.	3	7	0.428571	circ_def
GO:0010081	regulation of inflorescence meristem size	The processes involved in maintaining the size and shape of an inflorescence meristem.	3	7	0.428571	circ_def
GO:0010082	regulation of root meristem size	The processes involved in maintaining the size and shape of a root meristem.	3	7	0.428571	circ_def
GO:0010083	regulation of vegetative meristem size	The processes involved in maintaining the size and shape of a vegetative meristem.	3	7	0.428571	circ_def
GO:0010116	positive regulation of abscisic acid biosynthesis	Any process that activates or increases the rate of abscisic acid biosynthesis.	3	7	0.428571	circ_def
GO:0010144	pyridoxal phosphate biosynthesis from pyridoxamine	The formation from simpler components of pyridoxal phosphate, a coenzyme, from pyridoxamine.	3	7	0.428571	circ_def
GO:0010158	abaxial cell fate specification	The process involved in the specification of cell identity in abaxial regions.	3	7	0.428571	circ_def
GO:0010186	positive regulation of cellular defense response	Any process that activates or increases the rate of cellular defense response.	3	7	0.428571	circ_def
GO:0015066	alpha-amylase inhibitor activity	Stops, prevents or reduces the activity of alpha-amylase.	3	7	0.428571	circ_def
GO:0015223	vitamin cofactor transporter activity	Enables the directed transport of vitamins and cofactors into, out of, within or between cells.	3	7	0.428571	circ_def
GO:0015329	gamma-aminobutyric acid permease activity	Catalysis of the reaction: gamma-aminobutyric acid(out) + H+(out) = gamma-aminobutyric acid(in) + H+(in).	3	7	0.428571	circ_def
GO:0015451	decarboxylation-driven active transporter activity	Catalysis of the transport of a solute, driven by the decarboxylation of a cytoplasmic substrate.	3	7	0.428571	circ_def
GO:0015495	gamma-aminobutyric acid :hydrogen symporter activity	Catalysis of the reaction: gamma-aminobutyric acid(out) + H+(out) = gamma-aminobutyric acid(in) + H+(in).	3	7	0.428571	circ_def
GO:0015495	GABA :proton symporter activity	Catalysis of the reaction: gamma-aminobutyric acid(out) + H+(out) = gamma-aminobutyric acid(in) + H+(in).	3	7	0.428571	circ_def
GO:0015495	GABA :hydrogen symporter activity	Catalysis of the reaction: gamma-aminobutyric acid(out) + H+(out) = gamma-aminobutyric acid(in) + H+(in).	3	7	0.428571	circ_def
GO:0015495	gamma-aminobutyric acid :proton symporter	Catalysis of the reaction: gamma-aminobutyric acid(out) + H+(out) = gamma-aminobutyric acid(in) + H+(in).	3	7	0.428571	circ_def
GO:0015540	3-hydroxyphenyl propionate porter activity	Catalysis of the reaction: 3-hydroxyphenyl propionate(out) + H+(out) = 3-hydroxyphenyl propionate(in) + H+(in).	3	7	0.428571	circ_def
GO:0015686	ferric triacetylfusarinine C transport	The directed movement of ferric triacetylfusarinine C into, out of, within or between cells.	3	7	0.428571	circ_def
GO:0015992	proton transport	The directed movement of protons (hydrogen ions) into, out of, within or between cells.	3	7	0.428571	circ_def
GO:0015992	hydrogen ion transport	The directed movement of protons (hydrogen ions) into, out of, within or between cells.	3	7	0.428571	circ_def
GO:0016306	phosphatidylinositol 3-kinase activity class III	OBSOLETE. A phosphoinositide 3-kinase which can only phosphorylate phosphatidylinositol.	3	7	0.428571	circ_def
GO:0016332	establishment and or maintenance of polarity of embryonic epithelium	The specification, formation and maintenance of a polarized embryonic epithelial sheet.	3	7	0.428571	circ_def
GO:0016334	establishment and or maintenance of polarity of follicular epithelium	The specification, formation and maintenance of a polarized follicular epithelial sheet.	3	7	0.428571	circ_def
GO:0016486	peptide hormone processing	The generation of a mature peptide hormone by posttranslational processing of a prohormone.	3	7	0.428571	circ_def
GO:0017185	peptidyl-lysine hydroxylation	The hydroxylation of peptidyl-lysine to form peptidyl-hydroxylysine.	3	7	0.428571	circ_def
GO:0017186	peptidyl-pyroglutamic acid biosynthesis using glutaminyl-peptide cyclotransferase	The formation from simpler components of peptidyl-pyroglutamic acid, catalyzed by glutaminyl-peptide cyclotransferase (GO:0016603).	6	14	0.428571	circ_def
GO:0017186	2-pyrrolidone-5-carboxylic acid biosynthesis	The formation from simpler components of peptidyl-pyroglutamic acid, catalyzed by glutaminyl-peptide cyclotransferase (GO:0016603).	6	14	0.428571	circ_def
GO:0018078	peptidyl-thyronine iodination	The posttranslational iodination of peptidyl-thyronine, formed from tyrosine.	3	7	0.428571	circ_def
GO:0018101	peptidyl-citrulline biosynthesis from peptidyl-arginine	The hydrolysis of peptidyl-arginine to form peptidyl-citrulline.	3	7	0.428571	circ_def
GO:0018117	protein amino acid adenylation	The addition of phospho-adenosine to a protein amino acid.	3	7	0.428571	circ_def
GO:0018125	peptidyl-cysteine methylation	The methylation of peptidyl-cysteine to form peptidyl-S-methyl-L-cysteine.	3	7	0.428571	circ_def
GO:0018219	peptidyl-cysteine S-acetylation	The acetylation of peptidyl-cysteine to form peptidyl-S-acetyl-L-cysteine.	3	7	0.428571	circ_def
GO:0018260	protein amino acid guanylylation	The addition of phospho-guanosine to a protein amino acid.	3	7	0.428571	circ_def
GO:0018336	peptidyl-tyrosine hydroxylation	The hydroxylation of peptidyl-tyrosine to form peptidyl-dihydroxyphenylalanine.	3	7	0.428571	circ_def
GO:0018496	2 6-dihydroxycyclohexane-1-carboxyl-CoA dehydrogenase activity	Catalysis of the reaction: 2,6-dihydroxycyclohexane-1-carboxyl-CoA = 2 H+ + 2 e- + 6-oxo-2-hydroxycyclohexane-1-carboxyl-CoA.	6	14	0.428571	circ_def
GO:0018520	cis-1 2-dihydroxy-4-methylcyclohexa-3 5-diene-1-carboxylate dehydrogenase activity	Catalysis of the reaction: cis-1,2-dihydroxy-4-methylcyclohexa-3,5-diene-1-carboxylate + NADP+ = 4-methylcatechol + NADPH + H+ + CO2.	9	21	0.428571	circ_def
GO:0018520	4-methylcyclohexa-3 5-diene-1 2-cis-diol-1-carboxylic acid dehydrogenase activity	Catalysis of the reaction: cis-1,2-dihydroxy-4-methylcyclohexa-3,5-diene-1-carboxylate + NADP+ = 4-methylcatechol + NADPH + H+ + CO2.	9	21	0.428571	circ_def
GO:0018543	4-amino-2-nitroso-6-nitrotoluene reductase activity	Catalysis of the reaction: 4-amino-2-hydroxylamino-6-nitrotoluene + NADP+ = NADPH + H+ + 4-amino-2-nitroso-6-nitrotoluene.	6	14	0.428571	circ_def
GO:0019274	phenylalanine biosynthesis prephenate pathway	The formation from simpler components of phenylalanine that occurs in the prephenate pathway.	3	7	0.428571	circ_def
GO:0019343	cysteine biosynthesis via cystathione	The formation from simpler components of cysteine, via the intermediate cystathione.	3	7	0.428571	circ_def
GO:0019352	protoporphyrinogen IX biosynthesis from glycine	The formation of protoporphyrinogen IX from simpler components, including glycine.	3	7	0.428571	circ_def
GO:0019353	protoporphyrinogen IX biosynthesis from glutamate	The formation of protoporphyrinogen IX from simpler components, including glutamate.	3	7	0.428571	circ_def
GO:0019355	nicotinamide nucleotide biosynthesis from aspartate	The formation of nicotinamide nucleotide from simpler components, including aspartate.	3	7	0.428571	circ_def
GO:0019356	nicotinate nucleotide biosynthesis from tryptophan	The formation of nicotinate nucleotide from simpler components, including tryptophan.	3	7	0.428571	circ_def
GO:0019360	nicotinamide nucleotide biosynthesis from niacinamide	The formation of nicotinamide nucleotide from simpler components, including niacinamide.	3	7	0.428571	circ_def
GO:0019415	acetate biosynthesis from carbon monoxide	The formation of acetate from simpler components, including carbon monoxide.	3	7	0.428571	circ_def
GO:0019415	carbon monoxide dehydrogenase pathway	The formation of acetate from simpler components, including carbon monoxide.	3	7	0.428571	circ_def
GO:0019466	ornithine catabolism via proline	The breakdown into simpler components of ornithine, via the intermediate proline.	3	7	0.428571	circ_def
GO:0019481	L-alanine catabolism by transamination	The breakdown into simpler components of L-alanine by transamination.	3	7	0.428571	circ_def
GO:0019539	siderochrome biosynthesis from hydroxamic acid	The formation of siderochrome from simpler components, including hydroxamic acid.	3	7	0.428571	circ_def
GO:0019556	histidine catabolism to glutamate and formamide	The breakdown of histidine into simpler components, including glutamate and formamide.	3	7	0.428571	circ_def
GO:0019557	histidine catabolism to glutamate and formate	The breakdown of histidine into simpler components, including glutamate and formate.	3	7	0.428571	circ_def
GO:0019631	quinic acid catabolism	The breakdown into simpler components of quinate, the anion of quinic acid.	3	7	0.428571	circ_def
GO:0019631	quinate catabolism	The breakdown into simpler components of quinate, the anion of quinic acid.	3	7	0.428571	circ_def
GO:0019631	quinate degradation	The breakdown into simpler components of quinate, the anion of quinic acid.	3	7	0.428571	circ_def
GO:0019713	peptidyl-L-glutamic acid 5-methyl ester biosynthesis from glutamine	The coupled methyl esterification and deamidation of peptidyl-glutamine.	3	7	0.428571	circ_def
GO:0019715	peptidyl-aspartic acid hydroxylation to form L-erythro-beta-hydroxyaspartic acid	The posttranslational hydroxylation of peptidyl-aspartic acid to form peptidyl-L-erythro-beta-hydroxyaspartic acid; catalyzed by peptide-aspartate beta-dioxygenase (EC:1.14.11.16) (GO:0004597).	9	21	0.428571	circ_def
GO:0019834	phospholipase A2 inhibitor activity	Stops, prevents or reduces the activity of the enzyme phospholipase A2.	3	7	0.428571	circ_def
GO:0020021	host cell immortalization	The modification of a host cell into an immortal cell line as a consequence of infection.	3	7	0.428571	circ_def
GO:0020021	host cell transformation	The modification of a host cell into an immortal cell line as a consequence of infection.	3	7	0.428571	circ_def
GO:0030020	extracellular matrix structural constituent conferring tensile strength	A constituent of the extracellular matrix that enables the matrix to resist longitudinal stress.	3	7	0.428571	circ_def
GO:0030022	adhesive extracellular matrix constituent	OBSOLETE. A constituent of the extracellular matrix that facilitates attachment of cells to the matrix.	3	7	0.428571	circ_def
GO:0030134	ER-Golgi transport vesicle	A vesicle that mediates transport from the endoplasmic reticulum to the Golgi complex.	3	7	0.428571	circ_def
GO:0030227	ApoE receptor	Combining with apolipoprotein E to initiate a change in cell activity.	3	7	0.428571	circ_def
GO:0030227	apolipoprotein E receptor activity	Combining with apolipoprotein E to initiate a change in cell activity.	3	7	0.428571	circ_def
GO:0030345	structural constituent of tooth enamel	The action of a molecule that contributes to the structural integrity of tooth enamel.	3	7	0.428571	circ_def
GO:0030387	fructosamine-3-kinase activity	Catalysis of the phosphorylation of fructosamine to form fructosamine-3-kinase.	3	7	0.428571	circ_def
GO:0030513	positive regulation of BMP signaling pathway	Any process that activates or increases the rate of BMP signaling pathway activity.	3	7	0.428571	circ_def
GO:0030513	positive regulation of BMP signalling pathway	Any process that activates or increases the rate of BMP signaling pathway activity.	3	7	0.428571	circ_def
GO:0030536	larval feeding behavior	Feeding behavior (GO:0007631) in a larval (immature) organism.	3	7	0.428571	circ_def
GO:0030804	positive regulation of cyclic nucleotide biosynthesis	Any process that activates or increases the rate of cyclic nucleotide biosynthesis.	3	7	0.428571	circ_def
GO:0030807	positive regulation of cyclic nucleotide catabolism	Any process that activates or increases the rate of cyclic nucleotide catabolism.	3	7	0.428571	circ_def
GO:0030841	positive regulation of intermediate filament polymerization	Any process that activates or increases the rate of intermediate filament polymerization.	3	7	0.428571	circ_def
GO:0030844	positive regulation of intermediate filament depolymerization	Any process that activates or increases the rate of intermediate filament depolymerization.	3	7	0.428571	circ_def
GO:0030858	positive regulation of epithelial cell differentiation	Any process that activates or increases the rate of epithelial cell differentiation.	3	7	0.428571	circ_def
GO:0030872	cytosolic large ribosomal subunit	The large subunit of an archaeal ribosome; has a sedimentation coefficient of 50S.	3	7	0.428571	circ_def
GO:0030873	cytosolic small ribosomal subunit	The small subunit of an archaeal ribosome; has a sedimentation coefficient of 30S.	3	7	0.428571	circ_def
GO:0030885	regulation of dendritic cell activation	Any process that modulates the frequency or rate of dendritic cell activation.	3	7	0.428571	circ_def
GO:0035049	juvenile hormone acid methyltransferase activity	Catalysis of the transfer of a methyl group to juvenile hormone acid.	3	7	0.428571	circ_def
GO:0042001	hermaphrodite somatic sex determination	The determination of sex and sexual phenotypes in a hermaphroditic organism's soma.	3	7	0.428571	circ_def
GO:0042194	quinic acid biosynthesis	The formation from simpler components of quinate, the anion of quinic acid.	3	7	0.428571	circ_def
GO:0042194	quinate biosynthesis	The formation from simpler components of quinate, the anion of quinic acid.	3	7	0.428571	circ_def
GO:0042392	SPP phosphatase	Catalysis of the reaction: sphingosine 1-phosphate + H2O = sphingosine + phosphate.	3	7	0.428571	circ_def
GO:0042392	sphingosine-1-phosphate phosphatase activity	Catalysis of the reaction: sphingosine 1-phosphate + H2O = sphingosine + phosphate.	3	7	0.428571	circ_def
GO:0042392	sphingosine-1-phosphate phosphohydrolase	Catalysis of the reaction: sphingosine 1-phosphate + H2O = sphingosine + phosphate.	3	7	0.428571	circ_def
GO:0042392	SPPase	Catalysis of the reaction: sphingosine 1-phosphate + H2O = sphingosine + phosphate.	3	7	0.428571	circ_def
GO:0042479	positive regulation of eye photoreceptor development	Any process that activates or increases the rate of eye photoreceptor development.	3	7	0.428571	circ_def
GO:0042479	positive regulation of eye photoreceptor cell development	Any process that activates or increases the rate of eye photoreceptor development.	3	7	0.428571	circ_def
GO:0042630	behavioral response to drought	A change in the behavior of an organism as a result of a prolonged deprivation of water.	3	7	0.428571	circ_def
GO:0042630	behavioral response to thirst	A change in the behavior of an organism as a result of a prolonged deprivation of water.	3	7	0.428571	circ_def
GO:0042630	behavioral response to water deprivation	A change in the behavior of an organism as a result of a prolonged deprivation of water.	3	7	0.428571	circ_def
GO:0042691	positive regulation of crystal cell differentiation	Any process that activates or increases the rate of crystal cell differentiation.	3	7	0.428571	circ_def
GO:0042967	acyl-carrier protein biosynthesis	The formation from simpler components of acyl-carrier protein.	3	7	0.428571	circ_def
GO:0042967	ACP biosynthesis	The formation from simpler components of acyl-carrier protein.	3	7	0.428571	circ_def
GO:0043075	pollen germ cell nucleus	The nucleus of a plant pollen cell, the male gamete, and its descendents.	3	7	0.428571	circ_def
GO:0043105	negative regulation of GTP cyclohydrolase I activity	Any process that stops or reduces the activity of the enzyme GTP cyclohydrolase I.	3	7	0.428571	circ_def
GO:0045070	positive regulation of viral genome replication	Any process that activates or increases the rate of viral genome replication.	3	7	0.428571	circ_def
GO:0045129	NAD-independent histone deacetylase activity	Catalysis of the removal of acetyl groups from histones, independently of NAD.	3	7	0.428571	circ_def
GO:0045341	MHC class I biosynthesis	The formation from simpler components of major histocompatibility protein class I.	3	7	0.428571	circ_def
GO:0045341	major histocompatibility complex class I biosynthesis	The formation from simpler components of major histocompatibility protein class I.	3	7	0.428571	circ_def
GO:0045470	R8-mediated photoreceptor organization	Coordination of the recruitment and organization of other non-R8 photoreceptors by the R8 photoreceptor.	3	7	0.428571	circ_def
GO:0045475	locomotor rhythm	The rhythm of the locomotor activity of an organism during its 24 hour activity cycle.	3	7	0.428571	circ_def
GO:0045475	circadian locomotor activity rhythm	The rhythm of the locomotor activity of an organism during its 24 hour activity cycle.	3	7	0.428571	circ_def
GO:0045572	positive regulation of imaginal disc growth	Any process that activates or increases the rate of imaginal disc growth.	3	7	0.428571	circ_def
GO:0045603	positive regulation of endothelial cell differentiation	Any process that activates or increases the rate of endothelial cell differentiation.	3	7	0.428571	circ_def
GO:0045606	positive regulation of epidermal cell differentiation	Any process that activates or increases the rate of epidermal cell differentiation.	3	7	0.428571	circ_def
GO:0045609	positive regulation of hair cell differentiation	Any process that activates or increases the rate of hair cell differentiation.	3	7	0.428571	circ_def
GO:0045687	positive regulation of glia cell differentiation	Any process that activates or increases the rate of glia cell differentiation.	3	7	0.428571	circ_def
GO:0045687	positive regulation of glial cell differentiation	Any process that activates or increases the rate of glia cell differentiation.	3	7	0.428571	circ_def
GO:0045690	positive regulation of antipodal cell differentiation	Any process that activates or increases the rate of antipodal cell differentiation.	3	7	0.428571	circ_def
GO:0045699	positive regulation of synergid cell differentiation	Any process that activates or increases the rate of synergid cell differentiation.	3	7	0.428571	circ_def
GO:0045702	positive regulation of spermatid nuclear differentiation	Any process that activates or increases the rate of spermatid nuclear differentiation.	3	7	0.428571	circ_def
GO:0045706	positive regulation of salivary gland determination	Any process that activates or increases the rate of salivary gland determination.	3	7	0.428571	circ_def
GO:0045747	positive regulation of N signalling pathway	Any process that activates or increases the rate of the Notch signaling pathway.	3	7	0.428571	circ_def
GO:0045747	positive regulation of N signaling pathway	Any process that activates or increases the rate of the Notch signaling pathway.	3	7	0.428571	circ_def
GO:0045747	positive regulation of Notch signaling pathway	Any process that activates or increases the rate of the Notch signaling pathway.	3	7	0.428571	circ_def
GO:0045752	positive regulation of Tl signalling pathway	Any process that activates or increases the rate of the Tl signaling pathway.	3	7	0.428571	circ_def
GO:0045752	positive regulation of Tl signaling pathway	Any process that activates or increases the rate of the Tl signaling pathway.	3	7	0.428571	circ_def
GO:0045752	positive regulation of Toll signaling pathway	Any process that activates or increases the rate of the Tl signaling pathway.	3	7	0.428571	circ_def
GO:0045809	positive regulation of establishment of competence for transformation	Any process that activates or increases the rate of establishment of competence for transformation.	3	7	0.428571	circ_def
GO:0045811	positive regulation of frizzled signaling pathway	Any process that activates or increases the rate of the frizzled signaling pathway.	3	7	0.428571	circ_def
GO:0045811	positive regulation of frizzled signalling pathway	Any process that activates or increases the rate of the frizzled signaling pathway.	3	7	0.428571	circ_def
GO:0045815	positive regulation of gene expression epigenetic	Any epigenetic process that activates or increases the rate of gene expression.	3	7	0.428571	circ_def
GO:0045832	positive regulation of light-activated channel activity	Any process that activates or increases the rate of light-activated channel activity.	3	7	0.428571	circ_def
GO:0045850	positive regulation of nurse cell apoptosis	Any process that activates or increases the rate of nurse cell apoptosis.	3	7	0.428571	circ_def
GO:0045870	positive regulation of retroviral genome replication	Any process that activates or increases the rate of retroviral genome replication.	3	7	0.428571	circ_def
GO:0045874	positive regulation of sev signaling pathway	Any process that activates or increases the rate of the sevenless signaling pathway.	3	7	0.428571	circ_def
GO:0045874	positive regulation of sevenless signaling pathway	Any process that activates or increases the rate of the sevenless signaling pathway.	3	7	0.428571	circ_def
GO:0045874	positive regulation of sevenless signalling pathway	Any process that activates or increases the rate of the sevenless signaling pathway.	3	7	0.428571	circ_def
GO:0045876	positive regulation of sister chromatid cohesion	Any process that activates or increases the rate of sister chromatid cohesion.	3	7	0.428571	circ_def
GO:0045931	positive regulation of mitotic cell cycle	Any process that activates or increases the rate of mitotic cell cycle activity.	3	7	0.428571	circ_def
GO:0045943	positive regulation of transcription from Pol I promoter	Any process that activates or increases the rate of transcription from the Pol I promoter.	3	7	0.428571	circ_def
GO:0045987	positive regulation of smooth muscle contraction	Any process that activates or increases the rate of smooth muscle contraction.	3	7	0.428571	circ_def
GO:0045989	positive regulation of striated muscle contraction	Any process that activates or increases the rate of striated muscle contraction.	3	7	0.428571	circ_def
GO:0046012	positive regulation of oskar mRNA translation	Any process that activates or increases the rate of oskar mRNA translation.	3	7	0.428571	circ_def
GO:0046321	positive regulation of fatty acid oxidation	Any process that activates or increases the rate of fatty acid oxidation.	3	7	0.428571	circ_def
GO:0046509	MGDG synthase	Catalysis of the reaction: UDP-galactose + 1,2-diacylglycerol = UDP + 3-beta-D-galactosyl-1,2-diacylglycerol.	6	14	0.428571	circ_def
GO:0046509	UDP-galactose :diacylglycerol galactosyltransferase	Catalysis of the reaction: UDP-galactose + 1,2-diacylglycerol = UDP + 3-beta-D-galactosyl-1,2-diacylglycerol.	6	14	0.428571	circ_def
GO:0046509	1 2-diacylglycerol 3-beta-galactosyltransferase activity	Catalysis of the reaction: UDP-galactose + 1,2-diacylglycerol = UDP + 3-beta-D-galactosyl-1,2-diacylglycerol.	6	14	0.428571	circ_def
GO:0046595	establishment of pole plasm mRNA localization	The transport of mRNA to its correct location in the oocyte pole plasm.	3	7	0.428571	circ_def
GO:0046891	peptidyl-cysteine S-carbamoylation	The carbamoylation of peptidyl-cysteine to form peptidyl-S-carbamoyl-L-cysteine.	3	7	0.428571	circ_def
GO:0047003	dTDP-6-deoxy-L-talose 4-dehydrogenase activity	Catalysis of the reaction: NADP+ + dTDP-6-deoxy-L-talose = NADPH + dTDP-4-dehydro-6-deoxy-L-mannose.	6	14	0.428571	circ_def
GO:0047425	1-pyrroline-4-hydroxy-2-carboxylate deaminase activity	Catalysis of the reaction: H2O + 1-pyrroline-4-hydroxy-2-carboxylate = NH3 + 2,5-dioxopentanoate.	6	14	0.428571	circ_def
GO:0047431	3-hydroxy-2-methylpyridine-4 5-dicarboxylate 4-decarboxylase activity	Catalysis of the reaction: 3-hydroxy-2-methylpyridine-4,5-dicarboxylate = CO2 + 3-hydroxy-2-methylpyridine-5-carboxylate.	6	14	0.428571	circ_def
GO:0047460	L-2-amino-4-chloropent-4-enoate dehydrochlorinase activity	Catalysis of the reaction: H2O + L-2-amino-4-chloropent-4-enoate = NH3 + HCl + 2-oxopent-4-enoate.	6	14	0.428571	circ_def
GO:0047484	regulation of response to osmotic stress	Any process that modulates the rate or extent of the response to osmotic stress.	3	7	0.428571	circ_def
GO:0047916	GDP-6-deoxy-D-talose 4-dehydrogenase activity	Catalysis of the reaction: GDP-6-deoxy-D-talose + NAD(P)+ = GDP-4-dehydro-6-deoxy-D-talose + NAD(P)H + H+.	6	14	0.428571	circ_def
GO:0048010	VEGF receptor signaling pathway	The series of molecular signals generated as a consequence of vascular endothelial growth factor receptor binding to one of its physiological ligands.	6	14	0.428571	circ_def
GO:0048010	VEGF receptor signalling pathway	The series of molecular signals generated as a consequence of vascular endothelial growth factor receptor binding to one of its physiological ligands.	6	14	0.428571	circ_def
GO:0048010	vascular endothelial growth factor receptor signaling pathway	The series of molecular signals generated as a consequence of vascular endothelial growth factor receptor binding to one of its physiological ligands.	6	14	0.428571	circ_def
GO:0048204	inter-Golgi cisterna targeting	Targeting of a transport vesicle from one Golgi cisterna to another.	3	7	0.428571	circ_def
GO:0048262	determination of dorsoventral asymmetry	Determination of asymmetry from the dorsal to the ventral side; as, the dorsoventral axis.	3	7	0.428571	circ_def
GO:0048262	determination of adaxial abaxial asymmetry	Determination of asymmetry from the dorsal to the ventral side; as, the dorsoventral axis.	3	7	0.428571	circ_def
GO:0048295	positive regulation of isotype switching to IgE isotypes	Any process that activates or increases the rate of isotype switching to IgE isotypes.	3	7	0.428571	circ_def
GO:0048298	positive regulation of isotype switching to IgA isotypes	Any process that activates or increases the rate of isotype switching to IgA isotypes.	3	7	0.428571	circ_def
GO:0048301	positive regulation of isotype switching to IgD isotypes	Any process that activates or increases the rate of isotype switching to IgD isotypes.	3	7	0.428571	circ_def
GO:0048304	positive regulation of isotype switching to IgG isotypes	Any process that activates or increases the rate of isotype switching to IgG isotypes.	3	7	0.428571	circ_def
GO:0050382	uracil-5-carboxylate decarboxylase activity	Catalysis of the reaction: uracil 5-carboxylate = uracil + CO2.	3	7	0.428571	circ_def
GO:0050702	IL-1b secretion	The regulated release of interleukin 1 beta from a cell or group of cells.	3	7	0.428571	circ_def
GO:0050702	interleukin-1 beta secretion	The regulated release of interleukin 1 beta from a cell or group of cells.	3	7	0.428571	circ_def
GO:0050719	interleukin-1 alpha biosynthesis	The formation from simpler components of interleukin-1 alpha.	3	7	0.428571	circ_def
GO:0050720	interleukin-1 beta biosynthesis	The formation from simpler components of interleukin-1 beta.	3	7	0.428571	circ_def
GO:0050871	positive regulation of B-cell activation	Any process that activates or increases the rate of B-cell activation.	3	7	0.428571	circ_def
GO:0016643	oxidoreductase activity acting on the CH-NH2 group of donors iron-sulphur protein as acceptor	Catalysis of an oxidation-reduction (redox) reaction in which a CH-NH2 group acts as a hydrogen or electron donor and reduces an iron-sulfur protein.	8	19	0.421053	circ_def
GO:0016643	oxidoreductase activity acting on the CH-NH2 group of donors iron-sulfur protein as acceptor	Catalysis of an oxidation-reduction (redox) reaction in which a CH-NH2 group acts as a hydrogen or electron donor and reduces an iron-sulfur protein.	8	19	0.421053	circ_def
GO:0016901	oxidoreductase activity acting on the CH-OH group of donors quinone or similar compound as acceptor	Catalysis of an oxidation-reduction (redox) reaction in which a CH-OH group acts as a hydrogen or electron donor and reduces a quinone or a similar acceptor molecule.	8	19	0.421053	circ_def
GO:0018512	1 2-dihydroxy-3-methylcyclohexa-3 5-diene-carboxylate dehydrogenase	Catalysis of the reaction: 1,6-dihydroxy-5-methylcyclohexa-2,4-dienecarboxylate + NAD+ = 3-methylcatechol + CO2 + NADH + H+.	8	19	0.421053	circ_def
GO:0018512	1 6-dihydroxy-5-methylcyclohexa-2 4-dienecarboxylate dehydrogenase activity	Catalysis of the reaction: 1,6-dihydroxy-5-methylcyclohexa-2,4-dienecarboxylate + NAD+ = 3-methylcatechol + CO2 + NADH + H+.	8	19	0.421053	circ_def
GO:0047311	1D-1-guanidino-3-amino-1 3-dideoxy-scyllo-inositol aminotransferase activity	Catalysis of the reaction: pyruvate + 1D-1-guanidino-3-amino-1,3-dideoxy-scyllo-inositol = L-alanine + 1D-1-guanidino-1-deoxy-3-dehydro-scyllo-inositol.	8	19	0.421053	circ_def
GO:0047311	1D-1-guanidino-3-amino-1 3-dideoxy-scyllo-inositol transaminase activity	Catalysis of the reaction: pyruvate + 1D-1-guanidino-3-amino-1,3-dideoxy-scyllo-inositol = L-alanine + 1D-1-guanidino-1-deoxy-3-dehydro-scyllo-inositol.	8	19	0.421053	circ_def
GO:0001680	tRNA 3'-terminal CCA addition	Post-transcriptional addition of the terminal 3' CCA sequence to a tRNA which does not encode this sequence within the primary transcript.	5	12	0.416667	circ_def
GO:0004724	magnesium-dependent protein serine threonine phosphatase activity	Catalysis of the removal of a serine- or threonine-bound phosphate group from a protein; action dependent on magnesium.	5	12	0.416667	circ_def
GO:0005754	proton-transporting ATP synthase catalytic core	The hexamer that possesses the catalytic activity of the mitochondrial hydrogen-transporting ATP synthase. Found in eukaryotes.	5	12	0.416667	circ_def
GO:0005754	hydrogen-transporting ATP synthase catalytic core	The hexamer that possesses the catalytic activity of the mitochondrial hydrogen-transporting ATP synthase. Found in eukaryotes.	5	12	0.416667	circ_def
GO:0005942	PI3K complex	A complex containing a heterodimer of a catalytic subunit and a regulatory (adaptor) subunit of any phosphoinositide 3-kinase (PI3K).	5	12	0.416667	circ_def
GO:0005942	1-phosphatidylinositol 3-kinase complex	A complex containing a heterodimer of a catalytic subunit and a regulatory (adaptor) subunit of any phosphoinositide 3-kinase (PI3K).	5	12	0.416667	circ_def
GO:0005942	phosphoinositide 3-kinase complex	A complex containing a heterodimer of a catalytic subunit and a regulatory (adaptor) subunit of any phosphoinositide 3-kinase (PI3K).	5	12	0.416667	circ_def
GO:0007169	transmembrane receptor protein tyrosine kinase signaling pathway	The series of molecular signals generated as a consequence of a transmembrane receptor tyrosine kinase binding to its physiological ligand.	5	12	0.416667	circ_def
GO:0007169	transmembrane receptor protein tyrosine kinase signalling pathway	The series of molecular signals generated as a consequence of a transmembrane receptor tyrosine kinase binding to its physiological ligand.	5	12	0.416667	circ_def
GO:0007222	Wnt receptor signaling pathway	A pathway of signal transduction initiated by binding of Wnt protein to a frizzled receptor on the surface of the target cell.	5	12	0.416667	circ_def
GO:0007222	frizzled signaling pathway	A pathway of signal transduction initiated by binding of Wnt protein to a frizzled receptor on the surface of the target cell.	5	12	0.416667	circ_def
GO:0007222	frizzled signalling pathway	A pathway of signal transduction initiated by binding of Wnt protein to a frizzled receptor on the surface of the target cell.	5	12	0.416667	circ_def
GO:0007313	maternal determination of dorsal ventral axis oocyte soma encoded	Polarization of the oocyte along the dorsal-ventral axis, by a gene product encoded by somatic cells.	5	12	0.416667	circ_def
GO:0007394	dorsal closure elongation of leading edge cells	The change in shape of cells at the dorsal-most (leading) edge of the epidermis from being polygonal to being elongated in the dorsal/ventral axis.	5	12	0.416667	circ_def
GO:0007402	ganglion mother cell fate determination	Process involved in ganglion mother cell fate commitment. Once determination has taken place, a cell becomes committed to differentiate into a ganglion mother cell.	5	12	0.416667	circ_def
GO:0007462	R1 R6 cell fate commitment	The process during which the R1/R6 photoreceptors commit to their cell fate. R1 and R6 are paired photoreceptors which contribute the outer rhabdomeres.	5	12	0.416667	circ_def
GO:0007463	R2 R5 cell fate commitment	The process during which the R2/R5 photoreceptors commit to their cell fate. R2 and R5 are paired photoreceptors which contribute the outer rhabdomeres.	5	12	0.416667	circ_def
GO:0007464	R3 R4 cell fate commitment	The process during which the R3/R4 photoreceptors commit to their cell fate. R3 and R4 are paired photoreceptors which contribute the outer rhabdomeres.	5	12	0.416667	circ_def
GO:0008630	DNA damage response signal transduction resulting in induction of apoptosis	A cascade of processes initiated by the perception of DNA damage and resulting in the induction of apoptosis (programmed cell death).	5	12	0.416667	circ_def
GO:0016617	hydroxy-L-proline oxidase	Catalysis of the reaction: 4-hydroxy-L-proline + NAD+ = 4-oxoproline + NADH + H+.	5	12	0.416667	circ_def
GO:0016617	4-oxoproline reductase activity	Catalysis of the reaction: 4-hydroxy-L-proline + NAD+ = 4-oxoproline + NADH + H+.	5	12	0.416667	circ_def
GO:0017190	N-terminal peptidyl-aspartic acid acetylation	The acetylation of the N-terminal aspartic acid of proteins; catalyzed by aspartate N-acetyltransferase (GO:0017188).	5	12	0.416667	circ_def
GO:0018118	peptidyl-L-cysteine glutathione disulphide biosynthesis from peptidyl-cysteine	The posttranslational modification of peptidyl-cysteine by covalent addition of glutathione to form peptidyl-L-cysteine glutathione disulfide.	5	12	0.416667	circ_def
GO:0018118	peptidyl-L-cysteine glutathione disulfide biosynthesis from peptidyl-cysteine	The posttranslational modification of peptidyl-cysteine by covalent addition of glutathione to form peptidyl-L-cysteine glutathione disulfide.	5	12	0.416667	circ_def
GO:0018278	N-terminal peptidyl-threonine deamination	The deamination of N-terminal peptidyl-threonine to form peptidyl-2-oxobutanoic acid.	5	12	0.416667	circ_def
GO:0018286	iron incorporation into iron-sulfur cluster via tris-L-cysteinyl triiron trisulfide	OBSOLETE. The incorporation of iron into a 3Fe-3S iron-sulfur cluster via tris-L-cysteinyl triiron trisulfide. The three-iron three-sulfur cluster probably does not exist except as an intermediate form.	10	24	0.416667	circ_def
GO:0018286	iron incorporation into iron-sulphur cluster via tris-L-cysteinyl triiron trisulphide	OBSOLETE. The incorporation of iron into a 3Fe-3S iron-sulfur cluster via tris-L-cysteinyl triiron trisulfide. The three-iron three-sulfur cluster probably does not exist except as an intermediate form.	10	24	0.416667	circ_def
GO:0018443	enzyme active site formation via L-aspartic 4-phosphoric anhydride	The phosphorylation of peptidyl-aspartic acid to form L-aspartic 4-phosphoric anhydride.	5	12	0.416667	circ_def
GO:0018480	5-carboxymethyl-2-hydroxymuconic-semialdehyde dehydrogenase activity	Catalysis of the reaction: 5-carboxymethyl-2-hydroxymuconate semialdehyde + H2O + NAD+ = 5-carboxymethyl-2-hydroxymuconate + NADH + H+.	5	12	0.416667	circ_def
GO:0018495	2-hydroxycyclohexane-1-carboxyl-CoA dehydrogenase activity	Catalysis of the reaction: 2-hydroxycyclohexane-1-carboxyl-CoA = 2 H+ + 2 e- + 2-ketocyclohexane-1-carboxyl-CoA.	5	12	0.416667	circ_def
GO:0018704	5-chloro-2-hydroxymuconic semialdehyde dehalogenase activity	Catalysis of the reaction: 5-chloro-2-hydroxymuconic semialdehyde + H+ + 2 e- = Cl- + 2-hydroxymuconic semialdehyde.	5	12	0.416667	circ_def
GO:0018811	cyclohex-1-ene-1-carboxyl-CoA hydratase activity	Catalysis of the reaction: cyclohex-1-ene-1-carboxyl-CoA + H2O = 2-hydroxycyclohexane-1-carboxyl-CoA.	5	12	0.416667	circ_def
GO:0019143	3-deoxy-manno-octulosonate-8-phosphatase activity	Catalysis of the reaction: 3-deoxy-D-manno-octulosonate 8-phosphate + H2O = 3-deoxy-D-manno-octulosonate + phosphate.	5	12	0.416667	circ_def
GO:0035027	leading edge cell fate commitment	The commitment of cells to leading edge cell fate and their capacity to differentiate into leading edge cells. Leading edge cells are found at the front of a migrating epithelial sheet.	5	12	0.416667	circ_def
GO:0042213	m-cresol catabolism	The breakdown into simpler components of m-cresol (3-hydroxytoluene), the meta-isoform of cresol.	5	12	0.416667	circ_def
GO:0042213	m-cresol degradation	The breakdown into simpler components of m-cresol (3-hydroxytoluene), the meta-isoform of cresol.	5	12	0.416667	circ_def
GO:0042213	3-hydroxytoluene catabolism	The breakdown into simpler components of m-cresol (3-hydroxytoluene), the meta-isoform of cresol.	5	12	0.416667	circ_def
GO:0042213	meta-cresol catabolism	The breakdown into simpler components of m-cresol (3-hydroxytoluene), the meta-isoform of cresol.	5	12	0.416667	circ_def
GO:0042463	non-eye photoreceptor cell development	Development of non-eye photoreceptors, sensory cells that react to the presence of light, found outside of the eye.	5	12	0.416667	circ_def
GO:0042671	retinal cone cell fate determination	Process involved in retinal cone cell fate commitment. Once determination has taken place, a cell becomes committed to differentiate into a retinal cone cell.	5	12	0.416667	circ_def
GO:0042984	regulation of APP biosynthesis	Any process that modulates the frequency, rate or extent of the biosynthesis of amyloid precursor protein (APP), the precursor of beta-amyloid.	5	12	0.416667	circ_def
GO:0042984	regulation of amyloid precursor protein biosynthesis	Any process that modulates the frequency, rate or extent of the biosynthesis of amyloid precursor protein (APP), the precursor of beta-amyloid.	5	12	0.416667	circ_def
GO:0042985	negative regulation of APP biosynthesis	Any process that stops, prevents or reduces the rate of the biosynthesis of amyloid precursor protein (APP), the precursor of beta-amyloid.	5	12	0.416667	circ_def
GO:0042985	negative regulation of amyloid precursor protein biosynthesis	Any process that stops, prevents or reduces the rate of the biosynthesis of amyloid precursor protein (APP), the precursor of beta-amyloid.	5	12	0.416667	circ_def
GO:0043001	Golgi to plasma membrane protein transport	The directed movement of proteins from the Golgi to the plasma membrane in transport vesicles that move from the trans-Golgi network to the plasma membrane.	5	12	0.416667	circ_def
GO:0045319	SRP-independent cotranslational membrane targeting translocation	The process during cotranslational membrane targeting wherein proteins move across a membrane. This process is independent of SRP and signal recognition.	5	12	0.416667	circ_def
GO:0045328	cytochrome P450 4A1-haem linkage	The covalent linkage of heme to cytochrome P450 4A1 via hydroxyheme-L-glutamyl ester.	5	12	0.416667	circ_def
GO:0045328	cytochrome P450 4A1-heme linkage	The covalent linkage of heme to cytochrome P450 4A1 via hydroxyheme-L-glutamyl ester.	5	12	0.416667	circ_def
GO:0047231	pyridoxine 5'-O-beta-D-glucosyltransferase activity	Catalysis of the reaction: pyridoxine + UDP-D-glucose = 5'-O-beta-D-glucosylpyridoxine + UDP.	5	12	0.416667	circ_def
GO:0047323	[3-methyl-2-oxobutanoate dehydrogenase kinase activity	Catalysis of the reaction: [3-methyl-2-oxobutanoate dehydrogenase (lipoamide)] + ATP = [3-methyl-2-oxobutanoate dehydrogenase (lipoamide)] phosphate + ADP.	5	12	0.416667	circ_def
GO:0047333	dihydrostreptomycin-6-phosphate 3'-alpha-kinase activity	Catalysis of the reaction: dihydrostreptomycin 6-phosphate + ATP = dihydrostreptomycin 3'-alpha-6-bisphosphate + ADP.	5	12	0.416667	circ_def
GO:0047359	1-alkenyl-2-acylglycerol choline phosphotransferase activity	Catalysis of the reaction: 1-alkenyl-2-acylglycerol + CDP-choline = plasmenylcholine + CMP.	5	12	0.416667	circ_def
GO:0047417	N-carbamoyl-D-amino acid hydrolase activity	Catalysis of the reaction: H2O + N-carbamoyl-D-amino acid = CO2 + NH3 + D-amino acid.	5	12	0.416667	circ_def
GO:0047568	3-oxo-5-beta-steroid 4-dehydrogenase activity	Catalysis of the reaction: a 3-oxo-5-beta-steroid + acceptor = a 3-oxo-D4-steroid + reduced acceptor.	5	12	0.416667	circ_def
GO:0048132	female germ-line stem cell division	Division of a germline stem cell in the female gonad, to produce a daughter stem cell and a daughter germ cell, which will divide to form the female gametes.	5	12	0.416667	circ_def
GO:0048133	male germ-line stem cell division	Division of a germline stem cell in the male gonad, to produce a daughter stem cell and a daughter germ cell, which will divide to form the male gametes.	5	12	0.416667	circ_def
GO:0000358	spliceosomal C2 complex formation	Conformational rearrangement of the U2-type spliceosomal complex containing the RNA products of the first step of splicing to form the catalytic site for the second step of splicing.	7	17	0.411765	circ_def
GO:0000358	formation of catalytic U2-type spliceosome for second transesterification step	Conformational rearrangement of the U2-type spliceosomal complex containing the RNA products of the first step of splicing to form the catalytic site for the second step of splicing.	7	17	0.411765	circ_def
GO:0000358	spliceosomal A2-3 complex formation	Conformational rearrangement of the U2-type spliceosomal complex containing the RNA products of the first step of splicing to form the catalytic site for the second step of splicing.	7	17	0.411765	circ_def
GO:0008697	4-deoxy-L-threo-5-hexosulose-uronate ketol-isomerase activity	Catalysis of the reaction: 4-deoxy-L-threo-5-hexosulose uronate = 3-deoxy-D-glycero-2,5-hexodiulosonate.	7	17	0.411765	circ_def
GO:0016616	oxidoreductase activity acting on the CH-OH group of donors NAD or NADP as acceptor	Catalysis of an oxidation-reduction (redox) reaction in which a CH-OH group acts as a hydrogen or electron donor and reduces NAD+ or NADP.	7	17	0.411765	circ_def
GO:0016639	oxidoreductase activity acting on the CH-NH2 group of donors NAD or NADP as acceptor	Catalysis of an oxidation-reduction (redox) reaction in which a CH-NH2 group acts as a hydrogen or electron donor and reduces NAD+ or NADP.	7	17	0.411765	circ_def
GO:0000377	lariat RNA formation	Splicing of RNA via a series of two transesterification reactions with a bulged adenosine residue from the intron branch point as the initiating nucleophile. When the initial RNA for the splicing reaction is a single molecule (cis splicing), the excised intron is released in a lariat structure.	9	22	0.409091	circ_def
GO:0000377	RNA splicing via transesterification reactions with bulged adenosine as nucleophile	Splicing of RNA via a series of two transesterification reactions with a bulged adenosine residue from the intron branch point as the initiating nucleophile. When the initial RNA for the splicing reaction is a single molecule (cis splicing), the excised intron is released in a lariat structure.	9	22	0.409091	circ_def
GO:0000022	mitotic spindle elongation	Lengthening of the distance between poles of the mitotic spindle.	2	5	0.4	circ_def
GO:0000054	ribosome-nucleus export	The directed movement of a ribosome from the nucleus into the cytoplasm.	2	5	0.4	circ_def
GO:0000185	activation of MAPKKK	Upregulation of MAPKKK activity in response to a signal.	2	5	0.4	circ_def
GO:0000231	cytoplasmic mitotic chromosome	OBSOLETE. A chromosome found in the cytoplasm during mitosis.	2	5	0.4	circ_def
GO:0000232	nuclear interphase chromosome	OBSOLETE. A chromosome found in the nucleus during interphase.	2	5	0.4	circ_def
GO:0000287	magnesium binding	Interacting selectively with magnesium (Mg) ions.	2	5	0.4	circ_def
GO:0000287	magnesium ion binding	Interacting selectively with magnesium (Mg) ions.	2	5	0.4	circ_def
GO:0000302	response to reactive oxygen species	Responses induced by any reactive oxygen species, including singlet oxygen, superoxide, and oxygen free radicals.	4	10	0.4	circ_def
GO:0000348	nuclear mRNA branch site recognition	Recognition of the pre-mRNA branch site sequence by components of the assembling spliceosome.	4	10	0.4	circ_def
GO:0000393	spliceosomal conformational changes to generate catalytic conformation	Structural rearrangements of the spliceosome complex, containing RNA to be spliced, to generate a catalytic conformation.	4	10	0.4	circ_def
GO:0000749	response to pheromone during conjugation with cellular fusion	The processes involved in sensing and reacting to pheromone in organisms that undergo conjugation with cellular fusion.	4	10	0.4	circ_def
GO:0000749	pheromone response	The processes involved in sensing and reacting to pheromone in organisms that undergo conjugation with cellular fusion.	4	10	0.4	circ_def
GO:0000780	condensed nuclear chromosome centromere	The central region of a condensed chromosome in the nucleus that includes the centromere and associated proteins, including the kinetochore.	4	10	0.4	circ_def
GO:0000780	condensed nuclear chromosome pericentric region	The central region of a condensed chromosome in the nucleus that includes the centromere and associated proteins, including the kinetochore.	4	10	0.4	circ_def
GO:0001326	replication of extrachromosomal circular DNA	Replication of circular DNA following excision from the chromosome; replication of extrachromosomal circular DNA generally occurs independently of chromosomal replication.	4	10	0.4	circ_def
GO:0001541	ovarian follicle development	All developmental aspects of all ovarian follicle stages.	2	5	0.4	circ_def
GO:0001541	follicular phase	All developmental aspects of all ovarian follicle stages.	2	5	0.4	circ_def
GO:0001552	ovarian follicle atresia	Ovarian follicle demise mediated by apoptosis.	2	5	0.4	circ_def
GO:0001721	IFAP	OBSOLETE. Proteins that associate with intermediate filaments and function in the supramolecular organization of cellular intermediate filament networks.	4	10	0.4	circ_def
GO:0001721	intermediate filament associated protein	OBSOLETE. Proteins that associate with intermediate filaments and function in the supramolecular organization of cellular intermediate filament networks.	4	10	0.4	circ_def
GO:0001783	programmed cell death B-cells	The process of apoptosis in B-cells.	2	5	0.4	circ_def
GO:0001813	regulation of antibody-dependent cellular cytotoxicity	Any process that modulates the frequency, rate, or extent of antibody-dependent cellular cytotoxicity.	4	10	0.4	circ_def
GO:0001814	negative regulation of antibody-dependent cellular cytotoxicity	Any process that stops, prevents, or reduces the rate of antibody-dependent cellular cytotoxicity.	4	10	0.4	circ_def
GO:0001836	release of cytochrome c from mitochondria	The release of cytochrome c from mitochondria, which is an early step in apoptosis and leads to caspase activation.	4	10	0.4	circ_def
GO:0003681	bent DNA binding	Interacting selectively with DNA in a bent conformation.	2	5	0.4	circ_def
GO:0004452	isopentenyl-diphosphate delta-isomerase activity	Catalysis of the isomerization of isopentenyl diphosphate into dimethylallyl diphosphate.	2	5	0.4	circ_def
GO:0004452	isopentenyl-diphosphate D-isomerase activity	Catalysis of the isomerization of isopentenyl diphosphate into dimethylallyl diphosphate.	2	5	0.4	circ_def
GO:0004575	sucrose alpha-glucosidase activity	Catalysis of the hydrolysis of sucrose and maltose by an alpha-D-glucosidase-type action.	4	10	0.4	circ_def
GO:0004575	sucrose alpha-D-glucohydrolase	Catalysis of the hydrolysis of sucrose and maltose by an alpha-D-glucosidase-type action.	4	10	0.4	circ_def
GO:0004575	sucrase-isomaltase	Catalysis of the hydrolysis of sucrose and maltose by an alpha-D-glucosidase-type action.	4	10	0.4	circ_def
GO:0004575	sucrase	Catalysis of the hydrolysis of sucrose and maltose by an alpha-D-glucosidase-type action.	4	10	0.4	circ_def
GO:0004857	enzyme inhibitor activity	Stops, prevents or reduces the activity of an enzyme.	2	5	0.4	circ_def
GO:0005109	frizzled ligand	Interacting selectively with the frizzled (fz) receptor.	2	5	0.4	circ_def
GO:0005109	fz ligand	Interacting selectively with the frizzled (fz) receptor.	2	5	0.4	circ_def
GO:0005109	frizzled binding	Interacting selectively with the frizzled (fz) receptor.	2	5	0.4	circ_def
GO:0005109	fz binding	Interacting selectively with the frizzled (fz) receptor.	2	5	0.4	circ_def
GO:0005280	cation amino acid symporter	Catalysis of the reaction: amino acid(out) + H+(out) = amino acid(in) + H+(in).	2	5	0.4	circ_def
GO:0005280	hydrogen :amino acid symporter activity	Catalysis of the reaction: amino acid(out) + H+(out) = amino acid(in) + H+(in).	2	5	0.4	circ_def
GO:0005283	sodium :amino acid transporter activity	Catalysis of the reaction: amino acid(out) + Na+(out) = amino acid(in) + Na+(in).	2	5	0.4	circ_def
GO:0005283	sodium amino acid transporter	Catalysis of the reaction: amino acid(out) + Na+(out) = amino acid(in) + Na+(in).	2	5	0.4	circ_def
GO:0005343	organic acid :sodium symporter activity	Catalysis of the reaction: organic acid(out) + Na+(out) = organic acid(in) + Na+(in).	2	5	0.4	circ_def
GO:0005343	sodium chloride-dependent organic acid cotransporter	Catalysis of the reaction: organic acid(out) + Na+(out) = organic acid(in) + Na+(in).	2	5	0.4	circ_def
GO:0005451	monovalent cation :proton antiporter activity	Catalysis of the reaction: monovalent cation(out) + H+(in) = monovalent cation(in) + H+(out).	2	5	0.4	circ_def
GO:0005506	iron binding	Interacting selectively with iron (Fe) ions.	2	5	0.4	circ_def
GO:0005506	iron ion binding	Interacting selectively with iron (Fe) ions.	2	5	0.4	circ_def
GO:0005507	copper ion binding	Interacting selectively with copper (Cu) ions.	2	5	0.4	circ_def
GO:0005507	copper binding	Interacting selectively with copper (Cu) ions.	2	5	0.4	circ_def
GO:0005509	calcium ion binding	Interacting selectively with calcium ions (Ca2+).	2	5	0.4	circ_def
GO:0005709	prophase chromosome	OBSOLETE. A chromosome found in the cell during prophase.	2	5	0.4	circ_def
GO:0005727	extrachromosomal circular DNA	Circular DNA structures that are not part of a chromosome.	2	5	0.4	circ_def
GO:0005758	mitochondrial intermembrane space	The space between the mitochondrial outer membrane and inner membrane.	2	5	0.4	circ_def
GO:0005788	cisternal lumen	The volume enclosed by the membranes of the endoplasmic reticulum.	2	5	0.4	circ_def
GO:0005788	endoplasmic reticulum lumen	The volume enclosed by the membranes of the endoplasmic reticulum.	2	5	0.4	circ_def
GO:0005789	endoplasmic reticulum membrane	The lipid bilayer surrounding the endoplasmic reticulum.	2	5	0.4	circ_def
GO:0005862	muscle thin filament tropomyosin	An isoform of tropomyosin found associated with actin and the troponin complex in muscle thin filaments.	4	10	0.4	circ_def
GO:0006276	plasmid maintenance	The maintenance of the integrity of extrachromosomal plasmid DNA.	2	5	0.4	circ_def
GO:0006473	protein amino acid acetylation	The addition of an acetyl group to a protein amino acid. An acetyl group is CH3CO-, derived from acetic [ethanoic] acid.	4	10	0.4	circ_def
GO:0006606	protein-nucleus import	The directed movement of a protein from the cytoplasm to the nucleus.	2	5	0.4	circ_def
GO:0006611	protein-nucleus export	The directed movement of a protein from the nucleus into the cytoplasm.	2	5	0.4	circ_def
GO:0006780	uroporphyrinogen III biosynthesis	The formation from simpler components of uroporphyrinogen III.	2	5	0.4	circ_def
GO:0006782	protoporphyrinogen IX biosynthesis	The formation from simpler components of protoporphyrinogen IX.	2	5	0.4	circ_def
GO:0006896	Golgi to vacuole transport	The directed movement of substances from the Golgi to the vacuole.	2	5	0.4	circ_def
GO:0006903	vesicle targeting	Targeting of a vesicle to a specific destination membrane.	2	5	0.4	circ_def
GO:0006906	vesicle fusion	Fusion of the membrane of a transport vesicle with its target membrane.	2	5	0.4	circ_def
GO:0006959	humoral immune response	An immune response mediated through a body fluid.	2	5	0.4	circ_def
GO:0007027	axonemal microtubule stabilization	Prevention of depolymerization of the specialized microtubules of the axoneme.	2	5	0.4	circ_def
GO:0007070	negative regulation of transcription from Pol II promoter mitotic	Any process that stops, prevents or reduces the rate of transcription from Pol II promoter during mitosis.	4	10	0.4	circ_def
GO:0007070	mitotic repression of transcription from Pol II promoter	Any process that stops, prevents or reduces the rate of transcription from Pol II promoter during mitosis.	4	10	0.4	circ_def
GO:0007071	negative regulation of transcription from Pol III promoter mitotic	Any process that stops, prevents or reduces the rate of transcription from Pol III promoter during mitosis.	4	10	0.4	circ_def
GO:0007071	mitotic repression of transcription from Pol III promoter	Any process that stops, prevents or reduces the rate of transcription from Pol III promoter during mitosis.	4	10	0.4	circ_def
GO:0007090	regulation of S phase of mitotic cell cycle	Any process that modulates the frequency, rate or extent of the activity of S phase of mitotic cell cycle.	4	10	0.4	circ_def
GO:0007136	meiotic prophase II	Prophase of meiosis II; analogous to mitotic prophase.	2	5	0.4	circ_def
GO:0007137	meiotic metaphase II	Metaphase of meiosis II; analogous to mitotic metaphase.	2	5	0.4	circ_def
GO:0007138	meiotic anaphase II	Anaphase of meiosis II; analogous to mitotic anaphase.	2	5	0.4	circ_def
GO:0007139	meiotic telophase II	Telophase of meiosis II; analogous to mitotic telophase.	2	5	0.4	circ_def
GO:0007143	female meiosis	Meiosis (GO:0007126) in the female germline.	2	5	0.4	circ_def
GO:0007269	neurotransmitter release	The regulated release of neurotransmitter into the synaptic cleft.	2	5	0.4	circ_def
GO:0007269	neurotransmitter secretion	The regulated release of neurotransmitter into the synaptic cleft.	2	5	0.4	circ_def
GO:0007309	oocyte axis determination	The establishment, maintenance and elaboration of an axis in the oocyte.	2	5	0.4	circ_def
GO:0007347	regulation of preblastoderm mitotic cell cycle	Any process that modulates the frequency, rate or extent of preblastoderm mitotic cell cycle activity.	4	10	0.4	circ_def
GO:0007375	anterior midgut invagination	Internalization of the anterior midgut into the interior of the embryo.	2	5	0.4	circ_def
GO:0007392	initiation of dorsal closure	Events that occur at the start of dorsal closure.	2	5	0.4	circ_def
GO:0007532	mating-type specific transcriptional control	Any mating-type specific process that modulates the frequency, rate or extent of transcription.	4	10	0.4	circ_def
GO:0007532	regulation of transcription mating-type specific	Any mating-type specific process that modulates the frequency, rate or extent of transcription.	4	10	0.4	circ_def
GO:0007548	sex differentiation	The establishment of the sex of an organism by physical differentiation.	2	5	0.4	circ_def
GO:0008151	cell growth and or maintenance	Any process required for the survival and growth of a cell.	2	5	0.4	circ_def
GO:0008151	cell physiology	Any process required for the survival and growth of a cell.	2	5	0.4	circ_def
GO:0008179	adenylate cyclase binding	Interacting selectively with the enzyme adenylate cyclase.	2	5	0.4	circ_def
GO:0008270	zinc ion binding	Interacting selectively with zinc (Zn) ions.	2	5	0.4	circ_def
GO:0008270	zinc binding	Interacting selectively with zinc (Zn) ions.	2	5	0.4	circ_def
GO:0008333	endosome to lysosome transport	The directed movement of substances from endosomes to lysosomes.	2	5	0.4	circ_def
GO:0008479	queuine tRNA-ribosyltransferase activity	Catalysis of the reaction: tRNA guanine + queuine = tRNA queuine + guanine.	2	5	0.4	circ_def
GO:0008508	sodium bile acid symporter	Catalysis of the reaction: bile acid(out) + Na+(out) = bile acid(in) + Na+(in).	2	5	0.4	circ_def
GO:0008508	bile acid :sodium symporter activity	Catalysis of the reaction: bile acid(out) + Na+(out) = bile acid(in) + Na+(in).	2	5	0.4	circ_def
GO:0008589	regulation of smoothened signalling pathway	Any process that modulates the frequency, rate or extent of smoothened receptor signaling pathway activity.	4	10	0.4	circ_def
GO:0008589	regulation of smoothened receptor signaling pathway	Any process that modulates the frequency, rate or extent of smoothened receptor signaling pathway activity.	4	10	0.4	circ_def
GO:0008591	regulation of frizzled-2 signaling pathway	Any process that modulates the frequency, rate or extent of the frizzled-2 signaling pathway.	4	10	0.4	circ_def
GO:0008591	regulation of frizzled-2 signalling pathway	Any process that modulates the frequency, rate or extent of the frizzled-2 signaling pathway.	4	10	0.4	circ_def
GO:0008696	4-amino-4-deoxychorismate lyase activity	Catalysis of the reaction: 4-amino-4-deoxychorismate = p-aminobenzoate + pyruvate.	4	10	0.4	circ_def
GO:0008696	ADC lyase	Catalysis of the reaction: 4-amino-4-deoxychorismate = p-aminobenzoate + pyruvate.	4	10	0.4	circ_def
GO:0008696	para-aminobenzoic acid synthase	Catalysis of the reaction: 4-amino-4-deoxychorismate = p-aminobenzoate + pyruvate.	4	10	0.4	circ_def
GO:0008698	4-diphosphocytidyl-2C-methyl-D-erythritol kinase activity	Catalysis of the phosphorylation of 4-diphosphocytidyl-2C-methyl-D-erythritol in the non-mevalonate pathway of isoprenoid synthesis.	6	15	0.4	circ_def
GO:0008922	long-chain-fatty-acid-ACP ligase activity	Catalysis of the reaction: ATP + an acid + [acyl-carrier protein] = AMP + diphosphate + acyl-[acyl-carrier protein].	4	10	0.4	circ_def
GO:0008922	long-chain-fatty-acid-[acyl-carrier protein] ligase activity	Catalysis of the reaction: ATP + an acid + [acyl-carrier protein] = AMP + diphosphate + acyl-[acyl-carrier protein].	4	10	0.4	circ_def
GO:0009306	protein secretion	The regulated release of proteins from a cell or group of cells.	2	5	0.4	circ_def
GO:0009306	protein secretion involved in cell fate commitment	The regulated release of proteins from a cell or group of cells.	2	5	0.4	circ_def
GO:0009306	glycoprotein secretion	The regulated release of proteins from a cell or group of cells.	2	5	0.4	circ_def
GO:0009335	holo-ACP synthase complex	An enzyme that catalyzes the formation of holo-[acyl-carrier protein] from CoA and apo-[acyl-carrier protein].	4	10	0.4	circ_def
GO:0009335	holo-[acyl-carrier protein] synthase complex	An enzyme that catalyzes the formation of holo-[acyl-carrier protein] from CoA and apo-[acyl-carrier protein].	4	10	0.4	circ_def
GO:0009787	regulation of abscisic acid mediated signaling	Any process that modulates the frequency, rate or extent of signal transduction mediated by abscisic acid.	4	10	0.4	circ_def
GO:0009787	regulation of abscisic acid mediated signalling	Any process that modulates the frequency, rate or extent of signal transduction mediated by abscisic acid.	4	10	0.4	circ_def
GO:0009788	negative regulation of abscisic acid mediated signaling	Any process that stops, prevents or reduces the rate of signal transduction mediated by abscisic acid.	4	10	0.4	circ_def
GO:0009788	negative regulation of abscisic acid mediated signalling	Any process that stops, prevents or reduces the rate of signal transduction mediated by abscisic acid.	4	10	0.4	circ_def
GO:0009791	post-embryonic development	The development of an organism after the completion of embryonic development. See embryonic development.	2	5	0.4	circ_def
GO:0009885	transmembrane histidine kinase cytokinin receptor activity	A transmembrane receptor of cytokinins that produces a molecular signal via phosphotransfer at histidine residues.	4	10	0.4	circ_def
GO:0009886	post-embryonic morphogenesis	Morphogenesis of structures after the completion of embryonic development.	2	5	0.4	circ_def
GO:0009932	tip growth	Growth that occurs specifically at the tip of a cell.	2	5	0.4	circ_def
GO:0009938	negative regulation of gibberellic acid mediated signalling	Any process that stops, prevents or reduces the rate of gibberellic acid mediated signaling activity.	4	10	0.4	circ_def
GO:0009938	negative regulation of gibberellic acid mediated signaling	Any process that stops, prevents or reduces the rate of gibberellic acid mediated signaling activity.	4	10	0.4	circ_def
GO:0009945	radial axis specification	The establishment, maintenance and elaboration of the radial axis.	2	5	0.4	circ_def
GO:0009952	anterior posterior pattern specification	The processes that result in anterior/posterior pattern formation.	2	5	0.4	circ_def
GO:0009952	anterior posterior pattern formation	The processes that result in anterior/posterior pattern formation.	2	5	0.4	circ_def
GO:0009953	dorsal ventral pattern formation	The processes that result in dorsal/ventral pattern formation.	2	5	0.4	circ_def
GO:0009953	dorsal ventral pattern specification	The processes that result in dorsal/ventral pattern formation.	2	5	0.4	circ_def
GO:0009954	proximal distal pattern specification	The processes that result in proximal/distal pattern formation.	2	5	0.4	circ_def
GO:0009954	proximal distal pattern formation	The processes that result in proximal/distal pattern formation.	2	5	0.4	circ_def
GO:0010013	N-1-naphthylphthalamic acid binding	Interacting selectively with N-1-naphthylphthalamic acid, an auxin transport inhibitor.	4	10	0.4	circ_def
GO:0010058	regulation of atrichoblast fate	Any process that modulates atrichoblast fate specification.	2	5	0.4	circ_def
GO:0010060	negative regulation of atrichoblast fate	Any process that suppresses atrichoblast fate specification.	2	5	0.4	circ_def
GO:0010061	regulation of trichoblast fate	Any process that modulates trichoblast fate specification.	2	5	0.4	circ_def
GO:0010062	negative regulation of trichoblast fate	Any process that suppresses trichoblast fate specification.	2	5	0.4	circ_def
GO:0010074	maintenance of meristem identity	The processes involved in maintaining the identity of a meristem.	2	5	0.4	circ_def
GO:0010092	specification of organ identity	The process by which the identity of an organ primordium is specified.	2	5	0.4	circ_def
GO:0010133	proline catabolism to glutamate	The breakdown of proline into simpler components such as glutamate.	2	5	0.4	circ_def
GO:0015007	chlorophyll electron carrier	OBSOLETE. A molecular entity that serves as an electron acceptor and electron donor in a chlorophyll electron transport system.	4	10	0.4	circ_def
GO:0015007	electron carrier chlorophyll electron transport system	OBSOLETE. A molecular entity that serves as an electron acceptor and electron donor in a chlorophyll electron transport system.	4	10	0.4	circ_def
GO:0015303	galactose glucose uniporter activity	OBSOLETE. Catalysis of the reaction: galactose or glucose(out) = galactose or glucose(in).	2	5	0.4	circ_def
GO:0015319	sodium :inorganic phosphate symporter activity	Catalysis of the reaction: Na+(out) + inorganic phosphate(out) = Na+(in) + inorganic phosphate(in).	2	5	0.4	circ_def
GO:0015325	acetyl-CoA :CoA antiporter activity	Catalysis of the reaction: acetyl-CoA(out) + CoA(in) = acetyl-CoA(in) + CoA(out).	2	5	0.4	circ_def
GO:0015345	ferric enterobactin :hydrogen symporter activity	Catalysis of the reaction: ferric enterobactin(out) + H+(out) = ferric enterobactin(in) + H+(in).	2	5	0.4	circ_def
GO:0015345	ferric-enterobactin :proton symporter	Catalysis of the reaction: ferric enterobactin(out) + H+(out) = ferric enterobactin(in) + H+(in).	2	5	0.4	circ_def
GO:0015373	monovalent anion :sodium symporter activity	Catalysis of the reaction: monovalent anion(out) + Na+(out) = monovalent anion(in) + Na+(in).	2	5	0.4	circ_def
GO:0015390	purine-specific nucleoside :sodium symporter activity	Catalysis of the reaction: purine(out) + Na+(out) = nucleoside(in) + Na+(in).	2	5	0.4	circ_def
GO:0015486	glycoside-pentoside-hexuronide :cation symporter activity	Catalysis of the reaction: (glycoside, pentoside or hexuronide)(out) + monovalent cation(out) = (glycoside, pentoside or hexuronide)(in) + monovalent cation(in). The cation is Na+, Li+ or H+.	4	10	0.4	circ_def
GO:0015543	lactose glucose efflux transporter activity	OBSOLETE. Catalysis of the reaction: glucose or lactose(in) = glucose or lactose(out).	2	5	0.4	circ_def
GO:0015653	glycine betaine :hydrogen symporter activity	Catalysis of the reaction: glycine betaine(out) + H+(out) = glycine betaine(in) + H+(in).	2	5	0.4	circ_def
GO:0015653	glycine betaine :proton symporter	Catalysis of the reaction: glycine betaine(out) + H+(out) = glycine betaine(in) + H+(in).	2	5	0.4	circ_def
GO:0016014	dystrobrevin complex	A complex of alpha- and beta-dystrobrevin.	2	5	0.4	circ_def
GO:0016151	nickel binding	Interacting selectively with nickel (Ni) ions.	2	5	0.4	circ_def
GO:0016151	nickel ion binding	Interacting selectively with nickel (Ni) ions.	2	5	0.4	circ_def
GO:0016186	synaptic vesicle fission	Separation of a synaptic vesicle from the presynaptic membrane.	2	5	0.4	circ_def
GO:0016191	synaptic vesicle uncoating	The removal of the protein coat on a synaptic vesicle.	2	5	0.4	circ_def
GO:0016198	axon choice point recognition	The recognition of molecules at a choice point by an axon growth cone; at a choice point the growth cone determines the direction of its future growth.	4	10	0.4	circ_def
GO:0016252	nonspecific RNA polymerase II transcription factor activity	Any function that supports transcription of genes by RNA polymerase II, and is not specific to a particular gene or gene set.	4	10	0.4	circ_def
GO:0016483	tryptophan hydroxylase activator activity	Increases the activity of the enzyme tryptophase hydroxylase.	2	5	0.4	circ_def
GO:0016492	neurotensin receptor activity G-protein coupled	G-protein coupled receptor for the tridecapeptide neurotensin. Associated with G-protein signaling, coupled to IP3 second messenger (phospholipase C activating).	6	15	0.4	circ_def
GO:0016563	transcriptional activator activity	Any transcription factor required for initiation or upregulation of transcription.	2	5	0.4	circ_def
GO:0016563	transcription activating factor	Any transcription factor required for initiation or upregulation of transcription.	2	5	0.4	circ_def
GO:0016571	histone methylation	The modification of histones by addition of methyl groups.	2	5	0.4	circ_def
GO:0016573	histone acetylation	The modification of histones by addition of acetyl groups.	2	5	0.4	circ_def
GO:0016574	histone ubiquitinylation	The modification of histones by addition of ubiquitin groups.	2	5	0.4	circ_def
GO:0016574	histone ubiquitylation	The modification of histones by addition of ubiquitin groups.	2	5	0.4	circ_def
GO:0016574	histone ubiquitination	The modification of histones by addition of ubiquitin groups.	2	5	0.4	circ_def
GO:0016741	transferase activity transferring one-carbon groups	Catalysis of the transfer of a one-carbon group from one compound (donor) to another (acceptor).	4	10	0.4	circ_def
GO:0016744	transferase activity transferring aldehyde or ketonic groups	Catalysis of the transfer of an aldehyde or ketonic group from one compound (donor) to another (acceptor).	4	10	0.4	circ_def
GO:0017009	protein-phycocyanobilin linkage	The linkage of the chromophore phycocyanobilin to phycocyanin or allophycocyanin.	2	5	0.4	circ_def
GO:0017012	protein-phytochromobilin linkage	The linkage of the chromophore phytochromobilin to phycocyanin or allophycocyanin.	2	5	0.4	circ_def
GO:0017015	regulation of TGFbeta receptor signaling pathway	Any process that modulates the frequency, rate or extent of activity of any TGFbeta receptor signaling pathway.	4	10	0.4	circ_def
GO:0017015	regulation of transforming growth factor beta receptor signaling pathway	Any process that modulates the frequency, rate or extent of activity of any TGFbeta receptor signaling pathway.	4	10	0.4	circ_def
GO:0017015	regulation of transforming growth factor beta receptor signalling pathway	Any process that modulates the frequency, rate or extent of activity of any TGFbeta receptor signaling pathway.	4	10	0.4	circ_def
GO:0017015	regulation of TGF-beta receptor signaling pathway	Any process that modulates the frequency, rate or extent of activity of any TGFbeta receptor signaling pathway.	4	10	0.4	circ_def
GO:0017032	potassium :amino acid transporter activity	Catalysis of the reaction: amino acid(out) + +(out) = amino acid(in) + Na+(in).	2	5	0.4	circ_def
GO:0017033	DNA topoisomerase I binding	Interacting selectively with the enzyme DNA topoisomerase I.	2	5	0.4	circ_def
GO:0017151	DEAD H-box RNA helicase binding	Interacting selectively with DEAD/H-box RNA helicase.	2	5	0.4	circ_def
GO:0017158	regulation of calcium ion-dependent exocytosis	Any process that modulates the frequency, rate or extent of calcium ion-dependent exocytosis.	4	10	0.4	circ_def
GO:0017193	N-terminal peptidyl-glycine acetylation	The acetylation of the N-terminal glycine of proteins to form the derivative N-acetylglycine.	4	10	0.4	circ_def
GO:0017196	N-terminal peptidyl-methionine acetylation	The acetylation of the N-terminal methionine of proteins to form the derivative N-acetyl-L-methionine.	4	10	0.4	circ_def
GO:0017197	N-terminal peptidyl-proline acetylation	The acetylation of the N-terminal proline of proteins to form the derivative N-acetyl-L-proline.	4	10	0.4	circ_def
GO:0017198	N-terminal peptidyl-serine acetylation	The acetylation of the N-terminal serine of proteins to form the derivative N-acetyl-L-serine.	4	10	0.4	circ_def
GO:0018000	N-terminal peptidyl-tyrosine acetylation	The acetylation of the N-terminal tyrosine of proteins to form the derivative N-acetyl-L-tyrosine.	4	10	0.4	circ_def
GO:0018005	N-terminal peptidyl-glycine N-formylation	The formylation of the N-terminal glycine of proteins to form the derivative N-formylglycine.	4	10	0.4	circ_def
GO:0018007	N-terminal peptidyl-glycine N-glucuronylation	The glucuronylation of the N-terminal glycine of proteins to form the derivative D-glucuronyl-N-glycine.	4	10	0.4	circ_def
GO:0018012	N-terminal peptidyl-alanine tri-methylation	The tri-methylation of the N-terminal alanine of proteins to form the derivative peptidyl-N,N,N-trimethyl-L-alanine.	6	15	0.4	circ_def
GO:0018013	N-terminal peptidyl-glycine methylation	The methylation of the N-terminal glycine of proteins to form the derivative N-methylglycine.	4	10	0.4	circ_def
GO:0018014	N-terminal peptidyl-methionine methylation	The methylation of the N-terminal methionine of proteins to form the derivative N-methyl-L-methionine.	4	10	0.4	circ_def
GO:0018015	N-terminal peptidyl-phenylalanine methylation	The methylation of the N-terminal phenylalanine of proteins to form the derivative N-methyl-L-phenylalanine.	4	10	0.4	circ_def
GO:0018083	peptidyl-L-3-oxoalanine biosynthesis from peptidyl-cysteine or peptidyl-serine	The posttranslational modification of peptidyl-cysteine or peptidyl-serine to peptidyl-L-3-oxoalanine; characteristic of the active sites of arylsulfatases.	6	15	0.4	circ_def
GO:0018173	peptidyl-1-thioglycine biosynthesis from peptidyl-glycine	The formation of peptidyl-1-thioglycine from simpler components, including peptidyl-glycine.	4	10	0.4	circ_def
GO:0018275	peptidyl-cysteine N-acetylation	The acetylation of the N-terminal cysteine of proteins to form the derivative N-acetyl-L-cysteine.	4	10	0.4	circ_def
GO:0018275	N-terminal peptidyl-cysteine acetylation	The acetylation of the N-terminal cysteine of proteins to form the derivative N-acetyl-L-cysteine.	4	10	0.4	circ_def
GO:0018331	enzyme active site formation via O-phospho-L-serine	The transient phosphorylation of peptidyl-serine to form O-phospho-L-serine.	4	10	0.4	circ_def
GO:0018333	enzyme active site formation via O-phospho-L-threonine	The transient phosphorylation of peptidyl-threonine to form O-phospho-L-threonine.	4	10	0.4	circ_def
GO:0018800	5-oxopent-3-ene-1 2 5-tricarboxylate decarboxylase activity	Catalysis of the reaction: 5-oxopent-3-ene-1,2,5-tricarboxylate = 2-oxohept-3-enedioate + CO2.	6	15	0.4	circ_def
GO:0018823	cyclohex-1 5-diene-1-carbonyl-CoA hydratase	Catalysis of the reaction: cyclohex-1,5-dienecarbonyl-CoA + H2O = 6-hydroxycyclohex-1-ene-1-carbonyl-CoA.	6	15	0.4	circ_def
GO:0018823	cyclohexa-1 5-dienecarbonyl-CoA hydratase activity	Catalysis of the reaction: cyclohex-1,5-dienecarbonyl-CoA + H2O = 6-hydroxycyclohex-1-ene-1-carbonyl-CoA.	6	15	0.4	circ_def
GO:0018846	styrene oxide isomerase activity	Catalysis of the reaction: styrene oxide = phenylacetaldehyde.	2	5	0.4	circ_def
GO:0018846	styrene-oxide isomerase activity	Catalysis of the reaction: styrene oxide = phenylacetaldehyde.	2	5	0.4	circ_def
GO:0019021	DNA viral genome	A viral genome composed of deoxyribonucleic acid.	2	5	0.4	circ_def
GO:0019069	viral capsid assembly	The assembly of a virus capsid from its protein subunits.	2	5	0.4	circ_def
GO:0019072	viral genome packaging	The encapsulation of the viral genome within the capsid.	2	5	0.4	circ_def
GO:0019081	viral protein biosynthesis	The formation from simpler components of viral proteins.	2	5	0.4	circ_def
GO:0019176	dihydroneopterin monophosphate phosphatase activity	Catalysis of the reaction: dihydroneopterin monophosphate = dihydroneopterin + phosphate.	2	5	0.4	circ_def
GO:0019176	dihydroneopterin monophosphate dephosphorylase	Catalysis of the reaction: dihydroneopterin monophosphate = dihydroneopterin + phosphate.	2	5	0.4	circ_def
GO:0019179	dTDP-4-amino-4 6-dideoxy-D-glucose transaminase activity	Catalysis of the reaction: dTDP-4-amino-4,6-dideoxy-D-glucose + 2-oxoglutarate = dTDP-4-dehydro-6-deoxy-D-glucose + L-glutamate.	8	20	0.4	circ_def
GO:0019179	TDP-4-oxo-6-deoxy-D-glucose transaminase	Catalysis of the reaction: dTDP-4-amino-4,6-dideoxy-D-glucose + 2-oxoglutarate = dTDP-4-dehydro-6-deoxy-D-glucose + L-glutamate.	8	20	0.4	circ_def
GO:0019179	dTDP-4-amino-4 6-dideoxy-D-glucose aminotransferase activity	Catalysis of the reaction: dTDP-4-amino-4,6-dideoxy-D-glucose + 2-oxoglutarate = dTDP-4-dehydro-6-deoxy-D-glucose + L-glutamate.	8	20	0.4	circ_def
GO:0019467	ornithine catabolism by decarboxylation	The breakdown into simpler components of ornithine by decarboxylation.	2	5	0.4	circ_def
GO:0019474	L-lysine catabolism to acetyl-CoA	The breakdown of L-lysine into simpler components, including acetyl-CoA.	4	10	0.4	circ_def
GO:0019570	L-arabinose catabolism to 2-oxoglutarate	The breakdown of L-arabinose into simpler components, including 2-oxoglutarate.	4	10	0.4	circ_def
GO:0019589	glycerol fermentation to propane-1 3-diol	The anaerobic breakdown of glycerol into propane-1,3-diol and water.	4	10	0.4	circ_def
GO:0019589	glycerol fermentation to 1 3-propanediol	The anaerobic breakdown of glycerol into propane-1,3-diol and water.	4	10	0.4	circ_def
GO:0019703	coenzyme A-peptidyl-cysteine covalent linking	The covalent linkage of coenzyme A and peptidyl-cysteine to form L-cysteine coenzyme A disulfide.	4	10	0.4	circ_def
GO:0019773	proteasome core complex alpha-subunit complex	Refers to the subunits that constitute the outer rings of the proteasome core complex, as seen in eukaryotes.	4	10	0.4	circ_def
GO:0019774	proteasome core complex beta-subunit complex	Refers to the subunits that constitute the inner rings of the proteasome core complex as seen in eukaryotes.	4	10	0.4	circ_def
GO:0019803	peptidyl-aspartic acid carboxylation	The carboxylation of peptidyl-aspartic acid to form peptidyl-L-beta-carboxyaspartic acid.	4	10	0.4	circ_def
GO:0019917	peptidyl-D-alanine racemization via peptidyl-L-serine	The dehydration of peptidyl-serine, followed by hydrogenation to produce peptidyl-D-alanine.	4	10	0.4	circ_def
GO:0019939	peptidyl-S-palmitoleyl-L-cysteine biosynthesis from peptidyl-cysteine	The posttranslational modification of peptidyl-cysteine to form peptidyl-S-palmitoleyl-L-cysteine specifically.	4	10	0.4	circ_def
GO:0019959	interleukin-8 binding	Interacting selectively with interleukin-8.	2	5	0.4	circ_def
GO:0019959	IL-8 binding	Interacting selectively with interleukin-8.	2	5	0.4	circ_def
GO:0019964	interferon-gamma binding	Interacting selectively with interferon-gamma.	2	5	0.4	circ_def
GO:0019966	IL-1 binding	Interacting selectively with interleukin-1.	2	5	0.4	circ_def
GO:0019966	interleukin-1 binding	Interacting selectively with interleukin-1.	2	5	0.4	circ_def
GO:0019969	IL-10 binding	Interacting selectively with interleukin-10.	2	5	0.4	circ_def
GO:0019969	interleukin-10 binding	Interacting selectively with interleukin-10.	2	5	0.4	circ_def
GO:0019970	interleukin-11 binding	Interacting selectively with interleukin-11.	2	5	0.4	circ_def
GO:0019970	IL-11 binding	Interacting selectively with interleukin-11.	2	5	0.4	circ_def
GO:0019972	IL-12 binding	Interacting selectively with interleukin-12.	2	5	0.4	circ_def
GO:0019972	interleukin-12 binding	Interacting selectively with interleukin-12.	2	5	0.4	circ_def
GO:0019973	interleukin-13 binding	Interacting selectively with interleukin-13.	2	5	0.4	circ_def
GO:0019973	IL-13 binding	Interacting selectively with interleukin-13.	2	5	0.4	circ_def
GO:0019974	interleukin-14 binding	Interacting selectively with interleukin-14.	2	5	0.4	circ_def
GO:0019974	IL-14 binding	Interacting selectively with interleukin-14.	2	5	0.4	circ_def
GO:0019975	IL-17 binding	Interacting selectively with interleukin-17.	2	5	0.4	circ_def
GO:0019975	interleukin-17 binding	Interacting selectively with interleukin-17.	2	5	0.4	circ_def
GO:0019976	interleukin-2 binding	Interacting selectively with interleukin-2.	2	5	0.4	circ_def
GO:0019976	IL-2 binding	Interacting selectively with interleukin-2.	2	5	0.4	circ_def
GO:0019977	IL-21 binding	Interacting selectively with interleukin-21.	2	5	0.4	circ_def
GO:0019977	interleukin-21 binding	Interacting selectively with interleukin-21.	2	5	0.4	circ_def
GO:0019978	interleukin-3 binding	Interacting selectively with interleukin-3.	2	5	0.4	circ_def
GO:0019978	IL-3 binding	Interacting selectively with interleukin-3.	2	5	0.4	circ_def
GO:0019979	interleukin-4 binding	Interacting selectively with interleukin-4.	2	5	0.4	circ_def
GO:0019979	IL-4 binding	Interacting selectively with interleukin-4.	2	5	0.4	circ_def
GO:0019980	interleukin-5 binding	Interacting selectively with interleukin-5.	2	5	0.4	circ_def
GO:0019980	IL-5 binding	Interacting selectively with interleukin-5.	2	5	0.4	circ_def
GO:0019981	IL-6 binding	Interacting selectively with interleukin-6.	2	5	0.4	circ_def
GO:0019981	interleukin-6 binding	Interacting selectively with interleukin-6.	2	5	0.4	circ_def
GO:0019982	IL-7 binding	Interacting selectively with interleukin-7.	2	5	0.4	circ_def
GO:0019982	interleukin-7 binding	Interacting selectively with interleukin-7.	2	5	0.4	circ_def
GO:0019983	interleukin-9 binding	Interacting selectively with interleukin-9.	2	5	0.4	circ_def
GO:0019983	IL-9 binding	Interacting selectively with interleukin-9.	2	5	0.4	circ_def
GO:0030041	actin filament polymerization	Assembly of actin filaments by the addition of actin monomers to a filament.	2	5	0.4	circ_def
GO:0030042	actin filament depolymerization	Disassembly of actin filaments by the removal of actin monomers from a filament.	2	5	0.4	circ_def
GO:0030042	actin depolymerization	Disassembly of actin filaments by the removal of actin monomers from a filament.	2	5	0.4	circ_def
GO:0030044	actin filament stabilization	Prevention of the depolymerization or fragmentation of an actin filament.	2	5	0.4	circ_def
GO:0030045	actin filament destabilization	Promotion of the depolymerization or fragmentation of an actin filament.	2	5	0.4	circ_def
GO:0030145	manganese binding	Interacting selectively with manganese (Mn) ions.	2	5	0.4	circ_def
GO:0030145	manganese ion binding	Interacting selectively with manganese (Mn) ions.	2	5	0.4	circ_def
GO:0030151	molybdenum ion binding	Interacting selectively with molybdenum (Mo) ions.	2	5	0.4	circ_def
GO:0030151	molybdenum binding	Interacting selectively with molybdenum (Mo) ions.	2	5	0.4	circ_def
GO:0030178	negative regulation of Wnt receptor signaling pathway	Any process that stops, prevents or reduces the rate of Wnt receptor signaling pathway activity.	4	10	0.4	circ_def
GO:0030178	negative regulation of Wnt receptor signalling pathway	Any process that stops, prevents or reduces the rate of Wnt receptor signaling pathway activity.	4	10	0.4	circ_def
GO:0030196	formamide dehydratase	Catalysis of the reaction: formamide = cyanide + H2O.	2	5	0.4	circ_def
GO:0030196	cyanide hydratase activity	Catalysis of the reaction: formamide = cyanide + H2O.	2	5	0.4	circ_def
GO:0030196	formamide hydro-lyase	Catalysis of the reaction: formamide = cyanide + H2O.	2	5	0.4	circ_def
GO:0030237	female sex determination	The specification of female sex of an individual organism.	2	5	0.4	circ_def
GO:0030238	male sex determination	The specification of male sex of an individual organism.	2	5	0.4	circ_def
GO:0030296	protein tyrosine kinase activator activity	Increases the activity of a protein tyrosine kinase, an enzyme which phosphorylates a tyrosyl phenolic group on a protein.	4	10	0.4	circ_def
GO:0030299	cholesterol absorption	Uptake of cholesterol into the blood by absorption from the intestine.	2	5	0.4	circ_def
GO:0030522	intracellular receptor-mediated signaling pathway	A signaling pathway initiated by a ligand entering the target cell, where it binds to an intracellular receptor.	4	10	0.4	circ_def
GO:0030522	intracellular receptor-mediated signalling pathway	A signaling pathway initiated by a ligand entering the target cell, where it binds to an intracellular receptor.	4	10	0.4	circ_def
GO:0030683	viral evasion of host immune response	Avoidance by a virus of the host immune system.	2	5	0.4	circ_def
GO:0035022	positive regulation of RAC protein signal transduction	Any process that activates or increases the frequency, rate or extent of RAC protein signal transduction.	4	10	0.4	circ_def
GO:0035025	positive regulation of Rho protein signal transduction	Any process that activates or increases the frequency, rate or extent of Rho protein signal transduction.	4	10	0.4	circ_def
GO:0035035	histone acetyltransferase binding	Interacting selectively with the enzyme histone acetyltransferase.	2	5	0.4	circ_def
GO:0035081	induction of programmed cell death by hormones	Any process induced by hormones that directly activates any of the steps required for programmed cell death.	4	10	0.4	circ_def
GO:0035096	larval midgut cell death	The stage-specific programmed cell death of cells of the larval midgut, during histolysis of the larval organ.	4	10	0.4	circ_def
GO:0042007	interleukin-18 binding	Interacting selectively with interleukin-18.	2	5	0.4	circ_def
GO:0042007	IL-18 binding	Interacting selectively with interleukin-18.	2	5	0.4	circ_def
GO:0042009	interleukin-15 binding	Interacting selectively with interleukin-15.	2	5	0.4	circ_def
GO:0042009	IL-15 binding	Interacting selectively with interleukin-15.	2	5	0.4	circ_def
GO:0042011	interleukin-16 binding	Interacting selectively with interleukin-16.	2	5	0.4	circ_def
GO:0042011	IL-16 binding	Interacting selectively with interleukin-16.	2	5	0.4	circ_def
GO:0042013	IL-19 binding	Interacting selectively with interleukin-19.	2	5	0.4	circ_def
GO:0042013	interleukin-19 binding	Interacting selectively with interleukin-19.	2	5	0.4	circ_def
GO:0042015	interleukin-20 binding	Interacting selectively with interleukin-20.	2	5	0.4	circ_def
GO:0042015	IL-20 binding	Interacting selectively with interleukin-20.	2	5	0.4	circ_def
GO:0042017	IL-22 binding	Interacting selectively with interleukin-22.	2	5	0.4	circ_def
GO:0042017	interleukin-22 binding	Interacting selectively with interleukin-22.	2	5	0.4	circ_def
GO:0042019	IL-23 binding	Interacting selectively with interleukin-23.	2	5	0.4	circ_def
GO:0042019	interleukin-23 binding	Interacting selectively with interleukin-23.	2	5	0.4	circ_def
GO:0042156	zinc-mediated transcriptional activator activity	Initiates or upregulates transcription in the presence of zinc.	2	5	0.4	circ_def
GO:0042245	RNA repair	The various processes by which damaged RNA can be repaired.	2	5	0.4	circ_def
GO:0042378	quinone cofactor catabolism	The breakdown into simpler components of quinone cofactors.	2	5	0.4	circ_def
GO:0042390	gibberellic acid mediated signalling G-alpha-independent	Signal transduction pathway mediated by the perception of gibberellic acid and not dependent on the coupling of the alpha subunit of G proteins to the hormone receptors.	6	15	0.4	circ_def
GO:0042390	gibberellic acid mediated signaling G-alpha-independent	Signal transduction pathway mediated by the perception of gibberellic acid and not dependent on the coupling of the alpha subunit of G proteins to the hormone receptors.	6	15	0.4	circ_def
GO:0042578	phosphoric ester hydrolase activity	Catalysis of the hydrolysis of any phosphoric ester bond.	2	5	0.4	circ_def
GO:0042661	regulation of mesoderm cell fate	Any process that mediates the specification of a cell into a mesoderm cell.	2	5	0.4	circ_def
GO:0042663	regulation of endoderm cell fate	Any process that mediates the specification of a cell into an endoderm cell.	2	5	0.4	circ_def
GO:0042665	regulation of ectoderm cell fate	Any process that mediates the specification of a cell into an ectoderm cell.	2	5	0.4	circ_def
GO:0042669	regulation of hair cell fate	Any process that mediates the specification of a cell into a hair cell.	2	5	0.4	circ_def
GO:0042682	regulation of cone cell fate	Any process that mediates the specification of a cell into a cone cell.	2	5	0.4	circ_def
GO:0042686	regulation of cardioblast cell fate	Any process that mediates the specification of a cell into a cardioblast.	2	5	0.4	circ_def
GO:0042814	monopolar cell growth	Polarized growth from one end of a cell.	2	5	0.4	circ_def
GO:0042826	histone deacetylase binding	Interacting selectively with the enzyme histone deacetylase.	2	5	0.4	circ_def
GO:0043080	female germ cell nucleus	The nucleus of the female germ cell, a cell specialized to produce haploid gametes, and its descendents, as in animals.	4	10	0.4	circ_def
GO:0043081	male germ cell nucleus	The nucleus of the male germ cell, a cell specialized to produce haploid gametes, and its descendents, as in animals.	4	10	0.4	circ_def
GO:0043086	negative regulation of enzyme activity	Any process that stops or reduces the activity of an enzyme.	2	5	0.4	circ_def
GO:0043106	GTP cyclohydrolase I binding	Interacting selectively with the enzyme GTP cyclohydrolase I.	2	5	0.4	circ_def
GO:0045167	asymmetric protein localization involved in cell fate commitment	The asymmetric localization of proteins within a cell that leads to the formation of daughter cells of different types.	4	10	0.4	circ_def
GO:0045212	neurotransmitter receptor biosynthesis	The formation from simpler components of neurotransmitter receptors.	2	5	0.4	circ_def
GO:0045337	farnesyl diphosphate biosynthesis	The formation from simpler components of farnesyl diphosphate.	2	5	0.4	circ_def
GO:0045339	farnesyl diphosphate catabolism	The breakdown into simpler components of farnesyl diphosphate.	2	5	0.4	circ_def
GO:0045340	mercury binding	Interacting selectively with mercury (Hg) ions.	2	5	0.4	circ_def
GO:0045340	mercury ion binding	Interacting selectively with mercury (Hg) ions.	2	5	0.4	circ_def
GO:0045351	interferon type I biosynthesis	The formation from simpler components of interferon type I.	2	5	0.4	circ_def
GO:0045467	R7 development	Development of the R7 photoreceptor, the last photoreceptor to develop in the ommatidium.	2	5	0.4	circ_def
GO:0045510	IL-24 binding	Interacting selectively with interleukin-24.	2	5	0.4	circ_def
GO:0045510	interleukin-24 binding	Interacting selectively with interleukin-24.	2	5	0.4	circ_def
GO:0045511	IL-25 binding	Interacting selectively with interleukin-25.	2	5	0.4	circ_def
GO:0045511	interleukin-25 binding	Interacting selectively with interleukin-25.	2	5	0.4	circ_def
GO:0045512	IL-26 binding	Interacting selectively with interleukin-26.	2	5	0.4	circ_def
GO:0045512	interleukin-26 binding	Interacting selectively with interleukin-26.	2	5	0.4	circ_def
GO:0045513	IL-27 binding	Interacting selectively with interleukin-27.	2	5	0.4	circ_def
GO:0045513	interleukin-27 binding	Interacting selectively with interleukin-27.	2	5	0.4	circ_def
GO:0045546	S-adenosyl-L-methionine :jasmonic acid carboxyl methyltransferase activity	Catalysis of the methylation of jasmonic acid to form methyl jasmonate.	2	5	0.4	circ_def
GO:0045588	positive regulation of gamma-delta T-cell differentiation	Any process that activates or increases the rate of gamma-delta T-cell differentiation.	4	10	0.4	circ_def
GO:0045625	regulation of T-helper 1 cell differentiation	Any process that modulates the frequency, rate or extent of T-helper 1 cell differentiation.	4	10	0.4	circ_def
GO:0045626	negative regulation of T-helper 1 cell differentiation	Any process that stops, prevents or reduces the rate of T-helper 1 cell differentiation.	4	10	0.4	circ_def
GO:0045628	regulation of T-helper 2 cell differentiation	Any process that modulates the frequency, rate or extent of T-helper 2 cell differentiation.	4	10	0.4	circ_def
GO:0045629	negative regulation of T-helper 2 cell differentiation	Any process that stops, prevents or reduces the rate of T-helper 2 cell differentiation.	4	10	0.4	circ_def
GO:0045707	regulation of adult salivary gland determination	Any process that modulates the frequency, rate or extent of salivary gland determination in an adult organism.	4	10	0.4	circ_def
GO:0045708	regulation of larval salivary gland determination	Any process that modulates the frequency, rate or extent of salivary gland determination in a larval organism.	4	10	0.4	circ_def
GO:0045709	negative regulation of adult salivary gland determination	Any process that stops, prevents or reduces the rate of salivary gland determination in an adult organism.	4	10	0.4	circ_def
GO:0045710	negative regulation of larval salivary gland determination	Any process that stops, prevents or reduces the rate of salivary gland determination in a larval organism.	4	10	0.4	circ_def
GO:0045737	positive regulation of CDK activity	Any process that activates or increases the rate of CDK activity.	2	5	0.4	circ_def
GO:0045749	negative regulation of S phase of mitotic cell cycle	Any process that stops, prevents or reduces the rate of S phase of mitotic cell cycle activity.	4	10	0.4	circ_def
GO:0045812	negative regulation of frizzled-2 signalling pathway	Any process that stops, prevents or reduces the rate of the frizzled-2 signaling pathway.	4	10	0.4	circ_def
GO:0045812	negative regulation of frizzled-2 signaling pathway	Any process that stops, prevents or reduces the rate of the frizzled-2 signaling pathway.	4	10	0.4	circ_def
GO:0045826	positive regulation of intermediate filament polymerization and or depolymerization	OBSOLETE. Any process that activates or increases the rate of intermediate filament polymerization and/or depolymerization.	4	10	0.4	circ_def
GO:0045840	mitogenic activity	Any process that activates or increases the rate of mitosis.	2	5	0.4	circ_def
GO:0045840	positive regulation of mitosis	Any process that activates or increases the rate of mitosis.	2	5	0.4	circ_def
GO:0045877	negative regulation of smoothened receptor activity by patched	Any process involving patched that stops, prevents or reduces the rate of smoothened receptor activity.	4	10	0.4	circ_def
GO:0045877	negative regulation of smoothened by patched	Any process involving patched that stops, prevents or reduces the rate of smoothened receptor activity.	4	10	0.4	circ_def
GO:0045879	negative regulation of smoothened receptor signaling pathway	Any process that stops, prevents or reduces the rate of smoothened receptor signaling pathway activity.	4	10	0.4	circ_def
GO:0045879	negative regulation of smoothened receptor signalling pathway	Any process that stops, prevents or reduces the rate of smoothened receptor signaling pathway activity.	4	10	0.4	circ_def
GO:0045894	negative regulation of transcription mating-type specific	Any mating-type specific process that stops, prevents or reduces the rate of transcription.	4	10	0.4	circ_def
GO:0045917	positive regulation of complement activation	Any process that activates or increases the rate of complement activation.	2	5	0.4	circ_def
GO:0045955	negative regulation of calcium ion-dependent exocytosis	Any process that stops, prevents or reduces the rate of calcium ion-dependent exocytosis.	4	10	0.4	circ_def
GO:0045976	negative regulation of mitotic cell cycle embryonic	Any process that stops, prevents or reduces the rate of embryonic mitotic cell cycle activity.	4	10	0.4	circ_def
GO:0046001	negative regulation of preblastoderm mitotic cell cycle	Any process that stops, prevents or reduces the rate of preblastoderm mitotic cell cycle activity.	4	10	0.4	circ_def
GO:0046021	mitotic regulation of transcription from Pol II promoter	Any process that modulates the frequency, rate or extent of transcription from Pol II promoter during mitosis.	4	10	0.4	circ_def
GO:0046021	regulation of transcription from Pol II promoter mitotic	Any process that modulates the frequency, rate or extent of transcription from Pol II promoter during mitosis.	4	10	0.4	circ_def
GO:0046023	mitotic regulation of transcription from Pol III promoter	Any process that modulates the frequency, rate or extent of transcription from Pol III promoter during mitosis.	4	10	0.4	circ_def
GO:0046023	regulation of transcription from Pol III promoter mitotic	Any process that modulates the frequency, rate or extent of transcription from Pol III promoter during mitosis.	4	10	0.4	circ_def
GO:0046545	development of primary female sexual characteristics	The establishment of the primary female sexual characteristics, the ovaries, in response to sex hormone secretion.	4	10	0.4	circ_def
GO:0046546	development of primary male sexual characteristics	The establishment of the primary male sexual characteristics, the testes, in response to sex hormone secretion.	4	10	0.4	circ_def
GO:0046567	aphidicolan-16 beta-ol synthase activity	Catalysis of the formation of aphidicolan-16 beta-ol from geranylgeranyl diphosphate.	4	10	0.4	circ_def
GO:0046587	positive regulation of calcium-dependent cell-cell adhesion	Any process that activates or increases the rate of calcium-dependent cell-cell adhesion.	4	10	0.4	circ_def
GO:0046638	positive regulation of alpha-beta T-cell differentiation	Any process that activates or increases the rate of alpha-beta T-cell differentiation.	4	10	0.4	circ_def
GO:0046641	positive regulation of alpha-beta T-cell proliferation	Any process that activates or increases the rate of alpha-beta T-cell proliferation.	4	10	0.4	circ_def
GO:0046648	positive regulation of gamma-delta T-cell proliferation	Any process that activates or increases the rate of gamma-delta T-cell proliferation.	4	10	0.4	circ_def
GO:0046659	digestive hormone activity	A hormone that takes part in the digestion process.	2	5	0.4	circ_def
GO:0046744	viral capsid envelopment	The process by which a capsid acquires a membrane envelope.	2	5	0.4	circ_def
GO:0046817	chemokine receptor antagonist activity	Interacts with chemokine receptors to reduce the action of a chemokine.	2	5	0.4	circ_def
GO:0046842	trisporic acid biosynthesis	The formation from simpler components of trisporic acid.	2	5	0.4	circ_def
GO:0046870	cadmium binding	Interacting selectively with cadmium (Cd) ions.	2	5	0.4	circ_def
GO:0046870	cadmium ion binding	Interacting selectively with cadmium (Cd) ions.	2	5	0.4	circ_def
GO:0046881	positive regulation of follicle-stimulating hormone secretion	Any process that activates or increases the rate of the regulated release of follicle-stimulating hormone.	4	10	0.4	circ_def
GO:0046895	N-terminal peptidyl-isoleucine methylation	The methylation of the N-terminal isoleucine of proteins to form the derivative N-methyl-L-isoleucine.	4	10	0.4	circ_def
GO:0046896	N-terminal peptidyl-leucine methylation	The methylation of the N-terminal leucine of proteins to form the derivative N-methyl-L-leucine.	4	10	0.4	circ_def
GO:0046897	N-terminal peptidyl-tyrosine methylation	The methylation of the N-terminal tyrosine of proteins to form the derivative N-methyl-L-tyrosine.	4	10	0.4	circ_def
GO:0046944	protein amino acid carbamoylation	The addition of a carbamoyl group to a protein amino acid. A carbamoyl group is the acyl group -CO-NH2.	4	10	0.4	circ_def
GO:0047313	aromatic-amino-acid-glyoxylate transaminase activity	Catalysis of the reaction: glyoxylate + an aromatic amino acid = L-glycine + an aromatic oxo acid.	4	10	0.4	circ_def
GO:0047313	aromatic-amino-acid-glyoxylate aminotransferase activity	Catalysis of the reaction: glyoxylate + an aromatic amino acid = L-glycine + an aromatic oxo acid.	4	10	0.4	circ_def
GO:0047407	ADP-ribosyl-[dinitrogen reductase] hydrolase activity	Catalysis of the reaction: ADP-ribosyl-[dinitrogen reductase] = adenosine diphosphate ribose + [dinitrogen reductase].	4	10	0.4	circ_def
GO:0047421	N-acyl-D-glutamate deacylase activity	Catalysis of the reaction: H2O + N-acyl-D-glutamate = D-glutamate + carboxylate.	4	10	0.4	circ_def
GO:0047422	N-acyl-D-aspartate deacylase activity	Catalysis of the reaction: H2O + N-acyl-D-aspartate = D-aspartate + carboxylate.	4	10	0.4	circ_def
GO:0047520	11-cis-retinyl-palmitate hydrolase activity	Catalysis of the reaction: 11-cis-retinyl palmitate + H2O = 11-cis-retinol + palmitate.	4	10	0.4	circ_def
GO:0047606	acetone-cyanohydrin lyase activity	Catalysis of the reaction: acetone cyanhydrin = cyanide + acetone.	2	5	0.4	circ_def
GO:0047606	acetone-cyanhydrin lyase activity	Catalysis of the reaction: acetone cyanhydrin = cyanide + acetone.	2	5	0.4	circ_def
GO:0047926	geranyl-diphosphate cyclase activity	Catalysis of the reaction: geranyl diphosphate = (+)-bornyl diphosphate.	2	5	0.4	circ_def
GO:0047958	glutamate-glyoxylate transaminase	Catalysis of the reaction: glycine + 2-oxoglutarate = glyoxylate + L-glutamate.	4	10	0.4	circ_def
GO:0047958	glycine transaminase activity	Catalysis of the reaction: glycine + 2-oxoglutarate = glyoxylate + L-glutamate.	4	10	0.4	circ_def
GO:0047958	glycine aminotransferase activity	Catalysis of the reaction: glycine + 2-oxoglutarate = glyoxylate + L-glutamate.	4	10	0.4	circ_def
GO:0047958	L-glutamate :glyoxylate aminotransferase	Catalysis of the reaction: glycine + 2-oxoglutarate = glyoxylate + L-glutamate.	4	10	0.4	circ_def
GO:0048008	PDGF receptor signaling pathway	The series of molecular signals generated as a consequence of a platelet-derived growth factor receptor binding to one of its physiological ligands.	6	15	0.4	circ_def
GO:0048008	platelet-derived growth factor receptor signaling pathway	The series of molecular signals generated as a consequence of a platelet-derived growth factor receptor binding to one of its physiological ligands.	6	15	0.4	circ_def
GO:0048008	PDGF receptor signalling pathway	The series of molecular signals generated as a consequence of a platelet-derived growth factor receptor binding to one of its physiological ligands.	6	15	0.4	circ_def
GO:0048008	PDGFR signaling pathway	The series of molecular signals generated as a consequence of a platelet-derived growth factor receptor binding to one of its physiological ligands.	6	15	0.4	circ_def
GO:0048009	insulin-like growth factor receptor signaling pathway	The series of molecular signals generated as a consequence of the insulin-like growth factor receptor binding to one of its physiological ligands.	6	15	0.4	circ_def
GO:0048009	IGF receptor signaling pathway	The series of molecular signals generated as a consequence of the insulin-like growth factor receptor binding to one of its physiological ligands.	6	15	0.4	circ_def
GO:0048009	IGF receptor signalling pathway	The series of molecular signals generated as a consequence of the insulin-like growth factor receptor binding to one of its physiological ligands.	6	15	0.4	circ_def
GO:0048052	R1 R6 differentiation	The specialization of organization of the R1 and R6 photoreceptors.	2	5	0.4	circ_def
GO:0048054	R2 R5 differentiation	The specialization of organization of the R2 and R5 photoreceptors.	2	5	0.4	circ_def
GO:0048056	R3 R4 differentiation	The specialization of organization of the R3 and R4 photoreceptors.	2	5	0.4	circ_def
GO:0048067	cuticle pigmentation	Establishment of a pattern of pigment in the cuticle of an organism.	2	5	0.4	circ_def
GO:0048069	eye pigmentation	Establishment of a pattern of pigment in the eye of an organism.	2	5	0.4	circ_def
GO:0048072	eye pigmentation	Establishment of a pattern of pigment in the Drosophila eye.	2	5	0.4	circ_def
GO:0048098	antennal joint morphogenesis	Formation and development of the joints between antennal segments.	2	5	0.4	circ_def
GO:0048131	germ-line stem cell division	Division of a germline stem cell to produce a daughter stem cell and a daughter germ cell, which will divide to form the gametes.	4	10	0.4	circ_def
GO:0048181	activin A complex	A homodimer of inhibin beta-A is termed 'Activin A complex'. This protein complex is secreted. synonym:inhibin beta-A.	4	10	0.4	circ_def
GO:0048181	inhibin beta-A	A homodimer of inhibin beta-A is termed 'Activin A complex'. This protein complex is secreted. synonym:inhibin beta-A.	4	10	0.4	circ_def
GO:0048186	inhibin beta-A binding	Interacting selectively with inhibin beta-A.	2	5	0.4	circ_def
GO:0048205	COPI coating of Golgi vesicle	The coating of a Golgi transport vesicle with COPI protein complexes. The coat also contains adaptor proteins.	4	10	0.4	circ_def
GO:0048208	COPII coating of Golgi vesicle	The coating of a Golgi transport vesicle with COPII protein complexes. The coat also contains adaptor proteins.	4	10	0.4	circ_def
GO:0048271	trichome differentiation	Differentiation of trichomes from single epidermal cell.	2	5	0.4	circ_def
GO:0050117	N-acetyl-beta-alanine deacetylase activity	Catalysis of the reaction: N-acetyl-beta-alanine + H2O = acetate + beta-alanine.	4	10	0.4	circ_def
GO:0050559	copalyl diphosphate synthase activity	Catalysis of the reaction: geranylgeranyl diphosphate = (+)-copalyl diphosphate.	2	5	0.4	circ_def
GO:0050587	chlorite O2-lyase activity	Catalysis of the reaction: O2 + Cl- = chlorite.	2	5	0.4	circ_def
GO:0050685	positive regulation of mRNA processing	Any process that activates or increases the rate of mRNA processing.	2	5	0.4	circ_def
GO:0050840	extracellular matrix binding	Interacting selectively with a component of the extracellular matrix.	2	5	0.4	circ_def
GO:0050840	extracellular matrix constituent binding	Interacting selectively with a component of the extracellular matrix.	2	5	0.4	circ_def
GO:0050852	T-cell receptor signalling pathway	A signaling pathway initiated by the cross-linking of an antigen receptor on a T-cell.	4	10	0.4	circ_def
GO:0050852	T-cell receptor signaling pathway	A signaling pathway initiated by the cross-linking of an antigen receptor on a T-cell.	4	10	0.4	circ_def
GO:0050876	reproductive physiological process	The processes pertinent to the reproductive function of an organism.	2	5	0.4	circ_def
GO:0050878	regulation of body fluids	Any process that modulates the levels of body fluids.	2	5	0.4	circ_def
GO:0050889	determination of stimulus intensity	The determination of the perceived strength of a sensory stimulus.	2	5	0.4	circ_def
GO:0050897	cobalt binding	Interacting selectively with a cobalt (Co) ion.	2	5	0.4	circ_def
GO:0050897	cobalt ion binding	Interacting selectively with a cobalt (Co) ion.	2	5	0.4	circ_def
GO:0050964	electroception sensory transduction of electrical stimulus	The series of events during electroception in which a sensory electrical stimulus is received and converted into a molecular signal.	4	10	0.4	circ_def
GO:0050964	electroception sensory transduction	The series of events during electroception in which a sensory electrical stimulus is received and converted into a molecular signal.	4	10	0.4	circ_def
GO:0050964	electroception sensory detection of electrical stimulus	The series of events during electroception in which a sensory electrical stimulus is received and converted into a molecular signal.	4	10	0.4	circ_def
GO:0050987	enzyme active site formation via O-sulfo-L-serine	The transient sulfation of peptidyl-serine to form O-sulfo-L-serine.	4	10	0.4	circ_def
GO:0050991	enzyme active site formation via O-sulfo-L-threonine	The transient sulfation of peptidyl-threonine to form O-sulfo-L-threonine.	4	10	0.4	circ_def
GO:0050992	dimethylallyl diphosphate biosynthesis	The formation from simpler components of dimethylallyl diphosphate.	2	5	0.4	circ_def
GO:0050992	DPP biosynthesis	The formation from simpler components of dimethylallyl diphosphate.	2	5	0.4	circ_def
GO:0050992	dimethylallyl pyrophosphate biosynthesis	The formation from simpler components of dimethylallyl diphosphate.	2	5	0.4	circ_def
GO:0006993	sterol depletion response sterol regulatory element binding-protein nuclear translocation	The transfer of a sterol regulatory element binding-protein (SREBP) into the nucleus across the nuclear membrane, in response to sterol depletion. SREBPs are transcription factors that bind sterol regulatory elements (SREs), DNA motifs found in the promoters of target genes.	9	23	0.391304	circ_def
GO:0006993	sterol depletion response SREBP nuclear translocation	The transfer of a sterol regulatory element binding-protein (SREBP) into the nucleus across the nuclear membrane, in response to sterol depletion. SREBPs are transcription factors that bind sterol regulatory elements (SREs), DNA motifs found in the promoters of target genes.	9	23	0.391304	circ_def
GO:0018558	5 6-dihydroxy-3-methyl-2-oxo-1 2-dihydroquinoline dioxygenase activity	Catalysis of the reaction: 5,6-dihydroxy-3-methyl-2-oxo-1,2-dihydroquinoline + O2 = 3-methyl-5-hydroxy-6-(3-carboxy-3-oxopropenyl)-1H-2-pyridon.	9	23	0.391304	circ_def
GO:0006977	DNA damage response signal transduction by p53 class mediator resulting in cell cycle arrest	A cascade of processes induced by the cell cycle regulator phosphoprotein p53, or an equivalent protein, in response to the perception of DNA damage and resulting in the stopping or reduction in rate of the cell cycle.	7	18	0.388889	circ_def
GO:0008780	acyl-[acyl-carrier protein]-UDP-N-acetylglucosamine O-acyltransferase activity	Catalysis of the reaction: (R)-3-hydroxytetradecanoyl-[acyl-carrier protein] + UDP-N-acetylglucosamine = [acyl-carrier protein] + UDP-3-O-(3-hydroxytetradecanoyl)-N-acetylglucosamine.	7	18	0.388889	circ_def
GO:0008780	acyl-ACP-UDP-N-acetylglucosamine O-acyltransferase activity	Catalysis of the reaction: (R)-3-hydroxytetradecanoyl-[acyl-carrier protein] + UDP-N-acetylglucosamine = [acyl-carrier protein] + UDP-3-O-(3-hydroxytetradecanoyl)-N-acetylglucosamine.	7	18	0.388889	circ_def
GO:0018508	cis-1 2-dihydroxycyclohexa-3 5-diene-1-carboxylate dehydrogenase activity	Catalysis of the reaction: cis-1,2-dihydroxycyclohexa-3,5-diene-1-carboxylate + NAD+ = catechol + CO2 + NADH + H+.	7	18	0.388889	circ_def
GO:0018508	benzoate cis-diol dehydrogenase	Catalysis of the reaction: cis-1,2-dihydroxycyclohexa-3,5-diene-1-carboxylate + NAD+ = catechol + CO2 + NADH + H+.	7	18	0.388889	circ_def
GO:0018521	1 2-dihydroxy-6-methylcyclohexa-3 5-dienecarboxylate dehydrogenase activity	Catalysis of the reaction: 1,2-dihydroxy-6-methylcyclohexa-3,5-dienecarboxylate + NAD+ = 3-methylcatechol + NADH + H+ + CO2.	7	18	0.388889	circ_def
GO:0050518	2-C-methyl-D-erythritol 4-phosphate cytidylyltransferase activity	Catalysis of the reaction: CTP + 2-C-methyl-D-erythritol 4-phosphate = diphosphate + 4-(cytidine 5'-diphospho)-2-C-methyl-D-erythritol.	7	18	0.388889	circ_def
GO:0000942	outer kinetochore of condensed nuclear chromosome	The region of a condensed nuclear chromosome kinetochore most external to centromeric DNA; this outer region mediates kinetochore-microtubule interactions.	5	13	0.384615	circ_def
GO:0004467	acyl-CoA synthetase	Catalysis of the reaction: ATP + a long-chain carboxylic acid + CoA = AMP + diphosphate + an acyl-CoA.	5	13	0.384615	circ_def
GO:0004467	long-chain-fatty-acyl-CoA synthetase	Catalysis of the reaction: ATP + a long-chain carboxylic acid + CoA = AMP + diphosphate + an acyl-CoA.	5	13	0.384615	circ_def
GO:0004467	long-chain-fatty-acid-CoA ligase activity	Catalysis of the reaction: ATP + a long-chain carboxylic acid + CoA = AMP + diphosphate + an acyl-CoA.	5	13	0.384615	circ_def
GO:0004467	long-chain acyl-CoA synthetase	Catalysis of the reaction: ATP + a long-chain carboxylic acid + CoA = AMP + diphosphate + an acyl-CoA.	5	13	0.384615	circ_def
GO:0005325	fatty-acyl-CoA-transporting ATPase	Catalysis of the reaction: ATP + H2O + fatty acyl CoA(cis) = ADP + phosphate + fatty acyl CoA(trans). The transport of fatty acyl CoA into and out of peroxisomes.	5	13	0.384615	circ_def
GO:0005325	peroxisomal fatty acyl CoA transporter activity	Catalysis of the reaction: ATP + H2O + fatty acyl CoA(cis) = ADP + phosphate + fatty acyl CoA(trans). The transport of fatty acyl CoA into and out of peroxisomes.	5	13	0.384615	circ_def
GO:0005823	central plaque of spindle pole body	One of three laminate structures that form the spindle pole body; the central plaque is embedded in the nuclear envelope.	5	13	0.384615	circ_def
GO:0007173	epidermal growth factor receptor signaling pathway	The series of molecular signals generated as a consequence of an epidermal growth factor receptor binding to one of its physiological ligands.	5	13	0.384615	circ_def
GO:0007173	EGF receptor signaling pathway	The series of molecular signals generated as a consequence of an epidermal growth factor receptor binding to one of its physiological ligands.	5	13	0.384615	circ_def
GO:0007173	EGF receptor signalling pathway	The series of molecular signals generated as a consequence of an epidermal growth factor receptor binding to one of its physiological ligands.	5	13	0.384615	circ_def
GO:0008543	FGFR signaling pathway	The series of molecular signals generated as a consequence of a fibroblast growth factor receptor binding to one of its physiological ligands.	5	13	0.384615	circ_def
GO:0008543	FGF receptor signalling pathway	The series of molecular signals generated as a consequence of a fibroblast growth factor receptor binding to one of its physiological ligands.	5	13	0.384615	circ_def
GO:0008543	FGF receptor signaling pathway	The series of molecular signals generated as a consequence of a fibroblast growth factor receptor binding to one of its physiological ligands.	5	13	0.384615	circ_def
GO:0008543	fibroblast growth factor receptor signaling pathway	The series of molecular signals generated as a consequence of a fibroblast growth factor receptor binding to one of its physiological ligands.	5	13	0.384615	circ_def
GO:0008678	2-deoxy-D-gluconate 3-dehydrogenase activity	Catalysis of the reaction: 2-deoxy-D-gluconate + NAD+ = 3-dehydro-2-deoxy-D-gluconate + NADH + H+.	5	13	0.384615	circ_def
GO:0008686	3 4 dihydroxy-2-butanone-4-phosphate synthase activity	Catalysis of the reaction: ribulose-5-phosphate = 3,4-dihydroxy-2-butanone-4-phosphate + formate.	5	13	0.384615	circ_def
GO:0010018	far red light signalling pathway	A pathway of signal transduction initiated upon sensing of far red light by photoreceptor molecule at 730 nm.	5	13	0.384615	circ_def
GO:0010018	far red light signaling pathway	A pathway of signal transduction initiated upon sensing of far red light by photoreceptor molecule at 730 nm.	5	13	0.384615	circ_def
GO:0016823	hydrolase activity acting on acid carbon-carbon bonds in ketonic substances	Catalysis of the hydrolysis of any acid carbon-carbon bond in a ketonic substance, a substance containing a keto (C=O) group.	5	13	0.384615	circ_def
GO:0019052	negative regulation by virus of intracellular antiviral response	Viral processes that result in the inhibition of intracellular (innate immune response) antiviral mechanisms, thereby facilitating viral replication.	5	13	0.384615	circ_def
GO:0019052	viral inhibition of intracellular antiviral response	Viral processes that result in the inhibition of intracellular (innate immune response) antiviral mechanisms, thereby facilitating viral replication.	5	13	0.384615	circ_def
GO:0019052	negative regulation of intracellular antiviral response by virus	Viral processes that result in the inhibition of intracellular (innate immune response) antiviral mechanisms, thereby facilitating viral replication.	5	13	0.384615	circ_def
GO:0030634	carbon fixation by acetyl-CoA pathway	A pathway of carbon dioxide fixation in which one molecule of acetyl-CoA is completely synthesized from two molecules of carbon dioxide (CO2).	5	13	0.384615	circ_def
GO:0030634	Ljungdahl-Wood pathway	A pathway of carbon dioxide fixation in which one molecule of acetyl-CoA is completely synthesized from two molecules of carbon dioxide (CO2).	5	13	0.384615	circ_def
GO:0042085	5-methyltetrahydropteroyltri-L-glutamate-dependent methyltransferase activity	Catalysis of the transfer of a methyl group to an acceptor molecule, dependent on the presence of 5-methyltetrahydropteroyltri-L-glutamate.	5	13	0.384615	circ_def
GO:0045425	positive regulation of granulocyte macrophage colony-stimulating factor biosynthesis	Any process that activates or increases the rate of the formation from simpler components of granulocyte macrophage colony-stimulating factor.	5	13	0.384615	circ_def
GO:0046525	UDP-galactose :xylose galactosyltransferase	Catalysis of the reaction: UDP-galactose + O-beta-D-xylosylprotein = UDP + 4-beta-D-galactosyl-O-beta-D-xylosylprotein.	5	13	0.384615	circ_def
GO:0046525	xylosylprotein 4-beta-galactosyltransferase activity	Catalysis of the reaction: UDP-galactose + O-beta-D-xylosylprotein = UDP + 4-beta-D-galactosyl-O-beta-D-xylosylprotein.	5	13	0.384615	circ_def
GO:0046781	viral dispersion of host splicing factors	Viral processes that disperse host splicing factors (snRNPs) to prevent host mRNA splicing, thus reducing host protein production.	5	13	0.384615	circ_def
GO:0046917	triphosphoribosyl-dephospho-CoA synthase activity	Catalysis of the reaction: ATP + 3-dephospho-CoA = 2'-(5''-triphosphoribosyl)-3'-dephospho-CoA + adenine.	5	13	0.384615	circ_def
GO:0046917	ATP :dephospho-CoA 5-triphosphoribosyl transferase activity	Catalysis of the reaction: ATP + 3-dephospho-CoA = 2'-(5''-triphosphoribosyl)-3'-dephospho-CoA + adenine.	5	13	0.384615	circ_def
GO:0048011	nerve growth factor receptor signaling pathway	The series of molecular signals generated as a consequence of the nerve growth factor receptor binding to one of its physiological ligands.	5	13	0.384615	circ_def
GO:0048011	NGF receptor signalling pathway	The series of molecular signals generated as a consequence of the nerve growth factor receptor binding to one of its physiological ligands.	5	13	0.384615	circ_def
GO:0048011	NGF receptor signaling pathway	The series of molecular signals generated as a consequence of the nerve growth factor receptor binding to one of its physiological ligands.	5	13	0.384615	circ_def
GO:0048012	HGF receptor signaling pathway	The series of molecular signals generated as a consequence of the hepatocyte growth factor receptor binding to one of its physiological ligands.	5	13	0.384615	circ_def
GO:0048012	HGF receptor signalling pathway	The series of molecular signals generated as a consequence of the hepatocyte growth factor receptor binding to one of its physiological ligands.	5	13	0.384615	circ_def
GO:0048012	hepatocyte growth factor receptor signaling pathway	The series of molecular signals generated as a consequence of the hepatocyte growth factor receptor binding to one of its physiological ligands.	5	13	0.384615	circ_def
GO:0048012	Met signaling pathway	The series of molecular signals generated as a consequence of the hepatocyte growth factor receptor binding to one of its physiological ligands.	5	13	0.384615	circ_def
GO:0050131	N-methyl-L-amino-acid oxidase activity	Catalysis of the reaction: an N-methyl-L-amino acid + H2O + O2 = an L-amino acid + formaldehyde + H2O2.	5	13	0.384615	circ_def
GO:0050403	trans-zeatin O-beta-D-glucosyltransferase activity	Catalysis of the reaction: UDP-glucose + trans-zeatin = UDP + O-beta-D-glucosyl-trans-zeatin.	5	13	0.384615	circ_def
GO:0050403	zeatin O-b-D-glucosyltransferase activity	Catalysis of the reaction: UDP-glucose + trans-zeatin = UDP + O-beta-D-glucosyl-trans-zeatin.	5	13	0.384615	circ_def
GO:0050502	cis-zeatin O-beta-D-glucosyltransferase activity	Catalysis of the reaction: cis-zeatin + UDP-D-glucose = O-beta-D-glucosyl-cis-zeatin + UDP.	5	13	0.384615	circ_def
GO:0050502	cis-zeatin O-b-D-glucosyltransferase activity	Catalysis of the reaction: cis-zeatin + UDP-D-glucose = O-beta-D-glucosyl-cis-zeatin + UDP.	5	13	0.384615	circ_def
GO:0018376	peptidyl-asparagine hydroxylation to form L-erythro-beta-hydroxyasparagine	The posttranslational hydroxylation of peptidyl-asparagine to form peptidyl-L-erythro-beta-hydroxyasparagine; catalyzed by peptide-aspartate beta-dioxygenase (EC:1.14.11.16) (GO:0004597).	8	21	0.380952	circ_def
GO:0000217	DNA secondary structure binding	Interacting selectively with DNA containing secondary structure element such as cruciforms.	3	8	0.375	circ_def
GO:0000295	adenine nucleotide transporter activity	Transports adenine nucleotides (AMP, ADP, and ATP) across membranes.	3	8	0.375	circ_def
GO:0000357	U12-type catalytic spliceosome formation for first transesterification step	Formation of a catalytic U12-type spliceosome complex containing the pre-mRNA ready to perform the first splicing reaction.	6	16	0.375	circ_def
GO:0000369	U12-type nuclear mRNA 5' splice site recognition	Recognition of the intron 5'-splice site by components of the assembling U12-type spliceosome. The U11 snRNP is thought to play a role in recognition of the U12-type 5'-splice site.	6	16	0.375	circ_def
GO:0000369	U12-type nuclear mRNA 5'-splice site recognition	Recognition of the intron 5'-splice site by components of the assembling U12-type spliceosome. The U11 snRNP is thought to play a role in recognition of the U12-type 5'-splice site.	6	16	0.375	circ_def
GO:0000916	cytokinesis actomyosin ring contraction	The process of an actomyosin ring, which functions in cytokinesis, getting smaller in diameter.	3	8	0.375	circ_def
GO:0001320	age-dependent response to reactive oxygen species during chronological cell aging	Responses arising in non-dividing cells as they age that are induced by any reactive oxygen species, including singlet oxygen, superoxide, and oxygen free radicals.	6	16	0.375	circ_def
GO:0001532	IL-21R	Combining with interleukin-21 to initiate a change in cell activity.	3	8	0.375	circ_def
GO:0001532	interleukin-21 receptor activity	Combining with interleukin-21 to initiate a change in cell activity.	3	8	0.375	circ_def
GO:0001601	peptide YY receptor activity	Combining with gut peptide YY to initiate a change in cell activity.	3	8	0.375	circ_def
GO:0001602	pancreatic polypeptide receptor activity	Combining with pancreatic polypeptide PP to initiate a change in cell activity.	3	8	0.375	circ_def
GO:0001672	regulation of chromatin assembly disassembly	Any process that modulates the frequency, rate or extent of chromatin assembly or disassembly.	3	8	0.375	circ_def
GO:0001699	acetylcholine-induced gastric acid secretion	The regulated release of gastric acid by parietal cells in response to acetylcholine.	3	8	0.375	circ_def
GO:0001750	photoreceptor outer segment	The outer segment of a vertebrate photoreceptor that contains discs of photoreceptive membranes.	3	8	0.375	circ_def
GO:0001779	natural killer cell differentiation	The process by which a hemopoietic stem cell acquires the characteristics of a natural killer cell.	3	8	0.375	circ_def
GO:0001829	trophectoderm cell differentiation	The differentiation of trophectoderm cells (Theiler Stage 4, trophectoderm; EMAP:19).	3	8	0.375	circ_def
GO:0004057	arginyltransferase activity	Catalysis of the reaction: L-arginyl-tRNA + protein = tRNA + L-arginyl-protein.	3	8	0.375	circ_def
GO:0004057	arginyl-tRNA-protein transferase	Catalysis of the reaction: L-arginyl-tRNA + protein = tRNA + L-arginyl-protein.	3	8	0.375	circ_def
GO:0004113	2' 3'-cyclic-nucleotide 3'-phosphodiesterase activity	Catalysis of the reaction: nucleoside 2',3'-cyclic phosphate + H2O = nucleoside 2'-phosphate.	3	8	0.375	circ_def
GO:0004113	2' 3'-cyclic nucleotide 3'-phosphodiesterase activity	Catalysis of the reaction: nucleoside 2',3'-cyclic phosphate + H2O = nucleoside 2'-phosphate.	3	8	0.375	circ_def
GO:0004114	3' 5'-cyclic-nucleotide phosphodiesterase activity	Catalysis of the reaction: nucleoside 3',5'-cyclic phosphate + H2O = nucleoside 5'-phosphate.	3	8	0.375	circ_def
GO:0004114	3' 5' cyclic-nucleotide phosphodiesterase activity	Catalysis of the reaction: nucleoside 3',5'-cyclic phosphate + H2O = nucleoside 5'-phosphate.	3	8	0.375	circ_def
GO:0004860	protein kinase inhibitor activity	Stops, prevents or reduces the activity of a protein kinase, an enzyme which phosphorylates a protein.	3	8	0.375	circ_def
GO:0004895	cell adhesion receptor activity	OBSOLETE. Combining with cell adhesion molecules to initiate a change in cell activity.	3	8	0.375	circ_def
GO:0004906	interferon-gamma receptor activity	Combining with interferon-gamma to initiate a change in cell activity.	3	8	0.375	circ_def
GO:0004911	interleukin-2 receptor activity	Combining with interleukin-2 to initiate a change in cell activity.	3	8	0.375	circ_def
GO:0004911	IL-2R	Combining with interleukin-2 to initiate a change in cell activity.	3	8	0.375	circ_def
GO:0004912	interleukin-3 receptor activity	Combining with interleukin-3 to initiate a change in cell activity.	3	8	0.375	circ_def
GO:0004912	IL-3R	Combining with interleukin-3 to initiate a change in cell activity.	3	8	0.375	circ_def
GO:0004913	IL-4R	Combining with interleukin-4 to initiate a change in cell activity.	3	8	0.375	circ_def
GO:0004913	interleukin-4 receptor activity	Combining with interleukin-4 to initiate a change in cell activity.	3	8	0.375	circ_def
GO:0004914	IL-5R	Combining with interleukin-5 to initiate a change in cell activity.	3	8	0.375	circ_def
GO:0004914	interleukin-5 receptor activity	Combining with interleukin-5 to initiate a change in cell activity.	3	8	0.375	circ_def
GO:0004915	IL-6R	Combining with interleukin-6 to initiate a change in cell activity.	3	8	0.375	circ_def
GO:0004915	interleukin-6 receptor activity	Combining with interleukin-6 to initiate a change in cell activity.	3	8	0.375	circ_def
GO:0004917	interleukin-7 receptor activity	Combining with interleukin-7 to initiate a change in cell activity.	3	8	0.375	circ_def
GO:0004917	IL-7R	Combining with interleukin-7 to initiate a change in cell activity.	3	8	0.375	circ_def
GO:0004918	interleukin-8 receptor activity	Combining with interleukin-8 to initiate a change in cell activity.	3	8	0.375	circ_def
GO:0004918	IL-8R	Combining with interleukin-8 to initiate a change in cell activity.	3	8	0.375	circ_def
GO:0004919	IL-9R	Combining with interleukin-9 to initiate a change in cell activity.	3	8	0.375	circ_def
GO:0004919	interleukin-9 receptor activity	Combining with interleukin-9 to initiate a change in cell activity.	3	8	0.375	circ_def
GO:0004920	IL-10R	Combining with interleukin-10 to initiate a change in cell activity.	3	8	0.375	circ_def
GO:0004920	interleukin-10 receptor activity	Combining with interleukin-10 to initiate a change in cell activity.	3	8	0.375	circ_def
GO:0004921	interleukin-11 receptor activity	Combining with interleukin-11 to initiate a change in cell activity.	3	8	0.375	circ_def
GO:0004921	IL-11R	Combining with interleukin-11 to initiate a change in cell activity.	3	8	0.375	circ_def
GO:0004979	beta-endorphin receptor activity	Combining with beta-endorphin to initiate a change in cell activity.	3	8	0.375	circ_def
GO:0005632	inner layer of spore wall	Either of the two innermost layers of the spore wall, as described in Saccharomyces.	3	8	0.375	circ_def
GO:0006075	beta-1 3 glucan biosynthesis	The formation from simpler components of beta-1,3 glucans.	3	8	0.375	circ_def
GO:0006076	beta-1 3 glucan catabolism	The breakdown into simpler components of beta-1,3 glucans.	3	8	0.375	circ_def
GO:0006078	beta-1 6 glucan biosynthesis	The formation from simpler components of beta-1,6 glucans.	3	8	0.375	circ_def
GO:0006079	beta-1 6 glucan catabolism	The breakdown into simpler components of beta-1,6 glucans.	3	8	0.375	circ_def
GO:0006086	pyruvate dehydrogenase pathway	The formation of acetyl-CoA from simpler components, including pyruvate.	3	8	0.375	circ_def
GO:0006086	acetyl-CoA biosynthesis from pyruvate	The formation of acetyl-CoA from simpler components, including pyruvate.	3	8	0.375	circ_def
GO:0006286	base-excision repair base-free sugar-phosphate removal	Excision of the sugar phosphate residue at an AP site by a phosphodiesterase enzyme.	3	8	0.375	circ_def
GO:0006356	regulation of transcription from Pol I promoter	Any process that modulates the frequency, rate or extent of transcription from Pol I promoter.	3	8	0.375	circ_def
GO:0006469	negative regulation of protein kinase activity	Any process that stops, prevents or reduces the rate of protein kinase activity.	3	8	0.375	circ_def
GO:0006496	terminal N-glycosylation	The glycosylation of an N atom of a free alpha amino terminal of a peptide.	3	8	0.375	circ_def
GO:0006731	coenzyme and prosthetic group metabolism	The chemical reactions and physical changes involving coenzymes and prosthetic groups.	3	8	0.375	circ_def
GO:0006760	folic acid and derivative metabolism	The chemical reactions and physical changes involving folic acid and its derivatives.	3	8	0.375	circ_def
GO:0006760	folate and derivative metabolism	The chemical reactions and physical changes involving folic acid and its derivatives.	3	8	0.375	circ_def
GO:0006840	mitochondrial alpha-ketoglutarate malate transport	The directed movement of alpha-ketoglutarate and malate into, out of or within a mitochondrion.	3	8	0.375	circ_def
GO:0006840	mitochondrial oxoglutarate malate transport	The directed movement of alpha-ketoglutarate and malate into, out of or within a mitochondrion.	3	8	0.375	circ_def
GO:0006904	vesicle docking during the process of exocytosis	Initial attachment of a transport vesicle membrane with the target membrane during the process of exocytosis.	3	8	0.375	circ_def
GO:0006940	regulation of smooth muscle contraction	Any process that modulates the frequency, rate or extent of smooth muscle contraction.	3	8	0.375	circ_def
GO:0006942	regulation of striated muscle contraction	Any process that modulates the frequency, rate or extent of striated muscle contraction.	3	8	0.375	circ_def
GO:0006962	male-specific antibacterial humoral response	An immune response against bacteria, specific to males and mediated through a body fluid.	3	8	0.375	circ_def
GO:0007063	regulation of sister chromatid cohesion	Any process that modulates the frequency, rate or extent of sister chromatid cohesion.	3	8	0.375	circ_def
GO:0007175	negative regulation of EGF receptor activity	Any process that stops, prevents or reduces the rate of EGF receptor activity.	3	8	0.375	circ_def
GO:0007175	EGF receptor downregulation	Any process that stops, prevents or reduces the rate of EGF receptor activity.	3	8	0.375	circ_def
GO:0007175	negative regulation of epidermal growth factor receptor activity	Any process that stops, prevents or reduces the rate of EGF receptor activity.	3	8	0.375	circ_def
GO:0007176	regulation of EGF receptor activity	Any process that modulates the frequency, rate or extent of EGF receptor activity.	3	8	0.375	circ_def
GO:0007176	regulation of epidermal growth factor receptor activity	Any process that modulates the frequency, rate or extent of EGF receptor activity.	3	8	0.375	circ_def
GO:0007194	negative regulation of adenylate cyclase activity	Any process that stops, prevents or reduces the rate of adenylate cyclase activity.	3	8	0.375	circ_def
GO:0007202	phospholipase C activation	A signaling pathway that leads to the upregulation of phospholipase C activity in response to the signal.	3	8	0.375	circ_def
GO:0007380	specification of segmental identity head	The specification of the characteristic structures of the head segment following establishment of segment boundaries.	3	8	0.375	circ_def
GO:0007381	specification of segmental identity labial segment	The specification of the characteristic structures of the labial segment following establishment of segment boundaries.	3	8	0.375	circ_def
GO:0007382	specification of segmental identity maxillary segment	The specification of the characteristic structures of the maxillary segment following establishment of segment boundaries.	3	8	0.375	circ_def
GO:0007383	specification of segmental identity antennal segment	The specification of the characteristic structures of the antennal segment following establishment of segment boundaries.	3	8	0.375	circ_def
GO:0007384	specification of segmental identity thorax	The specification of the characteristic structures of the thorax segment following establishment of segment boundaries.	3	8	0.375	circ_def
GO:0007385	specification of segmental identity abdomen	The specification of the characteristic structures of the abdomen segment following establishment of segment boundaries.	3	8	0.375	circ_def
GO:0007558	regulation of juvenile hormone secretion	Any process that modulates the frequency, rate or extent of juvenile hormone secretion.	3	8	0.375	circ_def
GO:0008058	ocellus pigment granule morphogenesis	Formation and development of the intracellular pigment storage granules in the Drosophila ocellus.	3	8	0.375	circ_def
GO:0008117	sphinganine-1-phosphate aldolase activity	Catalysis of the reaction: sphinganine 1-phosphate = phosphoethanolamine + palmitaldehyde.	3	8	0.375	circ_def
GO:0008117	sphingosine-1-phosphate lyase	Catalysis of the reaction: sphinganine 1-phosphate = phosphoethanolamine + palmitaldehyde.	3	8	0.375	circ_def
GO:0008286	insulin receptor signaling pathway	The series of molecular signals generated as a consequence of the insulin receptor binding to insulin.	3	8	0.375	circ_def
GO:0008286	insulin receptor signalling pathway	The series of molecular signals generated as a consequence of the insulin receptor binding to insulin.	3	8	0.375	circ_def
GO:0008368	Gram-negative bacterial binding	Interacting selectively with any part of a Gram-negative bacterial cell.	3	8	0.375	circ_def
GO:0008411	4-hydroxybutyrate CoA-transferase activity	Catalysis of the transfer of a coenzyme A (CoA) group to 4-hydroxybutyrate.	3	8	0.375	circ_def
GO:0008546	microtubule chromatin interaction	Physical interaction between microtubules and chromatin via DNA binding proteins.	3	8	0.375	circ_def
GO:0008590	regulation of frizzled signaling pathway	Any process that modulates the frequency, rate or extent of the frizzled signaling pathway.	3	8	0.375	circ_def
GO:0008590	regulation of frizzled signalling pathway	Any process that modulates the frequency, rate or extent of the frizzled signaling pathway.	3	8	0.375	circ_def
GO:0008592	regulation of Tl signalling pathway	Any process that modulates the frequency, rate or extent of the Tl signaling pathway.	3	8	0.375	circ_def
GO:0008592	regulation of Tl signaling pathway	Any process that modulates the frequency, rate or extent of the Tl signaling pathway.	3	8	0.375	circ_def
GO:0008592	regulation of Toll signaling pathway	Any process that modulates the frequency, rate or extent of the Tl signaling pathway.	3	8	0.375	circ_def
GO:0008593	regulation of N signalling pathway	Any process that modulates the frequency, rate or extent of the Notch signaling pathway.	3	8	0.375	circ_def
GO:0008593	regulation of N signaling pathway	Any process that modulates the frequency, rate or extent of the Notch signaling pathway.	3	8	0.375	circ_def
GO:0008593	regulation of Notch signaling pathway	Any process that modulates the frequency, rate or extent of the Notch signaling pathway.	3	8	0.375	circ_def
GO:0008594	photoreceptor cell morphogenesis	Morphogenesis of photoreceptors, sensory cells that react to the presence of light. As in Drosophila.	3	8	0.375	circ_def
GO:0008594	photoreceptor development	Morphogenesis of photoreceptors, sensory cells that react to the presence of light. As in Drosophila.	3	8	0.375	circ_def
GO:0008631	induction of apoptosis by oxidative stress	The activation, by oxidative stress, of any of the steps required for cell death by apoptosis.	3	8	0.375	circ_def
GO:0008663	2' 3'-cyclic-nucleotide 2'-phosphodiesterase activity	Catalysis of the reaction: nucleoside 2',3'-cyclic phosphate + H2O = nucleoside 3'-phosphate.	3	8	0.375	circ_def
GO:0009095	aromatic amino acid family biosynthesis prephenate pathway	The pathway of phenylalanine and tyrosine biosynthesis from chorismate, utilizing prephenate as an intermediate.	3	8	0.375	circ_def
GO:0009706	chloroplast inner membrane	The membrane of the chloroplast envelope that is closer to the chloroplast stroma and the plastid intermembrane space.	3	8	0.375	circ_def
GO:0009706	chloroplast inner envelope	The membrane of the chloroplast envelope that is closer to the chloroplast stroma and the plastid intermembrane space.	3	8	0.375	circ_def
GO:0009802	cinnamic acid ester biosynthesis	The formation from simpler components of ester derivatives of cinnamic acid, phenylpropenoic acid.	3	8	0.375	circ_def
GO:0009816	defense response to pathogenic bacteria incompatible interaction	A response of an organism to a pathogenic bacteria that prevents the occurrence or spread of disease.	3	8	0.375	circ_def
GO:0009816	resistance response to pathogenic bacteria	A response of an organism to a pathogenic bacteria that prevents the occurrence or spread of disease.	3	8	0.375	circ_def
GO:0009816	response to pathogenic bacteria	A response of an organism to a pathogenic bacteria that prevents the occurrence or spread of disease.	3	8	0.375	circ_def
GO:0009817	resistance response to pathogenic fungi	A response of an organism to a pathogenic fungi that prevents the occurrence or spread of disease.	3	8	0.375	circ_def
GO:0009817	defense response to pathogenic fungi incompatible interaction	A response of an organism to a pathogenic fungi that prevents the occurrence or spread of disease.	3	8	0.375	circ_def
GO:0009817	response to pathogenic fungi	A response of an organism to a pathogenic fungi that prevents the occurrence or spread of disease.	3	8	0.375	circ_def
GO:0009818	defense response to pathogenic protozoa incompatible interaction	A response of an organism to a pathogenic protozoa that prevents the occurrence or spread of disease.	3	8	0.375	circ_def
GO:0009818	response to pathogenic protozoa	A response of an organism to a pathogenic protozoa that prevents the occurrence or spread of disease.	3	8	0.375	circ_def
GO:0009818	resistance response to pathogenic protozoa	A response of an organism to a pathogenic protozoa that prevents the occurrence or spread of disease.	3	8	0.375	circ_def
GO:0009998	suppression of retinal cone cell fate	Any process that restricts, stops or prevents a cell from specifying into a retinal cone cell.	3	8	0.375	circ_def
GO:0009998	negative regulation of retinal cone cell fate	Any process that restricts, stops or prevents a cell from specifying into a retinal cone cell.	3	8	0.375	circ_def
GO:0010104	regulation of ethylene mediated signaling pathway	Any process that modulates the frequency, rate or extent of ethylene mediated signaling.	3	8	0.375	circ_def
GO:0010104	regulation of ethylene mediated signalling pathway	Any process that modulates the frequency, rate or extent of ethylene mediated signaling.	3	8	0.375	circ_def
GO:0010110	regulation of photosynthesis dark reaction	Any process that modulates the frequency, rate or extent of photosynthesis dark reaction.	3	8	0.375	circ_def
GO:0010112	regulation of systemic acquired resistance	Any process that modulates the frequency, rate or extent of systemic acquired resistance.	3	8	0.375	circ_def
GO:0010113	negative regulation of systemic acquired resistance	Any process that stops, prevents or reduces the rate of systemic acquired resistance.	3	8	0.375	circ_def
GO:0010115	regulation of abscisic acid biosynthesis	Any process that modulates the frequency, rate or extent of abscisic acid biosynthesis.	3	8	0.375	circ_def
GO:0010185	regulation of cellular defense response	Any process that modulates the frequency, rate or extent of cellular defense response.	3	8	0.375	circ_def
GO:0012502	induction of programmed cell death	A process which directly activates any of the steps required for programmed cell death.	3	8	0.375	circ_def
GO:0015044	rubredoxin-NAD+ reductase activity	Catalysis of the reaction: reduced rubredoxin + NAD+ = oxidized rubredoxin + NADH + H+.	3	8	0.375	circ_def
GO:0015044	NADH :rubredoxin reductase activity	Catalysis of the reaction: reduced rubredoxin + NAD+ = oxidized rubredoxin + NADH + H+.	3	8	0.375	circ_def
GO:0015534	proline glycine betaine :proton sodium symporter	OBSOLETE. Catalysis of the reaction: (proline, glycine or betaine)(out) + (H+ or Na+)(out) = (proline, glycine or betaine)(in) + (H+ or Na+)(in).	3	8	0.375	circ_def
GO:0015534	proline glycine betaine :hydrogen sodium symporter activity	OBSOLETE. Catalysis of the reaction: (proline, glycine or betaine)(out) + (H+ or Na+)(out) = (proline, glycine or betaine)(in) + (H+ or Na+)(in).	3	8	0.375	circ_def
GO:0015621	ferric triacetylfusarinine C transporter activity	Enables the directed movement of ferric triacetylfusarinine C into, out of, within or between cells.	3	8	0.375	circ_def
GO:0015731	3-hydroxyphenyl propanoate transport	The directed movement of 3-hydroxyphenyl propanoate into, out of, within or between cells.	3	8	0.375	circ_def
GO:0015731	3-hydroxyphenyl propionate transport	The directed movement of 3-hydroxyphenyl propanoate into, out of, within or between cells.	3	8	0.375	circ_def
GO:0015801	aromatic amino acid transport	The directed movement of aromatic amino acids, amino acids with aromatic ring, into, out of, within or between cells.	3	8	0.375	circ_def
GO:0015869	DNA-protein complex transport	The directed movement of DNA-protein complexes into, out of, within or between cells.	3	8	0.375	circ_def
GO:0016187	synaptic vesicle internalization	Internalization of the contents of a synaptic vesicle into the postsynaptic membrane following endocytosis.	3	8	0.375	circ_def
GO:0016320	endoplasmic reticulum membrane fusion	The joining of 2 or more lipid bilayer membranes that surround the endoplasmic reticulum.	3	8	0.375	circ_def
GO:0016479	negative regulation of transcription from Pol I promoter	Any process that stops, prevents or reduces the rate of transcription from Pol I promoter.	3	8	0.375	circ_def
GO:0016515	interleukin-13 receptor activity	Combining with interleukin-13 to initiate a change in cell activity.	3	8	0.375	circ_def
GO:0016515	IL-13R	Combining with interleukin-13 to initiate a change in cell activity.	3	8	0.375	circ_def
GO:0016517	interleukin-12 receptor activity	Combining with interleukin-12 to initiate a change in cell activity.	3	8	0.375	circ_def
GO:0016517	IL-12R	Combining with interleukin-12 to initiate a change in cell activity.	3	8	0.375	circ_def
GO:0016518	interleukin-14 receptor activity	Combining with interleukin-14 to initiate a change in cell activity.	3	8	0.375	circ_def
GO:0016518	IL-14R	Combining with interleukin-14 to initiate a change in cell activity.	3	8	0.375	circ_def
GO:0016642	oxidoreductase activity acting on the CH-NH2 group of donors disulfide as acceptor	Catalysis of an oxidation-reduction (redox) reaction in which a CH-NH2 group acts as a hydrogen or electron donor and reduces a disulfide group.	6	16	0.375	circ_def
GO:0016642	oxidoreductase activity acting on the CH-NH2 group of donors disulphide as acceptor	Catalysis of an oxidation-reduction (redox) reaction in which a CH-NH2 group acts as a hydrogen or electron donor and reduces a disulfide group.	6	16	0.375	circ_def
GO:0016838	carbon-oxygen lyase activity acting on phosphates	Catalysis of the cleavage of a carbon-oxygen bond by elimination of a phosphate.	3	8	0.375	circ_def
GO:0017056	structural constituent of nuclear pore	The action of a molecule that contributes to the structural integrity of the nuclear pore complex.	3	8	0.375	circ_def
GO:0018026	peptidyl-lysine mono-methylation	The methylation of peptidyl-lysine to form peptidyl-N6-methyl-L-lysine.	3	8	0.375	circ_def
GO:0018028	peptidyl-lysine myristoylation	The myristoylation of peptidyl-lysine to form peptidyl-N6-myristoyl-L-lysine.	3	8	0.375	circ_def
GO:0018028	peptidyl-lysine myristylation	The myristoylation of peptidyl-lysine to form peptidyl-N6-myristoyl-L-lysine.	3	8	0.375	circ_def
GO:0018029	peptidyl-lysine palmitoylation	The palmitoylation of peptidyl-lysine to form peptidyl-N6-palmitoyl-L-lysine.	3	8	0.375	circ_def
GO:0018055	peptidyl-lysine lipoylation	The lipoylation of peptidyl-lysine to form peptidyl-N6-lipoyl-L-lysine.	3	8	0.375	circ_def
GO:0018068	peptidyl-L-2' 4' 5'-topaquinone biosynthesis from peptidyl-tyrosine	The posttranslational modification of protein tyrosine to L-2',4',5'-topaquinone, characteristic of the active site of copper amine oxidases.	6	16	0.375	circ_def
GO:0018145	DNA-protein covalent cross-linking via peptidyl-serine	The formation of a covalent cross-link between DNA and a peptidyl-serine residue by the formation of O-(phospho-5'-DNA)-L-serine.	6	16	0.375	circ_def
GO:0018148	RNA-protein covalent cross-linking via peptidyl-tyrosine	The formation of a covalent cross-link between RNA and a peptidyl-tyrosine residue by the formation of O4'-(phospho-5'-RNA)-L-tyrosine.	6	16	0.375	circ_def
GO:0018164	DNA-protein covalent cross-linking via peptidyl-threonine	The formation of a covalent cross-link between DNA and a peptidyl-threonine residue by the formation of O-(phospho-5'-DNA)-L-threonine.	6	16	0.375	circ_def
GO:0018218	peptidyl-cysteine phosphorylation	The phosphorylation of peptidyl-cysteine to form peptidyl-S-phospho-L-cysteine.	3	8	0.375	circ_def
GO:0018220	peptidyl-threonine palmitoylation	The palmitoylation of peptidyl-threonine to form peptidyl-O-palmitoyl-L-threonine.	3	8	0.375	circ_def
GO:0018320	enzyme active site formation via S-methyl-L-cysteine	The transient methylation of peptidyl-cysteine to form S-methyl-L-cysteine.	3	8	0.375	circ_def
GO:0018326	enzyme active site formation via S-acetyl-L-cysteine	The transient acetylation of peptidyl-cysteine to form S-acetyl-L-cysteine.	3	8	0.375	circ_def
GO:0018339	peptidyl-L-beta-methylthioaspartic acid biosynthesis from peptidyl-aspartic acid	The posttranslation modification of peptidyl-aspartic acid to form peptidyl-L-beta-methylthioaspartic acid, typical of bacterial ribosomal protein S12.	6	16	0.375	circ_def
GO:0018444	translation release factor complex	A heterodimeric complex involved in the release of a nascent polypeptide chain from a ribosome.	3	8	0.375	circ_def
GO:0018444	eukaryotic peptide chain release factor	A heterodimeric complex involved in the release of a nascent polypeptide chain from a ribosome.	3	8	0.375	circ_def
GO:0018444	peptide chain release factor	A heterodimeric complex involved in the release of a nascent polypeptide chain from a ribosome.	3	8	0.375	circ_def
GO:0018769	2-hydroxy-6-oxoocta-2 4-dienoate hydrolase activity	Catalysis of the reaction: 2-hydroxy-6-oxoocta-2,4-dienoate + H2O = H+ + propanoate + cis-2-hydroxypenta-2,4-dienoate.	6	16	0.375	circ_def
GO:0018855	2-oxo-delta3-4 5 5-trimethylcyclopentenylacetyl-CoA synthetase activity	Catalysis of the reaction: 2-oxo-delta3-4,5,5-trimethylcyclopentenylacetate + ATP + CoA = AMP + diphosphate + 2-oxo-delta3-4,5,5-trimethylcyclopentenylacetyl-CoA.	6	16	0.375	circ_def
GO:0019174	tetrahydrothiophene 1-oxide reductase activity	Catalysis of the reaction: tetrahydrothiophene 1-oxide + reduced acceptor = tetrahydrothiophene + acceptor.	3	8	0.375	circ_def
GO:0019175	alpha-ribazole-5'-P phosphatase activity	Catalysis of the reaction: alpha-ribazole-5'-phosphate = alpha-ribazole + phosphate.	3	8	0.375	circ_def
GO:0019248	D-lactate biosynthesis from methylglyoxal	The formation of D-lactate from simpler components, including methylglyoxal.	3	8	0.375	circ_def
GO:0019397	gallate catabolism via 2-pyrone-4 6-dicarboxylate	The breakdown into simpler components of gallate, the anion of gallic acid, via the intermediate 2-pyrone-4,6-dicarboxylate.	6	16	0.375	circ_def
GO:0019431	acetyl-CoA biosynthesis from ethanol	The formation of acetyl-CoA from simpler components, including ethanol.	3	8	0.375	circ_def
GO:0019442	tryptophan catabolism to acetyl-CoA	The breakdown of tryptophan into simpler components, including acetyl-CoA.	3	8	0.375	circ_def
GO:0019449	L-cysteine catabolism to hypotaurine	The breakdown of L-cysteine into simpler components, including hypotaurine.	3	8	0.375	circ_def
GO:0019450	L-cysteine catabolism to pyruvate	The breakdown of L-cysteine into simpler components, including pyruvate.	3	8	0.375	circ_def
GO:0019452	L-cysteine catabolism to taurine	The breakdown of L-cysteine into simpler components, including taurine.	3	8	0.375	circ_def
GO:0019454	L-cysteine catabolism via cystine using glutathione-cystine transhydrogenase	The breakdown into simpler components, via the compound cystine, of L-cysteine, catalyzed by the enzyme glutathione-cystine transhydrogenase (EC:1.8.4.4).	6	16	0.375	circ_def
GO:0019457	methionine catabolism to succinyl-CoA	The breakdown of methionine into simpler components, including succinyl-CoA.	3	8	0.375	circ_def
GO:0019462	glutamate catabolism to fumarate using glutaminase	The breakdown into fumarate of glutamate, catalyzed by the enzyme glutaminase (EC:3.5.1.2).	3	8	0.375	circ_def
GO:0019475	lysine fermentation	The breakdown of L-lysine into simpler components, including acetate.	3	8	0.375	circ_def
GO:0019475	L-lysine catabolism to acetate	The breakdown of L-lysine into simpler components, including acetate.	3	8	0.375	circ_def
GO:0019495	proline catabolism to 2-oxoglutarate	The breakdown of proline into simpler components, including 2-oxoglutarate.	3	8	0.375	circ_def
GO:0019551	glutamate catabolism to 2-oxoglutarate	The breakdown of glutamate into simpler components, including 2-oxoglutarate.	3	8	0.375	circ_def
GO:0019558	histidine catabolism to 2-oxoglutarate	The breakdown of histidine into simpler components, including 2-oxoglutarate.	3	8	0.375	circ_def
GO:0019595	non-phosphorylated glucose catabolism	The breakdown into simpler components of non-phosphorylated forms of glucose.	3	8	0.375	circ_def
GO:0019701	peptidyl-arginine delta-N-methylation	The methylation of peptidyl-arginine to form peptidyl-N5-methyl-L-arginine.	3	8	0.375	circ_def
GO:0019755	one-carbon compound transport	The directed movement of one-carbon compounds into, out of, within or between cells.	3	8	0.375	circ_def
GO:0019911	structural constituent of myelin sheath	The action of a molecule that contributes to the structural integrity of the myelin sheath of a nerve.	3	8	0.375	circ_def
GO:0030078	light-harvesting complex core complex	Light harvesting complex associated with the reaction complex of photosynthetic purple bacteria.	3	8	0.375	circ_def
GO:0030109	HLA-B specific inhibitory MHC class I receptor activity	A receptor that binds MHC class I molecules of the HLA-B subclass and mediates signaling that inhibits natural killer cell activity.	6	16	0.375	circ_def
GO:0030110	HLA-C specific inhibitory MHC class I receptor activity	A receptor that binds MHC class I molecules of the HLA-C subclass and mediates signaling that inhibits natural killer cell activity.	6	16	0.375	circ_def
GO:0030337	sliding clamp	An accessory subunit of DNA polymerase that acts to increase the processivity of polymerization.	3	8	0.375	circ_def
GO:0030337	DNA polymerase processivity factor activity	An accessory subunit of DNA polymerase that acts to increase the processivity of polymerization.	3	8	0.375	circ_def
GO:0030337	processivity clamp	An accessory subunit of DNA polymerase that acts to increase the processivity of polymerization.	3	8	0.375	circ_def
GO:0030368	IL-17R	Combining with interleukin-17 to initiate a change in cell activity.	3	8	0.375	circ_def
GO:0030368	interleukin-17 receptor activity	Combining with interleukin-17 to initiate a change in cell activity.	3	8	0.375	circ_def
GO:0030370	intercellular adhesion molecule-3 receptor binding	Interacting selectively with receptors for intercellular adhesion molecule-3 (ICAM-3), such as DC-SIGN and LFA-1.	6	16	0.375	circ_def
GO:0030370	ICAM-3 receptor ligand	Interacting selectively with receptors for intercellular adhesion molecule-3 (ICAM-3), such as DC-SIGN and LFA-1.	6	16	0.375	circ_def
GO:0030370	ICAM-3 receptor binding	Interacting selectively with receptors for intercellular adhesion molecule-3 (ICAM-3), such as DC-SIGN and LFA-1.	6	16	0.375	circ_def
GO:0030370	intercellular adhesion molecule-3 receptor ligand	Interacting selectively with receptors for intercellular adhesion molecule-3 (ICAM-3), such as DC-SIGN and LFA-1.	6	16	0.375	circ_def
GO:0030398	peroxisomal membrane degradation	Degradation of the membranes of cargo-carrying vesicles formed during peroxisome degradation.	3	8	0.375	circ_def
GO:0030552	3' 5'-cAMP binding	Interacting selectively with 3',5'-cAMP, the nucleotide adenosine 3',5'-cyclophosphate.	3	8	0.375	circ_def
GO:0030552	3' 5' cAMP binding	Interacting selectively with 3',5'-cAMP, the nucleotide adenosine 3',5'-cyclophosphate.	3	8	0.375	circ_def
GO:0030552	cyclic AMP binding	Interacting selectively with 3',5'-cAMP, the nucleotide adenosine 3',5'-cyclophosphate.	3	8	0.375	circ_def
GO:0030553	3' 5' cGMP binding	Interacting selectively with 3',5'-cGMP, the nucleotide guanosine 3',5'-cyclophosphate.	3	8	0.375	circ_def
GO:0030553	cyclic GMP binding	Interacting selectively with 3',5'-cGMP, the nucleotide guanosine 3',5'-cyclophosphate.	3	8	0.375	circ_def
GO:0030553	3' 5'-cGMP binding	Interacting selectively with 3',5'-cGMP, the nucleotide guanosine 3',5'-cyclophosphate.	3	8	0.375	circ_def
GO:0030668	dense granule membrane	The membrane surrounding a dense granule of the type found in apicomplexan parasites.	3	8	0.375	circ_def
GO:0030711	positive regulation of border cell delamination	Any process that increases the frequency, rate or extent of border cell delamination.	3	8	0.375	circ_def
GO:0030712	negative regulation of border cell delamination	Any process that decreases the frequency, rate or extent of border cell delamination.	3	8	0.375	circ_def
GO:0030799	regulation of cyclic nucleotide metabolism	Any process that modulates the frequency, rate or extent of cyclic nucleotide metabolism.	3	8	0.375	circ_def
GO:0030800	negative regulation of cyclic nucleotide metabolism	Any process that stops, prevents or reduces the rate of cyclic nucleotide metabolism.	3	8	0.375	circ_def
GO:0030801	positive regulation of cyclic nucleotide metabolism	term: Any process that activates or increases the rate of cyclic nucleotide metabolism.	3	8	0.375	circ_def
GO:0030802	regulation of cyclic nucleotide biosynthesis	Any process that modulates the frequency, rate or extent of cyclic nucleotide biosynthesis.	3	8	0.375	circ_def
GO:0030803	negative regulation of cyclic nucleotide biosynthesis	Any process that stops, prevents or reduces the rate of cyclic nucleotide biosynthesis.	3	8	0.375	circ_def
GO:0030805	regulation of cyclic nucleotide catabolism	Any process that modulates the frequency, rate or extent of cyclic nucleotide catabolism.	3	8	0.375	circ_def
GO:0030806	negative regulation of cyclic nucleotide catabolism	Any process that stops, prevents or reduces the rate of cyclic nucleotide catabolism.	3	8	0.375	circ_def
GO:0030840	negative regulation of intermediate filament polymerization	Any process that stops, prevents or reduces the rate of intermediate filament polymerization.	3	8	0.375	circ_def
GO:0030843	negative regulation of intermediate filament depolymerization	Any process that stops, prevents or reduces the rate of intermediate filament depolymerization.	3	8	0.375	circ_def
GO:0030856	regulation of epithelial cell differentiation	Any process that modulates the frequency, rate or extent of epithelial cell differentiation.	3	8	0.375	circ_def
GO:0030857	negative regulation of epithelial cell differentiation	Any process that stops, prevents or reduces the rate of epithelial cell differentiation.	3	8	0.375	circ_def
GO:0030878	thyroid gland development	Development of the thyroid gland; an endoderm-derived gland that produces thyroid hormone.	3	8	0.375	circ_def
GO:0030886	negative regulation of dendritic cell activation	Any process that stops, prevents or reduces the rate of dendritic cell activation.	3	8	0.375	circ_def
GO:0030887	positive regulation of dendritic cell activation	Any process that stimulates, induces or increases the rate of dendritic cell activation.	3	8	0.375	circ_def
GO:0035076	ecdysone receptor-mediated signaling pathway	The series of molecular signals generated by ecdysone binding to the ecdysone receptor complex.	3	8	0.375	circ_def
GO:0042008	IL-18R	Combining with interleukin-18 to initiate a change in cell activity.	3	8	0.375	circ_def
GO:0042008	interleukin-18 receptor activity	Combining with interleukin-18 to initiate a change in cell activity.	3	8	0.375	circ_def
GO:0042010	interleukin-15 receptor activity	Combining with interleukin-15 to initiate a change in cell activity.	3	8	0.375	circ_def
GO:0042010	IL-15R	Combining with interleukin-15 to initiate a change in cell activity.	3	8	0.375	circ_def
GO:0042012	IL-16R	Combining with interleukin-16 to initiate a change in cell activity.	3	8	0.375	circ_def
GO:0042012	interleukin-16 receptor activity	Combining with interleukin-16 to initiate a change in cell activity.	3	8	0.375	circ_def
GO:0042014	interleukin-19 receptor activity	Combining with interleukin-19 to initiate a change in cell activity.	3	8	0.375	circ_def
GO:0042014	IL-19R	Combining with interleukin-19 to initiate a change in cell activity.	3	8	0.375	circ_def
GO:0042016	IL-20R	Combining with interleukin-20 to initiate a change in cell activity.	3	8	0.375	circ_def
GO:0042016	interleukin-20 receptor activity	Combining with interleukin-20 to initiate a change in cell activity.	3	8	0.375	circ_def
GO:0042018	IL-22R	Combining with interleukin-22 to initiate a change in cell activity.	3	8	0.375	circ_def
GO:0042018	interleukin-22 receptor activity	Combining with interleukin-22 to initiate a change in cell activity.	3	8	0.375	circ_def
GO:0042020	interleukin-23 receptor activity	Combining with interleukin-23 to initiate a change in cell activity.	3	8	0.375	circ_def
GO:0042020	IL-23R	Combining with interleukin-23 to initiate a change in cell activity.	3	8	0.375	circ_def
GO:0042037	peptidyl-histidine pros-methylation	The methylation of peptidyl-L-histidine to form peptidyl-L-3'-methyl-L-histidine (otherwise known as pi-methylhistidine, pros-methylhistidine).	6	16	0.375	circ_def
GO:0042037	peptidyl-histidine methylation to form pros-methylhistidine	The methylation of peptidyl-L-histidine to form peptidyl-L-3'-methyl-L-histidine (otherwise known as pi-methylhistidine, pros-methylhistidine).	6	16	0.375	circ_def
GO:0042038	peptidyl-histidine methylation to form tele-methylhistidine	The methylation of peptidyl-L-histidine to form peptidyl-L-1'-methyl-L-histidine (otherwise known as tau-methylhistidine, tele-methylhistidine).	6	16	0.375	circ_def
GO:0042038	peptidyl-histidine tele-methylation	The methylation of peptidyl-L-histidine to form peptidyl-L-1'-methyl-L-histidine (otherwise known as tau-methylhistidine, tele-methylhistidine).	6	16	0.375	circ_def
GO:0042087	T-cell mediated immunity	A defense response that is mediated by cells rather than antibody or other humoral factors.	3	8	0.375	circ_def
GO:0042087	cell-mediated immune response	A defense response that is mediated by cells rather than antibody or other humoral factors.	3	8	0.375	circ_def
GO:0042104	positive regulation of activated T-cell proliferation	Any process that activates or increases the rate or extent of activated T-cell proliferation.	3	8	0.375	circ_def
GO:0042267	natural killer cell mediated cytolysis	The rupture of cell membranes and the loss of cytoplasm caused by a natural killer cell.	3	8	0.375	circ_def
GO:0042267	natural killer-cell mediated cytolysis	The rupture of cell membranes and the loss of cytoplasm caused by a natural killer cell.	3	8	0.375	circ_def
GO:0042305	specification of segmental identity mandibular segment	The specification of the characteristic structures of the mandibular segment following establishment of segment boundaries.	3	8	0.375	circ_def
GO:0042313	protein kinase C deactivation	Any process resulting in the inhibition or termination of the activity of protein kinase C.	3	8	0.375	circ_def
GO:0042364	water-soluble vitamin biosynthesis	The formation from simpler components of any of a diverse group of vitamins that are soluble in water.	3	8	0.375	circ_def
GO:0042365	water-soluble vitamin catabolism	The breakdown into simpler components of any of a diverse group of vitamins that are soluble in water.	3	8	0.375	circ_def
GO:0042478	regulation of eye photoreceptor cell development	Any process that modulates the frequency, rate or extent of eye photoreceptor development.	3	8	0.375	circ_def
GO:0042478	regulation of eye photoreceptor development	Any process that modulates the frequency, rate or extent of eye photoreceptor development.	3	8	0.375	circ_def
GO:0042480	negative regulation of eye photoreceptor cell development	Any process that stops, prevents or reduces the rate of eye photoreceptor development.	3	8	0.375	circ_def
GO:0042480	negative regulation of eye photoreceptor development	Any process that stops, prevents or reduces the rate of eye photoreceptor development.	3	8	0.375	circ_def
GO:0042502	tyrosine phosphorylation of Stat2 protein	The process of introducing a phosphoric group to a tyrosine residue of a Stat2 protein.	3	8	0.375	circ_def
GO:0042503	tyrosine phosphorylation of Stat3 protein	The process of introducing a phosphoric group to a tyrosine residue of a Stat3 protein.	3	8	0.375	circ_def
GO:0042504	tyrosine phosphorylation of Stat4 protein	The process of introducing a phosphoric group to a tyrosine residue of a Stat4 protein.	3	8	0.375	circ_def
GO:0042505	tyrosine phosphorylation of Stat6 protein	The process of introducing a phosphoric group to a tyrosine residue of a Stat6 protein.	3	8	0.375	circ_def
GO:0042506	tyrosine phosphorylation of Stat5 protein	The process of introducing a phosphoric group to a tyrosine residue of a Stat5 protein.	3	8	0.375	circ_def
GO:0042507	tyrosine phosphorylation of Stat7 protein	The process of introducing a phosphoric group to a tyrosine residue of a Stat7 protein.	3	8	0.375	circ_def
GO:0042508	tyrosine phosphorylation of Stat1 protein	The process of introducing a phosphoric group to a tyrosine residue of a Stat1 protein.	3	8	0.375	circ_def
GO:0042689	regulation of crystal cell differentiation	Any process that modulates the frequency, rate or extent of crystal cell differentiation.	3	8	0.375	circ_def
GO:0042690	negative regulation of crystal cell differentiation	Any process that stops, prevents or reduces the rate of crystal cell differentiation.	3	8	0.375	circ_def
GO:0042889	3-phenylpropionate transport	The directed movement of 3-phenylpropionic acid into, out of, within or between cells.	3	8	0.375	circ_def
GO:0042889	3-phenylpropionic acid transport	The directed movement of 3-phenylpropionic acid into, out of, within or between cells.	3	8	0.375	circ_def
GO:0042889	HCA transport	The directed movement of 3-phenylpropionic acid into, out of, within or between cells.	3	8	0.375	circ_def
GO:0042889	hydrocinnamic acid transport	The directed movement of 3-phenylpropionic acid into, out of, within or between cells.	3	8	0.375	circ_def
GO:0042920	acid transport	The directed movement of 3-hydroxyphenylpropionic acid into, out of, within or between cells.	3	8	0.375	circ_def
GO:0042920	m-hydroxyphenylpropionic acid transport	The directed movement of 3-hydroxyphenylpropionic acid into, out of, within or between cells.	3	8	0.375	circ_def
GO:0042920	3-hydroxyphenylpropionic acid transport	The directed movement of 3-hydroxyphenylpropionic acid into, out of, within or between cells.	3	8	0.375	circ_def
GO:0042922	neuromedin U receptor binding	Interacting selectively with one or more specific sites on a neuromedin U receptor.	3	8	0.375	circ_def
GO:0045069	regulation of viral genome replication	Any process that modulates the frequency, rate or extent of viral genome replication.	3	8	0.375	circ_def
GO:0045071	negative regulation of viral genome replication	Any process that stops, prevents or reduces the rate of viral genome replication.	3	8	0.375	circ_def
GO:0045091	regulation of retroviral genome replication	Any process that modulates the frequency, rate or extent of retroviral genome replication.	3	8	0.375	circ_def
GO:0045175	basal protein localization	The process that leads to the specific localization of proteins to basal regions of the cell.	3	8	0.375	circ_def
GO:0045176	apical protein localization	The process that leads to the specific localization of proteins to apical regions of the cell.	3	8	0.375	circ_def
GO:0045233	Ly49i	A receptor found on the surface of natural killer cells which binds Class I MHC antigens and is required for activation of NK activity. It belongs to the Ly49i family.	6	16	0.375	circ_def
GO:0045233	natural killer cell receptor activity	A receptor found on the surface of natural killer cells which binds Class I MHC antigens and is required for activation of NK activity. It belongs to the Ly49i family.	6	16	0.375	circ_def
GO:0045305	regulator of establishment of competence for transformation activity	OBSOLETE. Functions to either promote or inhibit the establishment of competence for transformation.	3	8	0.375	circ_def
GO:0045442	beta-lactam hydroxylase	Catalysis of the hydroxylation of deacetoxycephalosporin C in the 3' position to form deacetylcephalosporin C.	3	8	0.375	circ_def
GO:0045442	deacetoxycephalosporin C hydroxylase activity	Catalysis of the hydroxylation of deacetoxycephalosporin C in the 3' position to form deacetylcephalosporin C.	3	8	0.375	circ_def
GO:0045442	DACS	Catalysis of the hydroxylation of deacetoxycephalosporin C in the 3' position to form deacetylcephalosporin C.	3	8	0.375	circ_def
GO:0045442	deacetylcephalosporin C synthetase	Catalysis of the hydroxylation of deacetoxycephalosporin C in the 3' position to form deacetylcephalosporin C.	3	8	0.375	circ_def
GO:0045477	regulation of nurse cell apoptosis	Any process that modulates the frequency, rate or extent of nurse cell apoptosis.	3	8	0.375	circ_def
GO:0045501	regulation of sev signaling pathway	Any process that modulates the frequency, rate or extent of the sevenless signaling pathway.	3	8	0.375	circ_def
GO:0045501	regulation of sevenless signaling pathway	Any process that modulates the frequency, rate or extent of the sevenless signaling pathway.	3	8	0.375	circ_def
GO:0045501	regulation of sevenless signalling pathway	Any process that modulates the frequency, rate or extent of the sevenless signaling pathway.	3	8	0.375	circ_def
GO:0045506	interleukin-24 receptor activity	Combining with interleukin-24 to initiate a change in cell activity.	3	8	0.375	circ_def
GO:0045506	IL-24R	Combining with interleukin-24 to initiate a change in cell activity.	3	8	0.375	circ_def
GO:0045507	interleukin-25 receptor activity	Combining with interleukin-25 to initiate a change in cell activity.	3	8	0.375	circ_def
GO:0045507	IL-25R	Combining with interleukin-25 to initiate a change in cell activity.	3	8	0.375	circ_def
GO:0045508	interleukin-26 receptor activity	Combining with interleukin-26 to initiate a change in cell activity.	3	8	0.375	circ_def
GO:0045508	IL-26R	Combining with interleukin-26 to initiate a change in cell activity.	3	8	0.375	circ_def
GO:0045509	IL-27R	Combining with interleukin-27 to initiate a change in cell activity.	3	8	0.375	circ_def
GO:0045509	interleukin-27 receptor activity	Combining with interleukin-27 to initiate a change in cell activity.	3	8	0.375	circ_def
GO:0045570	regulation of imaginal disc growth	Any process that modulates the frequency, rate or extent of the growth of the imaginal disc.	3	8	0.375	circ_def
GO:0045571	negative regulation of imaginal disc growth	Any process that stops, prevents or reduces the rate of imaginal disc growth.	3	8	0.375	circ_def
GO:0045579	positive regulation of B-cell differentiation	Any process that activates or increases the rate of B-cell differentiation.	3	8	0.375	circ_def
GO:0045585	positive regulation of cytotoxic T-cell differentiation	Any process that activates or increases the rate of cytotoxic T-cell differentiation.	3	8	0.375	circ_def
GO:0045591	positive regulation of suppressor T-cell differentiation	Any process that activates or increases the rate of suppressor T-cell differentiation.	3	8	0.375	circ_def
GO:0045601	regulation of endothelial cell differentiation	Any process that modulates the frequency, rate or extent of endothelial cell differentiation.	3	8	0.375	circ_def
GO:0045602	negative regulation of endothelial cell differentiation	Any process that stops, prevents or reduces the rate of endothelial cell differentiation.	3	8	0.375	circ_def
GO:0045604	regulation of epidermal cell differentiation	Any process that modulates the frequency, rate or extent of epidermal cell differentiation.	3	8	0.375	circ_def
GO:0045605	negative regulation of epidermal cell differentiation	Any process that stops, prevents or reduces the rate of epidermal cell differentiation.	3	8	0.375	circ_def
GO:0045607	regulation of hair cell differentiation	Any process that modulates the frequency, rate or extent of hair cell differentiation.	3	8	0.375	circ_def
GO:0045608	negative regulation of hair cell differentiation	Any process that stops, prevents or reduces the rate of hair cell differentiation.	3	8	0.375	circ_def
GO:0045624	positive regulation of T-helper cell differentiation	Any process that activates or increases the rate of T-helper cell differentiation.	3	8	0.375	circ_def
GO:0045685	regulation of glia cell differentiation	Any process that modulates the frequency, rate or extent of glia cell differentiation.	3	8	0.375	circ_def
GO:0045685	regulation of glial cell differentiation	Any process that modulates the frequency, rate or extent of glia cell differentiation.	3	8	0.375	circ_def
GO:0045686	negative regulation of glial cell differentiation	Any process that stops, prevents or reduces the rate of glia cell differentiation.	3	8	0.375	circ_def
GO:0045686	negative regulation of glia cell differentiation	Any process that stops, prevents or reduces the rate of glia cell differentiation.	3	8	0.375	circ_def
GO:0045688	regulation of antipodal cell differentiation	Any process that modulates the frequency, rate or extent of antipodal cell differentiation.	3	8	0.375	circ_def
GO:0045689	negative regulation of antipodal cell differentiation	Any process that stops, prevents or reduces the rate of antipodal cell differentiation.	3	8	0.375	circ_def
GO:0045697	regulation of synergid cell differentiation	Any process that modulates the frequency, rate or extent of synergid cell differentiation.	3	8	0.375	circ_def
GO:0045698	negative regulation of synergid cell differentiation	Any process that stops, prevents or reduces the rate of synergid cell differentiation.	3	8	0.375	circ_def
GO:0045700	regulation of spermatid nuclear differentiation	Any process that modulates the frequency, rate or extent of spermatid nuclear differentiation.	3	8	0.375	circ_def
GO:0045701	negative regulation of spermatid nuclear differentiation	Any process that stops, prevents or reduces the rate of spermatid nuclear differentiation.	3	8	0.375	circ_def
GO:0045704	regulation of salivary gland determination	Any process that modulates the frequency, rate or extent of salivary gland determination.	3	8	0.375	circ_def
GO:0045705	negative regulation of salivary gland determination	Any process that stops, prevents or reduces the rate of salivary gland determination.	3	8	0.375	circ_def
GO:0045746	negative regulation of Notch signaling pathway	Any process that stops, prevents or reduces the rate of the Notch signaling pathway.	3	8	0.375	circ_def
GO:0045746	negative regulation of N signalling pathway	Any process that stops, prevents or reduces the rate of the Notch signaling pathway.	3	8	0.375	circ_def
GO:0045746	negative regulation of N signaling pathway	Any process that stops, prevents or reduces the rate of the Notch signaling pathway.	3	8	0.375	circ_def
GO:0045751	negative regulation of Tl signalling pathway	Any process that stops, prevents or reduces the rate of the Tl signaling pathway.	3	8	0.375	circ_def
GO:0045751	negative regulation of Toll signaling pathway	Any process that stops, prevents or reduces the rate of the Tl signaling pathway.	3	8	0.375	circ_def
GO:0045751	negative regulation of Tl signaling pathway	Any process that stops, prevents or reduces the rate of the Tl signaling pathway.	3	8	0.375	circ_def
GO:0045761	regulation of adenylate cyclase activity	Any process that modulates the frequency, rate or extent of adenylate cyclase activity.	3	8	0.375	circ_def
GO:0045799	positive regulation of chromatin assembly disassembly	Any process that activates or increases the rate of chromatin assembly and/or disassembly.	3	8	0.375	circ_def
GO:0045808	negative regulation of establishment of competence for transformation	Any process that stops, prevents or reduces the rate of establishment of competence for transformation.	3	8	0.375	circ_def
GO:0045810	negative regulation of frizzled signalling pathway	Any process that stops, prevents or reduces the rate of the frizzled signaling pathway.	3	8	0.375	circ_def
GO:0045810	negative regulation of frizzled signaling pathway	Any process that stops, prevents or reduces the rate of the frizzled signaling pathway.	3	8	0.375	circ_def
GO:0045814	negative regulation of gene expression epigenetic	Any epigenetic process that stops, prevents or reduces the rate of gene expression.	3	8	0.375	circ_def
GO:0045824	negative regulation of innate immune response	Any process that stops, prevents or reduces the rate of the innate immune response.	3	8	0.375	circ_def
GO:0045849	negative regulation of nurse cell apoptosis	Any process that stops, prevents or reduces the rate of nurse cell apoptosis.	3	8	0.375	circ_def
GO:0045857	negative regulation of protein activity epigenetic	Any epigenetic process that stops, prevents or reduces the rate of protein activity.	3	8	0.375	circ_def
GO:0045859	regulation of protein kinase activity	Any process that modulates the frequency, rate or extent of protein kinase activity.	3	8	0.375	circ_def
GO:0045869	negative regulation of retroviral genome replication	Any process that stops, prevents or reduces the rate of retroviral genome replication.	3	8	0.375	circ_def
GO:0045871	negative regulation of rhodopsin gene activity	Any process that stops, prevents or reduces the rate of rhodopsin gene activity.	3	8	0.375	circ_def
GO:0045873	negative regulation of sevenless signaling pathway	Any process that stops, prevents or reduces the rate of the sevenless signaling pathway.	3	8	0.375	circ_def
GO:0045873	negative regulation of sevenless signalling pathway	Any process that stops, prevents or reduces the rate of the sevenless signaling pathway.	3	8	0.375	circ_def
GO:0045873	negative regulation of sev signaling pathway	Any process that stops, prevents or reduces the rate of the sevenless signaling pathway.	3	8	0.375	circ_def
GO:0045875	negative regulation of sister chromatid cohesion	Any process that stops, prevents or reduces the rate of sister chromatid cohesion.	3	8	0.375	circ_def
GO:0045893	positive regulation of transcription DNA-dependent	Any process that activates or increases the rate of DNA-dependent transcription.	3	8	0.375	circ_def
GO:0045973	positive regulation of juvenile hormone secretion	Any process that activates or increases the rate of the regulated release of juvenile hormone.	3	8	0.375	circ_def
GO:0045986	negative regulation of smooth muscle contraction	Any process that stops, prevents or reduces the rate of smooth muscle contraction.	3	8	0.375	circ_def
GO:0045988	negative regulation of striated muscle contraction	Any process that stops, prevents or reduces the rate of striated muscle contraction.	3	8	0.375	circ_def
GO:0045991	positive regulation of transcription by carbon catabolites	Any process involving carbon catabolites that activates or increases the rate of transcription.	3	8	0.375	circ_def
GO:0045994	positive regulation of translational initiation by iron	Any process involving iron that activates or increases the rate of translational initiation.	3	8	0.375	circ_def
GO:0046008	regulation of female receptivity post-mating	Any process that modulates the receptiveness of a female to male advances subsequent to mating.	3	8	0.375	circ_def
GO:0046009	positive regulation of female receptivity post-mating	Any process that increases the receptiveness of a female to male advances subsequent to mating.	3	8	0.375	circ_def
GO:0046011	regulation of oskar mRNA translation	Any process that modulates the frequency, rate or extent of oskar mRNA translation.	3	8	0.375	circ_def
GO:0046282	cinnamic acid ester catabolism	The breakdown into simpler components of ester derivatives of cinnamic acid, phenylpropenoic acid.	3	8	0.375	circ_def
GO:0046320	regulation of fatty acid oxidation	Any process that modulates the frequency, rate or extent of fatty acid oxidation.	3	8	0.375	circ_def
GO:0046322	negative regulation of fatty acid oxidation	Any process that stops, prevents or reduces the rate of fatty acid oxidation.	3	8	0.375	circ_def
GO:0046508	hydrolase activity acting on carbon-sulfur bonds	Catalysis of the hydrolysis of any carbon-sulfur bond, C-S.	3	8	0.375	circ_def
GO:0046508	hydrolase activity acting on carbon-sulphur bonds	Catalysis of the hydrolysis of any carbon-sulfur bond, C-S.	3	8	0.375	circ_def
GO:0046626	regulation of insulin receptor signaling pathway	Any process that modulates the frequency, rate or extent of insulin receptor signaling.	3	8	0.375	circ_def
GO:0046626	regulation of insulin receptor signalling pathway	Any process that modulates the frequency, rate or extent of insulin receptor signaling.	3	8	0.375	circ_def
GO:0046628	positive regulation of insulin receptor signalling pathway	Any process that increases the frequency, rate or extent of insulin receptor signaling.	3	8	0.375	circ_def
GO:0046628	positive regulation of insulin receptor signaling pathway	Any process that increases the frequency, rate or extent of insulin receptor signaling.	3	8	0.375	circ_def
GO:0046723	malic acid secretion	The regulated release of malic acid, hydroxybutanedioic (hydroxysuccinic) acid, by a cell or group of cells.	3	8	0.375	circ_def
GO:0046723	hydroxysuccinic acid secretion	The regulated release of malic acid, hydroxybutanedioic (hydroxysuccinic) acid, by a cell or group of cells.	3	8	0.375	circ_def
GO:0046723	malate secretion	The regulated release of malic acid, hydroxybutanedioic (hydroxysuccinic) acid, by a cell or group of cells.	3	8	0.375	circ_def
GO:0046814	virion attachment binding of host cell surface coreceptor	The process during virion attachment where a virion binds to a host cell surface receptor after an initial binding event has occurred, resulting in the fusion of the virion and host cell membranes and the initiation of viral entry.	6	16	0.375	circ_def
GO:0046815	genome retention in viral capsid	The processes by which the viral genome is retained within the capsid during genome cleavage and packaging.	3	8	0.375	circ_def
GO:0046816	virion transport vesicle	A vesicle used to transport the partial or complete virion between cellular compartments.	3	8	0.375	circ_def
GO:0047328	acyl-phosphate-hexose phosphotransferase activity	Catalysis of the reaction: D-hexose + acyl phosphate = D-hexose phosphate + an acid.	3	8	0.375	circ_def
GO:0047346	aldose-1-phosphate adenylyltransferase activity	Catalysis of the reaction: aldose 1-phosphate + ADP = phosphate + ADP-aldose.	3	8	0.375	circ_def
GO:0047347	aldose-1-phosphate nucleotidyltransferase activity	Catalysis of the reaction: aldose 1-phosphate + NDP = phosphate + NDP-aldose.	3	8	0.375	circ_def
GO:0047392	CMP-N-acylneuraminate phosphodiesterase activity	Catalysis of the reaction: H2O + CMP-N-acylneuraminate = N-acylneuraminate + CMP.	3	8	0.375	circ_def
GO:0047496	vesicle transport along microtubule	The directed movement of a vesicle along a microtubule, mediated by motor proteins.	3	8	0.375	circ_def
GO:0047497	mitochondrial transport along microtubule	The directed movement of a mitochondrion along a microtubule, mediated by motor proteins.	3	8	0.375	circ_def
GO:0047497	mitochondrion transport along microtubule	The directed movement of a mitochondrion along a microtubule, mediated by motor proteins.	3	8	0.375	circ_def
GO:0047532	2 5-dioxopiperazine hydrolase activity	Catalysis of the reaction: 2,5-dioxopiperazine + H2O = glycylglycine.	3	8	0.375	circ_def
GO:0047555	3' 5' cyclic-GMP phosphodiesterase activity	Catalysis of the reaction: guanosine 3',5'-cyclic phosphate + H2O = guanosine 5'-phosphate.	3	8	0.375	circ_def
GO:0047555	3' 5'-cyclic-GMP phosphodiesterase activity	Catalysis of the reaction: guanosine 3',5'-cyclic phosphate + H2O = guanosine 5'-phosphate.	3	8	0.375	circ_def
GO:0048013	Eph receptor signalling pathway	The series of molecular signals generated as a consequence of an ephrin receptor binding to an ephrin.	3	8	0.375	circ_def
GO:0048013	Eph receptor signaling pathway	The series of molecular signals generated as a consequence of an ephrin receptor binding to an ephrin.	3	8	0.375	circ_def
GO:0048013	ephrin receptor signaling pathway	The series of molecular signals generated as a consequence of an ephrin receptor binding to an ephrin.	3	8	0.375	circ_def
GO:0048263	determination of dorsal identity	Determination of the identity of part of an organism or organ where those parts are of the type that occur in the dorsal region.	3	8	0.375	circ_def
GO:0048263	determination of adaxial identity	Determination of the identity of part of an organism or organ where those parts are of the type that occur in the dorsal region.	3	8	0.375	circ_def
GO:0048264	determination of abaxial identity	Determination of the identity of part of an organism or organ where those parts are of the type that occur in the ventral region.	3	8	0.375	circ_def
GO:0048264	determination of ventral identity	Determination of the identity of part of an organism or organ where those parts are of the type that occur in the ventral region.	3	8	0.375	circ_def
GO:0048279	vesicle fusion with endoplasmic reticulum	The joining of the lipid bilayer membrane around a vesicle to the lipid bilayer membrane around the endoplasmic reticulum.	3	8	0.375	circ_def
GO:0048279	vesicle fusion with ER	The joining of the lipid bilayer membrane around a vesicle to the lipid bilayer membrane around the endoplasmic reticulum.	3	8	0.375	circ_def
GO:0048293	regulation of isotype switching to IgE isotypes	Any process that modulates the frequency, rate or extent of isotype switching to IgE isotypes.	3	8	0.375	circ_def
GO:0048294	negative regulation of isotype switching to IgE isotypes	Any process that stops, prevents or reduces the rate of isotype switching to IgE isotypes.	3	8	0.375	circ_def
GO:0048296	regulation of isotype switching to IgA isotypes	Any process that modulates the frequency, rate or extent of isotype switching to IgA isotypes.	3	8	0.375	circ_def
GO:0048297	negative regulation of isotype switching to IgA isotypes	Any process that stops, prevents or reduces the rate of isotype switching to IgA isotypes.	3	8	0.375	circ_def
GO:0048299	regulation of isotype switching to IgD isotypes	Any process that modulates the frequency, rate or extent of isotype switching to IgD isotypes.	3	8	0.375	circ_def
GO:0048300	negative regulation of isotype switching to IgD isotypes	Any process that stops, prevents or reduces the rate of isotype switching to IgD isotypes.	3	8	0.375	circ_def
GO:0048302	regulation of isotype switching to IgG isotypes	Any process that modulates the frequency, rate or extent of isotype switching to IgG isotypes.	3	8	0.375	circ_def
GO:0048303	negative regulation of isotype switching to IgG isotypes	Any process that stops, prevents or reduces the rate of isotype switching to IgG isotypes.	3	8	0.375	circ_def
GO:0050115	myosin-light-chain-phosphatase activity	Catalysis of the reaction: myosin light-chain phosphate + H2O = myosin light chain + phosphate.	3	8	0.375	circ_def
GO:0050115	[Myosin light-chain]-phosphatase activity	Catalysis of the reaction: myosin light-chain phosphate + H2O = myosin light chain + phosphate.	3	8	0.375	circ_def
GO:0050406	[acetyl-CoA carboxylase]-phosphatase activity	Catalysis of the reaction: [acetyl-CoA carboxylase]-phosphate + H2O = [acetyl-CoA carboxylase] + phosphate.	3	8	0.375	circ_def
GO:0050407	[glycogen-synthase-D] phosphatase activity	Catalysis of the reaction: [glycogen-synthase D] + H2O = [glycogen-synthase I] + phosphate.	3	8	0.375	circ_def
GO:0050675	regulation of urothelial cell proliferation	Any process that modulates the frequency, rate or extent of urothelial cell proliferation.	3	8	0.375	circ_def
GO:0050677	positive regulation of urothelial cell proliferation	Any process that activates or increases the rate or extent of urothelial cell proliferation.	3	8	0.375	circ_def
GO:0050678	regulation of epithelial cell proliferation	Any process that modulates the frequency, rate or extent of epithelial cell proliferation.	3	8	0.375	circ_def
GO:0050679	positive regulation of epithelial cell proliferation	Any process that activates or increases the rate or extent of epithelial cell proliferation.	3	8	0.375	circ_def
GO:0050703	interleukin-1 alpha secretion	The regulated release of interleukin-1 alpha from a cell or group of cells.	3	8	0.375	circ_def
GO:0050703	IL-1a secretion	The regulated release of interleukin-1 alpha from a cell or group of cells.	3	8	0.375	circ_def
GO:0050731	positive regulation of peptidyl-tyrosine phosphorylation	Any process that activates or increases the rate of the phosphorylation of peptidyl-tyrosine.	3	8	0.375	circ_def
GO:0050850	positive regulation of calcium-mediated signaling	Any process that activates or increases the rate of calcium-mediated signaling.	3	8	0.375	circ_def
GO:0050932	regulation of pigment cell differentiation	Any process that modulates the frequency, rate or extent of pigmented cell differentiation.	3	8	0.375	circ_def
GO:0050941	negative regulation of pigment cell differentiation	Any process that stops, prevents or reduces the rate of pigment cell differentiation.	3	8	0.375	circ_def
GO:0000368	spliceosomal E complex formation	Recognition of the intron 5'-splice site by components of the assembling U2-type spliceosome. This may involve binding of U1 snRNA and/or U6 snRNA to intron sequences.	7	19	0.368421	circ_def
GO:0000368	spliceosomal commitment complex formation	Recognition of the intron 5'-splice site by components of the assembling U2-type spliceosome. This may involve binding of U1 snRNA and/or U6 snRNA to intron sequences.	7	19	0.368421	circ_def
GO:0000368	U2-type nuclear mRNA 5' splice site recognition	Recognition of the intron 5'-splice site by components of the assembling U2-type spliceosome. This may involve binding of U1 snRNA and/or U6 snRNA to intron sequences.	7	19	0.368421	circ_def
GO:0000368	U2-type nuclear mRNA 5'-splice site recognition	Recognition of the intron 5'-splice site by components of the assembling U2-type spliceosome. This may involve binding of U1 snRNA and/or U6 snRNA to intron sequences.	7	19	0.368421	circ_def
GO:0000368	spliceosomal CC complex formation	Recognition of the intron 5'-splice site by components of the assembling U2-type spliceosome. This may involve binding of U1 snRNA and/or U6 snRNA to intron sequences.	7	19	0.368421	circ_def
GO:0018641	6-hydroxy-3-methyl-2-oxo-1 2-dihydroquinoline 6-monooxygenase activity	Catalysis of the reaction: 6-hydroxy-3-methyl-2-oxo-1,2-dihydroquinoline + O2 + 2 H+ + 2 e- = H2O + 5,6-dihydroxy-3-methyl-2-oxo-1,2-dihydroquinoline.	7	19	0.368421	circ_def
GO:0047001	2-dehydro-3-deoxy-D-gluconate 5-dehydrogenase activity	Catalysis of the reaction: NAD+ + 2-dehydro-3-deoxy-D-gluconate = NADH + (4S)-4,6-dihydroxy-2,5-dioxohexanoate.	7	19	0.368421	circ_def
GO:0000012	single strand break repair	The repair of single strand breaks in DNA. Repair of such breaks is mediated by the same enzyme systems as are used in base excision repair.	4	11	0.363636	circ_def
GO:0000389	nuclear mRNA 3'-splice site recognition	Recognition of the intron 3'-splice site by components of the assembling U12-type spliceosome.	4	11	0.363636	circ_def
GO:0000765	response to pheromone during pheromone-induced unidirectional conjugation	The processes involved in sensing and reacting to pheromone in organisms that undergo pheromone-induced unidirectional conjugation.	4	11	0.363636	circ_def
GO:0000901	translation repressor activity non-nucleic acid binding	Antagonizes the ribosome-mediated translation of mRNA into a polypeptide but does not bind directly to nucleic acid.	4	11	0.363636	circ_def
GO:0001828	inner cell mass cellular morphogenesis	The morphogenesis of cells in the inner cell mass (Theiler Stage 4, inner cell mass; EMAP:14 |Theiler Stage 5, inner cell mass; EMAP:24).	4	11	0.363636	circ_def
GO:0001830	trophectoderm cell fate commitment	The cell fate commitment of precursor cells that will become trophectoderm cells (Theiler Stage 4, trophectoderm; EMAP:19).	4	11	0.363636	circ_def
GO:0001833	inner cell mass cell proliferation	The proliferation of cells in the inner cell mass (Theiler Stage 4, inner cell mass; EMAP:14 |Theiler Stage 5, inner cell mass; EMAP:24).	4	11	0.363636	circ_def
GO:0004169	dolichyl-phosphate-mannose-protein mannosyltransferase activity	Catalysis of the reaction: dolichyl phosphate D-mannose + protein = dolichyl phosphate + O-D-mannosylprotein.	4	11	0.363636	circ_def
GO:0005117	Wit binding	Interacting selectively with wishful thinking (Wit), a type II bone morphogenic protein receptor.	4	11	0.363636	circ_def
GO:0005117	Wit ligand	Interacting selectively with wishful thinking (Wit), a type II bone morphogenic protein receptor.	4	11	0.363636	circ_def
GO:0005117	wishful thinking binding	Interacting selectively with wishful thinking (Wit), a type II bone morphogenic protein receptor.	4	11	0.363636	circ_def
GO:0005117	SE20 receptor binding	Interacting selectively with wishful thinking (Wit), a type II bone morphogenic protein receptor.	4	11	0.363636	circ_def
GO:0005117	wishful thinking ligand	Interacting selectively with wishful thinking (Wit), a type II bone morphogenic protein receptor.	4	11	0.363636	circ_def
GO:0006479	protein amino acid methylation	The addition of a methyl group to a protein amino acid. A methyl group is derived from methane by the removal of a hydrogen atom.	4	11	0.363636	circ_def
GO:0007161	calcium-independent cell-matrix adhesion	The binding of a cell to the extracellular matrix via adhesion molecules that do not require the presence of calcium for the interaction.	4	11	0.363636	circ_def
GO:0007234	osmosensory signaling pathway via two-component system	Signal transduction in response to osmotic change, as mediated through a two-component (phosphorelay) system.	4	11	0.363636	circ_def
GO:0007234	osmosensory signalling pathway via two-component system	Signal transduction in response to osmotic change, as mediated through a two-component (phosphorelay) system.	4	11	0.363636	circ_def
GO:0007278	pole cell fate determination	Process involved in pole cell fate commitment. Once determination has taken place, a cell becomes committed to differentiate into a pole cell.	4	11	0.363636	circ_def
GO:0007400	neuroblast cell fate determination	Process involved in neuroblast cell fate commitment. Once determination has taken place, a cell becomes committed to differentiate into a neuroblast.	4	11	0.363636	circ_def
GO:0007400	neuroblast identity determination	Process involved in neuroblast cell fate commitment. Once determination has taken place, a cell becomes committed to differentiate into a neuroblast.	4	11	0.363636	circ_def
GO:0007403	glial cell fate determination	Process involved in glial cell fate commitment. Once determination has taken place, a cell becomes committed to differentiate into a glial cell.	4	11	0.363636	circ_def
GO:0007417	central nervous system development	Formation and development of the central nervous system; the core nervous system, which consists of the brain, spinal cord, and spinal nerves.	4	11	0.363636	circ_def
GO:0007510	cardioblast cell fate determination	Process involved in cardioblast cell fate commitment. Once determination has taken place, a cell becomes committed to differentiate into a cardioblast.	4	11	0.363636	circ_def
GO:0007518	myoblast cell fate determination	Process involved in myoblast cell fate commitment. Once determination has taken place, a cell becomes committed to differentiate into a myoblast.	4	11	0.363636	circ_def
GO:0007521	muscle cell fate determination	Process involved in muscle cell fate commitment. Once determination has taken place, a cell becomes committed to differentiate into a muscle cell.	4	11	0.363636	circ_def
GO:0008684	2-oxopent-4-enoate hydratase activity	Catalysis of the reaction: 4-hydroxy-2-oxopentanoate = 2-oxopent-4-enoate + H2O.	4	11	0.363636	circ_def
GO:0008705	5-methyltetrahydrofolate-homocysteine S-methyltransferase activity	Catalysis of the reaction: 5-methyltetrahydrofolate + L-homocysteine = tetrahydrofolate + L-methionine.	4	11	0.363636	circ_def
GO:0008705	methionine synthase activity	Catalysis of the reaction: 5-methyltetrahydrofolate + L-homocysteine = tetrahydrofolate + L-methionine.	4	11	0.363636	circ_def
GO:0009065	glutamine family amino acid catabolism	The breakdown into simpler components of amino acids of the glutamine family, comprising arginine, glutamate, glutamine and proline.	4	11	0.363636	circ_def
GO:0009073	aromatic amino acid family biosynthesis	The formation from simpler components of aromatic amino acid family, amino acids with aromatic ring (phenylalanine, tyrosine, tryptophan).	4	11	0.363636	circ_def
GO:0009074	aromatic amino acid family catabolism	The breakdown into simpler components of aromatic amino acid family, amino acids with aromatic ring (phenylalanine, tyrosine, tryptophan).	4	11	0.363636	circ_def
GO:0009084	glutamine family amino acid biosynthesis	The formation from simpler components of amino acids of the glutamine family, comprising arginine, glutamate, glutamine and proline.	4	11	0.363636	circ_def
GO:0009824	adenylate isopentenyltransferase activity	Catalysis of the reaction: delta(2)-isopentenyl diphosphate + AMP = diphosphate + N6-(delta(2)-isopentenyl)adenosine 5'-monophosphate.	4	11	0.363636	circ_def
GO:0009824	adenylate dimethylallyltransferase activity	Catalysis of the reaction: delta(2)-isopentenyl diphosphate + AMP = diphosphate + N6-(delta(2)-isopentenyl)adenosine 5'-monophosphate.	4	11	0.363636	circ_def
GO:0009824	isopentenyltransferase activity	Catalysis of the reaction: delta(2)-isopentenyl diphosphate + AMP = diphosphate + N6-(delta(2)-isopentenyl)adenosine 5'-monophosphate.	4	11	0.363636	circ_def
GO:0009824	cytokinin synthase activity	Catalysis of the reaction: delta(2)-isopentenyl diphosphate + AMP = diphosphate + N6-(delta(2)-isopentenyl)adenosine 5'-monophosphate.	4	11	0.363636	circ_def
GO:0009824	2-isopentenyl-diphosphate :AMP 2-isopentenyltransferase activity	Catalysis of the reaction: delta(2)-isopentenyl diphosphate + AMP = diphosphate + N6-(delta(2)-isopentenyl)adenosine 5'-monophosphate.	4	11	0.363636	circ_def
GO:0016055	Wnt receptor signalling pathway	A pathway of signal transduction initiated by binding of Wnt protein to a receptor on the surface of the target cell.	4	11	0.363636	circ_def
GO:0016055	Wnt receptor signaling pathway	A pathway of signal transduction initiated by binding of Wnt protein to a receptor on the surface of the target cell.	4	11	0.363636	circ_def
GO:0016245	hyperphosphorylation of RNA polymerase II	The excessive phosphorylation of RNA polymerase II protein, as a result of activation of kinases, deactivation of phosphatases, or both.	4	11	0.363636	circ_def
GO:0016245	CTD domain phosphorylation of RNA polymerase II	The excessive phosphorylation of RNA polymerase II protein, as a result of activation of kinases, deactivation of phosphatases, or both.	4	11	0.363636	circ_def
GO:0016340	calcium-dependent cell-matrix adhesion	The binding of a cell to the extracellular matrix via adhesion molecules that require the presence of calcium for the interaction.	4	11	0.363636	circ_def
GO:0016458	long-term maintenance of gene inactivation	Any mechanism, at the level of transcription or post-transcription, causing long-term gene inactivation.	4	11	0.363636	circ_def
GO:0016458	gene silencing	Any mechanism, at the level of transcription or post-transcription, causing long-term gene inactivation.	4	11	0.363636	circ_def
GO:0016532	superoxide dismutase copper chaperone activity	A copper chaperone specifically delivering copper to the Cu-Zn superoxide dismutase (GO:0004785).	4	11	0.363636	circ_def
GO:0016747	transferase activity transferring groups other than amino-acyl groups	Catalysis of the transfer of an acyl group, other than amino-acyl, from one compound (donor) to another (acceptor).	4	11	0.363636	circ_def
GO:0016755	transferase activity transferring amino-acyl groups	Catalysis of the transfer of an amino-acyl group from one compound (donor) to another (acceptor).	4	11	0.363636	circ_def
GO:0016755	aminoacyltransferase	Catalysis of the transfer of an amino-acyl group from one compound (donor) to another (acceptor).	4	11	0.363636	circ_def
GO:0016772	transferase activity transferring phosphorous-containing groups	Catalysis of the transfer of a phosphorus-containing group from one compound (donor) to another (acceptor).	4	11	0.363636	circ_def
GO:0016772	transferase activity transferring phosphorus-containing groups	Catalysis of the transfer of a phosphorus-containing group from one compound (donor) to another (acceptor).	4	11	0.363636	circ_def
GO:0016782	transferase activity transferring sulfur-containing groups	Catalysis of the transfer of a sulfur-containing group from one compound (donor) to another (acceptor).	4	11	0.363636	circ_def
GO:0016782	transferase activity transferring sulphur-containing groups	Catalysis of the transfer of a sulfur-containing group from one compound (donor) to another (acceptor).	4	11	0.363636	circ_def
GO:0016785	transferase activity transferring selenium-containing groups	Catalysis of the transfer of a selenium-containing group from one compound (donor) to another (acceptor).	4	11	0.363636	circ_def
GO:0017025	TATA-binding protein binding	Interacting selectively with TATA-binding protein (TBP), a component of various transcription factors.	4	11	0.363636	circ_def
GO:0017025	TBP binding	Interacting selectively with TATA-binding protein (TBP), a component of various transcription factors.	4	11	0.363636	circ_def
GO:0018001	N-terminal peptidyl-valine acetylation	The acetylation of the N-terminal tyrosine of proteins to form the derivative N-acetyl-L-valine.	4	11	0.363636	circ_def
GO:0018016	N-terminal peptidyl-proline di-methylation	The methylation of the N-terminal proline of proteins to form the derivative N,N-dimethyl-L-proline.	4	11	0.363636	circ_def
GO:0018033	protein C-terminal amidation	The formation of a C-terminal amide by hydrolysis and oxidation of an interior peptide in a secreted protein.	4	11	0.363636	circ_def
GO:0018310	protein-FMN linkage via	The formation of a protein-FMN linkage via S-(6-FMN)-L-cysteine.	4	11	0.363636	circ_def
GO:0018700	2-chloro-N-isopropylacetanilide reductive dehalogenase activity	Catalysis of the reaction: 2-chloro-N-isopropylacetanilide + H+ + 2 e- = Cl- + N-isopropylacetanilide.	4	11	0.363636	circ_def
GO:0018731	1-oxa-2-oxocycloheptane lactonase activity	Catalysis of the reaction: 1-oxa-2-oxocycloheptane + H2O = 6-hydroxyhexanoate.	4	11	0.363636	circ_def
GO:0019149	3-chloro-D-alanine dehydrochlorinase activity	Catalysis of the reaction: 3-chloro-D-alanine + H2O = pyruvate + chloride + NH3.	4	11	0.363636	circ_def
GO:0019451	L-cysteine catabolism to pyruvate using cysteine dioxygenase	The breakdown into pyruvate of L-cystine, catalyzed by the enzyme cysteine dioxygenase (EC:1.13.11.20).	4	11	0.363636	circ_def
GO:0030037	cell cycle-dependent actin filament reorganization	Rearrangement of the spatial distribution of actin filaments and associated proteins that accompanies progression of the cell cycle.	4	11	0.363636	circ_def
GO:0030273	melanin-concentrating hormone receptor activity	Combining with the cyclic peptide hormone melanin-concentrating hormone to initiate a change in cell activity.	4	11	0.363636	circ_def
GO:0030273	MCH receptor	Combining with the cyclic peptide hormone melanin-concentrating hormone to initiate a change in cell activity.	4	11	0.363636	circ_def
GO:0030716	oocyte cell fate determination	Process involved in oocyte cell fate commitment. Once determination has taken place, a cell becomes committed to differentiate into an oocyte.	4	11	0.363636	circ_def
GO:0035021	negative regulation of RAC protein signal transduction	Any process that stops, prevents or reduces the frequency, rate or extent of RAC protein signal transduction.	4	11	0.363636	circ_def
GO:0035024	negative regulation of Rho protein signal transduction	Any process that stops, prevents or reduces the frequency, rate or extent of Rho protein signal transduction.	4	11	0.363636	circ_def
GO:0035080	heat shock-mediated polytene chromosome puffing	The decondensing (loosening) and swelling of the chromosomal sites of heat shock genes on polytene chromosomes in response to a heat shock stimulus.	4	11	0.363636	circ_def
GO:0042389	omega-3 fatty acid desaturase activity	Catalysis of the introduction of an omega-3 double bond into the fatty acid hydrocarbon chain.	4	11	0.363636	circ_def
GO:0042410	6-carboxyhexanoyl-CoA synthetase	Catalysis of the reaction: ATP + 6-carboxyhexanoate + CoA = AMP + diphosphate + 6-carboxyhexanoyl-CoA.	4	11	0.363636	circ_def
GO:0042410	6-carboxyhexanoate-CoA ligase activity	Catalysis of the reaction: ATP + 6-carboxyhexanoate + CoA = AMP + diphosphate + 6-carboxyhexanoyl-CoA.	4	11	0.363636	circ_def
GO:0042543	N-linked glycosylation via arginine	The posttranslational glycosylation of protein via peptidyl-arginine, omega-N-glycosyl-L-arginine.	4	11	0.363636	circ_def
GO:0042668	hair cell fate determination	Process involved in hair cell fate commitment. Once determination has taken place, a cell becomes committed to differentiate into a hair cell.	4	11	0.363636	circ_def
GO:0042680	cone cell fate determination	Process involved in cone cell fate commitment. Once determination has taken place, a cell becomes committed to differentiate into a cone cell.	4	11	0.363636	circ_def
GO:0042797	tRNA transcription from Pol III promoter	The synthesis of transfer RNA (tRNA) from a DNA template by RNA Polymerase III (Pol III), originating at a Pol III promoter.	4	11	0.363636	circ_def
GO:0042799	histone H4 lysine 20-specific methyltransferase activity	Catalysis of the addition of a methyl group onto lysine at position 20 of the histone H4 protein.	4	11	0.363636	circ_def
GO:0042799	histone lysine N-methyltransferase activity	Catalysis of the addition of a methyl group onto lysine at position 20 of the histone H4 protein.	4	11	0.363636	circ_def
GO:0042800	histone lysine N-methyltransferase activity	Catalysis of the addition of a methyl group onto lysine at position 4 of the histone H3 protein.	4	11	0.363636	circ_def
GO:0042800	histone H3 lysine 4-specific methyltransferase activity	Catalysis of the addition of a methyl group onto lysine at position 4 of the histone H3 protein.	4	11	0.363636	circ_def
GO:0042973	glucan endo-1 3-beta-D-glucosidase activity	Catalysis of the hydrolysis of 1,3-beta-D-glucosidic linkages in 1,3-beta-D-glucans.	4	11	0.363636	circ_def
GO:0042973	laminaranase activity	Catalysis of the hydrolysis of 1,3-beta-D-glucosidic linkages in 1,3-beta-D-glucans.	4	11	0.363636	circ_def
GO:0042973	laminarinase activity	Catalysis of the hydrolysis of 1,3-beta-D-glucosidic linkages in 1,3-beta-D-glucans.	4	11	0.363636	circ_def
GO:0042973	endo-1 3-beta-glucanase activity	Catalysis of the hydrolysis of 1,3-beta-D-glucosidic linkages in 1,3-beta-D-glucans.	4	11	0.363636	circ_def
GO:0043061	meiotic metaphase II plate congression	The alignment of chromosomes at the metaphase plate, a plane halfway between the poles of the meiotic spindle, during meiosis II.	4	11	0.363636	circ_def
GO:0045101	glial fibrillary acidic protein	OBSOLETE. Glial fibrillary acidic protein forms filaments in the glial cells that surround neurons and in astrocytes.	4	11	0.363636	circ_def
GO:0045101	GFAP	OBSOLETE. Glial fibrillary acidic protein forms filaments in the glial cells that surround neurons and in astrocytes.	4	11	0.363636	circ_def
GO:0045196	establishment and or maintenance of neuroblast cell polarity	The specification, formation and maintenance of the apicobasal polarity of a neuroblast cell, a progenitor of the central nervous system.	4	11	0.363636	circ_def
GO:0045318	eye photoreceptor pigment granule morphogenesis	Formation and development of the intracellular pigment storage granules found in the photoreceptor cells of the Drosophila eye.	4	11	0.363636	circ_def
GO:0045422	positive regulation of connective tissue growth factor biosynthesis	Any process that activates or increases the rate of the formation from simpler components of connective tissue growth factor.	4	11	0.363636	circ_def
GO:0045485	omega-6 fatty acid desaturase activity	Catalysis of the introduction of an omega-6 double bond into the fatty acid hydrocarbon chain.	4	11	0.363636	circ_def
GO:0045586	regulation of gamma-delta T-cell differentiation	Any process that modulates the frequency, rate or extent of gamma-delta T-cell differentiation.	4	11	0.363636	circ_def
GO:0045587	negative regulation of gamma-delta T-cell differentiation	Any process that stops, prevents or reduces the rate of gamma-delta T-cell differentiation.	4	11	0.363636	circ_def
GO:0045825	negative regulation of intermediate filament polymerization and or depolymerization	OBSOLETE. Any process that stops, prevents or reduces the rate of intermediate filament polymerization and/or depolymerization.	4	11	0.363636	circ_def
GO:0046144	D-alanine family amino acid metabolism	The chemical reactions and physical changes involving D-alanine and related amino acids.	4	11	0.363636	circ_def
GO:0046588	negative regulation of calcium-dependent cell-cell adhesion	Any process that stops, prevents or reduces the rate of calcium-dependent cell-cell adhesion.	4	11	0.363636	circ_def
GO:0046634	regulation of alpha-beta T-cell activation	Any process that modulates the frequency, rate or extent of alpha-beta T-cell activation.	4	11	0.363636	circ_def
GO:0046636	negative regulation of alpha-beta T-cell activation	Any process that stops, prevents or reduces the rate of alpha-beta T-cell activation.	4	11	0.363636	circ_def
GO:0046637	regulation of alpha-beta T-cell differentiation	Any process that modulates the frequency, rate or extent of alpha-beta T-cell differentiation.	4	11	0.363636	circ_def
GO:0046639	negative regulation of alpha-beta T-cell differentiation	Any process that stops, prevents or reduces the rate of alpha-beta T-cell differentiation.	4	11	0.363636	circ_def
GO:0046640	regulation of alpha-beta T-cell proliferation	Any process that modulates the frequency, rate or extent of alpha-beta T-cell proliferation.	4	11	0.363636	circ_def
GO:0046642	negative regulation of alpha-beta T-cell proliferation	Any process that stops, prevents or reduces the rate of alpha-beta T-cell proliferation.	4	11	0.363636	circ_def
GO:0046643	regulation of gamma-delta T-cell activation	Any process that modulates the frequency, rate or extent of gamma-delta T-cell activation.	4	11	0.363636	circ_def
GO:0046644	negative regulation of gamma-delta T-cell activation	Any process that stops, prevents or reduces the rate of gamma-delta T-cell activation.	4	11	0.363636	circ_def
GO:0046646	regulation of gamma-delta T-cell proliferation	Any process that modulates the frequency, rate or extent of gamma-delta T-cell proliferation.	4	11	0.363636	circ_def
GO:0046647	negative regulation of gamma-delta T-cell proliferation	Any process that stops, prevents or reduces the rate of gamma-delta T-cell proliferation.	4	11	0.363636	circ_def
GO:0046664	dorsal closure amnioserosa morphology change	The changes that occur during dorsal closure of the shape and structure of the amnioserosa, an epithelium that occupies the dorsal side of the embryo.	4	11	0.363636	circ_def
GO:0046771	inner nuclear membrane viral budding during viral capsid envelopment	The envelopment of a virus, in which the nucleocapsid evaginates from the host inner nuclear membrane system, thus acquiring a membrane envelope.	4	11	0.363636	circ_def
GO:0046772	outer nuclear membrane viral budding during viral capsid envelopment	The envelopment of a virus, in which the nucleocapsid evaginates from the host outer nuclear membrane system, thus acquiring a membrane envelope.	4	11	0.363636	circ_def
GO:0046792	viral inhibition of cell cycle arrest	Viral interference in host cell processes that lead cell cycle arrest, allowing cell division to occur.	4	11	0.363636	circ_def
GO:0046792	negative regulation by virus of cell cycle arrest	Viral interference in host cell processes that lead cell cycle arrest, allowing cell division to occur.	4	11	0.363636	circ_def
GO:0046880	regulation of follicle-stimulating hormone secretion	Any process that modulates the frequency, rate or extent of the regulated release of follicle-stimulating hormone.	4	11	0.363636	circ_def
GO:0046882	negative regulation of follicle-stimulating hormone secretion	Any process that stops, prevents or reduces the rate of the regulated release of follicle-stimulating hormone.	4	11	0.363636	circ_def
GO:0046884	follicle-stimulating hormone secretion	The regulated release of follicle-stimulating hormone, a gonadotropic glycoprotein hormone secreted by the anterior pituitary.	4	11	0.363636	circ_def
GO:0046884	follitropin secretion	The regulated release of follicle-stimulating hormone, a gonadotropic glycoprotein hormone secreted by the anterior pituitary.	4	11	0.363636	circ_def
GO:0047137	N-hydroxy-2-acetamidofluorene reductase activity	Catalysis of the reaction: N-hydroxy-2-acetamidofluorene + NAD(P)H = 2-acetamidofluorene + NAD(P).	4	11	0.363636	circ_def
GO:0047393	glycerol-1 2-cyclic-phosphate 2-phosphodiesterase activity	Catalysis of the reaction: H2O + glycerol 1,2-cyclic phosphate = glycerol-3-phosphate.	4	11	0.363636	circ_def
GO:0047812	D-amino-acid N-acetyltransferase activity	Catalysis of the reaction: acetyl-CoA + a D-amino acid = CoA + an N-acetyl-D-amino-acid.	4	11	0.363636	circ_def
GO:0048097	long-term maintenance of gene activation	Any mechanism, at the level of transcription or post-transcription, maintaining gene activation in the long-term.	4	11	0.363636	circ_def
GO:0048135	female germ-line cyst formation	Formation of a cluster of germ-line cells, in the female gonad, derived from a single founder cell.	4	11	0.363636	circ_def
GO:0050062	long-chain-fatty-acyl-CoA reductase activity	Catalysis of the reaction: a long-chain aldehyde + CoA + NADP+ = a long-chain acyl-CoA + NADPH.	4	11	0.363636	circ_def
GO:0050130	N-methyl-2-oxoglutaramate hydrolase activity	Catalysis of the reaction: N-methyl-2-oxoglutaramate + H2O = 2-oxoglutarate + methylamine.	4	11	0.363636	circ_def
GO:0050404	zeatin O-b-D-xylosyltransferase activity	Catalysis of the reaction: UDP-D-xylose + zeatin = UDP + O-beta-D-xylosylzeatin.	4	11	0.363636	circ_def
GO:0050404	zeatin O-beta-D-xylosyltransferase activity	Catalysis of the reaction: UDP-D-xylose + zeatin = UDP + O-beta-D-xylosylzeatin.	4	11	0.363636	circ_def
GO:0050439	2-hydroxy-3-oxoadipate synthase activity	Catalysis of the reaction: 2-oxoglutarate + glyoxylate = 2-hydroxy-3-oxoadipate + CO2 .	4	11	0.363636	circ_def
GO:0050496	peptidyl-L-glutamyl 5-omega-hydroxyceramide ester biosynthesis from peptidyl-glutamine	The posttranslational modification of peptidyl-glutamine residues by deamidation and esterification with omega-hydroxyceramide.	4	11	0.363636	circ_def
GO:0050742	protein-FMN linkage via	The formation of a protein-FMN linkage via S-(4a-FMN)-L-cysteine.	4	11	0.363636	circ_def
GO:0050851	antigen receptor-mediated signaling pathway	A signaling pathway initiated by the cross-linking of an antigen receptor on a B- or T-cell.	4	11	0.363636	circ_def
GO:0050851	antigen receptor-mediated signalling pathway	A signaling pathway initiated by the cross-linking of an antigen receptor on a B- or T-cell.	4	11	0.363636	circ_def
GO:0050911	sensory transduction of smell	The series of events during the perception of smell in which an olfactory chemical stimulus is received and converted into a molecular signal.	4	11	0.363636	circ_def
GO:0050911	perception of smell sensory transduction of chemical stimulus	The series of events during the perception of smell in which an olfactory chemical stimulus is received and converted into a molecular signal.	4	11	0.363636	circ_def
GO:0050911	sensory transduction of scent	The series of events during the perception of smell in which an olfactory chemical stimulus is received and converted into a molecular signal.	4	11	0.363636	circ_def
GO:0050911	sensory detection of scent	The series of events during the perception of smell in which an olfactory chemical stimulus is received and converted into a molecular signal.	4	11	0.363636	circ_def
GO:0050911	perception of smell sensory detection of chemical stimulus	The series of events during the perception of smell in which an olfactory chemical stimulus is received and converted into a molecular signal.	4	11	0.363636	circ_def
GO:0050911	sensory detection of smell	The series of events during the perception of smell in which an olfactory chemical stimulus is received and converted into a molecular signal.	4	11	0.363636	circ_def
GO:0050912	perception of taste sensory transduction of chemical stimulus	The series of events during the perception of taste in which a gustatory chemical stimulus is received and converted into a molecular signal.	4	11	0.363636	circ_def
GO:0050912	sensory transduction of taste	The series of events during the perception of taste in which a gustatory chemical stimulus is received and converted into a molecular signal.	4	11	0.363636	circ_def
GO:0050912	sensory detection of taste	The series of events during the perception of taste in which a gustatory chemical stimulus is received and converted into a molecular signal.	4	11	0.363636	circ_def
GO:0050912	perception of taste sensory detection of chemical stimulus	The series of events during the perception of taste in which a gustatory chemical stimulus is received and converted into a molecular signal.	4	11	0.363636	circ_def
GO:0050965	perception of pain sensory detection of temperature	The series of events during the perception of pain in which a sensory temperature stimulus is received and converted into a molecular signal.	4	11	0.363636	circ_def
GO:0050965	perception of pain sensory transduction of temperature	The series of events during the perception of pain in which a sensory temperature stimulus is received and converted into a molecular signal.	4	11	0.363636	circ_def
GO:0050967	perception of pain sensory detection of electrical stimulus	The series of events during the perception of pain in which a sensory eletrical stimulus is received and converted into a molecular signal.	4	11	0.363636	circ_def
GO:0050967	perception of pain sensory transduction of electrical stimulus	The series of events during the perception of pain in which a sensory eletrical stimulus is received and converted into a molecular signal.	4	11	0.363636	circ_def
GO:0050988	N-terminal peptidyl-methionine carboxylation	The carboxylation of the N-terminal methionine of proteins to form the derivative N-carboxy-L-methionine.	4	11	0.363636	circ_def
GO:0000263	heterotrimeric G-protein GTPase alpha-subunit	OBSOLETE. Subunit of a heterotrimeric G-protein GTPase that contains the guanine nucleotide binding site and possesses GTPase activity.	5	14	0.357143	circ_def
GO:0000350	formation of spliceosomal A2-2 complex	Conformational rearrangement of the spliceosomal complex containing the RNA products from the 1st step of splicing to form the catalytic site for the second step of splicing.	5	14	0.357143	circ_def
GO:0000350	formation of spliceosomal C1 complex	Conformational rearrangement of the spliceosomal complex containing the RNA products from the 1st step of splicing to form the catalytic site for the second step of splicing.	5	14	0.357143	circ_def
GO:0000350	formation of catalytic spliceosome for second transesterification step	Conformational rearrangement of the spliceosomal complex containing the RNA products from the 1st step of splicing to form the catalytic site for the second step of splicing.	5	14	0.357143	circ_def
GO:0000396	spliceosomal B2 complex formation	Rearrangement of the pre-catalytic spliceosome containing U4 and U1 snRNPs to unpair U4 from U6 and release it from the spliceosomal complex along with U1.	5	14	0.357143	circ_def
GO:0000396	U2-type spliceosome conformational change to release U4 and U1	Rearrangement of the pre-catalytic spliceosome containing U4 and U1 snRNPs to unpair U4 from U6 and release it from the spliceosomal complex along with U1.	5	14	0.357143	circ_def
GO:0000396	spliceosomal A1 complex formation	Rearrangement of the pre-catalytic spliceosome containing U4 and U1 snRNPs to unpair U4 from U6 and release it from the spliceosomal complex along with U1.	5	14	0.357143	circ_def
GO:0001315	age-dependent response to reactive oxygen species	Responses that arise in conjunction with increasing age and are induced by any reactive oxygen species, including singlet oxygen, superoxide, and oxygen free radicals.	5	14	0.357143	circ_def
GO:0008421	long-chain-fatty-acyl-glutamate deacylase activity	Catalysis of the reaction: N-long-chain-fatty-acyl-L-glutamate + H2O = a fatty acid anion + L-glutamate.	5	14	0.357143	circ_def
GO:0008444	CDP-diacylglycerol-glycerol-3-phosphate 3-phosphatidyltransferase activity	Catalysis of the reaction: CDP-diacylglycerol + glycerol 3-phosphate = CMP + 3-(3-phosphatidyl)-glycerol 1-phosphate.	5	14	0.357143	circ_def
GO:0015185	GABA transporter activity	Enables the directed movement of L-gamma-aminobutyric acid (4-aminobutanoic acid, GABA) into, out of, within or between cells.	5	14	0.357143	circ_def
GO:0015185	L-gamma-aminobutyrate transporter activity	Enables the directed movement of L-gamma-aminobutyric acid (4-aminobutanoic acid, GABA) into, out of, within or between cells.	5	14	0.357143	circ_def
GO:0015185	L-gamma-aminobutyric acid transporter activity	Enables the directed movement of L-gamma-aminobutyric acid (4-aminobutanoic acid, GABA) into, out of, within or between cells.	5	14	0.357143	circ_def
GO:0015803	branched-chain aliphatic amino acid transport	The directed movement of branched-chain aliphatic amino acids, amino acids with branched carbon skeleton without rings, into, out of, within or between cells.	5	14	0.357143	circ_def
GO:0018002	N-terminal peptidyl-glutamic acid acetylation	The acetylation of the N-terminal glutamic acid of proteins; catalyzed by peptide alpha-N-acetyltransferase (GO:0017188).	5	14	0.357143	circ_def
GO:0019455	L-cysteine catabolism via cystine using cystine reductase	The breakdown into simpler components, via the compound cystine, of L-cysteine, catalyzed by the enzyme cystine reductase (EC:1.8.1.6).	5	14	0.357143	circ_def
GO:0019456	L-cysteine catabolism via cystine using cysteine transaminase	The breakdown into simpler components, via the compound cystine, of L-cysteine, catalyzed by the enzyme cysteine transaminase (EC:2.6.1.3).	5	14	0.357143	circ_def
GO:0035028	leading edge cell fate determination	Process involved in leading edge cell fate commitment. Once determination has taken place, a cell becomes committed to differentiating as a leading edge cell regardless of its environment.	5	14	0.357143	circ_def
GO:0042591	antigen presentation exogenous antigen via major histocompatibility complex class II	The process by which antigen-presenting cells express foreign antigen on their cell surface as part of the MHC class II for recognition by lymphocytes.	5	14	0.357143	circ_def
GO:0042591	antigen presentation exogenous antigen via MHC class II	The process by which antigen-presenting cells express foreign antigen on their cell surface as part of the MHC class II for recognition by lymphocytes.	5	14	0.357143	circ_def
GO:0042905	9-cis-retinoic acid metabolism	The chemical reactions and physical changes involving 9-cis-retinoic acid, a metabolically active vitamin A derivative.	5	14	0.357143	circ_def
GO:0045423	regulation of granulocyte macrophage colony-stimulating factor biosynthesis	Any process that modulates the frequency, rate or extent of the formation from simpler components of granulocyte macrophage colony-stimulating factor.	5	14	0.357143	circ_def
GO:0045424	negative regulation of granulocyte macrophage colony-stimulating factor biosynthesis	Any process that stops, prevents or reduces the rate of the formation from simpler components of granulocyte macrophage colony-stimulating factor.	5	14	0.357143	circ_def
GO:0045935	positive regulation of nucleobase nucleoside nucleotide and nucleic acid metabolism	Any process that activates or increases the rate of the chemical reactions and physical changes involving nucleobases, nucleosides, nucleotides and nucleic acids.	5	14	0.357143	circ_def
GO:0046769	inner nuclear membrane viral budding during viral capsid re-envelopment	The re-envelopment of a virus, in which the nucleocapsid evaginates from the host inner nuclear membrane system, thus acquiring an additional membrane envelope.	5	14	0.357143	circ_def
GO:0046770	outer nuclear membrane viral budding during viral capsid re-envelopment	The re-envelopment of a virus, in which the nucleocapsid evaginates from the host outer nuclear membrane system, thus acquiring an additional membrane envelope.	5	14	0.357143	circ_def
GO:0046963	3'-phosphoadenosine 5'-phosphosulfate transport	The directed movement of 3'-phosphoadenosine 5'-phosphosulfate, a naturally occurring mixed anhydride synthesized from adenosine 5'-phosphosulfate, into, out of, within or between cells.	5	14	0.357143	circ_def
GO:0046963	3'-phosphoadenosine 5'-phosphosulphate transport	The directed movement of 3'-phosphoadenosine 5'-phosphosulfate, a naturally occurring mixed anhydride synthesized from adenosine 5'-phosphosulfate, into, out of, within or between cells.	5	14	0.357143	circ_def
GO:0046963	PAPS transport	The directed movement of 3'-phosphoadenosine 5'-phosphosulfate, a naturally occurring mixed anhydride synthesized from adenosine 5'-phosphosulfate, into, out of, within or between cells.	5	14	0.357143	circ_def
GO:0046963	adenosine 3'-phosphate 5'-phosphosulfate transport	The directed movement of 3'-phosphoadenosine 5'-phosphosulfate, a naturally occurring mixed anhydride synthesized from adenosine 5'-phosphosulfate, into, out of, within or between cells.	5	14	0.357143	circ_def
GO:0047165	flavonol-3-O-beta-glucoside O-malonyltransferase activity	Catalysis of the reaction: flavonol 3-O-beta-D-glucoside + malonyl-CoA = malonyl-flavonol 3-O-beta-D-glucoside + coenzyme A.	5	14	0.357143	circ_def
GO:0047230	flavonol-3-O-glucoside L-rhamnosyltransferase activity	Catalysis of the reaction: flavonol 3-O-D-glucoside + UDP-L-rhamnose = flavonol 3-O-L-rhamnosylglucoside + UDP.	5	14	0.357143	circ_def
GO:0047399	glucose-1-phospho-D-mannosylglycoprotein phosphodiesterase activity	Catalysis of the reaction: H2O + 6-(D-glucose-1-phospho)-D-mannosylglycoprotein = D-mannosylglycoprotein + D-glucose-alpha-1-phosphate.	5	14	0.357143	circ_def
GO:0047466	2-chloro-4-carboxymethylenebut-2-en-1 4-olide isomerase activity	Catalysis of the reaction: cis-2-chloro-4-carboxymmethylenebut-2-en-1,4-olide = trans-2-chloro-4-carboxymmethylenebut-2-en-1,4-olide.	5	14	0.357143	circ_def
GO:0050910	hearing sensory transduction of sound	The series of events during the perception of sound in which a sensory mechanical stimulus is received and converted into a molecular signal. Sound is picked up in the form of vibrations.	5	14	0.357143	circ_def
GO:0050910	perception of sound sensory transduction of mechanical stimulus	The series of events during the perception of sound in which a sensory mechanical stimulus is received and converted into a molecular signal. Sound is picked up in the form of vibrations.	5	14	0.357143	circ_def
GO:0050910	sensory transduction of sound	The series of events during the perception of sound in which a sensory mechanical stimulus is received and converted into a molecular signal. Sound is picked up in the form of vibrations.	5	14	0.357143	circ_def
GO:0050910	perception of sound sensory detection of mechanical stimulus	The series of events during the perception of sound in which a sensory mechanical stimulus is received and converted into a molecular signal. Sound is picked up in the form of vibrations.	5	14	0.357143	circ_def
GO:0000077	DNA damage checkpoint	A signal transduction pathway, induced by DNA damage, that blocks cell cycle progression (in G1, G2 or metaphase) or slows the rate at which S phase proceeds.	6	17	0.352941	circ_def
GO:0000077	DNA damage response signal transduction resulting in cell cycle arrest	A signal transduction pathway, induced by DNA damage, that blocks cell cycle progression (in G1, G2 or metaphase) or slows the rate at which S phase proceeds.	6	17	0.352941	circ_def
GO:0000359	formation of catalytic U12-type spliceosome for second transesterification step	Conformational rearrangement of the U12-type spliceosomal complex containing the RNA products of the 1st step of splicing to form the catalytic site for the second step of splicing.	6	17	0.352941	circ_def
GO:0000394	RNA splicing via endonucleolytic cleavage and ligation	Splicing of RNA via recognition of the folded RNA structure that brings the 5' and 3' splice sites into proximity and cleavage of the RNA at both the 3' and 5' splice sites by an endonucleolytic mechanism, followed by ligation of the exons.	6	17	0.352941	circ_def
GO:0001405	pre-sequence translocase-associated import motor	Protein complex located on the matrix side of the mitochondrial inner membrane and associated with the presequence translocase complex; hydrolyzes ATP to provide the force to drive import of proteins into the mitochondrial matrix.	6	17	0.352941	circ_def
GO:0001405	PAM complex	Protein complex located on the matrix side of the mitochondrial inner membrane and associated with the presequence translocase complex; hydrolyzes ATP to provide the force to drive import of proteins into the mitochondrial matrix.	6	17	0.352941	circ_def
GO:0001405	presequence translocase-associated import motor	Protein complex located on the matrix side of the mitochondrial inner membrane and associated with the presequence translocase complex; hydrolyzes ATP to provide the force to drive import of proteins into the mitochondrial matrix.	6	17	0.352941	circ_def
GO:0001405	mitochondrial import motor	Protein complex located on the matrix side of the mitochondrial inner membrane and associated with the presequence translocase complex; hydrolyzes ATP to provide the force to drive import of proteins into the mitochondrial matrix.	6	17	0.352941	circ_def
GO:0006374	nuclear mRNA splicing via U2-type spliceosome	The cleavage and rejoining of a primary nuclear mRNA transcript to remove sequences not present in the mature form of the RNA via a U2-type spliceosome.	6	17	0.352941	circ_def
GO:0006374	splicing GT-AG intron	The cleavage and rejoining of a primary nuclear mRNA transcript to remove sequences not present in the mature form of the RNA via a U2-type spliceosome.	6	17	0.352941	circ_def
GO:0006375	splicing AT-AC intron	The cleavage and rejoining of a primary nuclear mRNA transcript to remove sequences not present in the mature form of the RNA via a U12-type spliceosome.	6	17	0.352941	circ_def
GO:0006375	nuclear mRNA splicing via U12-type spliceosome	The cleavage and rejoining of a primary nuclear mRNA transcript to remove sequences not present in the mature form of the RNA via a U12-type spliceosome.	6	17	0.352941	circ_def
GO:0016640	oxidoreductase activity acting on the CH-NH2 group of donors cytochrome as acceptor	Catalysis of an oxidation-reduction (redox) reaction in which a CH-NH2 group acts as a hydrogen or electron donor and reduces a cytochrome molecule.	6	17	0.352941	circ_def
GO:0016641	oxidoreductase activity acting on the CH-NH2 group of donors oxygen as acceptor	Catalysis of an oxidation-reduction (redox) reaction in which a CH-NH2 group acts as a hydrogen or electron donor and reduces an oxygen molecule.	6	17	0.352941	circ_def
GO:0016655	oxidoreductase activity acting on NADH or NADPH quinone or similar compound as acceptor	Catalysis of an oxidation-reduction (redox) reaction in which NADH or NADPH acts as a hydrogen or electron donor and reduces a quinone or a similar acceptor molecule.	6	17	0.352941	circ_def
GO:0016898	oxidoreductase activity acting on the CH-OH group of donors cytochrome as acceptor	Catalysis of an oxidation-reduction (redox) reaction in which a CH-OH group acts as a hydrogen or electron donor and reduces a cytochrome molecule.	6	17	0.352941	circ_def
GO:0016899	oxidoreductase activity acting on the CH-OH group of donors oxygen as acceptor	Catalysis of an oxidation-reduction (redox) reaction in which a CH-OH group acts as a hydrogen or electron donor and reduces an oxygen molecule.	6	17	0.352941	circ_def
GO:0016900	oxidoreductase activity acting on the CH-OH group of donors disulphide as acceptor	Catalysis of an oxidation-reduction (redox) reaction in which a CH-OH group acts as a hydrogen or electron donor and reduces a disulfide molecule.	6	17	0.352941	circ_def
GO:0016900	oxidoreductase activity acting on the CH-OH group of donors disulfide as acceptor	Catalysis of an oxidation-reduction (redox) reaction in which a CH-OH group acts as a hydrogen or electron donor and reduces a disulfide molecule.	6	17	0.352941	circ_def
GO:0018473	cis-2-methyl-5-isopropylhexa-2 5-dienal dehydrogenase activity	Catalysis of the reaction: cis-2-methyl-5-isopropylhexa-2,5-dienal + NAD+ + H2O = NADH + H+ + cis-2-methyl-5-isopropylhexa-2,5-dienoic acid.	6	17	0.352941	circ_def
GO:0018475	trans-2-methyl-5-isopropylhexa-2 5-dienal dehydrogenase activity	Catalysis of the reaction: trans-2-methyl-5-isopropylhexa-2,5-dienal + NAD+ + H2O = NADH + H+ + trans-2-methyl-5-isopropylhexa-2,5-dienoic acid.	6	17	0.352941	circ_def
GO:0018653	3-methyl-2-oxo-1 2-dihydroquinoline 6-monooxygenase activity	Catalysis of the reaction: 3-methyl-2-oxo-1,2-dihydroquinoline + O2 + 2 H+ + 2 e- = H2O + 6-hydroxy-3-methyl-2-oxo-1,2-dihydroquinoline.	6	17	0.352941	circ_def
GO:0045331	coenzyme-M-7-mercaptoheptanoylthreonine-phosphate-heterodisulfide hydrogenase activity	Catalysis of the reaction: coenzyme-M 7-mercaptoheptanoylthreonine-phosphate heterodisulfide + H2 = coenzyme-M + N-(7-mercaptoheptanoyl)threonine O3-phosphate.	6	17	0.352941	circ_def
GO:0045331	heterodisulfide reductase	Catalysis of the reaction: coenzyme-M 7-mercaptoheptanoylthreonine-phosphate heterodisulfide + H2 = coenzyme-M + N-(7-mercaptoheptanoyl)threonine O3-phosphate.	6	17	0.352941	circ_def
GO:0045331	coenzyme-M-7-mercaptoheptanoylthreonine-phosphate-heterodisulphide hydrogenase activity	Catalysis of the reaction: coenzyme-M 7-mercaptoheptanoylthreonine-phosphate heterodisulfide + H2 = coenzyme-M + N-(7-mercaptoheptanoyl)threonine O3-phosphate.	6	17	0.352941	circ_def
GO:0046981	beta-1 4-mannosylglycolipid beta-1 3-N-acetylglucosaminyltransferase activity	Catalysis of the transfer of N-acetylglucosamine (GlcNAc) in a beta-1,3 linkage to the mannose(beta-1,4)Glc disaccharide core of glycolipids.	6	17	0.352941	circ_def
GO:0046981	UDP-N-acetylglucosamine :beta-D-mannosyl-glycolipid beta-1 3-N-acetylglucosaminyltransferase	Catalysis of the transfer of N-acetylglucosamine (GlcNAc) in a beta-1,3 linkage to the mannose(beta-1,4)Glc disaccharide core of glycolipids.	6	17	0.352941	circ_def
GO:0047221	sn-glycerol-3-phosphate 2-alpha-galactosyltransferase activity	Catalysis of the reaction: glycerol-3-phosphate + UDP-galactose = 2-(alpha-D-galactosyl)-sn-glycerol 3-phosphate + UDP.	6	17	0.352941	circ_def
GO:0047325	inositol-tetrakisphosphate 1-kinase activity	Catalysis of the reaction: 1D-myo-inositol 3,4,5,6-tetrakisphosphate + ATP = 1D-myo-inositol 1,3,4,5,6-pentakisphosphate + ADP.	6	17	0.352941	circ_def
GO:0047325	1D-myo-inositol-trisphosphate 6-kinase activity	Catalysis of the reaction: 1D-myo-inositol 3,4,5,6-tetrakisphosphate + ATP = 1D-myo-inositol 1,3,4,5,6-pentakisphosphate + ADP.	6	17	0.352941	circ_def
GO:0045261	proton-transporting ATP synthase complex catalytic core	The catalytic sector of the mitochondrial hydrogen-transporting ATP synthase; it comprises the catalytic core and central stalk, and is peripherally associated with the mitochondrial inner membrane (GO:0005743) when the entire ATP synthase is assembled.	7	20	0.35	circ_def
GO:0045261	hydrogen-transporting ATP synthase F1 sector	The catalytic sector of the mitochondrial hydrogen-transporting ATP synthase; it comprises the catalytic core and central stalk, and is peripherally associated with the mitochondrial inner membrane (GO:0005743) when the entire ATP synthase is assembled.	7	20	0.35	circ_def
GO:0047000	2-dehydro-3-deoxy-D-gluconate 6-dehydrogenase activity	Catalysis of the reaction: NADP+ + 2-dehydro-3-deoxy-D-gluconate = NADPH + (4S,5S)-4,5-dehydroxy-2,6-dioxohexanoate.	7	20	0.35	circ_def
GO:0047302	UDP-4-amino-2-acetamido-2 4 6-trideoxyglucose transaminase activity	Catalysis of the reaction: 2-oxoglutarate + UDP-2-acetamido-4-amino-2,4,6-trideoxyglucose = L-glutamate + UDP-2-acetamido-4-dehydro-2,6-dideoxyglucose.	7	20	0.35	circ_def
GO:0047302	UDP-4-amino-2-acetamido-2 4 6-trideoxyglucose aminotransferase activity	Catalysis of the reaction: 2-oxoglutarate + UDP-2-acetamido-4-amino-2,4,6-trideoxyglucose = L-glutamate + UDP-2-acetamido-4-dehydro-2,6-dideoxyglucose.	7	20	0.35	circ_def
GO:0047302	UDP-2-acetamido-4-amino-2 4 6-trideoxyglucose transaminase activity	Catalysis of the reaction: 2-oxoglutarate + UDP-2-acetamido-4-amino-2,4,6-trideoxyglucose = L-glutamate + UDP-2-acetamido-4-dehydro-2,6-dideoxyglucose.	7	20	0.35	circ_def
GO:0000168	activation of MAPKK during osmolarity sensing	Upregulation of a MAP kinase kinase in the context of osmolarity sensing.	2	6	0.333333	circ_def
GO:0000172	ribonuclease MRP complex	A ribonucleoprotein complex that performs the first cleavage in rRNA transcript processing and is also involved in mitochondrial RNA processing.	4	12	0.333333	circ_def
GO:0000172	RNase MRP complex	A ribonucleoprotein complex that performs the first cleavage in rRNA transcript processing and is also involved in mitochondrial RNA processing.	4	12	0.333333	circ_def
GO:0000172	ribonuclease mitochondrial RNA processing complex	A ribonucleoprotein complex that performs the first cleavage in rRNA transcript processing and is also involved in mitochondrial RNA processing.	4	12	0.333333	circ_def
GO:0000183	chromatin silencing at rDNA	Repression of transcription of ribosomal DNA by the formation of heterochromatin.	2	6	0.333333	circ_def
GO:0000183	chromatin silencing at ribosomal DNA	Repression of transcription of ribosomal DNA by the formation of heterochromatin.	2	6	0.333333	circ_def
GO:0000199	activation of MAPK during cell wall biogenesis	Upregulation of MAP kinase activity in the context of regulating cell wall integrity.	3	9	0.333333	circ_def
GO:0000258	isoleucine valine :sodium symporter activity	OBSOLETE. Catalysis of the reaction: (isoleucine or valine)(out) + Na+(out) = (isoleucine or valine)(in) + Na+(in).	2	6	0.333333	circ_def
GO:0000327	lytic vacuole within protein storage vacuole	A membrane-bound compartment containing crystals of phytic acid and proteins characteristic of a lytic vacuole, found within a storage vacuole.	5	15	0.333333	circ_def
GO:0000336	positive regulation of DNA transposition	Any process that activates or increases the rate of DNA transposition.	2	6	0.333333	circ_def
GO:0000371	U12-type nuclear mRNA branch site recognition	Recognition of the intron branch site sequence of a U12-type intron. The U12 snRNP is thought to play a role in this via an interaction between the U12 snRNA and the branch site sequence of the pre-mRNA.	6	18	0.333333	circ_def
GO:0000381	regulation of alternative nuclear mRNA splicing via spliceosome	Any process that modulates the frequency, rate or extent of alternative splicing of nuclear mRNAs.	3	9	0.333333	circ_def
GO:0000381	splice site selection	Any process that modulates the frequency, rate or extent of alternative splicing of nuclear mRNAs.	3	9	0.333333	circ_def
GO:0000734	gene conversion at MAT locus DNA repair synthesis	Synthesis of DNA that proceeds from the broken 3' single-strand DNA end uses the homologous intact duplex as the template during gene conversion at the MAT locus.	6	18	0.333333	circ_def
GO:0000745	nuclear exchange during conjugation without cellular fusion	The processes involved in bilateral transfer of genetic material in organisms undergoing conjugation without cellular fusion. Nuclear migration is included.	5	15	0.333333	circ_def
GO:0000900	translation repressor activity nucleic acid binding	Antagonizes the ribosome-mediated translation of mRNA into a polypeptide via direct binding to nucleic acid.	4	12	0.333333	circ_def
GO:0000902	regulation of cell shape and cell size	Any process that modulates the mass, volume, or shape of a cell.	2	6	0.333333	circ_def
GO:0000902	cellular morphogenesis	Any process that modulates the mass, volume, or shape of a cell.	2	6	0.333333	circ_def
GO:0000902	positive regulation of cell shape and cell size	Any process that modulates the mass, volume, or shape of a cell.	2	6	0.333333	circ_def
GO:0000902	negative regulation of cell shape and cell size	Any process that modulates the mass, volume, or shape of a cell.	2	6	0.333333	circ_def
GO:0000912	cytokinesis formation of actomyosin apparatus	The formation of an apparatus composed of actin, myosin, and associated proteins that will function in cytokinesis.	3	9	0.333333	circ_def
GO:0000940	outer kinetochore of condensed chromosome	The region of a condensed chromosome kinetochore most external to centromeric DNA; this outer region mediates kinetochore-microtubule interactions.	4	12	0.333333	circ_def
GO:0000940	outer kinetochore plate	The region of a condensed chromosome kinetochore most external to centromeric DNA; this outer region mediates kinetochore-microtubule interactions.	4	12	0.333333	circ_def
GO:0001304	progressive alteration of chromatin during replicative cell aging	Processes that occur in dividing cells as they age that result in changes to chromatin structure.	3	9	0.333333	circ_def
GO:0001321	age-dependent general metabolic decline during replicative cell aging	Processes, arising in dividing cells as they age, that alter cellular metabolism and thus cause a decline in cell function.	4	12	0.333333	circ_def
GO:0001400	base of shmoo tip	The region where the shmoo tip meets the bulk of the cell; the base of the mating projection.	3	9	0.333333	circ_def
GO:0001555	oocyte growth	Increase in oocyte diameter.	1	3	0.333333	circ_def
GO:0001595	angiotensin receptor activity	Combining with angiotensin to initiate a change in cell activity.	2	6	0.333333	circ_def
GO:0001605	G10D receptor	Combining with adrenomedullin to initiate a change in cell activity.	2	6	0.333333	circ_def
GO:0001605	adrenomedullin receptor activity	Combining with adrenomedullin to initiate a change in cell activity.	2	6	0.333333	circ_def
GO:0001667	amoeboid cell migration	Cell migration that is accomplished by extension and retraction of a pseudopodium.	2	6	0.333333	circ_def
GO:0001667	ameboid cell migration	Cell migration that is accomplished by extension and retraction of a pseudopodium.	2	6	0.333333	circ_def
GO:0001696	hydrochloric acid secretion	The regulated release of gastric acid (hydrochloric acid) by parietal or oxyntic cells during digestion.	3	9	0.333333	circ_def
GO:0001696	gastric acid secretion	The regulated release of gastric acid (hydrochloric acid) by parietal or oxyntic cells during digestion.	3	9	0.333333	circ_def
GO:0001798	positive regulation of type IIa hypersensitivity	Any process that activates or increases the rate of type IIa hypersensitivity, a type of inflammatory response.	3	9	0.333333	circ_def
GO:0001801	positive regulation of type IIb hypersensitivity	Any process that activates or increases the rate of type IIb hypersensitivity, a type of inflammatory response.	3	9	0.333333	circ_def
GO:0001805	positive regulation of type III hypersensitivity	Any process that activates or increases the rate of type III hypersensitivity, a type of inflammatory response.	3	9	0.333333	circ_def
GO:0001809	positive regulation of type IV hypersensitivity	Any process that activates or increases the rate of type IV hypersensitivity, a type of inflammatory response.	3	9	0.333333	circ_def
GO:0001819	positive regulation of cytokine production	Any process that activates or increases the rate of production of a cytokine.	2	6	0.333333	circ_def
GO:0001823	mesonephros development	The development of the mesonephros, a transient excretory organ of the embryo.	2	6	0.333333	circ_def
GO:0001827	inner cell mass cell fate commitment	The cell fate commitment of precursor cells (Theiler Stage 4, compacted morula; EMAP:13)that will become inner cell mass cells (Theiler Stage 4, inner cell mass; EMAP:14).	5	15	0.333333	circ_def
GO:0003735	structural constituent of ribosome	The action of a molecule that contributes to the structural integrity of the ribosome.	2	6	0.333333	circ_def
GO:0003735	ribosomal protein	The action of a molecule that contributes to the structural integrity of the ribosome.	2	6	0.333333	circ_def
GO:0003811	complement activity	OBSOLETE. Any of a set of activities involved in the complement cascade.	2	6	0.333333	circ_def
GO:0003863	3-methyl-2-oxobutanoate dehydrogenase activity	Catalysis of the reaction: 3-methyl-2-oxobutanoate + lipoamide = S-(2-methylpropanoyl)dihydrolipoamide + CO2.	4	12	0.333333	circ_def
GO:0003919	FAD synthetase	Catalysis of the reaction: ATP + FMN = diphosphate + FAD.	2	6	0.333333	circ_def
GO:0003919	FMN adenylyltransferase activity	Catalysis of the reaction: ATP + FMN = diphosphate + FAD.	2	6	0.333333	circ_def
GO:0004310	farnesyl-diphosphate farnesyltransferase activity	Catalysis of the reaction: 2 farnesyl diphosphate = diphosphate + presqualene diphosphate.	2	6	0.333333	circ_def
GO:0004310	squalene synthase	Catalysis of the reaction: 2 farnesyl diphosphate = diphosphate + presqualene diphosphate.	2	6	0.333333	circ_def
GO:0004310	farnesyltransferase	Catalysis of the reaction: 2 farnesyl diphosphate = diphosphate + presqualene diphosphate.	2	6	0.333333	circ_def
GO:0004313	ACP S-acetyltransferase activity	Catalysis of the reaction: acetyl-CoA + [acyl-carrier protein] = CoA + acetyl-[acyl-carrier protein].	3	9	0.333333	circ_def
GO:0004313	[acyl-carrier protein] S-acetyltransferase activity	Catalysis of the reaction: acetyl-CoA + [acyl-carrier protein] = CoA + acetyl-[acyl-carrier protein].	3	9	0.333333	circ_def
GO:0004314	ACP S-malonyltransferase activity	Catalysis of the reaction: malonyl-CoA + [acyl-carrier protein] = CoA + malonyl-[acyl-carrier protein].	3	9	0.333333	circ_def
GO:0004314	[acyl-carrier protein] S-malonyltransferase activity	Catalysis of the reaction: malonyl-CoA + [acyl-carrier protein] = CoA + malonyl-[acyl-carrier protein].	3	9	0.333333	circ_def
GO:0004316	3-oxoacyl-ACP reductase activity	Catalysis of the reaction: (3R)-3-hydroxyacyl-[acyl-carrier protein] + NADP+ = 3-oxoacyl-[acyl-carrier protein] + NADPH + H+.	5	15	0.333333	circ_def
GO:0004316	3-oxoacyl-[acyl-carrier protein] reductase activity	Catalysis of the reaction: (3R)-3-hydroxyacyl-[acyl-carrier protein] + NADP+ = 3-oxoacyl-[acyl-carrier protein] + NADPH + H+.	5	15	0.333333	circ_def
GO:0004331	fructose-2 6-bisphosphate 2-phosphatase activity	Catalysis of the reaction: D-fructose 2,6-bisphosphate + H2O = D-fructose 6-phosphate + phosphate.	4	12	0.333333	circ_def
GO:0004331	fructose-2 6-bisphosphatase	Catalysis of the reaction: D-fructose 2,6-bisphosphate + H2O = D-fructose 6-phosphate + phosphate.	4	12	0.333333	circ_def
GO:0004360	glucosamine-6-phosphate isomerase activity	Catalysis of the reaction: L-glutamine + D-fructose 6-phosphate = L-glutamate + D-glucosamine 6-phosphate.	5	15	0.333333	circ_def
GO:0004360	glutamine-fructose-6-phosphate transaminase activity	Catalysis of the reaction: L-glutamine + D-fructose 6-phosphate = L-glutamate + D-glucosamine 6-phosphate.	5	15	0.333333	circ_def
GO:0004408	holocytochrome-c synthase activity	Catalysis of the reaction: holocytochrome c = apocytochrome c + heme.	2	6	0.333333	circ_def
GO:0004687	myosin-light-chain kinase activity	Catalysis of the reaction: ATP + (myosin-light-chain) = ADP + (myosin-light-chain) phosphate.	3	9	0.333333	circ_def
GO:0004691	cAMP-dependent protein kinase activity	Catalysis of the reaction: ATP + a protein = ADP + a phosphoprotein, dependent on the presence of cAMP.	3	9	0.333333	circ_def
GO:0004691	PKA	Catalysis of the reaction: ATP + a protein = ADP + a phosphoprotein, dependent on the presence of cAMP.	3	9	0.333333	circ_def
GO:0004691	cAMP-dependent protein kinase intrinsic catalyst activity	Catalysis of the reaction: ATP + a protein = ADP + a phosphoprotein, dependent on the presence of cAMP.	3	9	0.333333	circ_def
GO:0004725	protein tyrosine phosphatase activity	Catalysis of the reaction: protein tyrosine phosphate + H2O = protein tyrosine + phosphate.	2	6	0.333333	circ_def
GO:0004725	protein-tyrosine-phosphatase activity	Catalysis of the reaction: protein tyrosine phosphate + H2O = protein tyrosine + phosphate.	2	6	0.333333	circ_def
GO:0004727	prenylated protein tyrosine phosphatase activity	Catalysis of the reaction: protein tyrosine phosphate + H2O = protein tyrosine + phosphate.	2	6	0.333333	circ_def
GO:0004882	androgen receptor activity	Combining with an androgen to initiate a change in cell activity.	2	6	0.333333	circ_def
GO:0004883	glucocorticoid receptor activity	Combining with a glucocorticoid to initiate a change in cell activity.	2	6	0.333333	circ_def
GO:0004900	erythropoietin receptor activity	Combining with erythropoietin to initiate a change in cell activity.	2	6	0.333333	circ_def
GO:0004904	interferon receptor activity	Combining with an interferon to initiate a change in cell activity.	2	6	0.333333	circ_def
GO:0004907	IL receptor	Combining with an interleukin to initiate a change in cell activity.	2	6	0.333333	circ_def
GO:0004907	interleukin receptor activity	Combining with an interleukin to initiate a change in cell activity.	2	6	0.333333	circ_def
GO:0004942	anaphylatoxin receptor activity	Combining with anaphylatoxin to initiate a change in cell activity.	2	6	0.333333	circ_def
GO:0004946	bombesin receptor activity	Combining with bombesin to initiate a change in cell activity.	2	6	0.333333	circ_def
GO:0004947	bradykinin receptor activity	Combining with bradykinin to initiate a change in cell activity.	2	6	0.333333	circ_def
GO:0004949	cannabinoid receptor activity	Combining with cannabinoids to initiate a change in cell activity.	2	6	0.333333	circ_def
GO:0004949	cannaboid receptor	Combining with cannabinoids to initiate a change in cell activity.	2	6	0.333333	circ_def
GO:0004953	eicosanoid receptor activity	Combining with an icosanoid to initiate a change in cell activity.	2	6	0.333333	circ_def
GO:0004953	icosanoid receptor activity	Combining with an icosanoid to initiate a change in cell activity.	2	6	0.333333	circ_def
GO:0004956	prostaglandin D receptor activity	Combining with prostaglandin D (PGD(2)) to initiate a change in cell activity.	3	9	0.333333	circ_def
GO:0004957	prostaglandin E receptor activity	Combining with prostaglandin E (PGE(2)) to initiate a change in cell activity.	3	9	0.333333	circ_def
GO:0004961	thromboxane A2 receptor activity	Combining with thromboxane A2 (TXA(2)) to initiate a change in cell activity.	3	9	0.333333	circ_def
GO:0004962	endothelin receptor activity	Combining with endothelin to initiate a change in cell activity.	2	6	0.333333	circ_def
GO:0004966	galanin receptor activity	Combining with galanin to initiate a change in cell activity.	2	6	0.333333	circ_def
GO:0004977	melanocortin receptor activity	Combining with melanocortin to initiate a change in cell activity.	2	6	0.333333	circ_def
GO:0004978	adrenocorticotropin receptor activity	Combining with adrenocorticotropin to initiate a change in cell activity.	2	6	0.333333	circ_def
GO:0004990	oxytocin receptor activity	Combining with oxytocin to initiate a change in cell activity.	2	6	0.333333	circ_def
GO:0004994	somatostatin receptor activity	Combining with somatostatin to initiate a change in cell activity.	2	6	0.333333	circ_def
GO:0004995	tachykinin receptor activity	Combining with tachykinin to initiate a change in cell activity.	2	6	0.333333	circ_def
GO:0005000	vasopressin receptor activity	Combining with vasopressin to initiate a change in cell activity.	2	6	0.333333	circ_def
GO:0005009	insulin receptor activity	Combining with insulin to initiate a change in cell activity.	2	6	0.333333	circ_def
GO:0005020	stem cell factor receptor activity	Combining with stem cell factor, a cytokine that stimulates mast cell growth and differentiation, to initiate a change in cell activity.	4	12	0.333333	circ_def
GO:0005097	Rab GTPase activator activity	Increases the rate of GTP hydrolysis by the GTPase Rab.	2	6	0.333333	circ_def
GO:0005098	Ran GTPase activator activity	Increases the rate of GTP hydrolysis by the GTPase Ran.	2	6	0.333333	circ_def
GO:0005098	RanGAP	Increases the rate of GTP hydrolysis by the GTPase Ran.	2	6	0.333333	circ_def
GO:0005099	Ras GTPase activator activity	Increases the rate of GTP hydrolysis by the GTPase Ras.	2	6	0.333333	circ_def
GO:0005100	Rho GTPase activator activity	Increases the rate of GTP hydrolysis by the GTPase Rho.	2	6	0.333333	circ_def
GO:0005101	Sar GTPase activator activity	Increases the rate of GTP hydrolysis by the GTPase Sar.	2	6	0.333333	circ_def
GO:0005121	Toll binding	Interacting selectively with the Toll protein, a transmembrane receptor.	2	6	0.333333	circ_def
GO:0005121	Toll receptor binding	Interacting selectively with the Toll protein, a transmembrane receptor.	2	6	0.333333	circ_def
GO:0005121	Tl binding	Interacting selectively with the Toll protein, a transmembrane receptor.	2	6	0.333333	circ_def
GO:0005121	Toll ligand	Interacting selectively with the Toll protein, a transmembrane receptor.	2	6	0.333333	circ_def
GO:0005178	integrin ligand	Interacting selectively with an integrin.	1	3	0.333333	circ_def
GO:0005178	integrin binding	Interacting selectively with an integrin.	1	3	0.333333	circ_def
GO:0005194	cell adhesion molecule activity	OBSOLETE. Mediates the adhesion of the cell to other cells or to the extracellular matrix.	2	6	0.333333	circ_def
GO:0005311	sodium :dicarboxylate tricarboxylate cotransporter activity	OBSOLETE. Catalysis of the reaction: (dicarboxylate or tricarboxylate)(out) + Na+(out) = (dicarboxylate or tricarboxylate)(in) + Na+(in).	2	6	0.333333	circ_def
GO:0005311	sodium :dicarboxylate tricarboxylate symporter activity	OBSOLETE. Catalysis of the reaction: (dicarboxylate or tricarboxylate)(out) + Na+(out) = (dicarboxylate or tricarboxylate)(in) + Na+(in).	2	6	0.333333	circ_def
GO:0005366	myo-inositol :proton symporter	Catalysis of the reaction: myo-inositol(out) + H+(out) = myo-inositol(in) + H+(in).	2	6	0.333333	circ_def
GO:0005366	hydrogen myo-inositol transporter	Catalysis of the reaction: myo-inositol(out) + H+(out) = myo-inositol(in) + H+(in).	2	6	0.333333	circ_def
GO:0005366	myo-inositol :hydrogen symporter activity	Catalysis of the reaction: myo-inositol(out) + H+(out) = myo-inositol(in) + H+(in).	2	6	0.333333	circ_def
GO:0005367	myo-inositol :sodium symporter activity	Catalysis of the reaction: myo-inositol(out) + Na+(out) = myo-inositol(in) + Na+(in).	2	6	0.333333	circ_def
GO:0005367	myo-inositol-sodium cotransporter	Catalysis of the reaction: myo-inositol(out) + Na+(out) = myo-inositol(in) + Na+(in).	2	6	0.333333	circ_def
GO:0005395	eye pigment precursor transporter activity	Catalysis of the reaction: ATP + H2O + eye pigment precursor(in) = ADP + phosphate + eye pigment precursor(out).	3	9	0.333333	circ_def
GO:0005476	carnitine acyl carnitine carrier activity	Catalysis of the reaction: carnitine (mitochondrial) + acyl carnitine (cytoplasm) = carnitine (cytoplasm) + acyl carnitine (mitochondrial).	2	6	0.333333	circ_def
GO:0005476	fatty acyl carnitine carrier	Catalysis of the reaction: carnitine (mitochondrial) + acyl carnitine (cytoplasm) = carnitine (cytoplasm) + acyl carnitine (mitochondrial).	2	6	0.333333	circ_def
GO:0005701	polytene chromosome chromocenter	A region at which the centric regions of polytene chromosomes are joined together.	2	6	0.333333	circ_def
GO:0005701	polytene chromosome chromocentre	A region at which the centric regions of polytene chromosomes are joined together.	2	6	0.333333	circ_def
GO:0005859	muscle myosin	A filament of myosin found in a muscle cell of any type.	2	6	0.333333	circ_def
GO:0005880	nuclear microtubule	Any microtubule in the nucleus of a cell.	1	3	0.333333	circ_def
GO:0005898	interleukin-13 receptor complex	A complex that binds interleukin-13; consists of two chains, interleukin-4 receptor alpha chain and interleukin-4 receptor alpha chain.	4	12	0.333333	circ_def
GO:0005966	photoreceptor cyclic-nucleotide phosphodiesterase complex	An enzyme that catalyzes the hydrolysis of bonds in a cyclic nucleotide.	2	6	0.333333	circ_def
GO:0006288	base-excision repair DNA ligation	The ligation by DNA ligase of DNA strands. Ligation occurs after polymerase action to fill the gap left by the action of endonucleases during base-excision repair.	5	15	0.333333	circ_def
GO:0006355	regulation of transcription DNA-dependent	Any process that modulates the frequency, rate or extent of DNA-dependent transcription.	3	9	0.333333	circ_def
GO:0006486	protein amino acid glycosylation	The addition of a sugar unit to a protein amino acid, eg. the addition of glycan chains to proteins.	3	9	0.333333	circ_def
GO:0006535	cysteine biosynthesis from serine	The formation of cysteine from simpler components, including serine.	2	6	0.333333	circ_def
GO:0006583	melanin biosynthesis from tyrosine	The formation of melanin from simpler components, including tyrosine.	2	6	0.333333	circ_def
GO:0006610	ribosomal protein-nucleus import	The directed movement of a ribosomal protein from the cytoplasm into the nucleus, across the nuclear membrane.	3	9	0.333333	circ_def
GO:0006835	sodium :dicarboxylate transport	The directed movement of dicarboxylic acids into, out of, within or between cells.	2	6	0.333333	circ_def
GO:0006835	dicarboxylic acid transport	The directed movement of dicarboxylic acids into, out of, within or between cells.	2	6	0.333333	circ_def
GO:0006842	tricarboxylic acid transport	The directed movement of tricarboxylic acids into, out of, within or between cells.	2	6	0.333333	circ_def
GO:0006845	mitochondrial aspartate glutamate transport	The directed movement of aspartate and glutamate into, out of or within a mitochondrion.	2	6	0.333333	circ_def
GO:0006849	plasma membrane pyruvate transport	The directed movement of pyruvate, 2-oxopropanoate, across a plasma membrane.	3	9	0.333333	circ_def
GO:0006997	nuclear organization and biogenesis	The assembly and arrangement of the nucleus.	1	3	0.333333	circ_def
GO:0006997	nucleus organization and biogenesis	The assembly and arrangement of the nucleus.	1	3	0.333333	circ_def
GO:0007000	nucleolus organization and biogenesis	The assembly and arrangement of the nucleolus.	1	3	0.333333	circ_def
GO:0007005	mitochondrion organization and biogenesis	The assembly and arrangement of a mitochondrion.	1	3	0.333333	circ_def
GO:0007031	peroxisome organization and biogenesis	The assembly and arrangement of a peroxisome.	1	3	0.333333	circ_def
GO:0007032	endosome organization and biogenesis	The assembly and arrangement of endosomes.	1	3	0.333333	circ_def
GO:0007033	vacuole organization and biogenesis	The assembly and arrangement of a vacuole.	1	3	0.333333	circ_def
GO:0007040	lysosome organization and biogenesis	The assembly and arrangement of lysosomes.	1	3	0.333333	circ_def
GO:0007043	intercellular junction assembly	The formation of a junction between cells.	1	3	0.333333	circ_def
GO:0007053	male meiotic spindle assembly	The formation and maintenance of the spindle in meiosis in male animals.	2	6	0.333333	circ_def
GO:0007056	female meiotic spindle assembly	The formation and maintenance of the spindle in meiosis in female animals.	2	6	0.333333	circ_def
GO:0007069	negative regulation of transcription from Pol I promoter mitotic	Any process that stops, prevents or reduces the rate of transcription from Pol I promoter during mitosis.	3	9	0.333333	circ_def
GO:0007069	mitotic repression of transcription from Pol I promoter	Any process that stops, prevents or reduces the rate of transcription from Pol I promoter during mitosis.	3	9	0.333333	circ_def
GO:0007089	G1 checkpoint	Passage through a cell cycle control point late in G1 phase of the mitotic cell cycle just before entry into S phase; in most organisms studied, including budding yeast and animal cells, passage through start normally commits the cell to progressing through the entire cell cycle.	7	21	0.333333	circ_def
GO:0007089	traversing start control point of mitotic cell cycle	Passage through a cell cycle control point late in G1 phase of the mitotic cell cycle just before entry into S phase; in most organisms studied, including budding yeast and animal cells, passage through start normally commits the cell to progressing through the entire cell cycle.	7	21	0.333333	circ_def
GO:0007107	membrane addition at site of cytokinesis	The processes involved in the net addition of membrane at the site of cytokinesis; includes vesicle recruitment and fusion, local lipid synthesis and insertion.	5	15	0.333333	circ_def
GO:0007107	cytokinesis membrane recruitment generation	The processes involved in the net addition of membrane at the site of cytokinesis; includes vesicle recruitment and fusion, local lipid synthesis and insertion.	5	15	0.333333	circ_def
GO:0007232	osmosensory signaling pathway via Sho1 osmosensor	Signal transduction in response to osmotic change, as mediated through a Sho1 osmosensor system.	3	9	0.333333	circ_def
GO:0007232	osmosensory signalling pathway via Sho1 osmosensor	Signal transduction in response to osmotic change, as mediated through a Sho1 osmosensor system.	3	9	0.333333	circ_def
GO:0007310	oocyte dorsal ventral axis determination	The establishment, maintenance and elaboration of the dorsal/ventral axis of the oocyte.	2	6	0.333333	circ_def
GO:0007346	regulation of mitotic cell cycle	Any process that modulates the frequency, rate or extent of mitotic cell cycle activity.	3	9	0.333333	circ_def
GO:0007364	establishment of terminal gap gene boundary	Specification of the borders of terminal gap gene expression mediated largely by the effects of other gap genes.	3	9	0.333333	circ_def
GO:0007387	anterior compartment specification	The processes involved in the specification of cell identity in the anterior compartments of the segmented embryo.	3	9	0.333333	circ_def
GO:0007388	posterior compartment specification	The processes involved in the specification of cell identity in the posterior compartments of the segmented embryo.	3	9	0.333333	circ_def
GO:0007399	neurite formation	The origin and formation of neurons.	1	3	0.333333	circ_def
GO:0007399	neurogenesis	The origin and formation of neurons.	1	3	0.333333	circ_def
GO:0007399	neurite growth	The origin and formation of neurons.	1	3	0.333333	circ_def
GO:0007439	ectodermal gut morphogenesis	The formation and development of those portions of the gut that are derived from ectoderm.	2	6	0.333333	circ_def
GO:0007512	adult heart development	Generation and development of the heart of a fully developed and mature organism.	2	6	0.333333	circ_def
GO:0008013	beta-catenin binding	Interacting selectively with the beta subunit of the catenin complex.	2	6	0.333333	circ_def
GO:0008060	ARF GTPase activator activity	Increases the rate of GTP hydrolysis by the GTPase ARF.	2	6	0.333333	circ_def
GO:0008066	glutamate receptor activity	Combining with glutamate to initiate a change in cell activity.	2	6	0.333333	circ_def
GO:0008095	inositol-1 4 5-triphosphate receptor activity	Combining with inositol-1,4,5-triphosphate to initiate a change in cell activity.	4	12	0.333333	circ_def
GO:0008139	nuclear localization signal binding	Interacting selectively with a nuclear localization sequence, a specific peptide sequence that acts as a signal to localize the protein within the nucleus.	4	12	0.333333	circ_def
GO:0008139	nuclear localization sequence binding	Interacting selectively with a nuclear localization sequence, a specific peptide sequence that acts as a signal to localize the protein within the nucleus.	4	12	0.333333	circ_def
GO:0008139	NLS binding	Interacting selectively with a nuclear localization sequence, a specific peptide sequence that acts as a signal to localize the protein within the nucleus.	4	12	0.333333	circ_def
GO:0008147	structural constituent of bone	The action of a molecule that contributes to the structural integrity of bone.	2	6	0.333333	circ_def
GO:0008188	neuropeptide receptor activity	Combining with a neuropeptide to initiate a change in cell activity.	2	6	0.333333	circ_def
GO:0008190	eukaryotic initiation factor 4E binding	Interacting selectively with eukaryotic initiation factor 4E, a polypeptide factor involved in the initiation of ribosome-mediated translation.	4	12	0.333333	circ_def
GO:0008190	eIF4E binding	Interacting selectively with eukaryotic initiation factor 4E, a polypeptide factor involved in the initiation of ribosome-mediated translation.	4	12	0.333333	circ_def
GO:0008196	vitellogenin receptor activity	Combining with vitellogenin to initiate a change in cell activity.	2	6	0.333333	circ_def
GO:0008198	ferrous iron binding	Interacting selectively with ferrous iron, Fe(II).	2	6	0.333333	circ_def
GO:0008199	ferric iron binding	Interacting selectively with ferric iron, Fe(III).	2	6	0.333333	circ_def
GO:0008213	protein amino acid alkylation	The addition of an alkyl group to a protein amino acid. An alkyl group is any group derived from an alkane by removal of one hydrogen atom.	4	12	0.333333	circ_def
GO:0008261	allatostatin receptor activity	Combining with allatostatin to initiate a change in cell activity.	2	6	0.333333	circ_def
GO:0008281	sulphonylurea receptor activity	Combining with sulfonylurea to initiate a change in cell activity.	2	6	0.333333	circ_def
GO:0008281	sulfonylurea receptor activity	Combining with sulfonylurea to initiate a change in cell activity.	2	6	0.333333	circ_def
GO:0008289	lipid binding	Interacting selectively with a lipid.	1	3	0.333333	circ_def
GO:0008310	single-stranded DNA specific 3'-5' exodeoxyribonuclease activity	Catalysis of the sequential cleavage of mononucleotides from a free 3' terminus of a single-stranded DNA molecule.	4	12	0.333333	circ_def
GO:0008311	double-stranded DNA specific 3'-5' exodeoxyribonuclease activity	Catalysis of the sequential cleavage of mononucleotides from a free 3' terminus of a double-stranded DNA molecule.	4	12	0.333333	circ_def
GO:0008317	gurken receptor binding	Interacting selectively with the gurken growth factor receptor.	2	6	0.333333	circ_def
GO:0008317	gurken receptor ligand	Interacting selectively with the gurken growth factor receptor.	2	6	0.333333	circ_def
GO:0008446	GDP-mannose 4 6-dehydratase activity	Catalysis of the reaction: GDP-mannose = GDP-4-dehydro-6-deoxy-D-mannose + H2O.	4	12	0.333333	circ_def
GO:0008460	dTDP-glucose 4 6-dehydratase activity	Catalysis of the reaction: dTDP-glucose = dTDP-4-dehydro-6-deoxy-D-glucose + H2O.	4	12	0.333333	circ_def
GO:0008516	hexose uniporter activity	Catalysis of the reaction: hexose(out) = hexose(in).	1	3	0.333333	circ_def
GO:0008541	proteasome regulatory particle lid subcomplex	Refers to the subunits of the regulatory particle that forms the peripheral lid, as seen in eukaryotes.	3	9	0.333333	circ_def
GO:0008588	release of cytoplasmic sequestered NF-kappaB	The release of NF-kappaB from specific molecules in the cytoplasm to which it is was bound, thereby allowing its translocation into the nucleus.	4	12	0.333333	circ_def
GO:0008588	activation of NF-kappa B	The release of NF-kappaB from specific molecules in the cytoplasm to which it is was bound, thereby allowing its translocation into the nucleus.	4	12	0.333333	circ_def
GO:0008608	microtubule capture	Physical interaction between microtubules and chromatin via proteins making up the kinetochore complex.	3	9	0.333333	circ_def
GO:0008608	microtubule kinetochore interaction	Physical interaction between microtubules and chromatin via proteins making up the kinetochore complex.	3	9	0.333333	circ_def
GO:0008690	3-deoxy-manno-octulosonate cytidylyltransferase activity	Catalysis of the reaction: CTP + 3-deoxy-D-manno-octulosonate = diphosphate + CMP-3-deoxy-D-manno-octulosonate.	4	12	0.333333	circ_def
GO:0008704	5-carboxymethyl-2-hydroxymuconate delta-isomerase activity	Catalysis of the reaction: 5-carboxymethyl-2-hydroxymuconate = 5-carboxy-2-oxohept-3-enedioate.	4	12	0.333333	circ_def
GO:0008704	5-carboxymethyl-2-hydroxymuconate D-isomerase activity	Catalysis of the reaction: 5-carboxymethyl-2-hydroxymuconate = 5-carboxy-2-oxohept-3-enedioate.	4	12	0.333333	circ_def
GO:0008719	dihydroneopterin triphosphate 2'-epimerase activity	Catalysis of the reaction: dihydroneopterin triphosphate = dihydromonapterin-triphosphate.	2	6	0.333333	circ_def
GO:0008719	D-erythro-7 8-dihydroneopterin triphosphate 2'-epimerase	Catalysis of the reaction: dihydroneopterin triphosphate = dihydromonapterin-triphosphate.	2	6	0.333333	circ_def
GO:0008834	di-trans poly-cis-decaprenylcistransferase activity	Catalysis of the reaction: di-trans-poly-cis-decaprenyl diphosphate + isopentenyl diphosphate = diphosphate + di-trans-poly-cis-undecaprenyl diphosphate.	4	12	0.333333	circ_def
GO:0008918	lipopolysaccharide galactosyltransferase activity	Catalysis of the reaction: UDP-galactose + lipopolysaccharide = UDP + 1,3 alpha-D-galactosyl-lipopolysaccharide.	4	12	0.333333	circ_def
GO:0008918	lipopolysaccharide 3-alpha-galactosyltransferase activity	Catalysis of the reaction: UDP-galactose + lipopolysaccharide = UDP + 1,3 alpha-D-galactosyl-lipopolysaccharide.	4	12	0.333333	circ_def
GO:0008918	lipopolysaccharide-alpha-1 3-D-galactosyltransferase	Catalysis of the reaction: UDP-galactose + lipopolysaccharide = UDP + 1,3 alpha-D-galactosyl-lipopolysaccharide.	4	12	0.333333	circ_def
GO:0008982	PTS transporter	Catalysis of the reaction: protein N-phosphohistidine + sugar(out) = protein histidine + sugar phosphate(in).	3	9	0.333333	circ_def
GO:0008982	phosphotransfer-driven group translocator	Catalysis of the reaction: protein N-phosphohistidine + sugar(out) = protein histidine + sugar phosphate(in).	3	9	0.333333	circ_def
GO:0008982	phosphotransferase activity	Catalysis of the reaction: protein N-phosphohistidine + sugar(out) = protein histidine + sugar phosphate(in).	3	9	0.333333	circ_def
GO:0008982	protein-Np-phosphohistidine-sugar phosphotransferase activity	Catalysis of the reaction: protein N-phosphohistidine + sugar(out) = protein histidine + sugar phosphate(in).	3	9	0.333333	circ_def
GO:0009067	aspartate family amino acid biosynthesis	The formation from simpler components of amino acids of the aspartate family, comprising asparagine, aspartate, lysine, methionine and threonine.	4	12	0.333333	circ_def
GO:0009068	aspartate family amino acid catabolism	The breakdown into simpler components of amino acids of the aspartate family, comprising asparagine, aspartate, lysine, methionine and threonine.	4	12	0.333333	circ_def
GO:0009070	serine family amino acid biosynthesis	The formation from simpler components of amino acids of the serine family, comprising cysteine, glycine, homoserine, selenocysteine and serine.	4	12	0.333333	circ_def
GO:0009071	serine family amino acid catabolism	The breakdown into simpler components of amino acids of the serine family, comprising cysteine, glycine, homoserine, selenocysteine and serine.	4	12	0.333333	circ_def
GO:0009257	10-formyl-THF biosynthesis	The formation from simpler components of 10-formyltetrahydrofolate, the formylated derivative of tetrahydrofolate.	3	9	0.333333	circ_def
GO:0009257	10-formyltetrahydrofolate biosynthesis	The formation from simpler components of 10-formyltetrahydrofolate, the formylated derivative of tetrahydrofolate.	3	9	0.333333	circ_def
GO:0009258	10-formyl-THF catabolism	The breakdown into simpler components of 10-formyltetrahydrofolate, the formylated derivative of tetrahydrofolate.	3	9	0.333333	circ_def
GO:0009258	10-formyltetrahydrofolate catabolism	The breakdown into simpler components of 10-formyltetrahydrofolate, the formylated derivative of tetrahydrofolate.	3	9	0.333333	circ_def
GO:0009518	LHCI	Protein-pigment complex associated with photosystem I.	2	6	0.333333	circ_def
GO:0009518	PSI associated light-harvesting complex I	Protein-pigment complex associated with photosystem I.	2	6	0.333333	circ_def
GO:0009544	chloroplast ATP synthase complex	The enzyme that catalyzes the phosphorylation of ADP to ATP in chloroplasts.	2	6	0.333333	circ_def
GO:0009627	systemic acquired resistance	The salicylic acid mediated response to a pathogen which confers broad spectrum resistance.	3	9	0.333333	circ_def
GO:0009627	salicylic acid-dependent systemic resistance	The salicylic acid mediated response to a pathogen which confers broad spectrum resistance.	3	9	0.333333	circ_def
GO:0009657	plastid organization and biogenesis	The assembly and arrangement of a plastid.	1	3	0.333333	circ_def
GO:0009658	chloroplast organization and biogenesis	The assembly and arrangement of the chloroplast.	1	3	0.333333	circ_def
GO:0009659	leucoplast organization and biogenesis	The assembly and arrangement of the leucoplast.	1	3	0.333333	circ_def
GO:0009660	amyloplast organization and biogenesis	The assembly and arrangement of amyloplasts.	1	3	0.333333	circ_def
GO:0009661	chromoplast organization and biogenesis	The assembly and arrangement of the chromoplast.	1	3	0.333333	circ_def
GO:0009662	etioplast organization and biogenesis	The assembly and arrangement of the etioplast.	1	3	0.333333	circ_def
GO:0009663	plasmodesma organization and biogenesis	The assembly and arrangement of a plasmodesma.	1	3	0.333333	circ_def
GO:0009676	low affinity sulfate :hydrogen symporter activity	Catalysis of the reaction: sulfate(out) + H+(out) = sulfate(in) + H+(in). Transporter that mediates the transport of sulfate between cellular or subcellular compartments with a low affinity for hydrogen and sulfate.	4	12	0.333333	circ_def
GO:0009676	low affinity sulfate :proton symporter	Catalysis of the reaction: sulfate(out) + H+(out) = sulfate(in) + H+(in). Transporter that mediates the transport of sulfate between cellular or subcellular compartments with a low affinity for hydrogen and sulfate.	4	12	0.333333	circ_def
GO:0009676	low affinity sulphate :hydrogen symporter activity	Catalysis of the reaction: sulfate(out) + H+(out) = sulfate(in) + H+(in). Transporter that mediates the transport of sulfate between cellular or subcellular compartments with a low affinity for hydrogen and sulfate.	4	12	0.333333	circ_def
GO:0009702	L-arabinokinase activity	Catalysis of the reaction: ATP + L-arabinose = ADP + beta-L-arabinose 1-phosphate.	4	12	0.333333	circ_def
GO:0009702	ATP :L-arabinose 1-phosphotransferase	Catalysis of the reaction: ATP + L-arabinose = ADP + beta-L-arabinose 1-phosphate.	4	12	0.333333	circ_def
GO:0009724	detection of abscisic acid stimulus	The series of events by which an abscisic acid stimulus is received and converted into a molecular signal.	3	9	0.333333	circ_def
GO:0009724	perception of abscisic acid stimulus	The series of events by which an abscisic acid stimulus is received and converted into a molecular signal.	3	9	0.333333	circ_def
GO:0009728	detection of gibberellic acid stimulus	The series of events by which a gibberellic acid stimulus is received and converted into a molecular signal.	3	9	0.333333	circ_def
GO:0009728	perception of gibberellic acid stimulus	The series of events by which a gibberellic acid stimulus is received and converted into a molecular signal.	3	9	0.333333	circ_def
GO:0009736	cytokinin mediated signaling	Signal transduction pathway induced by the perception of cytokinin.	2	6	0.333333	circ_def
GO:0009736	cytokinin mediated signalling	Signal transduction pathway induced by the perception of cytokinin.	2	6	0.333333	circ_def
GO:0009752	perception of salicylic acid stimulus	The series of events by which a salicylic acid stimulus is received and converted into a molecular signal.	3	9	0.333333	circ_def
GO:0009752	detection of salicylic acid stimulus	The series of events by which a salicylic acid stimulus is received and converted into a molecular signal.	3	9	0.333333	circ_def
GO:0009754	perception of jasmonic acid stimulus	The series of events by which a jasmonic acid stimulus is received and converted into a molecular signal. Series of events required for a jasmonic acid stimulus to be detected and converted to a signal molecule.	4	12	0.333333	circ_def
GO:0009754	detection of jasmonic acid stimulus	The series of events by which a jasmonic acid stimulus is received and converted into a molecular signal. Series of events required for a jasmonic acid stimulus to be detected and converted to a signal molecule.	4	12	0.333333	circ_def
GO:0009839	SCF complex substrate recognition subunit	OBSOLETE. The portion of the SCF ubiquitin ligase complex that contains sites required for recognition (and recruitment) of the substrate to the complex.	4	12	0.333333	circ_def
GO:0009884	cytokinin receptor activity	Combining with a cytokinin to initiate a change in cell activity.	2	6	0.333333	circ_def
GO:0009911	positive regulation of flower development	Any process that activates or increases the rate of flower development.	2	6	0.333333	circ_def
GO:0009957	epidermal cell fate specification	The processes involved in the specification of cell identity in the epidermis.	2	6	0.333333	circ_def
GO:0009961	response to 1-aminocyclopropane-1-carboxylic acid	A change in state or activity of a cell or an organism as a result of the perception of 1-aminocyclopropane-1-carboxylic acid.	4	12	0.333333	circ_def
GO:0009967	positive regulation of signal transduction	Any process that activates or increases the rate of signal transduction.	2	6	0.333333	circ_def
GO:0010017	red far red light signaling pathway	A pathway of signal transduction initiated upon sensing of red/far red light by photoreceptor molecule at 660/730nm.	4	12	0.333333	circ_def
GO:0010017	red far red light signalling pathway	A pathway of signal transduction initiated upon sensing of red/far red light by photoreceptor molecule at 660/730nm.	4	12	0.333333	circ_def
GO:0010027	thylakoid membrane organization and biogenesis	The assembly and arrangement of the thylakoid membrane (GO:0042651).	2	6	0.333333	circ_def
GO:0010030	positive regulation of seed germination	Any process that activates or increase the rate of seed germination.	2	6	0.333333	circ_def
GO:0010059	positive regulation of atrichoblast fate	Any process that induces or promotes atrichoblast fate specification.	2	6	0.333333	circ_def
GO:0010063	positive regulation of trichoblast fate	Any process that induces or promotes trichoblast fate specification.	2	6	0.333333	circ_def
GO:0010075	regulation of meristem size	The processes involved in maintaining the size and shape of a meristem.	2	6	0.333333	circ_def
GO:0010101	post-embryonic root morphogenesis	The formation and development of the root after the embryonic phase has been completed.	2	6	0.333333	circ_def
GO:0010107	potassium ion import	The directed movement of potassium ions into a cell or organelle.	2	6	0.333333	circ_def
GO:0010111	glyoxysome organization and biogenesis	The assembly and arrangement of the glyoxysome.	1	3	0.333333	circ_def
GO:0010131	sucrose catabolism using invertase or sucrose synthase	The breakdown into simpler components of sucrose by the enzymatic action of either invertase or sucrose synthase.	3	9	0.333333	circ_def
GO:0010142	mevalonate pathway	The pathway that converts acetate to terpenoid through the mevalonate intermediates.	2	6	0.333333	circ_def
GO:0010161	red light signaling pathway	A pathway of signal transduction initiated upon sensing of red light by photoreceptor molecule at 660 nm.	4	12	0.333333	circ_def
GO:0010161	red light signalling pathway	A pathway of signal transduction initiated upon sensing of red light by photoreceptor molecule at 660 nm.	4	12	0.333333	circ_def
GO:0010174	concentrative nucleoside transporter	Enables the directed movement of a nucleoside across cell membranes against a concentration gradient.	3	9	0.333333	circ_def
GO:0010174	nucleoside transporter activity against a concentration gradient	Enables the directed movement of a nucleoside across cell membranes against a concentration gradient.	3	9	0.333333	circ_def
GO:0015019	heparan-alpha-glucosaminide N-acetyltransferase activity	Catalysis of the reaction: acetyl-CoA + heparan alpha-D-glucosaminide = CoA + heparan N-acetyl-alpha-D-glucosaminide.	4	12	0.333333	circ_def
GO:0015054	gastrin receptor activity	Combining with gastrin to initiate a change in cell activity.	2	6	0.333333	circ_def
GO:0015057	thrombin receptor activity	Combining with thrombin to initiate a change in cell activity.	2	6	0.333333	circ_def
GO:0015173	aromatic amino acid transporter activity	Enables the directed movement of aromatic amino acids, amino acids with aromatic ring, into, out of, within or between cells.	3	9	0.333333	circ_def
GO:0015179	L-amino acid transporter activity	Enables the directed movement of L-amino acids into, out of, within or between cells.	3	9	0.333333	circ_def
GO:0015219	DNA-protein complex transporter activity	Enables the directed movement of DNA-protein complexes into, out of, within or between cells.	3	9	0.333333	circ_def
[truncated: 16,062 more rows]
