# Supplementary material for: Quality control for terms and definitions in ontologies and taxonomies
Source: BMC Bioinformatics. 2006 Apr 19;7:212. doi: 10.1186/1471-2105-7-212 (PMC1482721; doi:10.1186/1471-2105-7-212)
Supplement: Additional File 3 — Unintelligible definitions, intelligibility index < 0.7 (See also Figure 1, B1) [file 1471-2105-7-212-S3.out]

id	definition	wn_length	def_length	i_index	category	term
GO:0004051	Catalysis of the reaction: arachidonate + O2 = (6E,8Z,11Z,14Z)-(5S)-5-hydroperoxycosa-6,8,11,14-tetraenoate.	18	3	0.166667	intel_def	arachidonate 5-lipoxygenase activity
GO:0004052	Catalysis of the reaction: arachidonate + O2 = (5Z,8Z,10E,14Z)-(12S)-12-hydroperoxyicosa-5,8,10,14-tetraenoate.	18	3	0.166667	intel_def	arachidonate 12-lipoxygenase activity
GO:0008834	Catalysis of the reaction: di-trans-poly-cis-decaprenyl diphosphate + isopentenyl diphosphate = diphosphate + di-trans-poly-cis-undecaprenyl diphosphate.	12	2	0.166667	intel_def	di-trans poly-cis-decaprenylcistransferase activity
GO:0047677	Catalysis of the reaction: arachidonate + O2 = (5Z,9E,11Z,14Z)-(8R)-8-hydroperoxyicosa-5,9,11,14-tetraenoate.	18	3	0.166667	intel_def	arachidonate 8-lipoxygenase activity
GO:0018854	Catalysis of the reaction: (3R)-3-isopropenyl-6-oxoheptanoate + CoA-SH + ATP = H2O + ADP/AMP + mono/diphosphate + (3R)-3-isopropenyl-6-oxoheptanoyl-CoA.	17	3	0.176471	intel_def	3-isopropenyl-6-oxoheptanoyl-CoA synthetase activity
GO:0004463	Catalysis of the reaction: (7E,9E,11Z,14Z)-(5S,6S)-5,6-epoxyicosa-7,9,11,14-tetraenoate + H2O = (6Z,8E,10E,14Z)-(5S,12R)-5,12-dihydroxyicosa-6,8,10,14-tetraenoate.	28	5	0.178571	intel_def	leukotriene-A4 hydrolase activity
GO:0003859	Catalysis of the reaction: (3R)-3-hydroxybutanoyl-CoA = crotonoyl-CoA + H2O.	10	2	0.2	intel_def	3-hydroxybutyryl-CoA dehydratase activity
GO:0047082	Catalysis of the reaction: O2 + NADPH + (6AS,11AS)-3,9-dihydroxypterocarpan = (6AS,11AS)-3,6A,9-trihydroxypterocarpan + H2O + NADP.	15	3	0.2	intel_def	3 9-dihydroxypterocarpan 6a-monooxygenase activity
GO:0047084	Catalysis of the reaction: O2 + NADPH + (S)-N-methylcanadine = H2O + NADP+ + allocryptopine.	10	2	0.2	intel_def	methyltetrahydroprotoberberine 14-monooxygenase activity
GO:0050052	Catalysis of the reaction: (7E,9E,11Z,14Z)-(5S,6R)-6-(cystein-S-yl)-5-hydroxyicosa-7,9,11,14-tetraenoate + NADPH + O2 = 20-hydroxy-leucotriene E4 + NADP+ + H2O.	30	6	0.2	intel_def	leukotriene-E4 20-monooxygenase activity
GO:0050051	Catalysis of the reaction: (6Z,8E,10E,14Z)-(5S,12R)-5,12-dihydroxyicosa-6,8,10,14-tetraenoate + NADPH + H2O = (6Z,8E,10E,14Z)-(5S,12R)-5,12,20-trihydroxyicosa-6,8,10,14-tetraenoate + NADP+ + H2O.	24	5	0.208333	intel_def	leukotriene-B4 20-monooxygenase activity
GO:0016165	Catalysis of the reaction: linoleate + O2 = (9Z,11E)-(13S)-13-hydroperoxyoctadeca-9,11-dienoate.	14	3	0.214286	intel_def	lipoxygenase activity
GO:0047424	Catalysis of the reaction: 2 H2O + NH(2)-CO-NH-CH(2)-NH-CO-NH(2) = CO2 + 2 NH3 + N-hydroxymethylurea.	14	3	0.214286	intel_def	methylenediurea deaminase activity
GO:0050584	Catalysis of the reaction: linoleate + O2 = (9Z,12Z)-(11S)-11-hydroperoxyoctadeca-9,12-dienoate.	14	3	0.214286	intel_def	linoleate 11-lipoxygenase activity
GO:0000010	Catalysis of the reaction: all-trans-hexaprenyl diphosphate + isopentenyl diphosphate = diphosphate + all-trans-heptaprenyl diphosphate.	9	2	0.222222	intel_def	trans-hexaprenyltranstransferase activity
GO:0008781	Catalysis of the reaction: CTP + N-acylneuraminate = diphosphate + CMP-N-acylneuraminate.	9	2	0.222222	intel_def	N-acylneuraminate cytidylyltransferase activity
GO:0018532	Catalysis of the reaction: N5,N10-methenyltetrahydromethanopterin + H2 = N5,N10-methylenetetrahydromethanopterin.	9	2	0.222222	intel_def	F433-independent 5 10-methenyl-5 6 7 8-tetrahydromethanopterin dehydrogenase activity
GO:0018532	Catalysis of the reaction: N5,N10-methenyltetrahydromethanopterin + H2 = N5,N10-methylenetetrahydromethanopterin.	9	2	0.222222	intel_def	F433-independent methylene-H4MPT dehydrogenase
GO:0047361	Catalysis of the reaction: phosphomannan(n) + GDP-mannose = phosphomannan(n+1) + GMP.	9	2	0.222222	intel_def	phosphomannan mannosephosphotransferase activity
GO:0047672	Catalysis of the reaction: benzoyl-CoA + anthranilate = CoA + N-benzoylanthranilate.	9	2	0.222222	intel_def	anthranilate N-benzoyltransferase activity
GO:0047673	Catalysis of the reaction: malonyl-CoA + anthranilate = CoA + N-malonylanthranilate.	9	2	0.222222	intel_def	anthranilate N-malonyltransferase activity
GO:0048045	Catalysis of the reaction: all-trans-pentaprenyl diphosphate + isopentenyl diphosphate = diphosphate + all-trans-hexaprenyl diphosphate.	9	2	0.222222	intel_def	hexaprenyl pyrophosphate synthetase activity
GO:0048045	Catalysis of the reaction: all-trans-pentaprenyl diphosphate + isopentenyl diphosphate = diphosphate + all-trans-hexaprenyl diphosphate.	9	2	0.222222	intel_def	trans-pentaprenyltranstransferase activity
GO:0050262	Catalysis of the reaction: ATP + N-ribosylnicotinamide = ADP + nicotinamide ribonucleotide.	9	2	0.222222	intel_def	ribosylnicotinamide kinase activity
GO:0050347	Catalysis of the reaction: all-trans-octaprenyl diphosphate + isopentenyl diphosphate = diphosphate + all-trans-nonaprenyl diphosphate.	9	2	0.222222	intel_def	trans-octaprenyltranstransferase activity
GO:0050473	Catalysis of the reaction: arachidonate + O2= (5Z,8Z,11Z,13E)-(15S)-15-hydroperoxyicosa-5,8,11,13-tetraenoate.	18	4	0.222222	intel_def	arachidonate 15-lipoxygenase activity
GO:0004047	Catalysis of the reaction: (6S)-tetrahydrofolate + S-aminomethyldihydrolipoylprotein = (6R)-5,10-methylenetetrahydrofolate + NH3 + dihydrolipoylprotein.	13	3	0.230769	intel_def	aminomethyltransferase activity
GO:0004428	Catalysis of the phosphorylation of myo-inositol (1,2,3,5/4,6-cyclohexanehexol) or a phosphatidylinositol.	13	3	0.230769	intel_def	inositol phosphatidylinositol kinase activity
GO:0018499	Catalysis of the reaction: cis-2,3-dihydrodiol DDT + NADP+ = NADPH + 2,3-dihydroxy DDT.	13	3	0.230769	intel_def	cis-2 3-dihydrodiol DDT dehydrogenase activity
GO:0030338	Catalysis of the reaction: CMP-N-acetylneuraminate + NADPH + H+ + O2 = CMP-N-glycoloylneuraminate + NADP+ + H2O.	13	3	0.230769	intel_def	CMP-N-acetylneuraminate monooxygenase activity
GO:0046592	Catalysis of the reaction: N1-acetylspermine + O2 + H2O = N1-acetylspermidine + 3-aminopropanal + H2O2.	13	3	0.230769	intel_def	polyamine oxidase activity
GO:0047634	Catalysis of the reaction: 4-coumaroyl-CoA + agmatine = CoA + N-(4-guanidinobutyl)-N4-hydroxycinnamamide.	13	3	0.230769	intel_def	agmatine N4-coumaroyltransferase activity
GO:0016629	Catalysis of the reaction: 8-((1R,2R)-3-oxo-2-((Z)-pent-2-enyl)cyclopentyl)octanoate + NADP+ = (15Z)-12-oxophyto-10,15-dienoate + NADPH.	25	6	0.24	intel_def	12-oxo-phytodienoate reductase
GO:0016629	Catalysis of the reaction: 8-((1R,2R)-3-oxo-2-((Z)-pent-2-enyl)cyclopentyl)octanoate + NADP+ = (15Z)-12-oxophyto-10,15-dienoate + NADPH.	25	6	0.24	intel_def	12-oxophytodienoate reductase activity
GO:0047977	Catalysis of the reaction: (5Z,9E,14Z)-(8x,11R,12S)-11,12-epoxy-8-hydroxyicosa-5,9,14-trienoate + H2O = (5Z,9E,14Z)-(8x,11x,12S)-8,11,12-trihydroxyicosa-5,9,14-trienoate.	25	6	0.24	intel_def	hepoxilin-epoxide hydrolase activity
GO:0003881	Catalysis of the reaction: CDP-diacylglycerol + myo-inositol = CMP + phosphatidyl-1D-myo-inositol.	12	3	0.25	intel_def	phosphatidylinositol synthase activity
GO:0003881	Catalysis of the reaction: CDP-diacylglycerol + myo-inositol = CMP + phosphatidyl-1D-myo-inositol.	12	3	0.25	intel_def	CDP-diacylglycerol-inositol 3-phosphatidyltransferase activity
GO:0003890	Catalysis of the reaction: deoxynucleoside triphosphate + DNA(n) = diphosphate + DNA(n+1).	8	2	0.25	intel_def	beta DNA polymerase activity
GO:0003912	Catalysis of the reaction: deoxynucleoside triphosphate + DNA(n) = diphosphate + DNA(n+1).	8	2	0.25	intel_def	DNA nucleotidylexotransferase activity
GO:0004041	Catalysis of the reaction: R-CH2-NH2 + H2O + O2 = R-CHO + NH3 + H2O2.	12	3	0.25	intel_def	amine oxidase activity
GO:0004149	Catalysis of the reaction: succinyl-CoA + dihydrolipoamide = CoA + S-succinyldihydrolipoamide.	8	2	0.25	intel_def	dihydrolipoamide S-succinyltransferase activity
GO:0004149	Catalysis of the reaction: succinyl-CoA + dihydrolipoamide = CoA + S-succinyldihydrolipoamide.	8	2	0.25	intel_def	dihydrolipoyllysine-residue succinyltransferase activity
GO:0004226	Catalysis of the reaction: peptidyl-Gly-Xaa + H2O = peptidyl-Gly + Xaa.	8	2	0.25	intel_def	Gly-X carboxypeptidase activity
GO:0004305	Catalysis of the reaction: ATP + ethanolamine = ADP + O-phosphoethanolamine.	8	2	0.25	intel_def	ethanolamine kinase activity
GO:0004311	Catalysis of the reaction: trans,trans-farnesyl diphosphate + isopentenyl diphosphate = diphosphate + geranylgeranyl diphosphate.	8	2	0.25	intel_def	farnesyltranstransferase activity
GO:0004337	Catalysis of the reaction: geranyl diphosphate + isopentenyl diphosphate = diphosphate + trans,trans-farnesyl diphosphate.	8	2	0.25	intel_def	geranyltranstransferase activity
GO:0004337	Catalysis of the reaction: geranyl diphosphate + isopentenyl diphosphate = diphosphate + trans,trans-farnesyl diphosphate.	8	2	0.25	intel_def	geranyltransferase
GO:0004605	Catalysis of the reaction: CTP + phosphatidate = diphosphate + CDP-diacylglycerol.	8	2	0.25	intel_def	phosphatidate cytidylyltransferase activity
GO:0008111	Catalysis of the reaction: (2S)-2-methylacyl-CoA = (2R)-2-methylacyl-CoA.	8	2	0.25	intel_def	alpha-methylacyl-CoA racemase activity
GO:0008122	Catalysis of the reaction: R-CH2-NH2 + H2O + O2 = R-CHO + NH3 + H2O2.	12	3	0.25	intel_def	amine oxidase activity
GO:0008715	Catalysis of the reaction: CDP-diacylglycerol + H2O = CMP + phosphatidate.	8	2	0.25	intel_def	CDP-diacylglycerol diphosphatase activity
GO:0008715	Catalysis of the reaction: CDP-diacylglycerol + H2O = CMP + phosphatidate.	8	2	0.25	intel_def	CDP-diacylglycerol pyrophosphatase activity
GO:0008949	Catalysis of the reaction: oxalyl-CoA = formyl-CoA + CO2.	8	2	0.25	intel_def	oxalyl-CoA decarboxylase activity
GO:0009899	Catalysis of the reaction: ent-copalyl diphosphate = ent-kaurene + diphosphate.	8	2	0.25	intel_def	ent-kaurene synthase activity
GO:0009899	Catalysis of the reaction: ent-copalyl diphosphate = ent-kaurene + diphosphate.	8	2	0.25	intel_def	ent-kaurene synthetase B
GO:0015999	Catalysis of the reaction: deoxynucleoside triphosphate + DNA(n) = diphosphate + DNA(n+1).	8	2	0.25	intel_def	eta DNA polymerase activity
GO:0016450	Catalysis of the reaction: deoxynucleoside triphosphate + DNA(n) = diphosphate + DNA(n+1).	8	2	0.25	intel_def	kappa DNA polymerase activity
GO:0016452	Catalysis of the reaction: deoxynucleoside triphosphate + DNA(n) = diphosphate + DNA(n+1).	8	2	0.25	intel_def	theta DNA polymerase activity
GO:0016508	Catalysis of the reaction: (3S)-3-hydroxyacyl-CoA = trans-2-enoyl-CoA + H2O.	12	3	0.25	intel_def	long-chain-enoyl-CoA hydratase activity
GO:0018527	Catalysis of the reaction: cyclohexylamine + O2 + H2O = cyclohexanone + NH3 + H2O2.	8	2	0.25	intel_def	cyclohexylamine oxidase activity
GO:0018819	Catalysis of the reaction: lactoyl-CoA = acryloyl-CoA + H2O.	8	2	0.25	intel_def	lactoyl-CoA dehydratase activity
GO:0047090	Catalysis of the reaction: benzoyl-CoA + O2 + NADPH = H2O + NADP+ + 3-hydroxybenzoyl-CoA.	12	3	0.25	intel_def	benzoyl-CoA 3-monooxygenase activity
GO:0047226	Catalysis of the reaction: globotriosylceramide + UDP-N-acetylgalactosamine = globotetraosylceramide + UDP.	8	2	0.25	intel_def	globotriosylceramide beta-1 6-N-acetylgalactosaminyltransferase activity
GO:0047259	Catalysis of the reaction: glucomannan(n) + GDP-mannose = glucomannan(n+1) + GDP.	8	2	0.25	intel_def	glucomannan 4-beta-mannosyltransferase activity
GO:0047288	Catalysis of the reaction: D-galactosyl-N-acetyl-D-galactosaminyl-(N-acetylneuraminyl)-D-galactosyl-D-glucosylceramide + CMP-N-acetylneuraminate = N-acetylneuraminyl-D-galactosyl-N-acetyl-D-galactosaminyl-(N-acetylneuraminyl)-D-galactosyl-D-glucosylceramide + CMP.	16	4	0.25	intel_def	monosialoganglioside sialyltransferase activity
GO:0047392	Catalysis of the reaction: H2O + CMP-N-acylneuraminate = N-acylneuraminate + CMP.	8	2	0.25	intel_def	CMP-N-acylneuraminate phosphodiesterase activity
GO:0047632	Catalysis of the reaction: agmatine + H2O = N-carbamoylputrescine + NH3.	8	2	0.25	intel_def	agmatine deiminase activity
GO:0047633	Catalysis of the reaction: ATP + agmatine = ADP + N4-phosphoagmatine.	8	2	0.25	intel_def	agmatine kinase activity
GO:0047648	Catalysis of the reaction: N-methylhexanamide + H2O = hexanoate + methylamine.	8	2	0.25	intel_def	alkylamidase activity
GO:0047671	Catalysis of the reaction: ATP + anthranilate = diphosphate + N-adenylylanthranilate.	8	2	0.25	intel_def	anthranilate adenylyltransferase activity
GO:0047790	Catalysis of the reaction: creatinine + H2O = N-methylhydantoin + NH3.	8	2	0.25	intel_def	creatinine deaminase activity
GO:0047872	Catalysis of the reaction: palmitoyl-CoA + dolichol = CoA + dolichyl palmitate.	8	2	0.25	intel_def	dolichol O-acyltransferase activity
GO:0047883	Catalysis of the reaction: ethanolamine + H2O + O2 = glycolaldehyde + NH3 + H2O2.	8	2	0.25	intel_def	ethanolamine oxidase activity
GO:0047968	Catalysis of the reaction: glyoxylate + CoA + NADP+ = oxalyl-CoA + NADPH.	8	2	0.25	intel_def	glyoxylate dehydrogenase activity
GO:0048000	Catalysis of the reaction: formononetin + NADPH + O2 = calycosin + NADP+ + H2O.	8	2	0.25	intel_def	isoflavone 3'-hydroxylase activity
GO:0050011	Catalysis of the reaction: citramalyl-CoA = itaconyl-CoA + H2O.	8	2	0.25	intel_def	itaconyl-CoA hydratase activity
GO:0050059	Catalysis of the reaction: ATP + lombricine = ADP + N-phospholombricine.	8	2	0.25	intel_def	lombricine kinase activity
GO:0050246	Catalysis of the reaction: questin + NADPH + O2 = sulochrin + NADP+ + H2O.	8	2	0.25	intel_def	questin monooxygenase activity
GO:0050279	Catalysis of the reaction: sepiapterin + H2O = xanthopterin-B2 + NH3.	8	2	0.25	intel_def	sepiapterin deaminase activity
GO:0050316	Catalysis of the reaction: ATP + dGMP (or dTMP) = ADP + dGDP (or dTDP).	8	2	0.25	intel_def	T2-induced deoxynucleotide kinase activity
GO:0050324	Catalysis of the reaction: ATP + taurocyamine = ADP + N-phosphotaurocyamine.	8	2	0.25	intel_def	taurocyamine kinase activity
GO:0050344	Catalysis of the reaction: trans-cinnamate + NADPH + O2 = 2-hydroxycinnamate + NADP+ + H2O.	12	3	0.25	intel_def	trans-cinnamate 2-monooxygenase activity
GO:0050359	Catalysis of the reaction: ATP + tropomyosin = ADP + O-phosphotropomyosin.	8	2	0.25	intel_def	tropomyosin kinase activity
GO:0050489	Catalysis of the reaction: UDP-glucuronate + ecdysteroid = UDP + glucuronosyl-ecdysteroid.	8	2	0.25	intel_def	ecdysteroid UDP-glucuronosyltransferase activity
GO:0050549	Catalysis of the reaction: N-cyclohexylformamide = cyclohexyl isocyanide + H2O.	8	2	0.25	intel_def	cyclohexyl-isocyanide hydratase activity
GO:0050566	Catalysis Cyc:6.3.5.6-RXN.	4	1	0.25	intel_def	asparaginyl-tRNA synthase activity
GO:0047855	Catalysis of the reaction: (+-)-5-[(tert-butylamino)-2'-hydroxypropoxy]-1,2,3,4-tetrahydro-1-naphthol + NADP+ = (+-)-5-[(tert-butylamino)-2'-hydroxypropoxy]-3,4-dihydro-1(2H)-naphthalenone + NADPH.	23	6	0.26087	intel_def	dihydrobunolol dehydrogenase activity
GO:0018646	Catalysis of the reaction: (1S,4R)-1-hydroxy-2-oxolimonene + NADPH + O2 = NADP+ + OH- + (3R)-3-isopropenyl-6-oxoheptanoate.	19	5	0.263158	intel_def	1-hydroxy-2-oxolimonene 1 2-monooxygenase activity
GO:0030796	Catalysis of the reaction: S-adenosyl-L-methionine + cycloartenol = S-adenosyl-L-homocysteine + (24R)-24-methylcycloarta-8,25-dien-3N2-ol.	19	5	0.263158	intel_def	cycloartenol 24-C-methyltransferase activity
GO:0046423	Catalysis of the reaction: (9Z)-(13S)-12,13-epoxyoctadeca-9,11,15-trienoate = (15Z)-12-oxophyto-10,15-dienoate.	19	5	0.263158	intel_def	allene-oxide cyclase activity
GO:0050458	Catalysis of the reaction: dodecanoyl-CoA + H2O + 2-oxoglutarate = (3S,4S)-3-hydroxytetradecane-1,3,4-tricarboxylate + CoA .	19	5	0.263158	intel_def	decylhomocitrate synthase activity
GO:0003947	Catalysis of the reaction: UDP-N-acetyl-D-galactosamine + (N-acetylneuraminyl)-D-galactosyl-D-glucosylceramide = UDP + N-acetyl-D-galactosaminyl-(N-acetylneuraminyl)-D-galactosyl-D-glucosylceramide.	15	4	0.266667	intel_def	N-acetylgalactosaminyltransferase activity
GO:0018500	Catalysis of the reaction: trans-9R,10R-dihydrodiolphenanthrene + NAD+ = NADH + H+ + 9,10-dihydroxyphenanthrene.	15	4	0.266667	intel_def	trans-9R 10R-dihydrodiolphenanthrene dehydrogenase activity
GO:0018513	Catalysis of the reaction: cis-1,2-dihydroxy-1,2-dihydrodibenzothiophene + NAD+ = 1,2-dihydroxydibenzothiophene + NADH + H+.	15	4	0.266667	intel_def	dibenzothiophene dihydrodiol dehydrogenase activity
GO:0018555	Catalysis of the reaction: phenanthrene + NADH + H+ + O2 = NAD+ = cis-3,4-dihydroxy-3,4-dihydrophenanthrene.	15	4	0.266667	intel_def	phenanthrene dioxygenase activity
GO:0018612	Catalysis of the reaction: dibenzothiophene + NADH + O2 + H+ = NAD+ + cis-1,2-dihydroxy-1,2-dihydrodibenzothiophene.	15	4	0.266667	intel_def	dibenzothiophene dioxygenase activity
GO:0018743	Catalysis of the reaction: phenanthrene-9,10-oxide + H2O = trans-9R,10R-dihydrodiolphenanthrene.	15	4	0.266667	intel_def	phenanthrene-9 10-epoxide hydrolase activity
GO:0018803	Catalysis of the reaction: (3E)-4-(2-carboxyphenyl)-2-oxobut-3-enoate = 2-carboxybenzaldehyde + pyruvate.	15	4	0.266667	intel_def	aldolase activity
GO:0018803	Catalysis of the reaction: (3E)-4-(2-carboxyphenyl)-2-oxobut-3-enoate = 2-carboxybenzaldehyde + pyruvate.	15	4	0.266667	intel_def	trans-2'-carboxybenzalpyruvate hydratase-aldolase activity
GO:0050481	Catalysis of the reaction: (S)-2-hydroxy-2-phenylacetate (S-mandelate) + O2 + (tetrahydrobiopterin/tetrahydropteridine) = (S)-4-hydroxymandelate + H2O + (dihydrobiopterin/dihydropteridine).	15	4	0.266667	intel_def	mandelate 4-monooxygenase activity
GO:0050601	Catalysis of the reaction: myristoyl-CoA + NAD(P)H + H+ + O2 = (Z)-11-tetradecenoyl-CoA + NAD(P)+ + 2 H2O.	15	4	0.266667	intel_def	myristoyl-CoA desaturase activity
GO:0050635	Catalysis of the reaction: 3 malonyl-CoA + N-methylanthraniloyl-CoA = 4 CoA + 1,3-dihydroxy-N-methylacridone + 3 CO2.	15	4	0.266667	intel_def	acridone synthase activity
GO:0003874	Catalysis of the reaction: 6-[(1S,2R)-1,2-dihydroxy-3-triphosphooxypropyl]-7,8-dihydropterin = 6-pyruvoyl-5,6,7,8-tetrahydropterin + triphosphate.	22	6	0.272727	intel_def	6-pyruvoyltetrahydropterin synthase activity
GO:0004307	Catalysis of the reaction: CDP-ethanolamine + 1,2-diacylglycerol = CMP + a phosphatidylethanolamine.	11	3	0.272727	intel_def	ethanolaminephosphotransferase activity
GO:0004379	Catalysis of the reaction: tetradecanoyl-CoA + glycyl-peptide = CoA + N-tetradecanoylglycyl-peptide.	11	3	0.272727	intel_def	glycylpeptide N-tetradecanoyltransferase activity
GO:0004379	Catalysis of the reaction: tetradecanoyl-CoA + glycyl-peptide = CoA + N-tetradecanoylglycyl-peptide.	11	3	0.272727	intel_def	N-myristoyltransferase
GO:0004658	Catalysis of the reaction: ATP + propanoyl-CoA + HCO3- = ADP + phosphate + (S)-methylmalonyl-CoA.	11	3	0.272727	intel_def	propionyl-CoA carboxylase activity
GO:0008668	Catalysis of the reaction: ATP + 2,3-dihydroxybenzoate = diphosphate + (2,3-dihydroxybenzoyl)adenylate.	11	3	0.272727	intel_def	2 3-dihydroxybenzoate-AMP ligase activity
GO:0008668	Catalysis of the reaction: ATP + 2,3-dihydroxybenzoate = diphosphate + (2,3-dihydroxybenzoyl)adenylate.	11	3	0.272727	intel_def	synthase activity
GO:0008756	Catalysis of the reaction: ATP + O-succinylbenzoate + CoA = AMP + diphosphate + O-succinylbenzoyl-CoA.	11	3	0.272727	intel_def	o-succinylbenzoate-CoA ligase activity
GO:0018108	The posttranslational phosphorylation of peptidyl-tyrosine to form peptidyl-O4'-phospho-L-tyrosine.	11	3	0.272727	intel_def	peptidyl-tyrosine phosphorylation
GO:0018740	Catalysis of the reaction: 2-(2-hydroxyphenyl)benzenesulfinate + H2O = 2-hydroxybiphenyl + SO3(2-) (sulfite).	11	3	0.272727	intel_def	2'-hydroxybiphenyl-2-sulfinate sulfinolyase activity
GO:0018740	Catalysis of the reaction: 2-(2-hydroxyphenyl)benzenesulfinate + H2O = 2-hydroxybiphenyl + SO3(2-) (sulfite).	11	3	0.272727	intel_def	hydrolase activity
GO:0018748	Catalysis of the reaction: iprodione + OH- = 3,5-dichlorophenylcarboximide + N-isopropylcarbamate.	11	3	0.272727	intel_def	iprodione amidohydrolase activity
GO:0047039	Catalysis of the reaction: NADP+ + scytalone = NADPH + 1,3,6,8-naphthalenetetrol.	11	3	0.272727	intel_def	tetrahydroxynaphthalene reductase activity
GO:0047052	Catalysis of the reaction: O2 + NADPH + S-cheilanthifoline = 2 H2O + NADP+ + S-stylopine.	11	3	0.272727	intel_def	synthase activity
GO:0047053	Catalysis of the reaction: O2 + NADPH + S-scoulerine = 2 H2O + NADP+ + S-cheilanthifoline.	11	3	0.272727	intel_def	synthase activity
GO:0047056	Catalysis of the reaction: O2 + NADPH + S-tetrahydrocolumbamine = 2 H2O + NADP+ + S-canadine.	11	3	0.272727	intel_def	synthase activity
GO:0047085	Catalysis of the reaction: O2 + NADPH + 4-hydroxyphenylacetonitrile = H2O + NADP+ + 4-hydroxymandelonitrile.	11	3	0.272727	intel_def	hydroxyphenylacetonitrile 2-monooxygenase activity
GO:0047336	Catalysis of the reaction: deoxy-5-methylcytidylate + ATP = 5-methyldeoxycytidine diphosphate + ADP.	11	3	0.272727	intel_def	5-methyldeoxycytidine-5'-phosphate kinase activity
GO:0047737	Catalysis of the reaction: cellobiose + O2 = cellobiono-1,5-lactone + H2O2.	11	3	0.272727	intel_def	cellobiose oxidase activity
GO:0050164	Catalysis of the reaction: 2-oxoglutarate + CoA + NADP+ = succinyl-CoA + CO2 + NADPH.	11	3	0.272727	intel_def	oxoglutarate dehydrogenase activity
GO:0050386	Catalysis of the reaction: N-carbamoyl-L-aspartate + H2O = L-aspartate + CO2 + NH3.	11	3	0.272727	intel_def	ureidosuccinase activity
GO:0050414	Catalysis of the reaction: N-formimidoyl-L-aspartate + H2O = N-formyl-L-aspartate + NH3.	11	3	0.272727	intel_def	formiminoaspartate deiminase activity
GO:0050414	Catalysis of the reaction: N-formimidoyl-L-aspartate + H2O = N-formyl-L-aspartate + NH3.	11	3	0.272727	intel_def	formimidoylaspartate deiminase activity
GO:0006715	The formation from simpler components of the sesquiterpenoid alcohol farnesol, 3,7,11-trimethyl-2,6,10,dodecatrien-1-ol.	18	5	0.277778	intel_def	farnesol biosynthesis
GO:0016488	The breakdown into simpler components of the sesquiterpenoid alcohol farnesol, 3,7,11-trimethyl-2,6,10,dodecatrien-1-ol.	18	5	0.277778	intel_def	farnesol catabolism
GO:0047083	Catalysis of the reaction: O2 + NADPH + trans-5-O-(4-coumaroyl)-D-quinate = H2O + NADP+ + trans-5-O-caffeoyl-D-quinate.	18	5	0.277778	intel_def	3'-monooxygenase activity
GO:0047120	Catalysis of the reaction: NAD+ + (3S,4R)-3,4-dihydroxycyclohexa-1,5-diene-1,4-dicarboxylate = NADH + CO2 + protocatechuate.	18	5	0.277778	intel_def	4-dihydroxycyclohexa-1 5-diene-1 4-dicarboxylate dehydrogenase activity
GO:0047206	Catalysis of the reaction: UDP-N-acetylmuramoyl-L-alanyl-D-glutamyl-L-lysyl-D-alanyl-D-alanine + L-alanyl-tRNA = UDP-N-acetylmuramoyl-L-alanyl-D-glutamyl-N6-(L-alanyl)-L-lysyl-D-alanyl-D-alanine + tRNA.	18	5	0.277778	intel_def	UDP-N-acetylmuramoylpentapeptide-lysine N6-alanyltransferase activity
GO:0000773	Catalysis of the reaction: S-adenosyl-L-methionine + phosphatidyl-N-methylethanolamine = S-adenosyl-L-homocysteine + phosphatidyl-N-dimethylethanolamine.	14	4	0.285714	intel_def	phosphatidyl-N-methylethanolamine N-methyltransferase activity
GO:0000773	Catalysis of the reaction: S-adenosyl-L-methionine + phosphatidyl-N-methylethanolamine = S-adenosyl-L-homocysteine + phosphatidyl-N-dimethylethanolamine.	14	4	0.285714	intel_def	PLMT
GO:0003885	Catalysis of the reaction: D-arabinono-1,4-lactone + O2 = D-erythro-ascorbate + H2O2.	14	4	0.285714	intel_def	D-arabinono-1 4-lactone oxidase activity
GO:0004140	Catalysis of the reaction: ATP + dephospho-CoA = ADP + CoA.	7	2	0.285714	intel_def	dephospho-CoA kinase activity
GO:0004173	Catalysis of the reaction: palmitoyl-CoA + ecdysone = CoA + ecdysone palmitate.	7	2	0.285714	intel_def	ecdysone O-acyltransferase activity
GO:0004300	Catalysis of the reaction: (3S)-3-hydroxyacyl-CoA = trans-2(or 3)-enoyl-CoA + H2O.	14	4	0.285714	intel_def	enoyl-CoA hydratase activity
GO:0004300	Catalysis of the reaction: (3S)-3-hydroxyacyl-CoA = trans-2(or 3)-enoyl-CoA + H2O.	14	4	0.285714	intel_def	short-chain enoyl-CoA hydratase activity
GO:0004464	Catalysis of the reaction: leukotriene A4 + glutathione = leukotriene C4 + H2O.	7	2	0.285714	intel_def	leukotriene-C4 synthase activity
GO:0004479	Catalysis of the reaction: 10-formyltetrahydrofolate + L-methionyl-tRNA + H2O = tetrahydrofolate + N-formylmethionyl-tRNA.	14	4	0.285714	intel_def	methionyl-tRNA formyltransferase activity
GO:0004654	Catalysis of the reaction: ATP + RNA(n) = diphosphate + RNA(n+1).	7	2	0.285714	intel_def	polyribonucleotide nucleotidyltransferase activity
GO:0004739	Catalysis of the reaction: pyruvate + lipoamide = S-acetyldihydrolipoamide + CO2.	7	2	0.285714	intel_def	pyruvate dehydrogenase activity
GO:0004810	Catalysis of the reaction: ATP + tRNA(n) = diphosphate + tRNA(n+1).	7	2	0.285714	intel_def	tRNA adenylyltransferase activity
GO:0009905	Catalysis of the reaction: geranylgeranyl diphosphate = ent-copalyl diphosphate.	7	2	0.285714	intel_def	ent-copalyl diphosphate synthase activity
GO:0009905	Catalysis of the reaction: geranylgeranyl diphosphate = ent-copalyl diphosphate.	7	2	0.285714	intel_def	ent-kaurene synthetase A
GO:0016290	Catalysis of the reaction: palmitoyl-CoA + H2O = CoA + palmitate.	7	2	0.285714	intel_def	long-chain fatty-acyl-CoA hydrolase activity
GO:0016290	Catalysis of the reaction: palmitoyl-CoA + H2O = CoA + palmitate.	7	2	0.285714	intel_def	palmitoyl-CoA hydrolase activity
GO:0016437	Catalysis of the reaction: CTP + tRNA(n) = diphosphate + tRNA(n+1).	7	2	0.285714	intel_def	tRNA cytidylyltransferase activity
GO:0016921	Catalysis of the release of the N-terminal pyroglutamyl group from pGlu-His-Xaa tripeptides and pGlu-His-Xaa-Gly tetrapeptides.	14	4	0.285714	intel_def	pyroglutamyl-peptidase II activity
GO:0018511	Catalysis of the reaction: cis-5,6-dihydroxy-4-isopropylcyclohexa-1,3-dienecarboxylate + NAD+ = 2,3-dihydroxy-p-cumate + NADH + H+.	21	6	0.285714	intel_def	2 3-dihydroxy-2 3-dihydro-p-cumate dehydrogenase activity
GO:0018576	Catalysis of the reaction: catechol + O2 = cis,cis-muconate.	7	2	0.285714	intel_def	catechol 1 2-dioxygenase activity
GO:0018814	Catalysis of the reaction: Z-phenylacetaldoxime = H2O + phenylacetonitrile.	7	2	0.285714	intel_def	phenylacetaldoxime dehydratase activity
GO:0042299	Catalysis of the cyclization of (S)-2,3-oxidosqualene to lupeol.	7	2	0.285714	intel_def	lupeol synthase activity
GO:0045482	Catalysis of the reaction: trans,trans-farnesyl diphosphate = trichodiene + diphosphate.	7	2	0.285714	intel_def	trichodiene synthase activity
GO:0045483	Catalysis of the reaction: trans,trans-farnesyl diphosphate = aristolochene + diphosphate.	7	2	0.285714	intel_def	aristolochene synthase activity
GO:0046421	Catalysis of the reaction: (2S,3R)-3-hydroxybutane-1,2,3-tricarboxylate = pyruvate + succinate.	14	4	0.285714	intel_def	2-methylisocitrate lyase
GO:0046421	Catalysis of the reaction: (2S,3R)-3-hydroxybutane-1,2,3-tricarboxylate = pyruvate + succinate.	14	4	0.285714	intel_def	methylisocitrate lyase activity
GO:0047017	Catalysis of the reaction: NADP+ + (5Z,13E)-(15S)-9-alpha,11-alpha,15-trihydroxyprosta-5,13-dienoate = NADPH + (5Z,13E)-(15S)-9-alpha,15-dihydroxy-11-oxoprosta-5,13-dienoate.	21	6	0.285714	intel_def	prostaglandin-F synthase activity
GO:0047028	Catalysis of the reaction: NADP+ + 6-lactoyl-5,6,7,8-tetrahydropterin = NADPH + 6-pyruvoyltetrahydropterin.	14	4	0.285714	intel_def	6-pyruvoyltetrahydropterin 2'-reductase activity
GO:0047063	Catalysis of the reaction: ferricytochrome B5 + ascorbate = ferrocytochrome B5 + monodehydroascorbate.	7	2	0.285714	intel_def	L-ascorbate-cytochrome-b5 reductase activity
GO:0047092	Catalysis of the reaction: O2 + NADPH + 27-hydroxycholesterol = H2O + NADP+ + 7-alpha,27-dihydroxycholesterol.	14	4	0.285714	intel_def	27-hydroxycholesterol 7-alpha-monooxygenase activity
GO:0047093	Catalysis of the reaction: O2 + NADH + quinolin-4-ol = H2O + NAD+ + quinolin-3,4-diol.	14	4	0.285714	intel_def	4-hydroxyquinoline 3-monooxygenase activity
GO:0047163	Catalysis of the reaction: 3,4-dichloroaniline + malonyl-CoA = N-(3,4-dichlorophenyl)malonate + coenzyme A.	14	4	0.285714	intel_def	3 4-dichloroaniline N-malonyltransferase activity
GO:0047511	Catalysis of the reaction: (S)-methylmalonyl-CoA + H2O = methylmalonate + CoA.	7	2	0.285714	intel_def	hydrolase activity
GO:0047603	Catalysis of the reaction: acetoacetyl-CoA + H2O = CoA + acetoacetate.	7	2	0.285714	intel_def	acetoacetyl-CoA hydrolase activity
GO:0047767	Catalysis of the reaction: CO + H2O + O2 = CO2 + H2O2.	7	2	0.285714	intel_def	carbon-monoxide oxidase activity
GO:0047887	Catalysis of the reaction: ATP + farnesyl diphosphate = ADP + farnesyl triphosphate.	7	2	0.285714	intel_def	farnesyl-diphosphate kinase activity
GO:0047949	Catalysis of the reaction: glutarate semialdehyde + NAD+ + H2O = glutarate + NADH.	7	2	0.285714	intel_def	glutarate-semialdehyde dehydrogenase activity
GO:0050135	Catalysis of the reaction: NAD(P)+ + H2O = ADPribose(P) + nicotinamide.	7	2	0.285714	intel_def	nucleosidase activity
GO:0050265	Catalysis of the reaction: UTP + RNA(n) = diphosphate + RNA(n+1).	7	2	0.285714	intel_def	RNA uridylyltransferase activity
GO:0050393	Catalysis of the reaction: vinylacetyl-CoA = crotonyl-CoA.	7	2	0.285714	intel_def	vinylacetyl-CoA delta-isomerase activity
GO:0050393	Catalysis of the reaction: vinylacetyl-CoA = crotonyl-CoA.	7	2	0.285714	intel_def	vinylacetyl-CoA D-isomerase activity
GO:0009333	Cysteine synthase is a multienzyme complex made up, in E. coli, of the heteromeric hexamer serine acetyltransferase and the homodimer O-acetylserine (thiol)-lyase A.	17	5	0.294118	intel_def	cysteine synthase complex
GO:0018570	Catalysis of the reaction: p-cumate + NADH + H+ + O2 = NAD+ + cis-2,3-dihydroxy-2,3-dihydro-p-cumate.	17	5	0.294118	intel_def	p-cumate 2 3-dioxygenase activity
GO:0046934	Catalysis of the reaction: ATP + 1-phosphatidyl-1D-myo-inositol 4,5-bisphosphate = ADP + 1-phosphatidyl-1D-myo-inositol 3,4,5-trisphosphate.	17	5	0.294118	intel_def	phosphatidylinositol-4 5-bisphosphate 3-kinase activity
GO:0047124	Catalysis of the reaction: NAD+ + H2O + (3S,5S)-3,5-diaminohexanoate = NADH + NH3 + (S)-5-amino-3-oxohexanoate.	17	5	0.294118	intel_def	L-erythro-3 5-diaminohexanoate dehydrogenase activity
GO:0047325	Catalysis of the reaction: 1D-myo-inositol 3,4,5,6-tetrakisphosphate + ATP = 1D-myo-inositol 1,3,4,5,6-pentakisphosphate + ADP.	17	5	0.294118	intel_def	1D-myo-inositol-trisphosphate 6-kinase activity
GO:0047325	Catalysis of the reaction: 1D-myo-inositol 3,4,5,6-tetrakisphosphate + ATP = 1D-myo-inositol 1,3,4,5,6-pentakisphosphate + ADP.	17	5	0.294118	intel_def	inositol-tetrakisphosphate 1-kinase activity
GO:0047326	Catalysis of the reaction: 1D-myo-inositol 1,3,4,6-tetrakisphosphate + ATP = 1D-myo-inositol 1,3,4,5,6-pentakisphosphate + ADP.	17	5	0.294118	intel_def	1D-myo-inositol-tetrakisphosphate 5-kinase activity
GO:0047326	Catalysis of the reaction: 1D-myo-inositol 1,3,4,6-tetrakisphosphate + ATP = 1D-myo-inositol 1,3,4,5,6-pentakisphosphate + ADP.	17	5	0.294118	intel_def	inositol-tetrakisphosphate 5-kinase activity
GO:0050440	Catalysis of the reaction: propanoyl-CoA + H2O + oxaloacetate = (2R,3S)-2-hydroxybutane-1,2,3-tricarboxylate + CoA.	17	5	0.294118	intel_def	2-methylcitrate synthase activity
GO:0050457	Catalysis of the reaction: lauroyl-CoA + H2O + oxaloacetate = (2S,3S)-2-hydroxytridecane-1,2,3-tricarboxylate + CoA .	17	5	0.294118	intel_def	decylcitrate synthase activity
GO:0004095	Catalysis of the reaction: palmitoyl-CoA + L-carnitine = CoA + L-palmitoylcarnitine.	10	3	0.3	intel_def	carnitine O-palmitoyltransferase activity
GO:0004413	Catalysis of the reaction: ATP + L-homoserine = ADP + O-phospho-L-homoserine.	10	3	0.3	intel_def	homoserine kinase activity
GO:0006190	Any process that generates inosine, hypoxanthine riboside, from deriviatives of it without de novo synthesis.	10	3	0.3	intel_def	inosine salvage
GO:0008458	Catalysis of the reaction: octanoyl-CoA + L-carnitine = CoA + L-octanoylcarnitine.	10	3	0.3	intel_def	carnitine O-octanoyltransferase activity
GO:0008824	Catalysis of the reaction: cyanate (NCO-) + H2O = carbamate (H2N-CO-O-).	10	3	0.3	intel_def	cyanate hydratase activity
GO:0008824	Catalysis of the reaction: cyanate (NCO-) + H2O = carbamate (H2N-CO-O-).	10	3	0.3	intel_def	cyanate lyase activity
GO:0008824	Catalysis of the reaction: cyanate (NCO-) + H2O = carbamate (H2N-CO-O-).	10	3	0.3	intel_def	cyanase activity
GO:0008837	Catalysis of the reaction: LL-2,6-diaminoheptanedioate = meso-diaminoheptanedioate.	10	3	0.3	intel_def	diaminopimelate epimerase activity
GO:0008899	Catalysis of the reaction: succinyl-CoA + L-homoserine = CoA + O-succinyl-L-homoserine.	10	3	0.3	intel_def	homoserine O-succinyltransferase activity
GO:0016994	Catalysis of the reaction: precorrin-6Y + NADP+ = precorrin-6X + NADPH + H+.	10	3	0.3	intel_def	precorrin-6X reductase activity
GO:0018070	The posttranslational phosphopantetheinylation of peptidyl-serine to form peptidyl-O-phosphopantetheine-L-serine.	10	3	0.3	intel_def	peptidyl-serine phosphopantetheinylation
GO:0018105	The posttranslational phosphorylation of peptidyl-serine to form peptidyl-O-phospho-L-serine.	10	3	0.3	intel_def	peptidyl-serine phosphorylation
GO:0018107	The posttranslational phosphorylation of peptidyl-threonine to form peptidyl-O-phospho-L-threonine.	10	3	0.3	intel_def	peptidyl-threonine phosphorylation
GO:0018490	Catalysis of the reaction: 4-hydroxyphenylpyruvate + 1/2 O2 = 4-hydroxyphenylacetate + CO2.	10	3	0.3	intel_def	4-hydroxyphenylpyruvate oxidase activity
GO:0018529	Catalysis of the reaction: nitrilotriacetate + NADH + H+ + O2 = NAD+ + H2O + glyoxylate + iminodiacetate.	10	3	0.3	intel_def	nitrilotriacetate monooxygenase activity
GO:0018569	Catalysis of the reaction: hydroquinone + O2 = cis,trans-4-hydroxymuconic semialdehyde.	10	3	0.3	intel_def	hydroquinone 1 2-dioxygenase activity
GO:0018593	Catalysis of the reaction: 4-chlorophenoxyacetate + 1/2 O2 = glyoxylate + 4-chlorophenol.	10	3	0.3	intel_def	4-chlorophenoxyacetate monooxygenase activity
GO:0018631	Catalysis of the reaction: phenylacetate + NADH + O2 = NAD+ + OH- + 2-hydroxyphenylacetate.	10	3	0.3	intel_def	phenylacetate hydroxylase activity
GO:0018654	Catalysis of the reaction: 2-hydroxyphenylacetate + NADH + O2 = NAD+ + OH- + homogentisate.	10	3	0.3	intel_def	2-hydroxy-phenylacetate hydroxylase activity
GO:0018721	Catalysis of the reaction: trans-9R,10R-dihydrodiolphenanthrene + 2 X-SO3(-) = 2 HX + phenanthrene-9,10-dihydrodiolsulfate conjugate.	20	6	0.3	intel_def	trans-9R 10R-dihydrodiolphenanthrene sulphotransferase activity
GO:0018721	Catalysis of the reaction: trans-9R,10R-dihydrodiolphenanthrene + 2 X-SO3(-) = 2 HX + phenanthrene-9,10-dihydrodiolsulfate conjugate.	20	6	0.3	intel_def	trans-9R 10R-dihydrodiolphenanthrene sulfotransferase activity
GO:0018768	Catalysis of the reaction: 2-hydroxy-6-oxo-(2'-aminophenyl)-hexa-2,4-dienoat + H2O = 2-aminobenzoate + cis-2-hydroxypenta-2,4-dienoate.	20	6	0.3	intel_def	4-dienoate hydrolase activity
GO:0018809	Catalysis of the reaction: E-phenylitaconyl-CoA + H2O = (hydroxymethylphenyl)succinyl-CoA.	10	3	0.3	intel_def	E-phenylitaconyl-CoA hydratase activity
GO:0019142	Catalysis of the reaction: 2-hydroxyglutarate + CoA = propanoyl-CoA + H2O + glyoxylate.	10	3	0.3	intel_def	2-hydroxyglutarate synthase activity
GO:0046404	Catalysis of the reaction: ATP + 5'-dephospho-DNA = ADP + 5'-phospho-DNA.	10	3	0.3	intel_def	polynucleotide 5'-hydroxyl-kinase activity
GO:0046510	Catalysis of the reaction: UDP-sulfoquinovose + 1,2-diacylglycerol = sulfoquinovosyldiacylglycerol + UDP.	10	3	0.3	intel_def	sulfolipid synthase
GO:0046510	Catalysis of the reaction: UDP-sulfoquinovose + 1,2-diacylglycerol = sulfoquinovosyldiacylglycerol + UDP.	10	3	0.3	intel_def	UDP-sulfoquinovose :DAG sulfoquinovosyltransferase activity
GO:0046510	Catalysis of the reaction: UDP-sulfoquinovose + 1,2-diacylglycerol = sulfoquinovosyldiacylglycerol + UDP.	10	3	0.3	intel_def	UDP-sulphoquinovose :DAG sulphoquinovosyltransferase activity
GO:0046990	Catalysis of the reaction: acetyl-CoA + an N-hydroxyarylamine = CoA + an N-acetoxyarylamine.	10	3	0.3	intel_def	N-hydroxyarylamine O-acetyltransferase activity
GO:0047007	Catalysis of the reaction: NAD+ + pregnan-21-ol = NADH + pregnan-21-al.	10	3	0.3	intel_def	21-hydroxysteroid dehydrogenase activity
GO:0047008	Catalysis of the reaction: NADP+ + pregnan-21-ol = NADPH + pregnan-21-al.	10	3	0.3	intel_def	21-hydroxysteroid dehydrogenase activity
GO:0047068	Catalysis of the reaction: H2 + N5,N10-methenyltetrahydromethanopterin = H+ + N5,N10-methylenetetrahydromethanopterin.	10	3	0.3	intel_def	N5 N10-methenyltetrahydromethanopterin hydrogenase activity
GO:0047087	Catalysis of the reaction: O2 + NADPH + protopine = H2O + NADP+ + 6-hydroxyprotopine.	10	3	0.3	intel_def	protopine 6-monooxygenase activity
GO:0047088	Catalysis of the reaction: O2 + NADPH + dihydrosanguinarine = H2O + NADP+ + 10-hydroxydihydrosanguinarine.	10	3	0.3	intel_def	dihydrosanguinarine 10-monooxygenase activity
GO:0047089	Catalysis of the reaction: O2 + NADPH + dihydrochelirubine = H2O + NADP+ + 10-hydroxydihydrochelirubine.	10	3	0.3	intel_def	dihydrochelirubine 12-monooxygenase activity
GO:0047107	Catalysis of the reaction: H2O + NAD+ + 4-guanidinobutanal = NADH + 4-guanidinobutanoate.	10	3	0.3	intel_def	gamma-guanidinobutyraldehyde dehydrogenase activity
GO:0047110	Catalysis of the reaction: coenzyme A + NAD+ + phenylglyoxylate = NADH + CO2 + benzoyl-S-CoA.	10	3	0.3	intel_def	phenylglyoxylate dehydrogenase activity
GO:0047114	Catalysis of the reaction: NAD+ + 7,8-dihydro-7,8-dihydroxykynurenate = NADH + 7,8-dihydroxykynurenate.	10	3	0.3	intel_def	kynurenate-7 8-dihydrodiol dehydrogenase activity
GO:0047119	Catalysis of the reaction: NAD+ + 2-methylbutyryl-CoA = NADH + 2-methylcrotonoyl-CoA.	10	3	0.3	intel_def	2-methyl-branched-chain-enoyl-CoA reductase activity
GO:0047171	Catalysis of the reaction: glucarolactone + sinapoyl-CoA = O-sinapoylglucarolactone + coenzyme A.	10	3	0.3	intel_def	glucarolactone O-hydroxycinnamoyltransferase activity
GO:0047205	Catalysis of the reaction: feruloyl-CoA + quinate = O-feruloylquinate + coenzyme A.	10	3	0.3	intel_def	quinate O-hydroxycinnamoyltransferase activity
GO:0047247	Catalysis of the reaction: luteolin 7-O-beta-D-glucuronide + UDP-D-glucuronate = luteolin 7-O-[beta-D-glucuronosyl-(1,2)-beta-D-glucuronide]-4'-O-beta-D-glucuronide + UDP.	20	6	0.3	intel_def	luteolin-7-O-diglucuronide 4'-O-glucuronosyltransferase activity
GO:0047291	Catalysis of the reaction: cytolipin-H + CMP-N-acetylneuraminate = GM3 + CMP.	10	3	0.3	intel_def	lactosylceramide alpha-2 3-sialyltransferase activity
GO:0047353	Catalysis of the reaction: N-methylethanolamine phosphate + CTP = CDP-N-methylethanolamin + diphosphate.	10	3	0.3	intel_def	N-methylphosphoethanolamine cytidylyltransferase activity
GO:0047354	Catalysis of the reaction: sphingosine + CDP-choline = sphingosyl-phosphocholine + CMP.	10	3	0.3	intel_def	sphingosine choline phosphotransferase activity
GO:0047354	Catalysis of the reaction: sphingosine + CDP-choline = sphingosyl-phosphocholine + CMP.	10	3	0.3	intel_def	sphingosine cholinephosphotransferase activity
GO:0047362	Catalysis of the reaction: dithioerythritol + S2O3(2-) (thiosulfate) = H2S + dithioerythritol disulfide + SO3(2-) (sulfite).	10	3	0.3	intel_def	thiosulphate-dithiol sulphurtransferase activity
GO:0047362	Catalysis of the reaction: dithioerythritol + S2O3(2-) (thiosulfate) = H2S + dithioerythritol disulfide + SO3(2-) (sulfite).	10	3	0.3	intel_def	thiosulfate-dithiol sulfurtransferase activity
GO:0047370	Catalysis of the reaction: S-citramalate + succinyl-CoA = citramalyl-CoA + succinate.	10	3	0.3	intel_def	succinate-citramalate CoA-transferase activity
GO:0047388	Catalysis of the reaction: H2O + adenylyl-GS = glutaminesyn-oligomer + AMP.	10	3	0.3	intel_def	adenylyl-[glutamate-ammonia ligase] hydrolase activity
GO:0047493	Catalysis of the reaction: CDP-choline + N-acylsphingosine = CMP + sphingomyelin.	10	3	0.3	intel_def	ceramide cholinephosphotransferase activity
GO:0047670	Catalysis of the reaction: anhydrotetracycline + NADPH + O2 = 12-dehydrotetracycline + NADP+ + H2O.	10	3	0.3	intel_def	anhydrotetracycline monooxygenase activity
GO:0047799	Catalysis of the reaction: cyclopentanone + NADPH + O2 = 5-valerolactone + NADP+ + H2O.	10	3	0.3	intel_def	cyclopentanone monooxygenase activity
GO:0047804	Catalysis of the reaction: RS-CH2-CH(NH3+)COO- = RSH + NH3 + pyruvate.	10	3	0.3	intel_def	cysteine-S-conjugate beta-lyase activity
GO:0047804	Catalysis of the reaction: RS-CH2-CH(NH3+)COO- = RSH + NH3 + pyruvate.	10	3	0.3	intel_def	cysteine-S-conjugate b-lyase activity
GO:0047890	Catalysis of the reaction: (2S)-flavan-4-ol + NADP+ = (2S)-flavanone + NADPH.	10	3	0.3	intel_def	flavonone 4-reductase activity
GO:0047890	Catalysis of the reaction: (2S)-flavan-4-ol + NADP+ = (2S)-flavanone + NADPH.	10	3	0.3	intel_def	flavanone 4-reductase activity
GO:0047987	Catalysis of the reaction: (9Z,11E,14Z)-(13S)-hydroperoxyoctadeca-9,11,14-trienoate = (9Z)-(13S)-12,13-epoxyoctadeca-9,11-dienoate + H2O.	20	6	0.3	intel_def	hydroperoxide dehydratase activity
GO:0050181	Catalysis of the reaction: phorbol 12,13-dibutanoate + H2O = phorbol 13-butanoate + butanoate.	10	3	0.3	intel_def	phorbol-diester hydrolase activity
GO:0050270	Catalysis of the reaction: S-adenosyl-L-homocysteine + H2O = S-inosyl-L-homocysteine + NH3.	10	3	0.3	intel_def	S-adenosylhomocysteine deaminase activity
GO:0050343	Catalysis of the reaction: acyl-CoA + NAD+ = trans-didehydroacyl-CoA + NADH.	10	3	0.3	intel_def	trans-2-enoyl-CoA reductase activity
GO:0050388	Catalysis of the reaction: D-galacturonate + NAD+ + H2O = D-galactarate + NADH.	10	3	0.3	intel_def	uronate dehydrogenase activity
GO:0050437	Catalysis of the reaction: H2O + geranyl-PP = pyrophosphate + (-)-endo-fenchol.	10	3	0.3	intel_def	synthase activity
GO:0050441	Catalysis of the reaction: butanoyl-CoA + H2O + glyoxylate = 3-ethylmalate + CoA .	10	3	0.3	intel_def	3-ethylmalate synthase activity
GO:0050442	Catalysis of the reaction: pentanoyl-CoA + H2O + glyoxylate = 3-propylmalate + CoA .	10	3	0.3	intel_def	3-propylmalate synthase activity
GO:0050478	Catalysis of the reaction: O2 + anthranilate + (tetrahydrobiopterin/tetrahydropteridine) = 3-hydroxanthranilate + H2O + (dihydrobiopterin/dihydropteridine).	10	3	0.3	intel_def	anthranilate 3-monooxygenase activity
GO:0050553	Catalysis of the reaction: geranylgeranyl diphosphate = taxa-4,11-diene + diphosphate.	10	3	0.3	intel_def	taxadiene synthase activity
GO:0008766	Catalysis of the reaction: ATP + UDP-N-acetylmuramoyl-L-alanyl-D-glutamyl-meso-2,6-diaminoheptanedioate + D-alanyl-D-alanine = ADP + phosphate + UDP-N-acetylmuramoyl-L-alanyl-D-glutamyl-6-carboxy-L-lysyl-D-alanyl-D-alanine.	23	7	0.304348	intel_def	UDP-N-acetylmuramoylalanyl-D-glutamyl-2 6-diaminopimelate-D-alanyl-D-alanine ligase activity
GO:0050221	Catalysis of the reaction: (5Z,13E)-(15S)-9-alpha,11-alpha,15-trihydroxyprosta-5,13-dienoate + NADP+ = (5Z,13E)-(15S)-11-alpha,15-dihydroxy-9-oxoprosta-5,13-dienoate + NADPH.	23	7	0.304348	intel_def	prostaglandin-E2 9-reductase activity
GO:0003882	Catalysis of the reaction: CDP-diacylglycerol + L-serine = CMP + O-sn-phosphatidyl-L-serine.	13	4	0.307692	intel_def	CDP-diacylglycerol-serine O-phosphatidyltransferase activity
GO:0003882	Catalysis of the reaction: CDP-diacylglycerol + L-serine = CMP + O-sn-phosphatidyl-L-serine.	13	4	0.307692	intel_def	serine exchange enzyme
GO:0003882	Catalysis of the reaction: CDP-diacylglycerol + L-serine = CMP + O-sn-phosphatidyl-L-serine.	13	4	0.307692	intel_def	phosphatidylserine synthase
GO:0004146	Catalysis of the reaction: 5,6,7,8-tetrahydrofolate + NADP+ = 7,8-dihydrofolate + NADPH + H+.	13	4	0.307692	intel_def	dihydrofolate reductase activity
GO:0004608	Catalysis of the reaction: S-adenosyl-L-methionine + phosphatidylethanolamine = S-adenosyl-L-homocysteine + phosphatidyl-N-methylethanolamine.	13	4	0.307692	intel_def	phosphatidylethanolamine N-methyltransferase activity
GO:0004720	Catalysis of the reaction: peptidyl-L-lysyl-peptide + H2O + O2 = peptidyl-allysyl-peptide + NH3 + H2O2.	13	4	0.307692	intel_def	lysyl oxidase
GO:0004720	Catalysis of the reaction: peptidyl-L-lysyl-peptide + H2O + O2 = peptidyl-allysyl-peptide + NH3 + H2O2.	13	4	0.307692	intel_def	protein-lysine 6-oxidase activity
GO:0008124	Catalysis of the reaction: (6R)-6-(L-erythro-1,2-dihydroxypropyl)-5,6,7,8-tetrahydro-4-alpha-hydroxypterin = (6R)-6-(L-erythro-1,2-dihydroxypropyl)-7,8-dihydro-6H-pterin + H2O.	26	8	0.307692	intel_def	4a-hydroxytetrahydrobiopterin dehydratase activity
GO:0008124	Catalysis of the reaction: (6R)-6-(L-erythro-1,2-dihydroxypropyl)-5,6,7,8-tetrahydro-4-alpha-hydroxypterin = (6R)-6-(L-erythro-1,2-dihydroxypropyl)-7,8-dihydro-6H-pterin + H2O.	26	8	0.307692	intel_def	4-alpha-hydroxytetrahydrobiopterin dehydratase activity
GO:0008412	Catalysis of the reaction: farnesylfarnesylgeranyl-PP + p-hydroxybenzoate = 3-octaprenyl-4-hydroxybenzoate + diphosphate.	13	4	0.307692	intel_def	para-hydroxybenzoate-polyprenyl diphosphate transferase activity
GO:0008412	Catalysis of the reaction: farnesylfarnesylgeranyl-PP + p-hydroxybenzoate = 3-octaprenyl-4-hydroxybenzoate + diphosphate.	13	4	0.307692	intel_def	para-hydroxybenzoate :polyprenyltransferase
GO:0008412	Catalysis of the reaction: farnesylfarnesylgeranyl-PP + p-hydroxybenzoate = 3-octaprenyl-4-hydroxybenzoate + diphosphate.	13	4	0.307692	intel_def	para-hydroxybenzoate transferase activity
GO:0008412	Catalysis of the reaction: farnesylfarnesylgeranyl-PP + p-hydroxybenzoate = 3-octaprenyl-4-hydroxybenzoate + diphosphate.	13	4	0.307692	intel_def	PHB polyprenyl diphosphate transferase activity
GO:0008412	Catalysis of the reaction: farnesylfarnesylgeranyl-PP + p-hydroxybenzoate = 3-octaprenyl-4-hydroxybenzoate + diphosphate.	13	4	0.307692	intel_def	4-HB polyprenyltransferase activity
GO:0008412	Catalysis of the reaction: farnesylfarnesylgeranyl-PP + p-hydroxybenzoate = 3-octaprenyl-4-hydroxybenzoate + diphosphate.	13	4	0.307692	intel_def	4-hydroxybenzoate octaprenyltransferase activity
GO:0015335	OBSOLETE. Catalysis of the reaction: Me2+(out) + H+(out) = Me2+(in) + H+(in), where Me2+ is Fe2+, Zn2+, Mn2+, Cu2+, Cd2+, Co2+, Ni2+ or Pb2+.	13	4	0.307692	intel_def	heavy metal ion :hydrogen symporter activity
GO:0015335	OBSOLETE. Catalysis of the reaction: Me2+(out) + H+(out) = Me2+(in) + H+(in), where Me2+ is Fe2+, Zn2+, Mn2+, Cu2+, Cd2+, Co2+, Ni2+ or Pb2+.	13	4	0.307692	intel_def	heavy metal ion :proton symporter
GO:0016401	Catalysis of the reaction: palmitoyl-CoA + O2 = trans-2,3-dehydropalmitoyl-CoA + H2O2.	13	4	0.307692	intel_def	palmitoyl-CoA oxidase activity
GO:0016402	Catalysis of the reaction: pristanoyl-CoA + O2 = trans-2,3-dehydropristanoyl-CoA + H2O2.	13	4	0.307692	intel_def	pristanoyl-CoA oxidase activity
GO:0016710	Catalysis of the reaction: trans-cinnamate + NADPH + H+ + O2 = 4-hydroxycinnamate + NADP+ + H2O.	13	4	0.307692	intel_def	trans-cinnamate 4-hydroxylase
GO:0016710	Catalysis of the reaction: trans-cinnamate + NADPH + H+ + O2 = 4-hydroxycinnamate + NADP+ + H2O.	13	4	0.307692	intel_def	trans-cinnamate 4-monooxygenase activity
GO:0017041	Catalysis of the reaction: D-galactosyl-D-galactosyl-D-glucosyl-N-acylsphingosine + H2O = lactosyl-N-acylsphingosine + D-galactose.	13	4	0.307692	intel_def	galactosylgalactosylglucosylceramidase activity
GO:0018340	The posttranslational modification of peptidyl-serine to peptidyl-O-(sn-1-glycerophosphoryl)-L-serine.	13	4	0.307692	intel_def	biosynthesis from peptidyl-serine
GO:0018503	Catalysis of the reaction: trans-1,2-dihydrodiolphenanthrene + NAD+ = H+ + NADH + 1,2-dihydroxyphenanthrene.	13	4	0.307692	intel_def	trans-1 2-dihydrodiolphenanthrene dehydrogenase activity
GO:0018516	Catalysis of the reaction: 4-chlorobenzoyl-CoA + NADP+ + HCl = 2,4-dichlorobenzoyl-CoA + NADPH + H+.	13	4	0.307692	intel_def	2 4-dichlorobenzoyl-CoA reductase activity
GO:0018607	Catalysis of the reaction: 1-indanone + NADPH + 1/2 O2 = NADP+ + 3,4-dihydrocoumarin.	13	4	0.307692	intel_def	1-indanone monooxygenase activity
GO:0018632	Catalysis of the reaction: p-nitrophenol + O2 + NADPH = H2O + NADP+ + NO2(-) (nitrite) + p-benzoquinone.	13	4	0.307692	intel_def	4-nitrophenol 4-monooxygenase activity
GO:0018635	Catalysis of the reaction: (+)-(4R)-limonene + NADH + O2 = NAD+ + OH- + (4R)-limonene-1,2-epoxide.	13	4	0.307692	intel_def	limonene 1 2-monooxygenase activity
GO:0018660	Catalysis of the reaction: 4-hydroxyphenylacetate + NADH + H+ + O2 = 3,4-dihydroxyphenylacetate + NAD+ + H2O.	13	4	0.307692	intel_def	4-hydroxyphenylacetate 3-hydroxylase activity
GO:0018660	Catalysis of the reaction: 4-hydroxyphenylacetate + NADH + H+ + O2 = 3,4-dihydroxyphenylacetate + NAD+ + H2O.	13	4	0.307692	intel_def	4-hydroxyphenylacetate 3-monooxygenase activity
GO:0018670	Catalysis of the reaction: 4-aminobenzoate + NADPH + H+ + O2 = 4-hydroxyaniline + NADP+ + H2O + CO2.	13	4	0.307692	intel_def	4-aminobenzoate 1-monooxygenase activity
GO:0018670	Catalysis of the reaction: 4-aminobenzoate + NADPH + H+ + O2 = 4-hydroxyaniline + NADP+ + H2O + CO2.	13	4	0.307692	intel_def	4-aminobenzoate hydroxylase activity
GO:0018671	Catalysis of the reaction: 4-hydroxybenzoate + NADPH + H+ + O2 = 3,4-dihydroxybenzoate + NADP+ + H2O.	13	4	0.307692	intel_def	4-hydroxybenzoate 3-monooxygenase
GO:0018671	Catalysis of the reaction: 4-hydroxybenzoate + NADPH + H+ + O2 = 3,4-dihydroxybenzoate + NADP+ + H2O.	13	4	0.307692	intel_def	4-hydroxybenzoate 3-monooxygenase activity
GO:0018746	Catalysis of the reaction: phenanthrene-3,4-oxide + H2O = trans-3,4-dihydrodiolphenanthrene.	13	4	0.307692	intel_def	phenanthrene-3 4-epoxide hydrolase activity
GO:0018747	Catalysis of the reaction: phenanthrene-1,2-oxide + H2O = trans-1,2-dihydrodiolphenanthrene.	13	4	0.307692	intel_def	phenanthrene-1 2-epoxide hydrolase activity
GO:0018749	Catalysis of the reaction: (3,5-dichlorophenylurea)acetate + OH- = 3,5-dichloroaniline + N-carboxyglycine.	13	4	0.307692	intel_def	amidohydrolase activity
GO:0018853	Catalysis of the reaction: perillic acid + CoA-SH + ATP = H2O + ADP/AMP + mono/diphosphate + perillyl-CoA.	13	4	0.307692	intel_def	perillyl-CoA synthetase activity
GO:0018857	Catalysis of the reaction: 2,4-dichlorobenzoate + ATP + CoASH = AMP + diphosphate + 2,4-dichlorobenzoyl-CoA.	13	4	0.307692	intel_def	2 4-dichlorobenzoate-CoA ligase activity
GO:0030270	Catalysis of the reaction: formylmethanofuran + 5,6,7,8-tetrahydromethanopterin = methanofuran + N5-formyl-5,6,7,8-tetrahydromethanopterin.	13	4	0.307692	intel_def	formylmethanofuran-tetrahydromethanopterin N-formyltransferase activity
GO:0042409	Catalysis of the reaction: S-adenosyl-L-methionine + caffeoyl-CoA = S-adenosyl-L-homocysteine + feruloyl-CoA.	13	4	0.307692	intel_def	trans-caffeoyl-CoA 3-O-methyltransferase
GO:0042409	Catalysis of the reaction: S-adenosyl-L-methionine + caffeoyl-CoA = S-adenosyl-L-homocysteine + feruloyl-CoA.	13	4	0.307692	intel_def	caffeoyl-CoA 3-O-methyltransferase
GO:0042409	Catalysis of the reaction: S-adenosyl-L-methionine + caffeoyl-CoA = S-adenosyl-L-homocysteine + feruloyl-CoA.	13	4	0.307692	intel_def	caffeoyl coenzyme A methyltransferase
GO:0042409	Catalysis of the reaction: S-adenosyl-L-methionine + caffeoyl-CoA = S-adenosyl-L-homocysteine + feruloyl-CoA.	13	4	0.307692	intel_def	caffeoyl-CoA O-methyltransferase activity
GO:0047046	Catalysis of the reaction: NAD+ + 3-carboxy-2-hydroxyadipate = NADH + CO2 + 2-keto-adipate.	13	4	0.307692	intel_def	3-carboxy-2-hydroxyadipate dehydrogenase activity
GO:0047054	Catalysis of the reaction: O2 + NADPH + R-N-methylcoclaurine + S-N-methylcoclaurine = 2 H2O + NADP+ + berbamunine.	13	4	0.307692	intel_def	berbamunine synthase activity
GO:0047101	Catalysis of the reaction: NAD+ + coenzyme A + 2-keto-isovalerate = NADH + CO2 + isobutyryl-CoA.	13	4	0.307692	intel_def	2-oxoisovalerate dehydrogenase activity
GO:0047115	Catalysis of the reaction: NADP+ + trans-1,2-dihydrobenzene-1,2-diol = NADPH + catechol.	13	4	0.307692	intel_def	trans-1 2-dihydrobenzene-1 2-diol dehydrogenase activity
GO:0047292	Catalysis of the reaction: (6AS,11AS)-3,6A,9-trihydroxypterocarpan + dimethylallyl-pyrophosphate = glyceollin + pyrophosphate.	13	4	0.307692	intel_def	trihydroxypterocarpan dimethylallyltransferase activity
GO:0047547	Catalysis of the reaction: 2-hydroxybutane-1,2,3-tricarboxylate = (Z)-but-2-ene-1,2,3-tricarboxylate + H2O.	13	4	0.307692	intel_def	2-methylcitrate dehydratase activity
GO:0047557	Catalysis of the reaction: H2O + O2 + 3-aci-nitropropanoate = NO2(-) (nitrite) + H2O2 + 3-oxopropanoate.	13	4	0.307692	intel_def	3-aci-nitropropanoate oxidase activity
GO:0047774	Catalysis of the reaction: acyl-CoA + NADP+ = cis-2,3-dehydroacyl-CoA + NADPH.	13	4	0.307692	intel_def	cis-2-enoyl-CoA reductase activity
GO:0047816	Catalysis of the reaction: D-arabinose + NAD+ = D-arabinono-1,4-lactone + NADH.	13	4	0.307692	intel_def	D-arabinose 1-dehydrogenase activity
GO:0048244	Catalysis of the reaction: phytanoyl-CoA + 2-oxoglutarate + O2 = 2-hydroxyphytanoyl-CoA + succinate + CO2.	13	4	0.307692	intel_def	phytanoyl-CoA dioxygenase activity
GO:0050022	Catalysis of the reaction: L-arabinose + NAD+ = L-arabinono-1,4-lactone + NADH.	13	4	0.307692	intel_def	L-arabinose 1-dehydrogenase activity
GO:0050024	Catalysis of the reaction: L-galactono-1,4-lactone + O2 = L-ascorbate + H2O2.	13	4	0.307692	intel_def	L-galactonolactone oxidase activity
GO:0050034	Catalysis of the reaction: L-rhamnofuranose + NAD+ = L-rhamno-1,4-lactone + NADH.	13	4	0.307692	intel_def	L-rhamnose 1-dehydrogenase activity
GO:0050091	Catalysis of the reaction: 3-(2-hydroxyphenyl)propanoate + NADH + O2 = 3-(2,3-dihydroxyphenyl)propanoate + NAD+ + H2O.	13	4	0.307692	intel_def	melilotate 3-monooxygenase activity
GO:0050112	Catalysis of the reaction: myo-inositol + NAD+ = 2,4,6/3,5-pentahydroxycyclohexanone + NADH.	13	4	0.307692	intel_def	myo-inositol 2-dehydrogenase activity
GO:0050112	Catalysis of the reaction: myo-inositol + NAD+ = 2,4,6/3,5-pentahydroxycyclohexanone + NADH.	13	4	0.307692	intel_def	inositol 2-dehydrogenase activity
GO:0050240	Catalysis of the reaction: 1,2,3-trihydroxybenzene + O2 = (Z)-5-oxohex-2-enedioate.	13	4	0.307692	intel_def	pyrogallol 1 2-oxygenase activity
GO:0050589	Catalysis of the reaction: leucocyanidin + 2-oxoglutarate + O2 = cis- and trans-dihydroquercetins + succinate + CO2.	13	4	0.307692	intel_def	leucocyanidin oxygenase activity
GO:0050593	Catalysis of the reaction: (S)-N-methylcoclaurine + NADPH + H+ + O2 = (S)-3'-hydroxy-N-methylcoclaurine + NADP+ + H2O.	13	4	0.307692	intel_def	N-methylcoclaurine 3'-monooxygenase activity
GO:0050628	Catalysis of the reaction: 2-mercaptoethanesulfonate + acetoacetate + NADP+ = 2-(2-oxopropylthio)ethanesulfonate + CO2 + NADPH + H+.	13	4	0.307692	intel_def	2-oxopropyl-CoM reductase activity
GO:0050632	Catalysis of the reaction: 4,8,12-trimethyltridecanoyl-CoA + propanoyl-CoA = 3-oxopristanoyl-CoA + CoA.	13	4	0.307692	intel_def	propionyl-CoA activity
GO:0050632	Catalysis of the reaction: 4,8,12-trimethyltridecanoyl-CoA + propanoyl-CoA = 3-oxopristanoyl-CoA + CoA.	13	4	0.307692	intel_def	propionyl-CoA C2-trimethyltridecanoyltransferase activity
GO:0003816	Catalysis of the cleavage of component C4 to C4a and C4b (Arg-Ala bond), and component C2 to C2a and C2b (Lys-Lys or Arg-Lys bond).	16	5	0.3125	intel_def	complement component C1s activity
GO:0004644	Catalysis of the reaction: 10-formyltetrahydrofolate + N1-(5-phospho-D-ribosyl)glycinamide = tetrahydrofolate + N2-formyl-N1-(5-phospho-D-ribosyl)glycinamide.	16	5	0.3125	intel_def	phosphoribosylglycinamide formyltransferase activity
GO:0008440	Catalysis of the reaction: ATP + 1D-myo-inositol 1,4,5-trisphosphate = ADP + 1D-myo-inositol 1,3,4,5-tetrakisphosphate.	16	5	0.3125	intel_def	1D-myo-inositol-trisphosphate 3-kinase activity
GO:0008440	Catalysis of the reaction: ATP + 1D-myo-inositol 1,4,5-trisphosphate = ADP + 1D-myo-inositol 1,3,4,5-tetrakisphosphate.	16	5	0.3125	intel_def	inositol-trisphosphate 3-kinase activity
GO:0008670	Catalysis of the reaction: trans-2,3-didehydroacyl-CoA + NADP+ = trans,trans-2,3,4,5-tetradehydroacyl-CoA + NADPH + H+.	16	5	0.3125	intel_def	2 4-dienoyl-CoA reductase activity
GO:0016314	Catalysis of the reaction: phosphatidylinositol-3,4,5-trisphosphate + H2O = phosphatidyl inositol-4,5-bisphosphate + phosphate.	16	5	0.3125	intel_def	phosphatidylinositol-3 4 5-trisphosphate 3-phosphatase activity
GO:0018855	Catalysis of the reaction: 2-oxo-delta3-4,5,5-trimethylcyclopentenylacetate + ATP + CoA = AMP + diphosphate + 2-oxo-delta3-4,5,5-trimethylcyclopentenylacetyl-CoA.	16	5	0.3125	intel_def	2-oxo-delta3-4 5 5-trimethylcyclopentenylacetyl-CoA synthetase activity
GO:0019171	Catalysis of the reaction: CH3-CHOH-CH2-[CH2]n-CO-[acyl-carrier protein] = H2O + CH3-CH-CH-[CH2]n-CO-[acyl-carrier protein].	16	5	0.3125	intel_def	3-hydroxyacyl-ACP dehydratase activity
GO:0030351	Catalysis of the reaction: phosphatidylinositol-1,3,4,5,6-tetrakisphosphate + H2O = phosphatidyl inositol-1,4,5,6-tetrakisphosphate + phosphate.	16	5	0.3125	intel_def	inositol-1 3 4 5 6-pentakisphosphate 3-phosphatase activity
GO:0050111	Catalysis of the reaction: acyl-CoA + n methylmalonyl-CoA + 2n NADPH = multi-methyl-branched acyl-CoA + n CoA + n CO2 + 2n NADP.	16	5	0.3125	intel_def	mycocerosate synthase activity
GO:0018242	The posttranslational glycosylation of protein via the O3 atom of peptidyl-serine, forming O3-glycosyl-L-serine; the most common forms are N-acetylgalactosaminyl, mannosyl, galactosyl, and xylosyl serine.	19	6	0.315789	intel_def	O-linked glycosylation via serine
GO:0042352	The formation of GDP-L-fucose from L-fucose, without de novo synthesis. L-fucose is phosphorylated by fucokinase and then converted by fucose-1-phosphate guanylyltransferase (EC:2.7.7.30).	19	6	0.315789	intel_def	GDP-L-fucose biosynthesis salvage pathway
GO:0042352	The formation of GDP-L-fucose from L-fucose, without de novo synthesis. L-fucose is phosphorylated by fucokinase and then converted by fucose-1-phosphate guanylyltransferase (EC:2.7.7.30).	19	6	0.315789	intel_def	GDP-L-fucose salvage
GO:0050183	Catalysis of the reaction: 1-acyl-2-oleoyl-sn-glycero-3-phosphocholine + NADH + O2 = 1-acyl-2-[(S)-12-hydroxyoleoyl]-sn-glycero-3-phosphocholine + NAD+ + H2O.	19	6	0.315789	intel_def	phosphatidylcholine 12-monooxygenase activity
GO:0018550	Catalysis of the reaction: organohalide + 2 GSH = GSSG + HCl + RH. Substrates are 2,3,5,6-tetrachlorohydroquinone (TeCH) (forms 2,3,6-trichlorohydroquinone (TrCH)) and 2,3,6-trichlorohydroquinone (TrCH) (forms 2,6-dichlorohydroquinone (DiCH)).	22	7	0.318182	intel_def	tetrachloro-p-hyrodoquinone reductive dehalogenase activity
GO:0047233	Catalysis of the reaction: N-acetylneuraminyl-2,3-alpha-D-galactosyl-1,4-beta-D-glucosylceramide + UDP-N-acetylgalactosamine = N-acetyl-beta-D-galactosaminyl-1,4-(N-acetyl-alpha-neuraminyl-2,3)-beta-D-galactosyl-1,4-beta-D-glucosylceramide + UDP.	25	8	0.32	intel_def	N-acetylneuraminylgalactosylglucosylceramide beta-1 4-N-acetylgalactosaminyltransferase activity
GO:0001760	Catalysis of the reaction: 2-amino-3-(3-oxoprop-2-enyl)-but-2-enedioate = 2-aminomuconate semialdehyde + CO2.	15	5	0.333333	intel_def	aminocarboxymuconate-semialdehyde decarboxylase activity
GO:0001760	Catalysis of the reaction: 2-amino-3-(3-oxoprop-2-enyl)-but-2-enedioate = 2-aminomuconate semialdehyde + CO2.	15	5	0.333333	intel_def	picolinic acid decarboxylase
GO:0003857	Catalysis of the reaction: (S)-3-hydroxyacyl-CoA + NAD+ = 3-oxoacyl-CoA + NADH + H+.	12	4	0.333333	intel_def	3-hydroxyacyl-CoA dehydrogenase activity
GO:0003951	Catalysis of the reaction: ATP + NAD+ = ADP + NADP+.	6	2	0.333333	intel_def	NAD+ kinase activity
GO:0003951	Catalysis of the reaction: ATP + NAD+ = ADP + NADP+.	6	2	0.333333	intel_def	NAD kinase activity
GO:0004059	Catalysis of the reaction: acetyl-CoA + an aralkylamine = CoA + an N-acetylaralkylamine.	9	3	0.333333	intel_def	aralkylamine N-acetyltransferase activity
GO:0004060	Catalysis of the reaction: acetyl-CoA + an arylamine = CoA + an N-acetylarylamine.	9	3	0.333333	intel_def	arylamine N-acetyltransferase activity
GO:0004079	Catalysis of the reaction: ATP + biotin + apo-(methylmalonyl-CoA:pyruvate carboxytransferase) = AMP + diphosphate + (methylmalonyl-CoA:pyruvate carboxytransferase).	12	4	0.333333	intel_def	biotin-[methylmalonyl-CoA-carboxytransferase] ligase activity
GO:0004079	Catalysis of the reaction: ATP + biotin + apo-(methylmalonyl-CoA:pyruvate carboxytransferase) = AMP + diphosphate + (methylmalonyl-CoA:pyruvate carboxytransferase).	12	4	0.333333	intel_def	biotin-[methylmalonyl-CoA-carboxyltransferase] ligase activity
GO:0004092	Catalysis of the reaction: acetyl-CoA + carnitine = CoA + O-acetylcarnitine.	9	3	0.333333	intel_def	carnitine O-acetyltransferase I activity
GO:0004092	Catalysis of the reaction: acetyl-CoA + carnitine = CoA + O-acetylcarnitine.	9	3	0.333333	intel_def	carnitine O-acetyltransferase activity
GO:0004092	Catalysis of the reaction: acetyl-CoA + carnitine = CoA + O-acetylcarnitine.	9	3	0.333333	intel_def	carnitine O-acetyltransferase II activity
GO:0004121	Catalysis of the reaction: cystathionine + H2O = L-homocysteine + NH3 + pyruvate.	9	3	0.333333	intel_def	cystathionine beta-lyase activity
GO:0004121	Catalysis of the reaction: cystathionine + H2O = L-homocysteine + NH3 + pyruvate.	9	3	0.333333	intel_def	cystine lyase
GO:0004121	Catalysis of the reaction: cystathionine + H2O = L-homocysteine + NH3 + pyruvate.	9	3	0.333333	intel_def	beta-cystathionase
GO:0004151	Catalysis of the reaction: (S)-dihydroorotate + H2O = N-carbamoyl-L-aspartate.	9	3	0.333333	intel_def	dihydroorotase activity
GO:0004158	Catalysis of the reaction: (S)-dihydroorotate + O2 = orotate + H2O2.	6	2	0.333333	intel_def	dihydroorotate oxidase activity
GO:0004161	Catalysis of the reaction: dimethylallyl diphosphate + isopentenyl diphosphate = diphosphate + geranyl diphosphate.	6	2	0.333333	intel_def	dimethylallyltransferase activity
GO:0004161	Catalysis of the reaction: dimethylallyl diphosphate + isopentenyl diphosphate = diphosphate + geranyl diphosphate.	6	2	0.333333	intel_def	dimethylallyltranstransferase activity
GO:0004214	Catalysis of the release of an N-terminal dipeptide, Xaa-Xbb from Xaa-Xbb-Xcc, except when Xaa is Arg or Lys, or Xbb or Xcc is Pro.	15	5	0.333333	intel_def	cathepsin C
GO:0004214	Catalysis of the release of an N-terminal dipeptide, Xaa-Xbb from Xaa-Xbb-Xcc, except when Xaa is Arg or Lys, or Xbb or Xcc is Pro.	15	5	0.333333	intel_def	dipeptidyl-peptidase I activity
GO:0004263	Catalysis of the preferential cleavage of Tyr-Xaa > Trp-Xaa > Phe-Xaa > Leu-Xaa.	12	4	0.333333	intel_def	chymotrypsin activity
GO:0004278	Catalysis of the preferential cleavage of Asp-Xaa > Asn-Xaa > Met-Xaa, Ser-Xaa.	12	4	0.333333	intel_def	granzyme B activity
GO:0004284	Catalysis of the preferential cleavage of Tyr-Xaa > Trp-Xaa > Phe-Xaa > Leu-Xaa.	12	4	0.333333	intel_def	acrosin activity
GO:0004321	Catalysis of the reaction: acetyl-CoA + n malonyl-CoA + 2n NADH + 2n NADPH + 4n H+ = a long-chain acyl-CoA + n CoA + n CO2 + 2n NAD+ + 2n NADP+.	21	7	0.333333	intel_def	fatty-acyl-CoA synthase activity
GO:0004341	Catalysis of the reaction: D-glucono-1,5-lactone + H2O = D-gluconate.	12	4	0.333333	intel_def	gluconolactonase activity
GO:0004385	Catalysis of the reaction: ATP + GMP = ADP + GDP.	6	2	0.333333	intel_def	guanylate kinase activity
GO:0004410	Catalysis of the reaction: 2-hydroxybutane-1,2,4-tricarboxylate + CoA = acetyl-CoA + H2O + 2-oxoglutarate.	15	5	0.333333	intel_def	homocitrate synthase activity
GO:0004435	Catalysis of the reaction: 1-phosphatidyl-1D-myo-inositol 4,5-bisphosphate + H2O = D-myo-inositol 1,4,5-trisphosphate + diacylglycerol.	18	6	0.333333	intel_def	phosphoinositide phospholipase C activity
GO:0004435	Catalysis of the reaction: 1-phosphatidyl-1D-myo-inositol 4,5-bisphosphate + H2O = D-myo-inositol 1,4,5-trisphosphate + diacylglycerol.	18	6	0.333333	intel_def	1-phosphatidylinositol-4 5-bisphosphate phosphodiesterase activity
GO:0004477	Catalysis of the reaction: 5,10-methenyltetrahydrofolate + H2O = 10-formyltetrahydrofolate.	9	3	0.333333	intel_def	methenyltetrahydrofolate cyclohydrolase activity
GO:0004483	Catalysis of the reaction: S-adenosyl-L-methionine + m7G(5')PPPR-RNA = S-adenosyl-L-homocysteine + m7G(5')PPPRM-RNA.	15	5	0.333333	intel_def	mRNA activity
GO:0004485	Catalysis of the reaction: ATP + 3-methylcrotonyl-CoA + HCO3- = ADP + phosphate + 3-methylglutaconyl-CoA.	12	4	0.333333	intel_def	methylcrotonoyl-CoA carboxylase activity
GO:0004490	Catalysis of the reaction: (S)-3-hydroxy-3-methylglutaryl-CoA = trans-3-methylglutaconyl-CoA + H2O.	12	4	0.333333	intel_def	methylglutaconyl-CoA hydratase activity
GO:0004498	Catalysis of the reaction: calcidiol + NADPH + H+ + O2 = calcitriol + NADP+ + H2O.	9	3	0.333333	intel_def	25-hydroxy vitamin D3 1-alpha-hydroxylase
GO:0004498	Catalysis of the reaction: calcidiol + NADPH + H+ + O2 = calcitriol + NADP+ + H2O.	9	3	0.333333	intel_def	calcidiol 1-monooxygenase activity
GO:0004498	Catalysis of the reaction: calcidiol + NADPH + H+ + O2 = calcitriol + NADP+ + H2O.	9	3	0.333333	intel_def	cytochrome P450 CYP27B
GO:0004499	Catalysis of the reaction: N,N-dimethylaniline + NADPH + H+ + O2 = N,N-dimethylaniline N-oxide + NADP+ + H2O.	12	4	0.333333	intel_def	dimethylaniline monooxygenase activity
GO:0004504	Catalysis of the reaction: peptidyl-glycine + ascorbate + O2 = peptidyl(2-hydroxyglycine) + dehydroascorbate + H2O.	12	4	0.333333	intel_def	peptidylglycine monooxygenase activity
GO:0004513	Catalysis of the reaction: CMP-N-acetylneuraminate + beta-D-galactosyl-1,4-N-acetyl-beta-D-glucosaminyl-1,3-beta-D-galactosyl-1,4-beta-D-glucosylceramide = CMP + alpha-N-acetylneuraminyl-2,3-beta-D-galactosyl-1,4-N-acetyl-beta-D-glucosaminyl-1,3-beta-D-galactosyl-1,4-D-glucosylceramide.	24	8	0.333333	intel_def	neolactotetraosylceramide alpha-2 3-sialyltransferase activity
GO:0004515	Catalysis of the reaction: ATP + nicotinate ribonucleotide = diphosphate + deamido-NAD+.	9	3	0.333333	intel_def	nicotinate-nucleotide adenylyltransferase activity
GO:0004515	Catalysis of the reaction: ATP + nicotinate ribonucleotide = diphosphate + deamido-NAD+.	9	3	0.333333	intel_def	nicotinic acid mononucleotide adenylyltransferase
GO:0004577	Catalysis of the reaction: UDP-N-acetyl-D-glucosamine + N-acetyl-D-glucosaminyl-diphosphodolichol = UDP + N,N''-diacetylchitobiosyldiphosphodolichol.	12	4	0.333333	intel_def	N-acetylglucosaminyldiphosphodolichol N-acetylglucosaminyltransferase activity
GO:0004591	Catalysis of the reaction: 2-oxoglutarate + lipoamide = S-succinyldihydrolipoamide + CO2.	9	3	0.333333	intel_def	oxoglutarate dehydrogenase activity
GO:0004603	Catalysis of the reaction: S-adenosyl-L-methionine + phenylethanolamine = S-adenosyl-L-homocysteine + N-methylphenylethanolamine.	12	4	0.333333	intel_def	phenylethanolamine N-methyltransferase activity
GO:0004664	Catalysis of the reaction: prephenate = phenylpyruvate + H2O + CO2.	6	2	0.333333	intel_def	prephenate dehydratase activity
GO:0004729	Catalysis of the reaction: protoporphyrinogen-IX + O2 = protoporphyrin-IX + H2O2.	9	3	0.333333	intel_def	protoporphyrinogen oxidase activity
GO:0004743	Catalysis of the reaction: ATP + pyruvate = ADP + phosphoenolpyruvate.	6	2	0.333333	intel_def	pyruvate kinase activity
GO:0005388	Catalysis of the reaction: ATP + H2O + Ca2+(cis) = ADP + phosphate + Ca2+(trans).	9	3	0.333333	intel_def	calcium efflux ATPase
GO:0005388	Catalysis of the reaction: ATP + H2O + Ca2+(cis) = ADP + phosphate + Ca2+(trans).	9	3	0.333333	intel_def	calcium pump
GO:0005388	Catalysis of the reaction: ATP + H2O + Ca2+(cis) = ADP + phosphate + Ca2+(trans).	9	3	0.333333	intel_def	calcium-transporting ATPase activity
GO:0005388	Catalysis of the reaction: ATP + H2O + Ca2+(cis) = ADP + phosphate + Ca2+(trans).	9	3	0.333333	intel_def	sarcoplasmic reticulum ATPase
GO:0005998	The breakdown into simpler components of xylulose, the ketopentose threo-2-pentulose.	9	3	0.333333	intel_def	xylulose catabolism
GO:0005999	The formation from simpler components of xylulose, the ketopentose threo-2-pentulose.	9	3	0.333333	intel_def	xylulose biosynthesis
GO:0006149	The breakdown into simpler components of deoxyinosine, hypoxanthine deoxyriboside.	6	2	0.333333	intel_def	deoxyinosine catabolism
GO:0006230	The formation from simpler components of TMP, ribosylthymine monophosphate.	6	2	0.333333	intel_def	TMP biosynthesis
GO:0006232	The formation from simpler components of TDP, ribosylthymine diphosphate.	6	2	0.333333	intel_def	TDP biosynthesis
GO:0006234	The formation from simpler components of TTP, ribosylthymine triphosphate.	6	2	0.333333	intel_def	TTP biosynthesis
GO:0006235	The formation from simpler components of dTTP, deoxyribosylthymine triphosphate.	6	2	0.333333	intel_def	dTTP biosynthesis
GO:0006245	The breakdown into simpler components of TDP, ribosylthymine diphosphate.	6	2	0.333333	intel_def	TDP catabolism
GO:0006246	The breakdown into simpler components of dTDP, deoxyribosylthymine diphosphate.	6	2	0.333333	intel_def	dTDP catabolism
GO:0006487	The posttranslational glycosylation of protein via the N4 atom of peptidyl-asparagine or the N1' atom peptidyl-tryptophan.	12	4	0.333333	intel_def	N-linked glycosylation
GO:0008295	The formation from simpler components of spermidine, N-(3-aminopropyl)-1,4-diaminobutane.	12	4	0.333333	intel_def	spermidine biosynthesis
GO:0008450	Catalysis of the hydrolysis of O-sialoglycoproteins; cleaves the -Arg31-Asp32- bond in glycophorin A. Does not cleave unglycosylated proteins, desialylated glycoproteins or glycoproteins that are only N-glycosylated.	18	6	0.333333	intel_def	O-sialoglycoprotein endopeptidase activity
GO:0008552	OBSOLETE. Catalysis of the reaction: Me2+(in) + ATP = Me2+(out) + ADP + phosphate, where Me is Zn2+, Cd2+, Co2+, Ni2+ or Pb2+.	12	4	0.333333	intel_def	zinc cadmium cobalt nickel lead-efflux ATPase activity
GO:0008690	Catalysis of the reaction: CTP + 3-deoxy-D-manno-octulosonate = diphosphate + CMP-3-deoxy-D-manno-octulosonate.	12	4	0.333333	intel_def	3-deoxy-manno-octulosonate cytidylyltransferase activity
GO:0008691	Catalysis of the reaction: (S)-3-hydroxybutanoyl-CoA + NADP+ = 3-acetoacetyl-CoA + NADPH + H+.	12	4	0.333333	intel_def	3-hydroxybutyryl-CoA dehydrogenase activity
GO:0008695	Catalysis of the reaction: 3-phenylpropionate + NADH + H+ + O2 = NAD+ + cis-3-(3-carboxyethyl)-3,5-cyclohexadiene-1,2-diol.	21	7	0.333333	intel_def	3-phenylpropionate dioxygenase activity
GO:0008719	Catalysis of the reaction: dihydroneopterin triphosphate = dihydromonapterin-triphosphate.	6	2	0.333333	intel_def	D-erythro-7 8-dihydroneopterin triphosphate 2'-epimerase
GO:0008719	Catalysis of the reaction: dihydroneopterin triphosphate = dihydromonapterin-triphosphate.	6	2	0.333333	intel_def	dihydroneopterin triphosphate 2'-epimerase activity
GO:0008765	Catalysis of the reaction: ATP + UDP-N-acetylmuramoyl-L-alanyl-D-glutamate + meso-2,6-diaminoheptanedioate = ADP + phosphate + UDP-N-acetylmuramoyl-L-alanyl-D-glutamyl-meso-2,6-diaminoheptanedioate.	21	7	0.333333	intel_def	UDP-N-acetylmuramoylalanyl-D-glutamate-2 6-diaminopimelate ligase activity
GO:0008767	Catalysis of the reaction: UDP-D-galactopyranose = UDP-D-galacto-1,4-furanose.	12	4	0.333333	intel_def	UDP-galactopyranose mutase activity
GO:0008795	Catalysis of the reaction: ATP + deamido-NAD+ + NH3 = AMP + diphosphate + NAD+.	9	3	0.333333	intel_def	NAD+ synthase activity
GO:0008795	Catalysis of the reaction: ATP + deamido-NAD+ + NH3 = AMP + diphosphate + NAD+.	9	3	0.333333	intel_def	NAD synthase
GO:0008795	Catalysis of the reaction: ATP + deamido-NAD+ + NH3 = AMP + diphosphate + NAD+.	9	3	0.333333	intel_def	NAD synthase activity
GO:0008820	Catalysis of the reaction: adenosylcobinamide-phosphate + GTP = adenosylcobinamide-GDP + diphosphate.	9	3	0.333333	intel_def	cobinamide phosphate guanylyltransferase activity
GO:0008829	Catalysis of the reaction: dCTP + H2O = dUTP + NH3.	6	2	0.333333	intel_def	dCTP deaminase activity
GO:0008935	Catalysis of the reaction: O-succinylbenzoyl-CoA = 1,4-dihydroxy-2-naphthoate + CoA.	12	4	0.333333	intel_def	naphthoate synthase activity
GO:0008985	Catalysis of the reaction: pyruvate + ferricytochrome b1 + H2O = CO2 + acetate + ferrocytochrome b1.	9	3	0.333333	intel_def	pyruvate dehydrogenase activity
GO:0015336	OBSOLETE. Catalysis of the reaction: Me2+(out) + H+(out) = Me2+(in) + H+(in). Me can be Fe2+, Mn2+, Zn2+, Cu2+, Cd2+, Ni2+ or Co2+.	12	4	0.333333	intel_def	high affinity metal ion uptake transporter activity
GO:0016205	Catalysis of the reaction: selenocysteine + S-adenosyl-L-methionine = Se-methylselenocysteine + S-adenosyl-homocysteine.	12	4	0.333333	intel_def	selenocysteine methyltransferase activity
GO:0016210	Catalysis of the reaction: 3 malonyl-CoA + 4-coumaroyl-CoA = 4 CoA + naringenin chalcone + 3 CO2.	12	4	0.333333	intel_def	6'-deoxychalcone synthase
GO:0016210	Catalysis of the reaction: 3 malonyl-CoA + 4-coumaroyl-CoA = 4 CoA + naringenin chalcone + 3 CO2.	12	4	0.333333	intel_def	chalcone synthase
GO:0016210	Catalysis of the reaction: 3 malonyl-CoA + 4-coumaroyl-CoA = 4 CoA + naringenin chalcone + 3 CO2.	12	4	0.333333	intel_def	chalcone synthetase
GO:0016210	Catalysis of the reaction: 3 malonyl-CoA + 4-coumaroyl-CoA = 4 CoA + naringenin chalcone + 3 CO2.	12	4	0.333333	intel_def	CHS
GO:0016210	Catalysis of the reaction: 3 malonyl-CoA + 4-coumaroyl-CoA = 4 CoA + naringenin chalcone + 3 CO2.	12	4	0.333333	intel_def	DOCS
GO:0016210	Catalysis of the reaction: 3 malonyl-CoA + 4-coumaroyl-CoA = 4 CoA + naringenin chalcone + 3 CO2.	12	4	0.333333	intel_def	flavanone synthase
GO:0016210	Catalysis of the reaction: 3 malonyl-CoA + 4-coumaroyl-CoA = 4 CoA + naringenin chalcone + 3 CO2.	12	4	0.333333	intel_def	naringenin-chalcone synthase activity
GO:0016509	Catalysis of the reaction: (S)-3-hydroxyacyl-CoA + NAD+ = 3-oxoacyl-CoA + NADH + H+.	12	4	0.333333	intel_def	long-chain-3-hydroxyacyl-CoA dehydrogenase activity
GO:0016621	Catalysis of the reaction: cinnamaldehyde + CoA + NADP+ = cinnamoyl-CoA + NADPH + H+.	9	3	0.333333	intel_def	cinnamoyl CoA reductase
GO:0016621	Catalysis of the reaction: cinnamaldehyde + CoA + NADP+ = cinnamoyl-CoA + NADPH + H+.	9	3	0.333333	intel_def	cinnamoyl-CoA reductase activity
GO:0016993	Catalysis of the reaction: precorrin-8X = hydrogenobyrinate.	6	2	0.333333	intel_def	precorrin-8X methylmutase activity
GO:0017042	Catalysis of the reaction: glycosyl-N-acylsphingosine + H2O = a sugar + N-acylsphingosine.	9	3	0.333333	intel_def	glycosylceramidase activity
GO:0018010	Catalysis of the reaction: palmitoyl-CoA + glycoprotein = CoA + N-palmitoylglycoprotein.	9	3	0.333333	intel_def	glycoprotein N-palmitoyltransferase activity
GO:0018119	The posttranslational S-nitrosylation of peptidyl-cysteine to form peptidyl-S-nitrosyl-L-cysteine.	9	3	0.333333	intel_def	peptidyl-cysteine S-nitrosylation
GO:0018122	The transfer, from NAD, of ADP-ribose to peptidyl-asparagine to form peptidyl-N4-(ADP-ribosyl)-L-asparagine.	15	5	0.333333	intel_def	peptidyl-asparagine ADP-ribosylation
GO:0018243	The posttranslational glycosylation of protein via the O3 atom of peptidyl-threonine, forming O3-glycosyl-L-threonine; the most common forms are N-acetylgalactosaminyl, mannosyl, and galactosyl threonine.	18	6	0.333333	intel_def	O-linked glycosylation via threonine
GO:0018312	The transfer, from NAD, of ADP-ribose to peptidyl-serine to form peptidyl-O-(ADP-ribosyl)-L-serine.	15	5	0.333333	intel_def	peptidyl-serine ADP-ribosylation
GO:0018376	The posttranslational hydroxylation of peptidyl-asparagine to form peptidyl-L-erythro-beta-hydroxyasparagine; catalyzed by peptide-aspartate beta-dioxygenase (EC:1.14.11.16) (GO:0004597).	21	7	0.333333	intel_def	peptidyl-asparagine hydroxylation to form L-erythro-beta-hydroxyasparagine
GO:0018413	The O-glucuronidation of peptidyl-serine to form peptidyl-O3-D-glucuronyl-L-serine.	12	4	0.333333	intel_def	peptidyl-serine O-glucuronidation
GO:0018449	Catalysis of the reaction: (S)-1-phenylethanol = acetophenone + H2.	6	2	0.333333	intel_def	1-phenylethanol dehydrogenase activity
GO:0018452	Catalysis of the reaction: 5-exo-hydroxycamphor + NAD+ = NADH + H+ + 2,5-diketocamphane.	12	4	0.333333	intel_def	5-exo-hydroxycamphor dehydrogenase activity
GO:0018458	Catalysis of the reaction: (-)-trans-isopiperitenol + NAD+ = (-)-isopiperitenone + NADH + H+.	9	3	0.333333	intel_def	isopiperitenol dehydrogenase activity
GO:0018459	Catalysis of the reaction: (-)-trans-carveol + NADP+ = (-)-carvone + NADPH + H+.	9	3	0.333333	intel_def	carveol dehydrogenase activity
GO:0018498	Catalysis of the reaction: cis-3-(3-carboxyethyl)-3,5-cyclohexadiene-1,2-diol + NAD+ = NADH + H+ + 3-(2,3-dihydroxyphenyl)propionate.	21	7	0.333333	intel_def	2 3-dihydroxy-2 3-dihydro-phenylpropionate dehydrogenase activity
GO:0018507	Catalysis of the reaction: (+)-cis-3,4-dihydrophenanthrene-3,4-diol + NAD+ = phenanthrene-3,4-diol + NADH + H+.	15	5	0.333333	intel_def	cis-3 4-dihydroxy-3 4-dihydrophenanthrene dehydrogenase activity
GO:0018507	Catalysis of the reaction: (+)-cis-3,4-dihydrophenanthrene-3,4-diol + NAD+ = phenanthrene-3,4-diol + NADH + H+.	15	5	0.333333	intel_def	cis-3 4-dihydrophenanthrene-3 4-diol dehydrogenase activity
GO:0018565	Catalysis of the reaction: 1,2-dihydroxydibenzothiophene + O2 = cis-4-(2-(3-hydroxy)-thionaphthenyl)-2-oxo-3-butenoate.	18	6	0.333333	intel_def	dihydroxydibenzothiophene dioxygenase activity
GO:0018573	Catalysis of the reaction: 2-aminophenol + O2 = 2-aminomuconic semialdehyde.	9	3	0.333333	intel_def	2-aminophenol 1 6-dioxygenase activity
GO:0018578	Catalysis of the reaction: 3,4-dihydroxybenzoate + O2 = 3-carboxy-cis,cis-muconate.	12	4	0.333333	intel_def	protocatechuate 3 4-dioxygenase activity
GO:0018609	Catalysis of the reaction: 2,3-unsubstituted benzenoid + O2 + NADH/NADPH + H+ = 2,3-cis-dihydroxydihydrobenzenoid + NAD+/NADP+. Substrates include 1,4-dichlorobenzene (forms 3,6-dichloro-cis-1,2-dihydroxycyclohexa-3,5-diene), 1,2,3,4-tetrachlorobenzene (forms cis-chlorobenzene dihydrodiol) and 1,2,4-trichlorobenzene (forms 3,4,6-trichloro-cis-1,2-dihydroxycyclohexa-3,5-diene).	39	13	0.333333	intel_def	chlorobenzene dioxygenase activity
GO:0018611	Catalysis of the reaction: methylbenzoate + NADH + O2 + H+ = NAD+ + 1,2-dihydroxymethylcyclohexa-3,5-dienecarboxylate.	15	5	0.333333	intel_def	toluate dioxygenase activity
GO:0018613	Catalysis of the reaction: 9-fluorenone + 2 NADPH + O2 = 2 NADP+ + 3,4-dihydroxy-3,4-dihydro-9-fluorenone.	15	5	0.333333	intel_def	9-fluorenone dioxygenase activity
GO:0018614	Catalysis of the reaction: ethylbenzene + O2 + NADH + H+ = NAD+ + cis-2,3-dihydroxy-2,3-dihydroethylbenzene.	15	5	0.333333	intel_def	ethylbenzene dioxygenase activity
GO:0018615	Catalysis of the reaction: 2-indanone + NADPH + 1/2 O2 = NADP+ + 3-isochromanone.	12	4	0.333333	intel_def	2-indanone monooxygenase activity
GO:0018618	Catalysis of the reaction: anthranilate + NADPH + H+ + O2 + 2 H2O = catechol + CO2 + NADP+ + NH3.	12	4	0.333333	intel_def	anthranilate 1 2-dioxygenase activity
GO:0018628	Catalysis of the reaction: terephthalate + NADH + H+ + O2 = (1R,6S)-dihydroxycyclohexa-2,4-diene-1,4-dicarboxylate + NAD+.	18	6	0.333333	intel_def	terephthalate 1 2-dioxygenase activity
GO:0018630	Catalysis of the reaction: 3-hydroxytoluene + NADH + O2 = NAD+ + OH- + 3-hydroxybenzyl alcohol.	12	4	0.333333	intel_def	3 5-xylenol methylhydroxylase activity
GO:0018655	Catalysis of the reaction: 2-oxo-delta3-4,5,5-trimethylcyclopentenylacetyl-CoA + NADH + H+ + O2 = NAD+ + H2O + delta2,5-3,4,4-trimethylpimelyl-CoA.	21	7	0.333333	intel_def	2-oxo-delta3-4 5 5-trimethylcyclopentenylacetyl-CoA 1 2-monooxygenase activity
GO:0018678	Catalysis of the reaction: 4-hydroxybenzoate + NADPH + H+ + O2 = hydroquinone + NADP+ + H2O + CO2.	12	4	0.333333	intel_def	4-hydroxybenzoate 1-hydroxylase activity
GO:0018684	Catalysis of the reaction: (+)-bornane-2,5-dione + reduced rubredoxin + O2 = 5-oxo-1,2-campholide + oxidized rubredoxin + H2O.	18	6	0.333333	intel_def	camphor 1 2-monooxygenase activity
GO:0018694	Catalysis of the reaction: p-cymene + NADH + O2 = NAD+ + OH- + p-cumic alcohol.	12	4	0.333333	intel_def	p-cymene methyl hydroxylase activity
GO:0018739	Catalysis of the reaction: 4-hydroxybenzoyl-CoA + H2O = 4-hydroxybenzoate + CoA.	9	3	0.333333	intel_def	4-hydroxybenzoyl-CoA thioesterase activity
GO:0018759	Catalysis of the reaction: 5,10-methenyl-5,6,7,8-tetrahydromethanopterin + H2O = N5-formyl-5,6,7,8-tetrahydromethanopterin.	15	5	0.333333	intel_def	methenyltetrahydromethanopterin cyclohydrolase activity
GO:0018762	Catalysis of the reaction: R-CN + H2O = R-COOH + NH3.	9	3	0.333333	intel_def	aliphatic nitrilase activity
GO:0018764	Catalysis of the reaction: N-isopropylammelide + H2O = cyanuric acid + isopropylamine.	9	3	0.333333	intel_def	N-isopropylammelide isopropylaminohydrolase activity
GO:0018800	Catalysis of the reaction: 5-oxopent-3-ene-1,2,5-tricarboxylate = 2-oxohept-3-enedioate + CO2.	15	5	0.333333	intel_def	5-oxopent-3-ene-1 2 5-tricarboxylate decarboxylase activity
GO:0018810	Catalysis of the reaction: trans-4-(2-(3-hydroxy)-thionaphthenyl)-2-oxo-3-butenoate + H2O = pyruvate + 3-hydroxy-2-formylbenzothiophene.	18	6	0.333333	intel_def	hydratase activity
GO:0018817	Catalysis of the reaction: cis-2-oxohept-3-ene-1,7-dioate + H2O = 2,4-dihydroxy-hept-trans-2-ene-1,7-dioate.	18	6	0.333333	intel_def	2-oxo-hept-3-ene-1 7-dioate hydratase activity
GO:0018860	Catalysis of the reaction: ATP + anthranilate + CoA = AMP + diphosphate + anthranilyl-CoA.	9	3	0.333333	intel_def	anthranilate-CoA ligase activity
GO:0019715	The posttranslational hydroxylation of peptidyl-aspartic acid to form peptidyl-L-erythro-beta-hydroxyaspartic acid; catalyzed by peptide-aspartate beta-dioxygenase (EC:1.14.11.16) (GO:0004597).	21	7	0.333333	intel_def	peptidyl-aspartic acid hydroxylation to form L-erythro-beta-hydroxyaspartic acid
GO:0030015	The core of the CCR4-NOT transcription factor complex. In Saccharomyces the CCR4-NOT core complex comprises Ccr4p, Caf1p, Not1p, Not2p, Not3p, Not4p, and Not5p.	15	5	0.333333	intel_def	CCR4-NOT core complex
GO:0030271	Catalysis of the preferential cleavage: Phe-Xaa > Tyr-Xaa > Trp-Xaa > Leu-Xaa.	12	4	0.333333	intel_def	chymase activity
GO:0030411	Catalysis of the reaction: scytalone = 1,3,8-trihydroxynaphthalene + H2O.	9	3	0.333333	intel_def	scytalone dehydratase activity
GO:0030729	Catalysis of the reaction: ATP + acetoacetate + CoA = AMP + diphosphate + acetoacetyl-CoA.	9	3	0.333333	intel_def	acetoacetyl-CoA synthetase activity
GO:0030729	Catalysis of the reaction: ATP + acetoacetate + CoA = AMP + diphosphate + acetoacetyl-CoA.	9	3	0.333333	intel_def	acetoacetate-CoA ligase activity
GO:0030739	Catalysis of the reaction: S-adenosyl-L-methionine + O-demethylpuromycin = S-adenosyl-L-homocysteine + puromycin.	12	4	0.333333	intel_def	O-demethylpuromycin O-methyltransferase activity
GO:0030755	Catalysis of the reaction: S-adenosyl-L-methionine + 3,5,7,3',4'-pentahydroxyflavone = S-adenosyl-L-homocysteine + 3-methoxy-5,7,3',4'-tetrahydroxy-flavone.	18	6	0.333333	intel_def	quercetin 3-O-methyltransferase activity
GO:0030762	Catalysis of the reaction: S-adenosyl-L-methionine + 5,8,13,13a-tetrahydrocolumbamine = S-adenosyl-L-homocysteine + tetrahydropalmatine.	15	5	0.333333	intel_def	tetrahydrocolumbamine 2-O-methyltransferase activity
GO:0030764	Catalysis of the reaction: S-adenosyl-L-methionine + bergaptol = S-adenosyl-L-homocysteine + O-methylbergaptol.	12	4	0.333333	intel_def	bergaptol O-methyltransferase activity
GO:0030765	Catalysis of the reaction: S-adenosyl-L-methionine + xanthotoxol = S-adenosyl-L-homocysteine + O-methylxanthotoxol.	12	4	0.333333	intel_def	xanthotoxol O-methyltransferase activity
GO:0030771	Catalysis of the reaction: S-adenosyl-L-methionine + N-benzoyl-4-hydroxyanthranilate = S-adenosyl-L-homocysteine + N-benzoyl-4-methoxyanthranilate.	15	5	0.333333	intel_def	N-benzoyl-4-hydroxyanthranilate 4-O-methyltransferase activity
GO:0030774	Catalysis of the reaction: S-adenosyl-L-methionine + anthranilate = S-adenosyl-L-homocysteine + N-methylanthranilate.	12	4	0.333333	intel_def	anthranilate N-methyltransferase activity
GO:0030782	Catalysis of the reaction: S-adenosyl-L-methionine + (S)-7,8,13,14-tetrahydroprotoberberine = S-adenosyl-L-homocysteine + cis-N-methyl-(S)-7,8,13,14-tetrahydroprotoberberine.	18	6	0.333333	intel_def	N-methyltransferase activity
GO:0030794	Catalysis of the reaction: S-adenosyl-L-methionine + (S)-coclaurine = S-adenosyl-L-homocysteine + (S)-N-methylcoclaurine.	12	4	0.333333	intel_def	activity
GO:0042351	The formation from simpler components of GDP-L-fucose from GDP-D-mannose via GDP-4-dehydro-6-deoxy-D-mannose, requiring the functions of GDP-mannose 4,6-dehydratase (EC:4.2.1.47) and GDP-4-dehydro-D-rhamnose reductase (EC:1.1.1.187).	27	9	0.333333	intel_def	GDP-L-fucose biosynthesis de novo pathway
GO:0042351	The formation from simpler components of GDP-L-fucose from GDP-D-mannose via GDP-4-dehydro-6-deoxy-D-mannose, requiring the functions of GDP-mannose 4,6-dehydratase (EC:4.2.1.47) and GDP-4-dehydro-D-rhamnose reductase (EC:1.1.1.187).	27	9	0.333333	intel_def	'de novo' GDP-L-fucose biosynthesis
GO:0042736	Catalysis of the reaction: ATP + NADH = ADP + NADPH.	6	2	0.333333	intel_def	NADH kinase activity
GO:0043115	Cataysis of the reaction: precorrin-2 + NAD+ = sirohydrochlorin + NADH + H+.	9	3	0.333333	intel_def	sirohydrochlorin dehydrogenase activity
GO:0045552	Catalysis of the reaction: cis-3,4-leucopelargonidin + NADP+ = (+)-dihydrokaempferol + NADPH + H+.	12	4	0.333333	intel_def	dihydrokaempferol 4-reductase activity
GO:0045552	Catalysis of the reaction: cis-3,4-leucopelargonidin + NADP+ = (+)-dihydrokaempferol + NADPH + H+.	12	4	0.333333	intel_def	dihydroflavanol 4-reductase
GO:0046025	Catalysis of the reaction: 2 S-adenosyl-L-methionine + precorrin-6Y = 2 S-adenosyl-L-homocysteine + precorrin-8X + CO2.	15	5	0.333333	intel_def	precorrin-6Y C5 15-methyltransferase activity
GO:0046025	Catalysis of the reaction: 2 S-adenosyl-L-methionine + precorrin-6Y = 2 S-adenosyl-L-homocysteine + precorrin-8X + CO2.	15	5	0.333333	intel_def	precorrin-6 methyltransferase
GO:0046025	Catalysis of the reaction: 2 S-adenosyl-L-methionine + precorrin-6Y = 2 S-adenosyl-L-homocysteine + precorrin-8X + CO2.	15	5	0.333333	intel_def	precorrin-6Y methylase
GO:0046042	The formation from simpler components of ITP, inosine triphosphate.	6	2	0.333333	intel_def	ITP biosynthesis
GO:0046045	The breakdown into simpler components of TMP, ribosylthymine monophosphate.	6	2	0.333333	intel_def	TMP catabolism
GO:0046047	The breakdown into simpler components of TTP, ribosylthymine triphosphate.	6	2	0.333333	intel_def	TTP catabolism
GO:0046074	The breakdown into simpler components of dTMP, deoxyribosylthymine monophosphate.	6	2	0.333333	intel_def	dTMP catabolism
GO:0046076	The breakdown into simpler components of dTTP, deoxyribosylthymine triphosphate.	6	2	0.333333	intel_def	dTTP catabolism
GO:0046095	The formation from simpler components of deoxyinosine, hypoxanthine deoxyriboside.	6	2	0.333333	intel_def	deoxyinosine biosynthesis
GO:0046203	The breakdown into simpler components of spermidine, N-(3-aminopropyl)-1,4-diaminobutane.	12	4	0.333333	intel_def	spermidine catabolism
GO:0046555	Catalysis of the deacetylation of xylans and xylo-oligosaccharides.	6	2	0.333333	intel_def	acetylxylan esterase activity
GO:0046569	Catalysis of the reaction: glyoxal + O2 + H2O = glyoxalate + H2O2.	6	2	0.333333	intel_def	glyoxal oxidase activity
GO:0046569	Catalysis of the reaction: glyoxal + O2 + H2O = glyoxalate + H2O2.	6	2	0.333333	intel_def	GLOX
GO:0047002	Catalysis of the reaction: NAD+ + L-arabitol = NADH + L-ribulose.	9	3	0.333333	intel_def	L-arabinitol 2-dehydrogenase activity
GO:0047011	Catalysis of the reaction: NADP+ + pantoyl lactone = NADPH + 2-dehydropantoyl lactone.	9	3	0.333333	intel_def	2-dehydropantolactone reductase activity
GO:0047030	Catalysis of the reaction: NAD+ + 4-hydroxycyclohexanecarboxylate = NADH + 4-oxocyclohexanecarboxylate.	9	3	0.333333	intel_def	4-hydroxycyclohexanecarboxylate dehydrogenase activity
GO:0047031	Catalysis of the reaction: NADP+ + diethyl (2R,3R)-2-methyl-3-hydroxysuccinate = NADPH + diethyl-2-methyl-3-oxosuccinate.	15	5	0.333333	intel_def	diethyl 2-methyl-3-oxosuccinate reductase activity
GO:0047037	Catalysis of the reaction: NADPH + Salutaridine = NADP+ + salutaridinol.	6	2	0.333333	intel_def	salutaridine reductase activity
GO:0047038	Catalysis of the reaction: NAD+ + D-arabitol = NADH + D-ribulose.	9	3	0.333333	intel_def	D-arabinitol 2-dehydrogenase activity
GO:0047050	Catalysis of the reaction: NAD+ + (S)-2-hydroxystearate = NADH + 2-oxostearate.	9	3	0.333333	intel_def	dehydrogenase activity
GO:0047062	Catalysis of the reaction: NADP+ + (+-)-trans-acenaphthene-1,2-diol = NADPH + acenaphthenequinone.	12	4	0.333333	intel_def	trans-acenaphthene-1 2-diol dehydrogenase activity
GO:0047072	Catalysis of the reaction: O2 + 2,3-dihydroxybenzoate = 2-carboxy-cis,cis-muconate.	12	4	0.333333	intel_def	2 3-dihydroxybenzoate 2 3-dioxygenase activity
GO:0047102	Catalysis of the reaction: H2O + NAD+ + 2-aminomuconate semialdehyde = NADH + 2-amino-muconate.	12	4	0.333333	intel_def	aminomuconate-semialdehyde dehydrogenase activity
GO:0047104	Catalysis of the reaction: NAD+ + coenzyme A + palmitaldehyde = NADH + palmityl-CoA.	9	3	0.333333	intel_def	hexadecanal dehydrogenase activity
GO:0047105	Catalysis of the reaction: NAD+ + 4-trimethylammoniobutanal = NADH + 4-trimethylammoniobutanoate.	9	3	0.333333	intel_def	4-trimethylammoniobutyraldehyde dehydrogenase activity
GO:0047132	Catalysis of the reaction: O2 + dihydrosanguinarine = H2O2 + sanguinarine.	6	2	0.333333	intel_def	dihydrobenzophenanthridine oxidase activity
GO:0047136	Catalysis of the reaction: 4-(dimethylamino)phenylazoxybenzene + NADPH = 4-dimethylaminophenylazobenzene + NADP.	9	3	0.333333	intel_def	reductase activity
GO:0047169	Catalysis of the reaction: feruloyl-CoA + D-galactarate = O-feruloylgalactarate + coenzyme A.	12	4	0.333333	intel_def	galactarate O-hydroxycinnamoyltransferase activity
GO:0047170	Catalysis of the reaction: D-glucarate + sinapoyl-CoA = O-sinapoylglucarate + coenzyme A.	12	4	0.333333	intel_def	glucarate O-hydroxycinnamoyltransferase activity
GO:0047232	Catalysis of the reaction: D-galactosyl-1,4-N-acetyl-beta-D-glucosaminyl-1,3-beta-D-galactosyl-1,4-beta-D-glucosylceramide + UDP-N-acetyl-D-glucosamine = N-acetyl-D-glucosaminyl-1,6-beta-D-galactosyl-1,4-N-acetyl-beta-D-glucosaminyl-1,3-beta-D-galactosyl-1,4-beta-D-glucosyceramide + UDP.	24	8	0.333333	intel_def	galactosyl-N-acetylglucosaminylgalactosylglucosyl-ceramide beta-1 6-N-acetylglucosaminyltransferase activity
GO:0047277	Catalysis of the reaction: N-acetyl-D-galactosaminyl-(1,3)-D-galactosyl-(1,4)-D-galactosyl-(1,4)-D-glucosylceramide + UDP-N-acetylgalactosamine = N-acetyl-D-galactosaminyl-N-acetyl-D-galactosaminyl-(1,3)-D-galactosyl-(1,4)-D-galactosyl-(1,4)-D-glucosylceramide + UDP.	18	6	0.333333	intel_def	globoside alpha-N-acetylgalactosaminyltransferase activity
GO:0047351	Catalysis of the reaction: 2 GTP = P1,P4-bis(5'-guanosyl) tetraphosphate + diphosphate.	12	4	0.333333	intel_def	guanosine-triphosphate guanylyltransferase activity
GO:0047355	Catalysis of the reaction: glycerophosphate(n) + CDP-glycerol = glycerophosphate(n+1) + CMP.	9	3	0.333333	intel_def	CDP-glycerol glycerophosphotransferase activity
GO:0047356	Catalysis of the reaction: ribitol phosphate(n) + CDP-ribitol = ribitol phosphate(n+1) + CMP.	9	3	0.333333	intel_def	CDP-ribitol ribitolphosphotransferase activity
GO:0047371	Catalysis of the reaction: acetoacetate + butyryl-CoA = acetoacetyl-CoA + butyrate.	9	3	0.333333	intel_def	butyrate-acetoacetate CoA-transferase activity
GO:0047423	Catalysis of the reaction: 2 H2O + N-methylhydantoin + ATP = phosphate + N-carbamoylsarcosine + ADP.	12	4	0.333333	intel_def	N-methylhydantoinase activity
GO:0047436	Catalysis of the reaction: 2-aryl-2-methylmalonate = CO2 + 2-arylpropionate.	9	3	0.333333	intel_def	arylmalonate decarboxylase activity
GO:0047452	Catalysis of the reaction: protoaphin aglucone = H2O + xanthoaphin.	6	2	0.333333	intel_def	protoaphin-aglucone dehydratase activity
GO:0047502	Catalysis of the reaction: (+)-cis-sabinol + NAD+ = (+)-sabinone + NADH + H+.	9	3	0.333333	intel_def	dehydrogenase activity
GO:0047556	Catalysis of the reaction: 3,4-dihydroxyphthalate = 3,4-dihydroxybenzoate + CO2.	9	3	0.333333	intel_def	3 4-dihydroxyphthalate decarboxylase activity
GO:0047561	Catalysis of the reaction: 3-hydroxyanthranilate + O2 = 6-imino-5-oxocyclohexa-1,3-dienecarboxylate + H2O2.	15	5	0.333333	intel_def	3-hydroxyanthranilate oxidase activity
GO:0047588	Catalysis of the reaction: 5-aminopentanamide + H2O = 5-aminopentanoate + NH3.	9	3	0.333333	intel_def	5-aminopentanamidase activity
GO:0047608	Catalysis of the reaction: N-acetylindoxyl + O2 = N-acetylisatin + unknown.	9	3	0.333333	intel_def	acetylindoxyl oxidase activity
GO:0047629	Catalysis of the reaction: ADP + H2O = IDP + NH3.	6	2	0.333333	intel_def	ADP deaminase activity
GO:0047638	Catalysis of the reaction: albendazole + NADPH + O2 = albendazole S-oxide + NADP+ + H2O.	9	3	0.333333	intel_def	albendazole monooxygenase activity
GO:0047642	Catalysis of the reaction: alpha-D-aldosyl1 beta-D-fructoside + D-aldose2 = D-aldose1 + alpha-D-aldosyl2 beta-D-fructoside.	15	5	0.333333	intel_def	aldose b-D-fructosyltransferase activity
GO:0047642	Catalysis of the reaction: alpha-D-aldosyl1 beta-D-fructoside + D-aldose2 = D-aldose1 + alpha-D-aldosyl2 beta-D-fructoside.	15	5	0.333333	intel_def	aldose beta-D-fructosyltransferase activity
GO:0047666	Catalysis of the reaction: ATP + NH3 = ADP + phosphoramide.	6	2	0.333333	intel_def	ammonia kinase activity
GO:0047674	Catalysis of the reaction: D-apiitol + NAD+ = D-apiose + NADH.	9	3	0.333333	intel_def	apiose 1-reductase activity
GO:0047676	Catalysis of the reaction: ATP + arachidonate + CoA = AMP + diphosphate + arachidonoyl-CoA.	9	3	0.333333	intel_def	arachidonate-CoA ligase activity
GO:0047692	Catalysis of the reaction: ATP + H2O = ITP + NH3.	6	2	0.333333	intel_def	ATP deaminase activity
GO:0047698	Catalysis of the reaction: beta-alanyl-CoA = acryloyl-CoA + NH3.	9	3	0.333333	intel_def	beta-alanyl-CoA ammonia-lyase activity
GO:0047698	Catalysis of the reaction: beta-alanyl-CoA = acryloyl-CoA + NH3.	9	3	0.333333	intel_def	b-alanyl-CoA ammonia-lyase activity
GO:0047703	Catalysis of the reaction: 3-nitropropanoate + NADP+ = 3-nitroacrylate + NADPH.	9	3	0.333333	intel_def	beta-nitroacrylate reductase activity
GO:0047703	Catalysis of the reaction: 3-nitropropanoate + NADP+ = 3-nitroacrylate + NADPH.	9	3	0.333333	intel_def	b-nitroacrylate reductase activity
GO:0047706	Catalysis of the reaction: dihydrobiochanin A + NADP+ = biochanin A + NADPH.	6	2	0.333333	intel_def	biochanin-A reductase activity
GO:0047709	Catalysis of the reaction: bis(2-ethylhexyl)phthalate + H2O = 2-ethylhexyl phthalate + 2-ethylhexan-1-ol.	12	4	0.333333	intel_def	esterase activity
GO:0047710	Catalysis of the reaction: P1-P3-bis(5'-adenosyl) triphosphate + H2O = ADP + AMP.	12	4	0.333333	intel_def	activity
GO:0047711	Catalysis of the reaction: blasticidin S + H2O = deaminohydroxyblasticidin S + NH3.	6	2	0.333333	intel_def	blasticidin-S deaminase activity
GO:0047722	Catalysis of the reaction: indolelactate + NAD+ = indolepyruvate + NADH.	6	2	0.333333	intel_def	indole-3-lactate dehydrogenase activity
GO:0047722	Catalysis of the reaction: indolelactate + NAD+ = indolepyruvate + NADH.	6	2	0.333333	intel_def	indolelactate dehydrogenase activity
GO:0047745	Catalysis of the reaction: chlorogenate + H2O = caffeate + quinate.	6	2	0.333333	intel_def	chlorogenate hydrolase activity
GO:0047747	Catalysis of the reaction: ATP + cholate + CoA = AMP + diphosphate + choloyl-CoA.	9	3	0.333333	intel_def	cholate-CoA ligase activity
GO:0047762	Catalysis of the reaction: 3,4-dihydroxy-trans-cinnamate + O2 = 3-(2-carboxyethenyl)-cis,cis-muconate.	15	5	0.333333	intel_def	caffeate 3 4-dioxygenase activity
GO:0047773	Catalysis of the reaction: L-carnitinamide + H2O = L-carnitine + NH3.	9	3	0.333333	intel_def	carnitinamidase activity
GO:0047777	Catalysis of the reaction: (3S)-citramalyl-CoA = acetyl-CoA + pyruvate.	9	3	0.333333	intel_def	citramalyl-CoA lyase activity
GO:0047796	Catalysis of the reaction: cyclohexane-1,3-dione + H2O = 5-oxohexanoate.	12	4	0.333333	intel_def	cyclohexane-1 3-dione hydrolase activity
GO:0047813	Catalysis of the reaction: D-arabinitol + NAD+ = D-xylulose + NADH.	9	3	0.333333	intel_def	D-arabinitol 4-dehydrogenase activity
GO:0047815	Catalysis of the reaction: D-arabinono-1,4-lactone + H2O = D-arabinonate.	12	4	0.333333	intel_def	D-arabinonolactonase activity
GO:0047824	Catalysis of the reaction: D-iditol + NAD+ = D-sorbose + NADH.	9	3	0.333333	intel_def	D-iditol 2-dehydrogenase activity
GO:0047832	Catalysis of the reaction: 5D-5-O-methyl-chiro-inositol + NADP+ = 5D-5-O-methyl-2,3,5/4,6-pentahydroxycyclohexanone + NADPH.	18	6	0.333333	intel_def	D-pinitol dehydrogenase activity
GO:0047840	Catalysis of the reaction: dCTP + H2O = dCMP + diphosphate.	6	2	0.333333	intel_def	dCTP pyrophosphatase activity
GO:0047840	Catalysis of the reaction: dCTP + H2O = dCMP + diphosphate.	6	2	0.333333	intel_def	dCTP diphosphatase activity
GO:0047858	Catalysis of the reaction: dihydroxyfumarate = tartronate semialdehyde + CO2.	6	2	0.333333	intel_def	dihydroxyfumarate decarboxylase activity
GO:0047863	Catalysis of the reaction: dimethylallyl diphosphate + isopentenyl diphosphate = diphosphate + neryl diphosphate.	6	2	0.333333	intel_def	dimethylallylcistransferase activity
GO:0047868	Catalysis of the reaction: (2R,3S)-2,3-dimethylmalate = dimethylmaleate + H2O.	9	3	0.333333	intel_def	dimethylmaleate hydratase activity
GO:0047876	Catalysis of the reaction: H2O + oligoglycosylglucosylceramide = ceramide + oligoglycosylglucose.	6	2	0.333333	intel_def	endoglycosylceramidase activity
GO:0047886	Catalysis of the reaction: 2-trans,6-trans-farnesol + NADP+ = 2-trans,6-trans-farnesal + NADPH.	12	4	0.333333	intel_def	farnesol dehydrogenase activity
GO:0047892	Catalysis of the reaction: UDP-apiose + 7-O-beta-D-glucosyl-5,7,4'-trihydroxyflavone = UDP + 7-O-(beta-D-apiofuranosyl-1,2-beta-D-glucosyl)-5,7,4'-trihydroxyflavone.	21	7	0.333333	intel_def	flavone apiosyltransferase activity
GO:0047919	Catalysis of the reaction: GDP-D-mannose + 2 NAD+ + H2O = GDP-D-mannuronate + 2 NADH.	12	4	0.333333	intel_def	GDP-mannose 6-dehydrogenase activity
GO:0047920	Catalysis of the reaction: geissoschizine + NADP+ = 4,21-dehydrogeissoschizine + NADPH.	9	3	0.333333	intel_def	geissoschizine dehydrogenase activity
GO:0047921	Catalysis of the reaction: acetyl-CoA + gentamycin C1a = CoA + N2'-acetylgentamycin C1a.	9	3	0.333333	intel_def	gentamycin 2'-N-acetyltransferase activity
GO:0047921	Catalysis of the reaction: acetyl-CoA + gentamycin C1a = CoA + N2'-acetylgentamycin C1a.	9	3	0.333333	intel_def	gentamicin 2'-N-acetyltransferase activity
GO:0047924	Catalysis of the reaction: geraniol + NADP+ = geranial + NADPH.	6	2	0.333333	intel_def	geraniol dehydrogenase activity
GO:0047948	Catalysis of the reaction: ATP + glutarate + CoA = ADP + phosphate + glutaryl-CoA.	9	3	0.333333	intel_def	glutarate-CoA ligase activity
GO:0047957	Catalysis of the reaction: formononetin + NADPH + O2 = 2'-hydroxyformononetin + NADP+ + H2O.	9	3	0.333333	intel_def	isoflavone 2'-hydroxylase activity
GO:0047962	Catalysis of the reaction: benzoyl-CoA + glycine = CoA + N-benzoylglycine.	9	3	0.333333	intel_def	glycine N-benzoyltransferase activity
GO:0047973	Catalysis of the reaction: ATP + guanidinoacetate = ADP + phosphoguanidinoacetate.	6	2	0.333333	intel_def	guanidinoacetate kinase activity
GO:0047973	Catalysis of the reaction: ATP + guanidinoacetate = ADP + phosphoguanidinoacetate.	6	2	0.333333	intel_def	guanidoacetate kinase activity
GO:0047978	Catalysis of the reaction: hexadecanol + NAD+ = hexadecanal + NADH.	6	2	0.333333	intel_def	hexadecanol dehydrogenase activity
GO:0047993	Catalysis of the reaction: hydroxymalonate + NAD+ = oxomalonate + NADH.	6	2	0.333333	intel_def	hydroxymalonate dehydrogenase activity
GO:0050019	Catalysis of the reaction: L-arabinitol + NAD+ = L-xylulose + NADH.	9	3	0.333333	intel_def	L-arabinitol 4-dehydrogenase activity
GO:0050021	Catalysis of the reaction: L-arabinono-1,4-lactone + H2O = L-arabinonate.	12	4	0.333333	intel_def	L-arabinonolactonase activity
GO:0050033	Catalysis of the reaction: L-rhamnono-1,4-lactone + H2O = L-rhamnonate.	12	4	0.333333	intel_def	L-rhamnono-1 4-lactonase activity
GO:0050074	Catalysis of the reaction: ATP + malate + CoA = ADP + phosphate + malyl-CoA.	9	3	0.333333	intel_def	malate-CoA ligase activity
GO:0050083	Catalysis of the reaction: (3S)-3-carboxy-3-hydroxypropanoyl-CoA = acetyl-CoA + glyoxylate.	12	4	0.333333	intel_def	malyl-CoA lyase activity
GO:0050108	Catalysis of the reaction: monoterpenyl diphosphate + H2O = monoterpenol + diphosphate.	6	2	0.333333	intel_def	monoterpenyl-diphosphatase activity
GO:0050108	Catalysis of the reaction: monoterpenyl diphosphate + H2O = monoterpenol + diphosphate.	6	2	0.333333	intel_def	monoterpenyl-pyrophosphatase activity
GO:0050126	Catalysis of the reaction: H2O + N-carbamoylputrescine = NH3 + CO2 + putrescine.	9	3	0.333333	intel_def	N-carbamoylputrescine amidase activity
GO:0050127	Catalysis of the reaction: N-carbamoylsarcosine + H2O = sarcosine + CO2 + NH3.	9	3	0.333333	intel_def	N-carbamoylsarcosine amidase activity
GO:0050153	Catalysis of the reaction: 10-hydroxydecanoate + NAD+ = 10-oxodecanoate + NADH.	9	3	0.333333	intel_def	w-hydroxydecanoate dehydrogenase activity
GO:0050153	Catalysis of the reaction: 10-hydroxydecanoate + NAD+ = 10-oxodecanoate + NADH.	9	3	0.333333	intel_def	omega-hydroxydecanoate dehydrogenase activity
GO:0050158	Catalysis of the reaction: (S)-dihydroorotate + NADP+ = orotate + NADPH.	6	2	0.333333	intel_def	orotate reductase activity
GO:0050168	Catalysis of the reaction: pentanamide + H2O = pentanoate + NH3.	6	2	0.333333	intel_def	pentanamidase activity
GO:0050180	Catalysis of the reaction: phloretin + H2O = phloretate + phloroglucinol.	6	2	0.333333	intel_def	phloretin hydrolase activity
GO:0050197	Catalysis of the reaction: ATP + phytanate + CoA = AMP + diphosphate + phytanoyl-CoA.	9	3	0.333333	intel_def	phytanate-CoA ligase activity
GO:0050210	Catalysis of the reaction: prenyl diphosphate + H2O = prenol + diphosphate.	6	2	0.333333	intel_def	prenyl-diphosphatase activity
GO:0050210	Catalysis of the reaction: prenyl diphosphate + H2O = prenol + diphosphate.	6	2	0.333333	intel_def	prenyl-pyrophosphatase activity
GO:0050218	Catalysis of the reaction: ATP + propanoate + CoA = AMP + diphosphate + propanoyl-CoA.	9	3	0.333333	intel_def	propionate-CoA ligase activity
GO:0050219	Catalysis of the reaction: (13E)-(15S)-15-hydroxy-9-oxoprosta-10,13-dienoate = (13E)-(15S)-15-hydroxy-9-oxoprosta-11,13-dienoate.	15	5	0.333333	intel_def	prostaglandin-A1 delta-isomerase activity
GO:0050219	Catalysis of the reaction: (13E)-(15S)-15-hydroxy-9-oxoprosta-10,13-dienoate = (13E)-(15S)-15-hydroxy-9-oxoprosta-11,13-dienoate.	15	5	0.333333	intel_def	prostaglandin-A1 D-isomerase activity
GO:0050229	Catalysis of the reaction: medicarpin + NADP+ = vestitone + NADPH.	6	2	0.333333	intel_def	pterocarpin synthase activity
GO:0050243	Catalysis of the reaction: pyruvate + CoA + NADP+ = acetyl-CoA + CO2 + NADPH.	9	3	0.333333	intel_def	pyruvate dehydrogenase activity
GO:0050244	Catalysis of the reaction: pyruvate + CoA + O2 = acetyl-CoA + CO2 + H2O2.	9	3	0.333333	intel_def	pyruvate oxidase activity
GO:0050280	Catalysis of the reaction: 5-O-methyl-myo-inositol + NAD+ = 5D-5-O-methyl-2,3,5/4,6-pentahydroxycyclohexanone + NADH.	18	6	0.333333	intel_def	sequoyitol dehydrogenase activity
GO:0050356	Catalysis of the reaction: tropine + NADP+ = tropinone + NADPH.	6	2	0.333333	intel_def	tropine dehydrogenase activity
GO:0050358	Catalysis of the reaction: pseudotropine + NADP+ = tropinone + NADPH.	6	2	0.333333	intel_def	tropinone reductase activity
GO:0050366	Catalysis of the reaction: feruloyl-CoA + tyramine = CoA + N-feruloyltyramine.	9	3	0.333333	intel_def	tyramine N-feruloyltransferase activity
GO:0050376	Catalysis of the reaction: UDP-glucosamine = UDPgalactosamine.	6	2	0.333333	intel_def	UDP-glucosamine epimerase activity
GO:0050376	Catalysis of the reaction: UDP-glucosamine = UDPgalactosamine.	6	2	0.333333	intel_def	UDP-glucosamine 4-epimerase activity
GO:0050389	Catalysis of the reaction: D-glucurono-6,2-lactone + H2O = D-glucuronate.	12	4	0.333333	intel_def	uronolactonase activity
GO:0050399	Catalysis of the reaction: 5,12-dihydroxanthommatin + NAD+ = xanthommatin + NADH.	9	3	0.333333	intel_def	xanthommatin reductase activity
GO:0050402	Catalysis of the reaction: D-xylono-1,4-lactone + H2O = D-xylonate.	12	4	0.333333	intel_def	xylono-1 4-lactonase activity
GO:0050446	Catalysis of the reaction: N,N-dimethyl-1,4-phenylenediamine + aniline + NADP+ = 4-(dimethylamino)azobenzene + NADPH + H+.	15	5	0.333333	intel_def	azobenzene reductase activity
GO:0050468	Catalysis of the reaction: (S)-reticuline + O2 = (S)-scoulerine + H2O2.	6	2	0.333333	intel_def	reticuline oxidase activity
GO:0050472	Catalysis of the reaction: dihydrozeatin + NADP+ = zeatin + NADPH.	6	2	0.333333	intel_def	zeatin reductase activity
GO:0050475	Catalysis of the reaction: 2-(3,4-dihydroxyphenyl)ethylamine + 3,4-dihydroxyphenylacetaldehyde = (S)-norlaudanosoline + H2O.	12	4	0.333333	intel_def	synthase activity
GO:0050476	Catalysis of the reaction: H2O + acetylenedicarboxylate = CO2 + pyruvate.	6	2	0.333333	intel_def	acetylenedicarboxylate decarboxylase activity
GO:0050490	Catalysis of the reaction: H2O + a 1,4-lactone = a 4-hydroxyacid.	9	3	0.333333	intel_def	1 4-lactonase activity
GO:0050585	Catalysis of the reaction: 4-hydroxyphenylpyruvate + O2 = 4-hydroxymandelate + CO2.	9	3	0.333333	intel_def	4-hydroxymandelate synthase activity
GO:0050596	Catalysis of the reaction: vinorine + NADPH + H+ + O2 = vomilenine + NADP+ + H2O.	9	3	0.333333	intel_def	vinorine hydroxylase activity
GO:0050600	Catalysis of the reaction: myristoyl-CoA + NAD(P)H + H+ + O2 = (E)-11-tetradecenoyl-CoA + NAD(P)+ + 2 H2O.	15	5	0.333333	intel_def	myristoyl-CoA desaturase activity
GO:0009029	Catalysis of the reaction: ATP + 2,3-bis(3-hydroxytetradecanoyl)-D-glucosaminyl-(beta-D-1,6)-2,3-bis(3-hydroxytetradecanoyl)-D-glucosaminyl beta-phosphate = ADP + 2,3,2',3'-tetrakis(3-hydroxytetradecanoyl)-D-glucosaminyl-1,6-beta-D-glucosamine 1,4'-bisphosphate.	26	9	0.346154	intel_def	tetraacyldisaccharide 4'-kinase activity
GO:0047915	Catalysis of the reaction: UDP-galactose + N-acetyl-D-galactosaminyl-(N-acetylneuraminyl)-D-galactosyl-1,4-beta-D-glucosyl-N-acylsphingosine = UDP + D-galactosyl-1,3-beta-N-acetyl-D-galactosaminyl-(N-acetylneuraminyl)-D-galactosyl-D-glucosyl-N-acylsphingosine.	23	8	0.347826	intel_def	ganglioside galactosyltransferase activity
GO:0008457	Catalysis of the reaction: UDP-N-acetyl-D-glucosamine + beta-D-galactosyl-1,4-N-acetyl-beta-D-glucosaminyl-1,3-beta-D-galactosyl-1,4-beta-D-glucosylceramide = UDP + N-acetyl-D-glucosaminyl-1,3-beta-D-galactosyl-1,4-N-acetyl-beta-D-glucosaminyl-1,3-beta-D-galactosyl-1,4-beta-D-glucosylceramide.	20	7	0.35	intel_def	beta-galactosyl-N-acetylglucosaminylgalactosylglucosyl-ceramide beta-1 3-acetylglucosaminyltransferase activity
GO:0018808	Catalysis of the reaction: cis-4-(1'-hydroxynaphth-2'-yl)-2-oxobut-3-enoate + H2O = pyruvate + 1-hydroxy-2-naphthaldehyde.	20	7	0.35	intel_def	hydratase-aldolase activity
GO:0047000	Catalysis of the reaction: NADP+ + 2-dehydro-3-deoxy-D-gluconate = NADPH + (4S,5S)-4,5-dehydroxy-2,6-dioxohexanoate.	20	7	0.35	intel_def	2-dehydro-3-deoxy-D-gluconate 6-dehydrogenase activity
GO:0047021	Catalysis of the reaction: NADP+ + (5Z,13E)-(15S)-11-alpha,15-dihydroxy-9-oxoprost-13-enoate = NADPH + (5Z,13E)-11-alpha-hydroxy-9,15-dioxoprost-13-enoate.	20	7	0.35	intel_def	15-hydroxyprostaglandin dehydrogenase activity
GO:0047222	Catalysis of the reaction: 1,3-alpha-D-mannosyl-1,2-alpha-D-mannosyl-1,2-alpha-D-mannosyl-D-mannose + UDP-N-acetyl-D-glucosamine = 1,3-alpha-D-mannosyl-1,2-(N-acetyl-alpha-D-glucosaminyl-alpha-D-mannosyl)-1,2-alpha-D-mannosyl-D-mannose + UDP.	20	7	0.35	intel_def	mannotetraose 2-alpha-N-acetylglucosaminyltransferase activity
GO:0003949	Catalysis of the reaction: N-(5'-phospho-D-ribosylformimino)-5-amino-1-(5''-phosphoribosyl)-4-imidazolecarboxamide = N-(5'-phospho-D-1'-ribulosylformimino)-5-amino-1-(5''-phosphoribosyl)-4-imidazolecarboxamide.	17	6	0.352941	intel_def	isomerase activity
GO:0015623	Catalysis of the reaction: ATP + H2O + iron chelate(out) = ADP + phosphate + iron chelate(in). Fe-enterobactin, Fe-dicitrate, Fe-hydroxamate and other siderophores are imported.	17	6	0.352941	intel_def	ferric ferric-dicitrate porter
GO:0015623	Catalysis of the reaction: ATP + H2O + iron chelate(out) = ADP + phosphate + iron chelate(in). Fe-enterobactin, Fe-dicitrate, Fe-hydroxamate and other siderophores are imported.	17	6	0.352941	intel_def	iron-chelate-transporting ATPase activity
GO:0018502	Catalysis of the reaction: 2,5-dichloro-2,5-cyclohexadiene-1,4-diol + NAD+ = NADH + H+ + 2,5-dichlorohydroquinone.	17	6	0.352941	intel_def	2 5-dichloro-2 5-cyclohexadiene-1 4-diol dehydrogenase activity
GO:0018582	Catalysis of the reaction: 1-hydroxy-2-naphthoate + O2 = (3E)-4-(2-carboxyphenyl)-2-oxobut-3-enoate.	17	6	0.352941	intel_def	1-hydroxy-2-naphthoate 1 2-dioxygenase activity
GO:0018582	Catalysis of the reaction: 1-hydroxy-2-naphthoate + O2 = (3E)-4-(2-carboxyphenyl)-2-oxobut-3-enoate.	17	6	0.352941	intel_def	1-hydroxy-2-naphthoate dioxygenase activity
GO:0019874	Catalysis of the reaction: 1,8-diazacyclotetradecane-2,9-dione + H2O = N-(6-aminohexanoyl)-6-aminohexanoate.	17	6	0.352941	intel_def	6-aminohexanoate-cyclic-dimer hydrolase activity
GO:0030352	Catalysis of the reaction: phosphatidylinositol-1,4,5,6-tetrakisphosphate + H2O = phosphatidyl inositol-1,4,5-trisphosphate + phosphate.	17	6	0.352941	intel_def	inositol-1 4 5 6-tetrakisphosphate 6-phosphatase activity
GO:0042864	The formation from simpler components of the siderochrome pyochelin (2-(2-o-hydroxyphenyl-2-thiazolin-4-yl)-3-methylthiazolidine-4-carboxylic acid).	17	6	0.352941	intel_def	pyochelin biosynthesis
GO:0042865	The breakdown into simpler components of the siderochrome pyochelin (2-(2-o-hydroxyphenyl-2-thiazolin-4-yl)-3-methylthiazolidine-4-carboxylic acid).	17	6	0.352941	intel_def	pyochelin catabolism
GO:0047273	Catalysis of the reaction: D-galactosyl-(1,4)-D-galactosyl-(1,4)-D-glucosylceramide + UDP-N-acetylgalactosamine = N-acetyl-D-galactosaminyl-(1,3)-D-galactosyl-(1,4)-D-galactosyl-(1,4)-D-glucosylceramide + UDP.	17	6	0.352941	intel_def	galactosylgalactosylglucosylceramide beta-D-acetylgalactosaminyltransferase activity
GO:0047295	Catalysis of the reaction: sn-3-O-(geranylgeranyl)glycerol 1-phosphate + geranylgeranyl-PP = 2,3-bis-O-(geranylgeranyl)glycerol 1-phosphate + diphosphate.	17	6	0.352941	intel_def	geranylgeranylglycerol-phosphate geranylgeranyltransferase activity
GO:0047850	Catalysis of the reaction: meso-2,6-diaminoheptanedioate + H2O + NADP+ = L-2-amino-6-oxo-heptanedioate + NH3 + NADPH.	17	6	0.352941	intel_def	diaminopimelate dehydrogenase activity
GO:0047941	Catalysis of the reaction: L-gulono-1,4-lactone + NADP+ = D-glucurono-3,6-lactone + NADPH.	17	6	0.352941	intel_def	glucuronolactone reductase activity
GO:0003944	Catalysis of the reaction: glycoprotein N-acetyl-D-glucosaminyl-phospho-D-mannose + H2O = N-acetyl-D-glucosamine + glycoprotein phospho-D-mannose.	14	5	0.357143	intel_def	N-acetylglucosamine-1-phosphodiester alpha-N-acetylglucosaminidase activity
GO:0004198	Catalysis of the preferential cleavage of Tyr-Xaa, Met-Xaa or Arg-Xaa with Leu or Val as the P2 residue.	14	5	0.357143	intel_def	calpain activity
GO:0017057	Catalysis of the reaction: 6-phospho-D-glucono-1,5-lactone + H2O = 6-phospho-D-gluconate.	14	5	0.357143	intel_def	6-phosphogluconolactonase activity
GO:0017186	The formation from simpler components of peptidyl-pyroglutamic acid, catalyzed by glutaminyl-peptide cyclotransferase (GO:0016603).	14	5	0.357143	intel_def	2-pyrrolidone-5-carboxylic acid biosynthesis
GO:0017186	The formation from simpler components of peptidyl-pyroglutamic acid, catalyzed by glutaminyl-peptide cyclotransferase (GO:0016603).	14	5	0.357143	intel_def	peptidyl-pyroglutamic acid biosynthesis using glutaminyl-peptide cyclotransferase
GO:0018123	The transfer, from NAD, of ADP-ribose to peptidyl-cysteine to form peptidyl-S-(ADP-ribosyl)-L-cysteine.	14	5	0.357143	intel_def	peptidyl-cysteine ADP-ribosylation
GO:0018241	The posttranslational glycosylation of protein via the O5 atom of peptidyl-hydroxylysine, forming O5-glycosyl-L-hydroxylysine; the most common form is galactosyl hydroxylysine.	14	5	0.357143	intel_def	O-linked glycosylation via hydroxylysine
GO:0018254	The posttranslational adenylation of peptidyl-tyrosine to form peptidyl-O4'-(phospho-5'-adenosine)-L-tyrosine.	14	5	0.357143	intel_def	peptidyl-tyrosine adenylation
GO:0018261	The posttranslational guanylylation of peptidyl-lysine to form peptidyl-N6-(phospho-5'-guanosine)-L-lysine.	14	5	0.357143	intel_def	peptidyl-lysine guanylylation
GO:0018504	Catalysis of the reaction: cis-1,2-dihydrobenzene-1,2-diol + NAD+ = catechol + NADH + H+.	14	5	0.357143	intel_def	cis-1 2-dihydrobenzene-1 2-diol dehydrogenase activity
GO:0018519	Catalysis of the reaction: cis-1,2-dihydro-3-ethylcatechol + NAD+ = 3-ethylcatechol + NADH + H+.	14	5	0.357143	intel_def	cis-ethylbenzene glycol dehydrogenase
GO:0018519	Catalysis of the reaction: cis-1,2-dihydro-3-ethylcatechol + NAD+ = 3-ethylcatechol + NADH + H+.	14	5	0.357143	intel_def	cis-dihydroethylcatechol dehydrogenase activity
GO:0018663	Catalysis of the reaction: 2,6-dihydroxypyridine + NADH + H+ + O2 = 2,3,6-trihydroxypyridine + NAD+ + H2O.	14	5	0.357143	intel_def	2 6-dihydroxypyridine 3-monooxygenase activity
GO:0018663	Catalysis of the reaction: 2,6-dihydroxypyridine + NADH + H+ + O2 = 2,3,6-trihydroxypyridine + NAD+ + H2O.	14	5	0.357143	intel_def	2 6-dihydroxypyridine oxidase activity
GO:0019166	Catalysis of the reaction: acyl-CoA + NADP+ = trans-2,3-dehydroacyl-CoA + NADPH + H+.	14	5	0.357143	intel_def	trans-2-enoyl-CoA reductase activity
GO:0030745	Catalysis of the reaction: S-adenosyl-L-methionine + NN1,NN1-dimethyl-L-histidine = S-adenosyl-L-homocysteine + NN1,NN1,NN1-trimethyl-L-histidine.	14	5	0.357143	intel_def	dimethylhistidine N-methyltransferase activity
GO:0030797	Catalysis of the reaction: S-adenosyl-L-methionine + 24-methylenelophenol = S-adenosyl-L-homocysteine + (Z)-24-ethylidenelophenol.	14	5	0.357143	intel_def	24-methylenesterol C-methyltransferase activity
GO:0046420	Catalysis of the reaction: N6-(3-methylbut-2-enyl)adenine + H2O + O2 = adenine + 3-methylbut-2-enal + H2O2.	14	5	0.357143	intel_def	cytokinin oxidase activity
GO:0047003	Catalysis of the reaction: NADP+ + dTDP-6-deoxy-L-talose = NADPH + dTDP-4-dehydro-6-deoxy-L-mannose.	14	5	0.357143	intel_def	dTDP-6-deoxy-L-talose 4-dehydrogenase activity
GO:0047246	Catalysis of the reaction: luteolin 7-O-glucuronide + UDP-D-glucuronate = luteolin 7-O-beta-D-diglucuronide + UDP.	14	5	0.357143	intel_def	luteolin-7-O-glucuronide 7-O-glucuronosyltransferase activity
GO:0047307	Catalysis of the reaction: pyruvate + L-2,4-diaminobutanoate = L-aspartate-semialdehyde + L-alanine.	14	5	0.357143	intel_def	diaminobutyrate-pyruvate aminotransferase activity
GO:0047307	Catalysis of the reaction: pyruvate + L-2,4-diaminobutanoate = L-aspartate-semialdehyde + L-alanine.	14	5	0.357143	intel_def	diaminobutyrate-pyruvate transaminase activity
GO:0047466	Catalysis of the reaction: cis-2-chloro-4-carboxymmethylenebut-2-en-1,4-olide = trans-2-chloro-4-carboxymmethylenebut-2-en-1,4-olide.	14	5	0.357143	intel_def	2-chloro-4-carboxymethylenebut-2-en-1 4-olide isomerase activity
GO:0047595	Catalysis of the reaction: 1,4,5,6-tetrahydro-6-oxonicotinate + oxidized ferredoxin = 6-hydroxynicotinate + reduced ferredoxin.	14	5	0.357143	intel_def	6-hydroxynicotinate reductase activity
GO:0047699	Catalysis of the reaction: nonane-4,6-dione + H2O = pentan-2-one + butanoate.	14	5	0.357143	intel_def	beta-diketone hydrolase activity
GO:0047699	Catalysis of the reaction: nonane-4,6-dione + H2O = pentan-2-one + butanoate.	14	5	0.357143	intel_def	b-diketone hydrolase activity
GO:0047834	Catalysis of the reaction: a D-threo-aldose + NAD+ = a D-threo-aldono-1,5-lactone + NADH.	14	5	0.357143	intel_def	D-threo-aldose 1-dehydrogenase activity
GO:0050016	Catalysis of the reaction: kynurenate + donor-H2 + O2 = 7,8-dihydro-7,8-dihydroxykynurenate + acceptor.	14	5	0.357143	intel_def	kynurenine 7 8-hydroxylase activity
GO:0050200	Catalysis of the reaction: acyl-CoA + 1-O-alk-1-enyl-glycero-3-phosphocholine = CoA + plasmenylcholine.	14	5	0.357143	intel_def	plasmalogen synthase activity
GO:0009239	The formation from simpler components of enterobactin, a catechol-derived siderochrome of Enterobacteria; enterobactin (N',N',N''-(2,6,10-trioxo-1,5,9-triacyclodecane-3,7,11-triyl)tris(2,3-dihydroxy)benzamide) is a self-triester of 2,3-dihydroxy-N-benzoyl-L-serine and a product of the shikimate pathway.	39	14	0.358974	intel_def	enterobactin biosynthesis
GO:0009239	The formation from simpler components of enterobactin, a catechol-derived siderochrome of Enterobacteria; enterobactin (N',N',N''-(2,6,10-trioxo-1,5,9-triacyclodecane-3,7,11-triyl)tris(2,3-dihydroxy)benzamide) is a self-triester of 2,3-dihydroxy-N-benzoyl-L-serine and a product of the shikimate pathway.	39	14	0.358974	intel_def	enterochelin biosynthesis
GO:0046214	The breakdown into simpler components of enterobactin, a catechol-derived siderochrome of Enterobacteria; enterobactin (N',N',N''-(2,6,10-trioxo-1,5,9-triacyclodecane-3,7,11-triyl)tris(2,3-dihydroxy)benzamide) is a self-triester of 2,3-dihydroxy-N-benzoyl-L-serine and a product of the shikimate pathway.	39	14	0.358974	intel_def	enterobactin catabolism
GO:0047096	Catalysis of the reaction: O2 + donor-H2 + androst-4-ene-3,17-dione = H2O + acceptor + 3-oxo-13,17-secoandrost-4-eno-17,13-alpha-lactone.	25	9	0.36	intel_def	4-androstene-3 17-dione monooxygenase activity
GO:0047096	Catalysis of the reaction: O2 + donor-H2 + androst-4-ene-3,17-dione = H2O + acceptor + 3-oxo-13,17-secoandrost-4-eno-17,13-alpha-lactone.	25	9	0.36	intel_def	androst-4-ene-3 17-dione monooxygenase activity
GO:0000048	Catalysis of the reaction: peptidyl-tRNA(1) + aminoacyl-tRNA(2) = tRNA(1) + peptidylaminoacyl-tRNA(2).	11	4	0.363636	intel_def	peptidyltransferase activity
GO:0001735	Catalysis of the reaction: S-prenyl-L-cysteine + O2 + H20 = a prenal + L-cysteine + H202.	11	4	0.363636	intel_def	prenylcysteine lyase
GO:0001735	Catalysis of the reaction: S-prenyl-L-cysteine + O2 + H20 = a prenal + L-cysteine + H202.	11	4	0.363636	intel_def	prenylcysteine oxidase activity
GO:0003835	Catalysis of the reaction: CMP-N-acetylneuraminate + beta-D-galactosyl-1,4-acetyl-beta-D-glucosamine = CMP + alpha-N-acetylneuraminyl-2,6-beta-D-galactosyl-1,4-N-acetyl-beta-D-glucosamine.	22	8	0.363636	intel_def	beta-galactosamide alpha-2 6-sialyltransferase activity
GO:0003835	Catalysis of the reaction: CMP-N-acetylneuraminate + beta-D-galactosyl-1,4-acetyl-beta-D-glucosamine = CMP + alpha-N-acetylneuraminyl-2,6-beta-D-galactosyl-1,4-N-acetyl-beta-D-glucosamine.	22	8	0.363636	intel_def	beta-galactoside alpha-2 6-sialyltransferase activity
GO:0003837	Catalysis of the reaction: N-carbamoyl-beta-alanine + H2O = beta-alanine + CO2 + NH3.	11	4	0.363636	intel_def	beta-ureidopropionase activity
GO:0003950	Catalysis of the reaction: NAD+ + (ADP-D-ribosyl)(n)-acceptor = nicotinamide + (ADP-D-ribosyl)(n+1)-acceptor.	11	4	0.363636	intel_def	NAD ADP-ribosyltransferase activity
GO:0003950	Catalysis of the reaction: NAD+ + (ADP-D-ribosyl)(n)-acceptor = nicotinamide + (ADP-D-ribosyl)(n+1)-acceptor.	11	4	0.363636	intel_def	NAD+ ADP-ribosyltransferase activity
GO:0003989	Catalysis of the reaction: ATP + acetyl-CoA + HCO3- = ADP + phosphate + malonyl-CoA.	11	4	0.363636	intel_def	acetyl-CoA carboxylase activity
GO:0004141	Catalysis of the reaction: ATP + 7,8-diaminononanoate + CO2 = ADP + phosphate + dethiobiotin.	11	4	0.363636	intel_def	dethiobiotin synthase activity
GO:0004142	Catalysis of the reaction: CDP-choline + 1,2-diacylglycerol = CMP + a phosphatidylcholine.	11	4	0.363636	intel_def	diacylglycerol cholinephosphotransferase activity
GO:0004163	Catalysis of the reaction: ATP + (R)-5-diphosphomevalonate = ADP + phosphate + isopentenyl diphosphate + CO2.	11	4	0.363636	intel_def	diphosphomevalonate decarboxylase activity
GO:0004336	Catalysis of the reaction: D-galactosyl-N-acylsphingosine + H2O = D-galactose + N-acylsphingosine.	11	4	0.363636	intel_def	galactosylceramidase activity
GO:0004348	Catalysis of the reaction: D-glucosyl-N-acylsphingosine + H2O = D-glucose + N-acylsphingosine.	11	4	0.363636	intel_def	glucosylceramidase activity
GO:0004487	Catalysis of the reaction: 5,10-methylenetetrahydrofolate + NAD+ = 5,10-methenyltetrahydrofolate + NADH + H+.	11	4	0.363636	intel_def	methylenetetrahydrofolate dehydrogenase activity
GO:0004488	Catalysis of the reaction: 5,10-methylenetetrahydrofolate + NADP+ = 5,10-methenyltetrahydrofolate + NADPH + H+.	11	4	0.363636	intel_def	methylenetetrahydrofolate dehydrogenase activity
GO:0004492	Catalysis of the reaction: (S)-2-methyl-3-oxopropanoyl-CoA = propanoyl-CoA + CO2.	11	4	0.363636	intel_def	methylmalonyl-CoA decarboxylase activity
GO:0004500	Catalysis of the reaction: 3,4-dihydroxyphenethylamine + ascorbate + O2 = noradrenaline + dehydroascorbate + H2O.	11	4	0.363636	intel_def	dopamine beta-monooxygenase activity
GO:0005547	Interacting selectively with phosphatidylinositol-3,4,5-triphosphate, the triphosphorylated derivative of phosphatidylinositol.	11	4	0.363636	intel_def	phosphatidylinositol-3 4 5-triphosphate binding
GO:0008119	Catalysis of the reaction: S-adenosyl-L-methionine + a thiopurine = S-adenosyl-L-homocysteine + a thiopurine S-methylether.	11	4	0.363636	intel_def	thiopurine S-methyltransferase activity
GO:0008120	Catalysis of the reaction: UDP-glucose + N-acylsphingosine = UDP + D-glucosyl-N-acylsphingosine.	11	4	0.363636	intel_def	ceramide glucosyltransferase activity
GO:0008413	Catalysis of the reaction: 8-oxo-7,8-dihydroguanine triphosphate = 8-oxo-7,8-dihydroguanine phosphate + diphosphate.	11	4	0.363636	intel_def	7 8-dihydro-8-oxoguanine-triphosphatase activity
GO:0008413	Catalysis of the reaction: 8-oxo-7,8-dihydroguanine triphosphate = 8-oxo-7,8-dihydroguanine phosphate + diphosphate.	11	4	0.363636	intel_def	8-oxo-GTPase
GO:0008413	Catalysis of the reaction: 8-oxo-7,8-dihydroguanine triphosphate = 8-oxo-7,8-dihydroguanine phosphate + diphosphate.	11	4	0.363636	intel_def	8-oxo-7 8-dihydroguanine triphosphatase activity
GO:0008667	Catalysis of the reaction: 2,3-dihydro-2,3-dihydroxybenzoate + NAD+ = 2,3-dihydroxybenzoate + NADH + H+.	11	4	0.363636	intel_def	2 3-dihydro-2 3-dihydroxybenzoate dehydrogenase activity
GO:0008908	Catalysis of the reaction: isochorismate + H2O = 2,3-dihydro-2,3-dihydroxybenzoate + pyruvate.	11	4	0.363636	intel_def	isochorismatase activity
GO:0008917	Catalysis of the reaction: UDP-N-acetyl-D-glucosamine + lipopolysaccharide = UDP + N-acetyl-D-glucosaminyl-lipopolysaccharide.	11	4	0.363636	intel_def	lipopolysaccharide N-acetylglucosaminyltransferase activity
GO:0016155	Catalysis of the reaction: 10-formyltetrahydrofolate + NADP+ + H2O = tetrahydrofolate + CO2 + NADPH + H+.	11	4	0.363636	intel_def	formyltetrahydrofolate dehydrogenase activity
GO:0016207	Catalysis of the reaction: ATP + 4-coumarate + CoA = AMP + diphosphate + 4-coumaroyl-CoA.	11	4	0.363636	intel_def	4-coumarate :CoA ligase
GO:0016207	Catalysis of the reaction: ATP + 4-coumarate + CoA = AMP + diphosphate + 4-coumaroyl-CoA.	11	4	0.363636	intel_def	4-coumarate-CoA ligase activity
GO:0016207	Catalysis of the reaction: ATP + 4-coumarate + CoA = AMP + diphosphate + 4-coumaroyl-CoA.	11	4	0.363636	intel_def	4-coumarate-CoA synthetase
GO:0016947	Catalysis of the reaction: N5,N10-methenyltetrahydromethanopterin + H2 = N5,N10-methylenetetrahydromethanopterin + 2 H+.	11	4	0.363636	intel_def	N5 N10-methylenetetrahydromethanopterin dehydrogenase activity
GO:0017176	Catalysis of the reaction: UDP-N-acetyl-D-glucosamine + phosphatidylinositol = UDP + N-acetyl-D-glucosaminylphosphatidylinositol.	11	4	0.363636	intel_def	phosphatidylinositol N-acetylglucosaminyltransferase activity
GO:0018109	The posttranslational phosphorylation of peptidyl-arginine to form omega-N-phospho-L-arginine.	11	4	0.363636	intel_def	peptidyl-arginine phosphorylation
GO:0018115	The co- or posttranslational modification of cysteine to form peptidyl-S-diphytanylglycerol diether-L-cysteine.	11	4	0.363636	intel_def	peptidyl-S-diphytanylglycerol diether-L-cysteine biosynthesis from peptidyl-cysteine
GO:0018464	Catalysis of the reaction: 3-hydroxypimeloyl-CoA + NAD+ = 3-oxopimeloyl-CoA + NADH + H+.	11	4	0.363636	intel_def	3-hydroxypimeloyl-CoA dehydrogenase activity
GO:0018481	Catalysis of the reaction: 4-hydroxymuconic semialdehyde + NAD+ + H2O = maleylacetate + NADH + H+.	11	4	0.363636	intel_def	4-hydroxymuconic-semialdehyde dehydrogenase activity
GO:0018482	Catalysis of the reaction: 4-formylbenzenesulfonate + NAD+ + H2O = 4-sulfobenzoate + NADH + H+.	11	4	0.363636	intel_def	4-formylbenzenesulfonate dehydrogenase activity
GO:0018482	Catalysis of the reaction: 4-formylbenzenesulfonate + NAD+ + H2O = 4-sulfobenzoate + NADH + H+.	11	4	0.363636	intel_def	4-formylbenzenesulphonate dehydrogenase activity
GO:0018482	Catalysis of the reaction: 4-formylbenzenesulfonate + NAD+ + H2O = 4-sulfobenzoate + NADH + H+.	11	4	0.363636	intel_def	toluene-sulfonate aldehyde dehydrogenase
GO:0018484	Catalysis of the reaction: 4-hydroxybenzaldehyde + NAD+ + H2O = 4-hydroxybenzoate + NADH + H+.	11	4	0.363636	intel_def	4-hydroxybenzaldehyde dehydrogenase activity
GO:0018484	Catalysis of the reaction: 4-hydroxybenzaldehyde + NAD+ + H2O = 4-hydroxybenzoate + NADH + H+.	11	4	0.363636	intel_def	p-hydroxybenzaldehyde dehydrogenase
GO:0018659	Catalysis of the reaction: 4-hydroxybenzoate + NADPH + H+ + O2 = protocatechuate + NADP+ + H2O.	11	4	0.363636	intel_def	4-hydroxybenzoate 3-monooxygenase activity
GO:0018665	Catalysis of the reaction: 4-hydroxyphenylacetate + NADPH + H+ + O2 = homogentisate + NADP+ + H2O.	11	4	0.363636	intel_def	4-hydroxyphenyl-acetate 1-hydroxylase activity
GO:0018665	Catalysis of the reaction: 4-hydroxyphenylacetate + NADPH + H+ + O2 = homogentisate + NADP+ + H2O.	11	4	0.363636	intel_def	4-hydroxyphenylacetate 1-monooxygenase activity
GO:0018667	Catalysis of the reaction: cyclohexanone + NADPH + H+ + O2 = 6-hexanolide + NADP+ + H2O.	11	4	0.363636	intel_def	cyclohexanone 1 2-monooxygenase activity
GO:0018667	Catalysis of the reaction: cyclohexanone + NADPH + H+ + O2 = 6-hexanolide + NADP+ + H2O.	11	4	0.363636	intel_def	cyclohexanone monooxygenase activity
GO:0018674	Catalysis of the reaction: (-)-limonene + NADPH + H+ + O2 = (-)-trans-isopiperitenol + NADP+ + H2O.	11	4	0.363636	intel_def	3-monooxygenase activity
GO:0018675	Catalysis of the reaction: (-)-limonene + NADPH + H+ + O2 = (-)-trans-carveol + NADP+ + H2O.	11	4	0.363636	intel_def	6-monooxygenase activity
GO:0018687	Catalysis of the reaction: biphenyl + NADH + H+ + O2 = (2R,3S)-3-phenylcyclohexa-3,5-diene-1,2-diol + NAD; requires Fe2+.	22	8	0.363636	intel_def	biphenyl 2 3-dioxygenase activity
GO:0018687	Catalysis of the reaction: biphenyl + NADH + H+ + O2 = (2R,3S)-3-phenylcyclohexa-3,5-diene-1,2-diol + NAD; requires Fe2+.	22	8	0.363636	intel_def	biphenyl dioxygenase
GO:0018706	Catalysis of the reaction: 1,2,3,5-tetrahydroxybenzene + 1,2,3-trihydroxybenzene = 1,3,5-trihydroxybenzene + 1,2,3,5-tetrahydroxybenzene.	11	4	0.363636	intel_def	pyrogallol hydroxyltransferase activity
GO:0018706	Catalysis of the reaction: 1,2,3,5-tetrahydroxybenzene + 1,2,3-trihydroxybenzene = 1,3,5-trihydroxybenzene + 1,2,3,5-tetrahydroxybenzene.	11	4	0.363636	intel_def	pyrogallol hydroxytransferase activity
GO:0018722	Catalysis of the reaction: 1-phenanthrol + X-SO3(-) = HX + 1-phenanthrylsulfate.	11	4	0.363636	intel_def	1-phenanthrol sulfotransferase activity
GO:0018722	Catalysis of the reaction: 1-phenanthrol + X-SO3(-) = HX + 1-phenanthrylsulfate.	11	4	0.363636	intel_def	1-phenanthrol sulphotransferase activity
GO:0018723	Catalysis of the reaction: 3-phenanthrol + X-SO3(-) = HX + 3-phenanthrylsulfate.	11	4	0.363636	intel_def	3-phenanthrol sulfotransferase activity
GO:0018723	Catalysis of the reaction: 3-phenanthrol + X-SO3(-) = HX + 3-phenanthrylsulfate.	11	4	0.363636	intel_def	3-phenanthrol sulphotransferase activity
GO:0018724	Catalysis of the reaction: 4-phenanthrol + X-SO3(-) = HX + 4-phenanthrylsulfate.	11	4	0.363636	intel_def	4-phenanthrol sulfotransferase activity
GO:0018724	Catalysis of the reaction: 4-phenanthrol + X-SO3(-) = HX + 4-phenanthrylsulfate.	11	4	0.363636	intel_def	4-phenanthrol sulphotransferase activity
GO:0018726	Catalysis of the reaction: 9-phenanthrol + X-SO3(-) = HX + 9-phenanthrylsulfate.	11	4	0.363636	intel_def	9-phenanthrol sulfotransferase activity
GO:0018726	Catalysis of the reaction: 9-phenanthrol + X-SO3(-) = HX + 9-phenanthrylsulfate.	11	4	0.363636	intel_def	9-phenanthrol sulphotransferase activity
GO:0018727	Catalysis of the reaction: 2-phenanthrol + X-SO3(-) = HX + 2-phenanthrylsulfate.	11	4	0.363636	intel_def	2-phenanthrol sulfotransferase activity
GO:0018727	Catalysis of the reaction: 2-phenanthrol + X-SO3(-) = HX + 2-phenanthrylsulfate.	11	4	0.363636	intel_def	2-phenanthrol sulphotransferase activity
GO:0018837	Catalysis of the reaction: 2-hydroxy-2 H-benzo[h]chromene-2-carboxylate = cis -4-(1'-hydroxynaphth-2'-yl)-2-oxobut-3-enoate.	22	8	0.363636	intel_def	2-hydroxy-2H-benzo[h]chromene-2-carboxylate isomerase activity
GO:0018859	Catalysis of the reaction: ATP + 4-hydroxybenzoate + CoA = AMP + diphosphate + 4-hydroxybenzoyl-CoA.	11	4	0.363636	intel_def	4-hydroxybenzoate-CoA ligase activity
GO:0019242	The formation from simpler components of methylglyoxal, CH3-CO-CHO, the aldehyde of pyruvic acid.	11	4	0.363636	intel_def	methylglyoxal biosynthesis
GO:0019243	The breakdown into simpler components of methylglyoxal, CH3-CO-CHO, the aldehyde of pyruvic acid.	11	4	0.363636	intel_def	methylglyoxal catabolism
GO:0019710	The methylation of peptidyl-asparagine to form peptidyl-N4-methyl-L-asparagine or peptidyl-N4,N4-dimethyl-L-asparagine.	11	4	0.363636	intel_def	peptidyl-asparagine methylation
GO:0019809	Interacting selectively with spermidine, N-(3-aminopropyl)-1,4-diaminobutane.	11	4	0.363636	intel_def	spermidine binding
GO:0019875	Catalysis of the reaction: N-(6-aminohexanoyl)-6-aminohexanoate + H2O = 2 6-aminohexanoate.	11	4	0.363636	intel_def	6-aminohexanoate-dimer hydrolase activity
GO:0030786	Catalysis of the reaction: S-adenosyl-L-methionine + (RS)-norcoclaurine = S-adenosyl-L-homocysteine + (RS)-coclaurine.	11	4	0.363636	intel_def	6-O-methyltransferase activity
GO:0042410	Catalysis of the reaction: ATP + 6-carboxyhexanoate + CoA = AMP + diphosphate + 6-carboxyhexanoyl-CoA.	11	4	0.363636	intel_def	6-carboxyhexanoate-CoA ligase activity
GO:0042410	Catalysis of the reaction: ATP + 6-carboxyhexanoate + CoA = AMP + diphosphate + 6-carboxyhexanoyl-CoA.	11	4	0.363636	intel_def	6-carboxyhexanoyl-CoA synthetase
GO:0042543	The posttranslational glycosylation of protein via peptidyl-arginine, omega-N-glycosyl-L-arginine.	11	4	0.363636	intel_def	N-linked glycosylation via arginine
GO:0045133	Catalysis of the reaction: 2,3-dihydroxybenzoate + O2 = 3-carboxy-2-hydroxymuconate semialdehyde.	11	4	0.363636	intel_def	2 3-dihydroxybenzoate 3 4-dioxygenase activity
GO:0045481	Catalysis of the reaction: 6-endo-hydroxycineole + NAD+ = 6-oxocineole + NADH + H+.	11	4	0.363636	intel_def	6-endo-hydroxycineole dehydrogenase activity
GO:0046353	Catalysis of the reaction:acetyl-CoA + a 2-deoxystreptamine antibiotic = CoA + N3'-acetyl-2-deoxystreptamine antibiotic.	11	4	0.363636	intel_def	aminoglycoside N3'-acetyltransferase activity
GO:0047020	Catalysis of the reaction: NADP+ + (5Z,13E)-(15S)-9-alpha,15-dihydroxy-11-oxoprosta-5,13-dienoate = NADPH + (5Z,13E)-9-alpha-hydroxy-11,15-dioxoprosta-5,13-dienoate.	22	8	0.363636	intel_def	15-hydroxyprostaglandin-D dehydrogenase activity
GO:0047055	Catalysis of the reaction: O2 + NADPH + R-reticuline = 2 H2O + NADP+ + Salutaridine.	11	4	0.363636	intel_def	salutaridine synthase activity
GO:0047094	Catalysis of the reaction: O2 + NAD(P)H + 3-hydroxyphenylacetate = H2O + NAD(P)+ + homogentisate.	11	4	0.363636	intel_def	3-hydroxyphenylacetate 6-hydroxylase activity
GO:0047128	Catalysis of the reaction: NADPH + 1,2-dehydroreticulinium = NADP+ + R-reticuline.	11	4	0.363636	intel_def	1 2-dehydroreticulinium reductase activity
GO:0047135	Catalysis of the reaction: bis-gamma-glutamylcystine + NADPH = 2 gamma-glutamylcysteine + NADP.	11	4	0.363636	intel_def	bis-gamma-glutamylcystine reductase activity
GO:0047135	Catalysis of the reaction: bis-gamma-glutamylcystine + NADPH = 2 gamma-glutamylcysteine + NADP.	11	4	0.363636	intel_def	bis-g-glutamylcystine reductase activity
GO:0047157	Catalysis of the reaction: [myelin proteolipid] + palmityl-CoA = [myelin proteolipid] O-palmitoylprotein + coenzyme A.	11	4	0.363636	intel_def	myelin-proteolipid O-palmitoyltransferase activity
GO:0047188	Catalysis of the reaction: N-hydroxy-4-aminobiphenyl + N-hydroxy-4-acetylaminonbiphenyl = N-acetoxy-4-aminobiphenyl + N-hydroxy-4-aminobiphenyl.	11	4	0.363636	intel_def	aromatic-hydroxylamine O-acetyltransferase activity
GO:0047193	Catalysis of the reaction: CDP-acylglycerol + arachidonyl-CoA = CDP-diacylglycerol + coenzyme A.	11	4	0.363636	intel_def	CDP-acylglycerol O-arachidonoyltransferase activity
GO:0047193	Catalysis of the reaction: CDP-acylglycerol + arachidonyl-CoA = CDP-diacylglycerol + coenzyme A.	11	4	0.363636	intel_def	CDP-acylglycerol O-arachidonyltransferase activity
GO:0047204	Catalysis of the reaction: D-glucarate + chlorogenate = 2-O-caffeoylglucarate + quinate.	11	4	0.363636	intel_def	chlorogenate-glucarate O-hydroxycinnamoyltransferase activity
GO:0047286	Catalysis of the reaction: peptide diphthamide + NAD+ = peptide N-(ADP-D-ribosyl)diphthamide + niacinamide.	11	4	0.363636	intel_def	NAD-diphthamide ADP-ribosyltransferase activity
GO:0047286	Catalysis of the reaction: peptide diphthamide + NAD+ = peptide N-(ADP-D-ribosyl)diphthamide + niacinamide.	11	4	0.363636	intel_def	NAD+-diphthamide ADP-ribosyltransferase activity
GO:0047287	Catalysis of the reaction: cytolipin-H + CMP-N-acetylneuraminate = alpha-N-acetylneuraminyl-2,6-beta-galactosyl-1,4-beta-D-glucosylceramide + CMP.	22	8	0.363636	intel_def	lactosylceramide alpha-2 6-N-sialyltransferase activity
GO:0047289	Catalysis of the reaction: 1,2-diacyl-3-beta-D-galactosyl-sn-glycerol + CMP-N-acetylneuraminate = 1,2-diacyl-3-[3-(alpha-D-N-acetylneuraminyl)-beta-D-galactosyl]-sn-glycerol + CMP.	22	8	0.363636	intel_def	galactosyldiacylglycerol alpha-2 3-sialyltransferase activity
GO:0047433	Catalysis of the reaction: (3S)-3-methyl-2-oxopentanoate = 2-methylbutanal + CO2.	11	4	0.363636	intel_def	branched-chain-2-oxoacid decarboxylase activity
GO:0047439	Catalysis of the reaction: 3-deoxy-D-manno-octulosonate = D-arabinose + pyruvate.	11	4	0.363636	intel_def	3-deoxy-D-manno-octulosonate aldolase activity
GO:0047494	Catalysis of the reaction: CDP-ethanolamine + L-serine = CMP + L-serine-phosphoethanolamine.	11	4	0.363636	intel_def	serine-phosphoethanolamine synthase activity
GO:0047541	Catalysis of the reaction: ATP + 2-furoate + CoA = AMP + diphosphate + 2-furoyl-CoA.	11	4	0.363636	intel_def	2-furoate-CoA ligase activity
GO:0047569	Catalysis of the reaction: succinyl-CoA + 3-oxoadipate = succinate + 3-oxoadipyl-CoA.	11	4	0.363636	intel_def	3-oxoadipate CoA-transferase activity
GO:0047597	Catalysis of the reaction: 6-oxocineole + NADPH + H+ + O2 = 1,6,6-trimethyl-2,7-dioxabicyclo-[3.2.2]nonan-3-one + NADP+ + H2O.	22	8	0.363636	intel_def	6-oxocineole dehydrogenase activity
GO:0047697	Catalysis of the reaction: beta-alanopine + NAD+ + H2O = beta-alanine + pyruvate + NADH.	11	4	0.363636	intel_def	beta-alanopine dehydrogenase activity
GO:0047697	Catalysis of the reaction: beta-alanopine + NAD+ + H2O = beta-alanine + pyruvate + NADH.	11	4	0.363636	intel_def	b-alanopine dehydrogenase activity
GO:0047728	Catalysis of the reaction: NAD+ + L-carnitine = H2O + NADH + 3-dehydrocarnitine.	11	4	0.363636	intel_def	carnitine 3-dehydrogenase activity
GO:0047771	Catalysis of the reaction: L-5-carboxymethylhydantoin + H2O = N-carbamoyl-L-aspartate.	11	4	0.363636	intel_def	carboxymethylhydantoinase activity
GO:0047788	Catalysis of the reaction: 3-(2-hydroxyphenyl)propanoate + NAD+ = 2-coumarate + NADH.	11	4	0.363636	intel_def	coumarate reductase activity
GO:0047788	Catalysis of the reaction: 3-(2-hydroxyphenyl)propanoate + NAD+ = 2-coumarate + NADH.	11	4	0.363636	intel_def	2-coumarate reductase activity
GO:0047848	Catalysis of the reaction: ATP + dephospho-[[hydroxymethylglutaryl-CoA reductase (NADPH)] kinase] = ADP + [[hydroxymethylglutaryl-CoA reductase (NADPH)] kinase].	11	4	0.363636	intel_def	dephospho-[reductase kinase] kinase activity
GO:0047988	Catalysis of the reaction: (S)-3-hydroxybutanoate + 2-oxoglutarate = acetoacetate + (R)-2-hydroxyglutarate.	11	4	0.363636	intel_def	hydroxyacid-oxoacid transhydrogenase activity
GO:0047994	Catalysis of the reaction: (S)-3-hydroxy-3-methylglutaryl-CoA + H2O = CoA + 3-hydroxy-3-methylglutarate.	11	4	0.363636	intel_def	hydroxymethylglutaryl-CoA hydrolase activity
GO:0050003	Catalysis of the reaction: dCMP = deoxy-5-methylcytidylate + 7,8-dihydrofolate.	11	4	0.363636	intel_def	deoxycytidylate C-methyltransferase activity
GO:0050123	Catalysis of the reaction: N-acyl-D-mannosamine + NAD+ = N-acyl-D-mannosaminolactone + NADH.	11	4	0.363636	intel_def	N-acylmannosamine 1-dehydrogenase activity
GO:0050130	Catalysis of the reaction: N-methyl-2-oxoglutaramate + H2O = 2-oxoglutarate + methylamine.	11	4	0.363636	intel_def	N-methyl-2-oxoglutaramate hydrolase activity
GO:0050198	Catalysis of the reaction: 3 malonyl-CoA + cinnamoyl-CoA = 4 CoA + pinosylvin + 4 CO2.	11	4	0.363636	intel_def	pinosylvin synthase activity
GO:0050370	Catalysis of the reaction: tyrosine + O2 + NADPH + H+ = N-hydroxytyrosine + NADP+ + H2O.	11	4	0.363636	intel_def	tyrosine N-monooxygenase activity
GO:0050416	Catalysis of the reaction: N-formimidoyl-L-glutamate + H2O = N-formyl-L-glutamate + NH3.	11	4	0.363636	intel_def	formiminoglutamate deiminase activity
GO:0050416	Catalysis of the reaction: N-formimidoyl-L-glutamate + H2O = N-formyl-L-glutamate + NH3.	11	4	0.363636	intel_def	formimidoylglutamate deiminase activity
GO:0050496	The posttranslational modification of peptidyl-glutamine residues by deamidation and esterification with omega-hydroxyceramide.	11	4	0.363636	intel_def	peptidyl-L-glutamyl 5-omega-hydroxyceramide ester biosynthesis from peptidyl-glutamine
GO:0050575	Catalysis of the reaction: 2-(S)-hydroxypropyl-CoM + NAD+ = 2-oxopropyl-CoM + NADH + H+.	11	4	0.363636	intel_def	dehydrogenase activity
GO:0050594	Catalysis of the reaction: tabersonine + NADPH + H+ + O2 = 16-hydroxytabersonine + NADP+ + H2O.	11	4	0.363636	intel_def	tabersonine 16-hydroxylase activity
GO:0050595	Catalysis of the reaction: 7-deoxyloganin + NADPH + H+ + O2 = loganin + NADP+ + H2O.	11	4	0.363636	intel_def	7-deoxyloganin 7-hydroxylase activity
GO:0050625	Catalysis of the reaction: 1,2,4-trihydroxybenzene + NAD+ = hydroxybenzoquinone + NADH + H+.	11	4	0.363636	intel_def	2-hydroxy-1 4-benzoquinone reductase activity
GO:0004667	Catalysis of the reaction: (5Z,13E)-(15S)-9-alpha,11-alpha-epidioxy-15-hydroxyprosta-5,13-dienoate = (5Z,13E)-(15S)-9-alpha,15-dihydroxy-11-oxoprosta-5,13-dienoate.	19	7	0.368421	intel_def	prostaglandin-D synthase activity
GO:0008762	Catalysis of the reaction: UDP-N-acetylmuramate + NADP+ = UDP-N-acetyl-3-O-(1-carboxyvinyl)-D-glucosamine + NADPH + H+.	19	7	0.368421	intel_def	UDP-N-acetylmuramate dehydrogenase activity
GO:0018155	The formation of a protein-protein cross-link between peptidyl-serine and peptidyl-cysteine by the synthesis of sn-(2S,6R)-lanthionine (meso-lanthione).	19	7	0.368421	intel_def	peptide cross-linking via
GO:0018509	Catalysis of the reaction: cis-3-phenylcyclohexa-3,5-diene-1,2-diol + NAD+ = biphenyl-2,3-diol + NADH + H+.	19	7	0.368421	intel_def	2 3-dihydro-2 3-dihydroxybiphenyl dehydrogenase activity
GO:0018509	Catalysis of the reaction: cis-3-phenylcyclohexa-3,5-diene-1,2-diol + NAD+ = biphenyl-2,3-diol + NADH + H+.	19	7	0.368421	intel_def	cis-2 3-dihydrobiphenyl-2 3-diol dehydrogenase activity
GO:0018763	Catalysis of the reaction: 4-(ethylamino)-2-hydroxy-6-(isopropylamino)-1,3,5-triazine + H2O = N-isopropylammelide + ethylamine.	19	7	0.368421	intel_def	hydroxyatrazine ethylaminohydrolase activity
GO:0018763	Catalysis of the reaction: 4-(ethylamino)-2-hydroxy-6-(isopropylamino)-1,3,5-triazine + H2O = N-isopropylammelide + ethylamine.	19	7	0.368421	intel_def	hydroxydechloroatrazine ethylaminohydrolase activity
GO:0019262	The breakdown into simpler components of N-acetylneuraminate, the anion of 5-(acetylamino)-3,5-dideoxy-D-glycero-D-galacto-non-3-ulosonic acid.	19	7	0.368421	intel_def	N-acetylneuraminate catabolism
GO:0030785	Catalysis of the reaction: S-adenosyl-L-methionine + [ribulose-1,5-bisphosphate carboxylase]-lysine = S-adenosyl-L-homocysteine + [ribulose-1,5-bisphosphate carboxylase]-N6-methyl-L-lysine.	19	7	0.368421	intel_def	[ribulose-bisphosphate carboxylase]-lysine N-methyltransferase activity
GO:0045252	A complex of multiple copies of three enzymatic components: oxoglutarate dehydrogenase (lipoamide) ; GO:0004591 ; EC:1.2.4.2 (E1), dihydrolipoamide S-succinyltransferase ; GO:0004149 ; EC:2.3.1.61 (E2) and dihydrolipoamide dehydrogenase ; GO:0004148 ; EC:1.8.1.4 (E3); catalyzes the overall conversion of 2-oxoglutarate to succinyl-CoA and carbon dioxide (CO2) within the mitochondrial matrix (GO:00…	38	14	0.368421	intel_def	oxoglutarate dehydrogenase complex
GO:0046380	The formation from simpler components of N-acetylneuraminate, the anion of 5-(acetylamino)-3,5-dideoxy-D-glycero-D-galacto-non-3-ulosonic acid.	19	7	0.368421	intel_def	N-acetylneuraminate biosynthesis
GO:0047001	Catalysis of the reaction: NAD+ + 2-dehydro-3-deoxy-D-gluconate = NADH + (4S)-4,6-dihydroxy-2,5-dioxohexanoate.	19	7	0.368421	intel_def	2-dehydro-3-deoxy-D-gluconate 5-dehydrogenase activity
GO:0047214	Catalysis of the reaction: cyanidin-3-O-D-rhamnosyl-(1,6)-D-glucoside + UDP-D-glucose = cyanidin-3-O-[D-rhamnosyl-(1,6)-D-glucoside]-5-O-D-glucoside + UDP.	19	7	0.368421	intel_def	cyanidin-3-rhamnosylglucoside 5-O-glucosyltransferase activity
GO:0047237	Catalysis of the reaction: D-glucuronyl-1,3-beta-D-galactosylproteoglycan + UDP-N-acetylgalactosamine = N-acetyl-D-galactosaminyl-1,4-beta-D-glucuronyl-1,3-beta-D-galactosylproteoglycan + UDP.	19	7	0.368421	intel_def	glucuronylgalactosylproteoglycan 4-beta-N-acetylgalactosaminyltransferase activity
GO:0047237	Catalysis of the reaction: D-glucuronyl-1,3-beta-D-galactosylproteoglycan + UDP-N-acetylgalactosamine = N-acetyl-D-galactosaminyl-1,4-beta-D-glucuronyl-1,3-beta-D-galactosylproteoglycan + UDP.	19	7	0.368421	intel_def	glucuronylgalactosylproteoglycan beta-1 4-N-acetylgalactosaminyltransferase activity
GO:0047237	Catalysis of the reaction: D-glucuronyl-1,3-beta-D-galactosylproteoglycan + UDP-N-acetylgalactosamine = N-acetyl-D-galactosaminyl-1,4-beta-D-glucuronyl-1,3-beta-D-galactosylproteoglycan + UDP.	19	7	0.368421	intel_def	N-acetylgalactosaminyltransferase I activity
GO:0047238	Catalysis of the reaction: D-glucuronyl-N-acetyl-1,3-beta-D-galactosaminylproteoglycan + UDP-N-acetylgalactosamine = N-acetyl-D-galactosaminyl-1,4-beta-D-glucuronyl-N-acetyl-1,3-beta-D-galactosaminylproteoglycan + UDP.	19	7	0.368421	intel_def	glucuronyl-N-acetylgalactosaminylproteoglycan beta-1 4-N-acetylgalactosaminyltransferase activity
GO:0047238	Catalysis of the reaction: D-glucuronyl-N-acetyl-1,3-beta-D-galactosaminylproteoglycan + UDP-N-acetylgalactosamine = N-acetyl-D-galactosaminyl-1,4-beta-D-glucuronyl-N-acetyl-1,3-beta-D-galactosaminylproteoglycan + UDP.	19	7	0.368421	intel_def	N-acetylgalactosaminyltransferase II activity
GO:0047238	Catalysis of the reaction: D-glucuronyl-N-acetyl-1,3-beta-D-galactosaminylproteoglycan + UDP-N-acetylgalactosamine = N-acetyl-D-galactosaminyl-1,4-beta-D-glucuronyl-N-acetyl-1,3-beta-D-galactosaminylproteoglycan + UDP.	19	7	0.368421	intel_def	glucuronosyl-N-acetylgalactosaminyl-proteoglycan 4-beta-N-acetylgalactosaminyltransferase activity
GO:0047238	Catalysis of the reaction: D-glucuronyl-N-acetyl-1,3-beta-D-galactosaminylproteoglycan + UDP-N-acetylgalactosamine = N-acetyl-D-galactosaminyl-1,4-beta-D-glucuronyl-N-acetyl-1,3-beta-D-galactosaminylproteoglycan + UDP.	19	7	0.368421	intel_def	glucuronyl-N-acetylgalactosaminylproteoglycan 4-beta-N-acetylgalactosaminyltransferase activity
GO:0047453	Catalysis of the reaction: (6S)-6-beta-hydroxy-1,4,5,6-tetrahydronicotinamide-adenine dinucleotide + ATP = phosphate + NADH + ADP.	19	7	0.368421	intel_def	ATP-dependent dehydratase activity
GO:0047522	Catalysis of the reaction: (5Z)-(15S)-11-alpha-hydroxy-9,15-dioxoprostanoate + NAD(P)+ = (5Z)-(15S)-11-alpha-hydroxy-9,15-dioxoprosta-13-enoate + NAD(P)H + H+.	19	7	0.368421	intel_def	15-oxoprostaglandin 13-oxidase activity
GO:0047522	Catalysis of the reaction: (5Z)-(15S)-11-alpha-hydroxy-9,15-dioxoprostanoate + NAD(P)+ = (5Z)-(15S)-11-alpha-hydroxy-9,15-dioxoprosta-13-enoate + NAD(P)H + H+.	19	7	0.368421	intel_def	15-oxoprostaglandin 13-reductase activity
GO:0050501	Catalysis of the reaction: UDP-D-glucuronate + UDP-N-acetyl-D-glucosamine = [beta-N-acetyl-D-glucosaminyl(1,4)beta-D-glucuronosyl(1,3)](n)+ 2n UDP.	19	7	0.368421	intel_def	hyaluronan synthase activity
GO:0018559	Catalysis of the reaction: 1,1-dichloro-2-(dihydroxy-4'-chorophenyl)-2-(4'-chlorophenyl)ethylene + O2 = 6-oxo-2-hydroxy-7-(4'-chlorophenyl)-3,8,8-trichloroocta-2E,4E,7-trienoate.	27	10	0.37037	intel_def	1 1 2-dioxygenase activity
GO:0003729	Interacting selectively with pre-messenger RNA (pre-mRNA) or messenger RNA (mRNA).	8	3	0.375	intel_def	mRNA binding
GO:0003855	Catalysis of the reaction: 3-dehydroquinate = 3-dehydroshikimate + H2O.	8	3	0.375	intel_def	3-dehydroquinate dehydratase activity
GO:0003868	Catalysis of the reaction: 4-hydroxyphenylpyruvate + O2 = homogentisate + CO2.	8	3	0.375	intel_def	4-hydroxyphenylpyruvate dioxygenase activity
GO:0003883	Catalysis of the reaction: ATP + UTP + NH3 = ADP + phosphate + CTP.	8	3	0.375	intel_def	CTP synthase activity
GO:0003953	Catalysis of the reaction: NAD+ + H2O = nicotinamide + ADP-ribose.	8	3	0.375	intel_def	NAD nucleosidase activity
GO:0003953	Catalysis of the reaction: NAD+ + H2O = nicotinamide + ADP-ribose.	8	3	0.375	intel_def	NAD+ nucleosidase activity
GO:0003968	Catalysis of the reaction: nucleoside triphosphate + RNA (n) = diphosphate + RNA (n+1).	8	3	0.375	intel_def	RNA-directed RNA polymerase activity
GO:0004103	Catalysis of the reaction: ATP + choline = ADP + O-phosphocholine.	8	3	0.375	intel_def	choline kinase activity
GO:0004295	Catalysis of the preferential cleavage of Arg-Xaa, Lys-Xaa.	8	3	0.375	intel_def	trypsin activity
GO:0004306	Catalysis of the reaction: CTP + ethanolamine phosphate = diphosphate + CDP-ethanolamine.	8	3	0.375	intel_def	ethanolamine-phosphate cytidylyltransferase activity
GO:0004306	Catalysis of the reaction: CTP + ethanolamine phosphate = diphosphate + CDP-ethanolamine.	8	3	0.375	intel_def	phosphoethanolamine cytidylyltransferase
GO:0004334	Catalysis of the reaction: 4-fumarylacetoacetate + H2O = acetoacetate + fumarate.	8	3	0.375	intel_def	fumarylacetoacetase activity
GO:0004437	Catalysis of the removal of a phosphate group from phosphorylated myo-inositol (1,2,3,5/4,6-cyclohexanehexol) or a phosphatidylinositol.	16	6	0.375	intel_def	inositol phosphatidylinositol phosphatase activity
GO:0004440	OBSOLETE. Catalysis of the reaction: phosphatidyl inositol-3,4,5-trisphosphate + H2O = phosphatidyl inositol-4,5-bisphosphate + phosphate.	16	6	0.375	intel_def	phosphatidylinositol-3 4-bisphosphate 4-phosphatase
GO:0004631	Catalysis of the reaction: ATP + (R)-5-phosphomevalonate = ADP + (R)-5-diphosphomevalonate.	8	3	0.375	intel_def	phosphomevalonate kinase activity
GO:0004740	Catalysis of the reaction: ATP + (pyruvate dehydrogenase (lipoamide)) = ADP + (pyruvate dehydrogenase (lipoamide)) phosphate.	8	3	0.375	intel_def	[pyruvate dehydrogenase kinase activity
GO:0004740	Catalysis of the reaction: ATP + (pyruvate dehydrogenase (lipoamide)) = ADP + (pyruvate dehydrogenase (lipoamide)) phosphate.	8	3	0.375	intel_def	pyruvate dehydrogenase kinase activity
GO:0004742	Catalysis of the reaction: acetyl-CoA + dihydrolipoamide = CoA + S-acetyldihydrolipoamide.	8	3	0.375	intel_def	dihydrolipoamide S-acetyltransferase activity
GO:0004742	Catalysis of the reaction: acetyl-CoA + dihydrolipoamide = CoA + S-acetyldihydrolipoamide.	8	3	0.375	intel_def	dihydrolipoyllysine-residue acetyltransferase activity
GO:0004848	Catalysis of the reaction: (-)-ureidoglycolate + H2O = glyoxylate + 2 NH3 + CO2.	8	3	0.375	intel_def	ureidoglycolate hydrolase activity
GO:0006191	Any process that generates deoxyinosine from deriviatives of it, without de novo synthesis.	8	3	0.375	intel_def	deoxyinosine salvage
GO:0006233	The formation from simpler components of dTDP, deoxyribosylthymine diphosphate (2'-deoxyribosylthymine5'-diphosphate).	8	3	0.375	intel_def	dTDP biosynthesis
GO:0006489	The formation from simpler components of dolichyl diphosphate, a diphosphorylated dolichol derivative.	8	3	0.375	intel_def	dolichyl diphosphate biosynthesis
GO:0008127	Catalysis of the reaction: quercetin + O2 = 2-protocatechuoylphloroglucinolcarboxylate + CO.	8	3	0.375	intel_def	quercetin 2 3-dioxygenase activity
GO:0008772	Catalysis of the reaction: ATP + (isocitrate dehydrogenase (NADP)) = ADP + (isocitrate dehydrogenase (NADP)) phosphate.	8	3	0.375	intel_def	[isocitrate dehydrogenase kinase activity
GO:0008773	Catalysis of the reaction: UTP + (protein-PII) = diphosphate + uridylyl-(protein-PII).	8	3	0.375	intel_def	[protein-PII] uridylyltransferase activity
GO:0008804	Catalysis of the reaction: ATP + NH3 + CO2 = ADP + carbamoyl phosphate.	8	3	0.375	intel_def	carbamate kinase activity
GO:0008828	Catalysis of the reaction: deoxy-ATP + H2O = dAMP + diphosphate.	8	3	0.375	intel_def	dATP pyrophosphohydrolase activity
GO:0008947	Catalysis of the preferential cleavage of Xaa-Yaa in which both Xaa and Yaa are Arg or Lys.	8	3	0.375	intel_def	omptin activity
GO:0008957	Catalysis of the reaction: phenylacetaldehyde + NAD+ + H2O = phenylacetate + NADH + H+.	8	3	0.375	intel_def	phenylacetaldehyde dehydrogenase activity
GO:0016212	Catalysis of the reaction: L-kynurenine + 2-oxoglutarate = 4-(2-aminophenyl)-2,4-dioxobutanoate + L-glutamate.	16	6	0.375	intel_def	kynurenine-oxoglutarate aminotransferase activity
GO:0016212	Catalysis of the reaction: L-kynurenine + 2-oxoglutarate = 4-(2-aminophenyl)-2,4-dioxobutanoate + L-glutamate.	16	6	0.375	intel_def	kynurenine-oxoglutarate transaminase activity
GO:0016263	Catalysis of the addition of a galactosyl residue to a non-reducing O-serine-linked N-acetylgalactosamine residue in an O-glycan.	16	6	0.375	intel_def	glycoprotein-N-acetylgalactosamine 3-beta-galactosyltransferase activity
GO:0016263	Catalysis of the addition of a galactosyl residue to a non-reducing O-serine-linked N-acetylgalactosamine residue in an O-glycan.	16	6	0.375	intel_def	Core 1 GalT
GO:0016309	Catalysis of the reaction: ATP + 1-phosphatidyl-1D-myo-inositol 5-phosphate = ADP + 1-phosphatidyl-1D-myo-inositol 4,5-bisphosphate.	16	6	0.375	intel_def	PIP4K
GO:0016309	Catalysis of the reaction: ATP + 1-phosphatidyl-1D-myo-inositol 5-phosphate = ADP + 1-phosphatidyl-1D-myo-inositol 4,5-bisphosphate.	16	6	0.375	intel_def	1-phosphatidylinositol-5-phosphate 4-kinase activity
GO:0016472	A multisubunit non-phosphorylated ATPase that is involved in the transport of ions.	8	3	0.375	intel_def	sodium-transporting two-sector ATPase complex
GO:0016756	Catalysis of the reaction: glutathione + Glu(-Cys)(n)-Gly = Gly + Glu(-Cys)(n+1)-Gly.	8	3	0.375	intel_def	glutathione gamma-glutamylcysteinyltransferase activity
GO:0016756	Catalysis of the reaction: glutathione + Glu(-Cys)(n)-Gly = Gly + Glu(-Cys)(n+1)-Gly.	8	3	0.375	intel_def	phytochelatin synthase
GO:0016768	Catalysis of the reaction: S-adenosylmethioninamine + spermidine = 5'-methylthioadenosine + spermine.	8	3	0.375	intel_def	spermine synthase activity
GO:0017178	Catalysis of the reaction: ATP + diphthine + NH3 = ADP + phosphate + diphthamide.	8	3	0.375	intel_def	diphthine-ammonia ligase activity
GO:0018028	The myristoylation of peptidyl-lysine to form peptidyl-N6-myristoyl-L-lysine.	8	3	0.375	intel_def	peptidyl-lysine myristoylation
GO:0018028	The myristoylation of peptidyl-lysine to form peptidyl-N6-myristoyl-L-lysine.	8	3	0.375	intel_def	peptidyl-lysine myristylation
GO:0018029	The palmitoylation of peptidyl-lysine to form peptidyl-N6-palmitoyl-L-lysine.	8	3	0.375	intel_def	peptidyl-lysine palmitoylation
GO:0018055	The lipoylation of peptidyl-lysine to form peptidyl-N6-lipoyl-L-lysine.	8	3	0.375	intel_def	peptidyl-lysine lipoylation
GO:0018082	The formation of (Z)-dehydrobutyrine by the posttranslational dehydration of peptidyl-threonine.	8	3	0.375	intel_def	biosynthesis from peptidyl-threonine
GO:0018106	The posttranslational phosphorylation of peptidyl-histidine to form peptidyl-1'-phospho-L-histidine (otherwise known as tau-phosphohistidine, tele-phosphohistidine) or peptidyl-3'-phospho-L-histidine (otherwise known as pi-phosphohistidine, pros-phosphohistidine).	24	9	0.375	intel_def	peptidyl-histidine phosphorylation
GO:0018120	The transfer, from NAD, of ADP-ribose to peptidyl-arginine to form omega-N-(ADP-ribosyl)-L-arginine.	16	6	0.375	intel_def	peptidyl-arginine ADP-ribosylation
GO:0018165	The uridylylation of peptidyl-tyrosine to form peptidyl-O4'-(phospho-5'-uridine)-L-tyrosine, found in glutamine synthetase.	16	6	0.375	intel_def	peptidyl-tyrosine uridylylation
GO:0018188	The posttranslational modification of peptidyl-proline to form trans-2,3-cis-3,4-dihydroxy-L-proline.	16	6	0.375	intel_def	peptidyl-proline di-hydroxylation
GO:0018218	The phosphorylation of peptidyl-cysteine to form peptidyl-S-phospho-L-cysteine.	8	3	0.375	intel_def	peptidyl-cysteine phosphorylation
GO:0018220	The palmitoylation of peptidyl-threonine to form peptidyl-O-palmitoyl-L-threonine.	8	3	0.375	intel_def	peptidyl-threonine palmitoylation
GO:0018577	Catalysis of the reaction: catechol + O2 = 2-hydroxymuconate semialdehyde.	8	3	0.375	intel_def	catechol 2 3-dioxygenase activity
GO:0018625	Catalysis of the reaction: naphthalene + NADH + H+ + O2 = (1R,2S)-1,2-dihydronaphthalene-1,2-diol + NAD+.	16	6	0.375	intel_def	naphthalene 1 2-dioxygenase activity
GO:0018629	Catalysis of the reaction: quinolin-2-ol + NADH + H+ + O2 = 2,5,6-trihydroxy-5,6-dihydroquinoline + NAD+.	16	6	0.375	intel_def	2-hydroxyquinoline 5 6-dioxygenase activity
GO:0018629	Catalysis of the reaction: quinolin-2-ol + NADH + H+ + O2 = 2,5,6-trihydroxy-5,6-dihydroquinoline + NAD+.	16	6	0.375	intel_def	2-oxo-1 2-dihydroquinoline 5 6-dioxygenase activity
GO:0018679	Catalysis of the reaction: dibenzothiophene-5,5-dioxide + O2 + 2 NADH + H+ = 2 NAD+ + H2O + 2'-hydroxybiphenyl-2-sulfinate.	16	6	0.375	intel_def	dibenzothiophene-5 5-dioxide monooxygenase activity
GO:0018732	Catalysis of the reaction: 4-sulfolactone + OH- = HSO3(-) + maleylacetate.	8	3	0.375	intel_def	sulfolactone hydrolase activity
GO:0018732	Catalysis of the reaction: 4-sulfolactone + OH- = HSO3(-) + maleylacetate.	8	3	0.375	intel_def	sulpholactone hydrolase activity
GO:0018802	Catalysis of the reaction: 2,4-dihydroxy-hept-trans-2-ene-1,7-dioate = pyruvate + succinic semialdehyde.	16	6	0.375	intel_def	2 4-dihydroxyhept-2-ene-1 7-dioate aldolase activity
GO:0018839	Catalysis of the reaction: cis-4-(2-(3-hydroxy)-thionaphthenyl)-2-oxo-3-butenoate = trans-4-(2-(3-hydroxy)-thionaphthenyl)-2-oxo-3-butenoate.	16	6	0.375	intel_def	isomerase activity
GO:0018840	Catalysis of the reaction: trans-2-chlorodienelactone = cis-2-chlorodienelactone.	8	3	0.375	intel_def	chlorodienelactone isomerase activity
GO:0019111	Catalysis of the reaction: phenanthrol + X-SO3(-) = HX + phenanthrylsulfate.	8	3	0.375	intel_def	phenanthrol sulfotransferase activity
GO:0019111	Catalysis of the reaction: phenanthrol + X-SO3(-) = HX + phenanthrylsulfate.	8	3	0.375	intel_def	phenanthrol sulphotransferase activity
GO:0019921	The formation from simpler components of carboxy-terminal peptidyl-1-thioglycine, which has a carboxy-terminal thiocarboxy-C(=O)-SH bond.	16	6	0.375	intel_def	peptidyl-1-thioglycine biosynthesis carboxy-terminal
GO:0030523	Catalysis of the reaction: acyl-CoA + dihydrolipoamide = CoA + S-acyldihydrolipoamide.	8	3	0.375	intel_def	dihydrolipoamide S-acyltransferase activity
GO:0030754	Catalysis of the reaction: S-adenosyl-L-methionine + 5,7,4'-trihydroxyflavone = S-adenosyl-L-homocysteine + 4'-methoxy-5,7-dihydroxyflavone.	16	6	0.375	intel_def	apigenin 4'-O-methyltransferase activity
GO:0035005	Catalysis of the reaction: ATP + 1-phosphatidyl-1D-myo-inositol 4-phosphate = ADP + 1-phosphatidyl-1D-myo-inositol 3,4-bisphosphate.	16	6	0.375	intel_def	phosphatidylinositol-4-phosphate 3-kinase activity
GO:0042559	The formation from simpler components of any compound containing pteridine (pyrazino(2,3-dipyrimidine)), eg. pteroic acid, xanthopterin and folic acid.	16	6	0.375	intel_def	pterin biosynthesis
GO:0042559	The formation from simpler components of any compound containing pteridine (pyrazino(2,3-dipyrimidine)), eg. pteroic acid, xanthopterin and folic acid.	16	6	0.375	intel_def	pteridine and derivative biosynthesis
GO:0042560	The breakdown into simpler components of any compound containing pteridine (pyrazino(2,3-dipyrimidine)), eg. pteroic acid, xanthopterin and folic acid.	16	6	0.375	intel_def	pterin catabolism
GO:0042560	The breakdown into simpler components of any compound containing pteridine (pyrazino(2,3-dipyrimidine)), eg. pteroic acid, xanthopterin and folic acid.	16	6	0.375	intel_def	pteridine and derivative catabolism
GO:0043048	The formation from simpler components of dolichyl diphosphate, a phosphorylated dolichol derivative.	8	3	0.375	intel_def	dolichyl monophosphate biosynthesis
GO:0045303	Catalysis of the reaction: L-2,4-diaminobutyrate + 2-oxoglutarate = L-glutamate + L-aspartic 4-semialdehyde.	16	6	0.375	intel_def	diaminobutyrate-2-oxoglutarate transaminase activity
GO:0045303	Catalysis of the reaction: L-2,4-diaminobutyrate + 2-oxoglutarate = L-glutamate + L-aspartic 4-semialdehyde.	16	6	0.375	intel_def	L-2 4-diaminobutyrate :2-ketoglutarate 4-aminotransferase
GO:0045303	Catalysis of the reaction: L-2,4-diaminobutyrate + 2-oxoglutarate = L-glutamate + L-aspartic 4-semialdehyde.	16	6	0.375	intel_def	2 4-diaminobutyrate 4-aminotransferase
GO:0046513	The formation from simpler components of ceramides, any N-acylated sphingoid.	8	3	0.375	intel_def	ceramide biosynthesis
GO:0046514	The breakdown into simpler components of ceramides, any N-acetylated sphingoid.	8	3	0.375	intel_def	ceramide catabolism
GO:0046608	Catalysis of the isomerization of poly-cis-carotenoids to all-trans-carotenoids.	8	3	0.375	intel_def	carotenoid isomerase activity
GO:0047112	Catalysis of the reaction: O2 + phosphate + pyruvate = H2O2 + CO2 + acetylphosphate.	8	3	0.375	intel_def	pyruvate oxidase activity
GO:0047118	Catalysis of the reaction: NADP+ + 2,6-dioxo-6-phenylhexanoate = NADPH + 2-hydroxy-6-oxo-6-phenylhexa-2,4-dienoate.	16	6	0.375	intel_def	2-hydroxy-6-oxo-6-phenylhexa-2 4-dienoate reductase activity
GO:0047153	Catalysis of the reaction: deoxycytidylate + H2O = 5-hydroxymethyldeoxycytidylate + THF.	8	3	0.375	intel_def	deoxycytidylate 5-hydroxymethyltransferase activity
GO:0047153	Catalysis of the reaction: deoxycytidylate + H2O = 5-hydroxymethyldeoxycytidylate + THF.	8	3	0.375	intel_def	deoxycytidylate hydroxymethyltransferase activity
GO:0047177	Catalysis of the reaction: 1-alkyl-2-lyso-sn-glycero-3-phosphoethanolamine + 1-alkyl-2-arachidonyl-sn-glycero-3-phosphocholine = 1-alkyl-2-lyso-sn-glycero-3-phosphocholine + 1-alkyl-2-arachidonyl-sn-glycero-3-phosphoethanolamine.	16	6	0.375	intel_def	glycerophospholipid arachidonoyl-transferase activity
GO:0047178	Catalysis of the reaction: 1-radyl-2-lyso-sn-glycero-3-phosphoethanolamine + 1-radyl-2-acyl-sn-glycero-3-phosphocholine = 1-radyl-2-lyso-sn-glycero-3-phosphocholine + 1-radyl-2-acyl-sn-glycero-3-phosphoethanolamine.	16	6	0.375	intel_def	glycerophospholipid acyltransferase activity
GO:0047244	Catalysis of the reaction: N-acetyl-D-glucosaminyldiphosphoundecaprenol + UDP-N-acetyl-D-mannosamine = N-acetyl-beta-D-mannosaminyl-1,4-N-acetyl-D-glucosaminyldiphosphoundecaprenol + UDP.	16	6	0.375	intel_def	N-acetylglucosaminyldiphosphoundecaprenol N-acetyl-beta-D-mannosaminyltransferase activity
GO:0047416	Catalysis of the reaction: H2O + N-acetylarylalkylamine = acetate + arylalkylamine.	8	3	0.375	intel_def	arylalkyl acylamidase activity
GO:0047510	Catalysis of the reaction: (S)-2-methylmalate = 2-methylfumarate + H2O.	8	3	0.375	intel_def	dehydratase activity
GO:0047529	Catalysis of the reaction: 2,3-dimethylmalate = propanoate + pyruvate.	8	3	0.375	intel_def	2 3-dimethylmalate lyase activity
GO:0047611	Catalysis of the reaction: N1-acetylspermidine + H2O = acetate + spermidine.	8	3	0.375	intel_def	acetylspermidine deacetylase activity
GO:0047650	Catalysis of the reaction: ATP + O-alkylglycerone = ADP + O-alkylglycerone phosphate.	8	3	0.375	intel_def	alkylglycerone kinase activity
GO:0047713	Catalysis of the reaction: galactitol + NAD+ = D-tagatose + NADH.	8	3	0.375	intel_def	galactitol 2-dehydrogenase activity
GO:0047715	Catalysis of the reaction: hypotaurocyamine + ATP = N(omega)-phosphohypotaurocyamine + ADP.	8	3	0.375	intel_def	hypotaurocyamine kinase activity
GO:0047720	Catalysis of the reaction: 3-indoleacetaldoxime = 3-indoleacetonitrile + H2O.	8	3	0.375	intel_def	indoleacetaldoxime dehydratase activity
GO:0047727	Catalysis of the reaction: 2-methylpropanoyl-CoA = butanoyl-CoA.	8	3	0.375	intel_def	isobutyryl-CoA mutase activity
GO:0047875	Catalysis of the reaction: ecdysone + O2 = 3-dehydroecdysone + H2O2.	8	3	0.375	intel_def	ecdysone oxidase activity
GO:0047880	Catalysis of the reaction: erythritol + NADP+ = D-erythrulose + NADPH.	8	3	0.375	intel_def	erythrulose reductase activity
GO:0047960	Catalysis of the reaction: glycine + H2O + NAD+ = glyoxylate + NH3 + NADH.	8	3	0.375	intel_def	glycine dehydrogenase activity
GO:0050038	Catalysis of the reaction: xylitol + NADP+ = L-xylulose + NADPH.	8	3	0.375	intel_def	L-xylulose reductase activity
GO:0050080	Catalysis of the reaction: malonyl-CoA = acetyl-CoA + CO2.	8	3	0.375	intel_def	malonyl-CoA decarboxylase activity
GO:0050092	Catalysis of the reaction: meso-tartrate + NAD+ = dihydroxyfumarate + NADH.	8	3	0.375	intel_def	meso-tartrate dehydrogenase activity
GO:0050105	Catalysis of the reaction: L-gulono-1,4-lactone + O2 = L-xylo-hex-3-ulonolactone + H2O2.	16	6	0.375	intel_def	L-gulonolactone oxidase activity
GO:0050116	Catalysis of the reaction: N,N-dimethylformamide + H2O = dimethylamine + formate.	8	3	0.375	intel_def	N N-dimethylformamidase activity
GO:0050147	Catalysis of the reaction: D-ribosyl-base1 + base2 = D-ribosyl-base2 + base1.	8	3	0.375	intel_def	nucleoside ribosyltransferase activity
GO:0050166	Catalysis of the reaction: (R)-pantoate + NAD+ = (R)-4-dehydropantoate + NADH.	8	3	0.375	intel_def	pantoate 4-dehydrogenase activity
GO:0050199	Catalysis of the reaction: (E,E)-piperoyl-CoA + piperidine = CoA + N-[(E,E)-piperoyl]-piperidine.	8	3	0.375	intel_def	piperidine N-piperoyltransferase activity
GO:0050222	Catalysis of the reaction: ATP + protamine = ADP + O-phosphoprotamine.	8	3	0.375	intel_def	protamine kinase activity
GO:0050223	Catalysis of the reaction: 3,4-dihydroxybenzoate = catechol + CO2.	8	3	0.375	intel_def	protocatechuate decarboxylase activity
GO:0050245	Catalysis of the reaction: H2O + quercitrin = L-rhamnose + quercetin.	8	3	0.375	intel_def	quercitrinase activity
GO:0050255	Catalysis of the reaction: ribitol + NAD+ = D-ribulose + NADH.	8	3	0.375	intel_def	ribitol 2-dehydrogenase activity
GO:0050325	Catalysis of the reaction: tauropine + NAD+ + H2O = taurine + pyruvate + NADH.	8	3	0.375	intel_def	tauropine dehydrogenase activity
GO:0050336	Catalysis of the reaction: acetyl-CoA + thioethanolamine = CoA + S-acetylthioethanolamine.	8	3	0.375	intel_def	thioethanolamine S-acetyltransferase activity
GO:0050372	Catalysis of the reaction: n ATP + calmodulin + n ubiquitin = n AMP + n diphosphate + ubiquitin(n)-calmodulin.	8	3	0.375	intel_def	ubiquitin-calmodulin ligase activity
GO:0050378	Catalysis of the reaction: UDP-glucuronate = UDP-D-galacturonate.	8	3	0.375	intel_def	UDP-glucuronate 4-epimerase activity
GO:0050379	Catalysis of the reaction: UDP-glucuronate = UDP-L-iduronate.	8	3	0.375	intel_def	UDP-glucuronate 5'-epimerase activity
GO:0050379	Catalysis of the reaction: UDP-glucuronate = UDP-L-iduronate.	8	3	0.375	intel_def	UDP-glucuronate 5' epimerase activity
GO:0050394	Catalysis of the reaction: ATP + viomycin = ADP + O-phosphoviomycin.	8	3	0.375	intel_def	viomycin kinase activity
GO:0050419	Catalysis of the reaction: 4-hydroxymandelonitrile = 4-hydroxybenzaldehyde + hydrocyanate.	8	3	0.375	intel_def	hydroxymandelonitrile lyase activity
GO:0050452	Catalysis of the reaction: CoA + glutathione + NADP+ = CoA-glutathione + NADPH + H+.	8	3	0.375	intel_def	CoA-glutathione reductase activity
GO:0050460	Catalysis of the reaction: NH3 + NAD+ + H2O = hydroxylamine + NADH + H+.	8	3	0.375	intel_def	hydroxylamine reductase activity
GO:0050488	Catalysis of the reaction: UDP-glucose + ecdysteroid = UDP + glucosyl-ecdysteroid.	8	3	0.375	intel_def	ecdysteroid UDP-glucosyltransferase activity
GO:0050504	Catalysis of the reaction: GDP-mannose + 3-phospho-D-glycerate = GDP + 2-(alpha-D-mannosyl)-3-phosphoglycerate.	16	6	0.375	intel_def	mannosyl-3-phosphoglycerate synthase activity
GO:0050516	Catalysis of the reaction: ATP + 1D-myo-inositol 1,4,5-trisphosphate = ADP + 1D-myo-inositol 1,4,5,6-tetrakisphosphate.	16	6	0.375	intel_def	inositol-polyphosphate multikinase activity
GO:0050519	Catalysis of the reaction: apo-citrate lyase + 2'-(5''-triphosphoribosyl)-3'-dephospho-CoA = pyrophosphate + holo-citrate lyase.	16	6	0.375	intel_def	holo-ACP synthase activity
GO:0050519	Catalysis of the reaction: apo-citrate lyase + 2'-(5''-triphosphoribosyl)-3'-dephospho-CoA = pyrophosphate + holo-citrate lyase.	16	6	0.375	intel_def	holo-citrate lyase synthase activity
GO:0050520	Catalysis of the reaction: CDP-diacylglycerol + choline = CMP + phosphatidylcholine.	8	3	0.375	intel_def	phosphatidylcholine synthase activity
GO:0050536	Catalysis of the reaction: N-acetylphenylethylamine + H2O = phenylethylamine + acetate.	8	3	0.375	intel_def	hydrolase activity
GO:0050546	Catalysis of the reaction: 4-hydroxyphenylpyruvate = 4-hydroxyphenylacetaldehyde + CO2.	8	3	0.375	intel_def	4-hydroxyphenylpyruvate decarboxylase activity
GO:0050567	Catalysis of the reaction: L-glutamine + glutamyl-tRNA(Gln) + ATP = L-glutamate + glutaminyl-tRNA(Gln) + phosphate + ADP.	16	6	0.375	intel_def	glutaminyl-tRNA synthase activity
GO:0050640	Catalysis of the reaction: phenylacetyl-CoA + isopenicillin-N + H2O = CoA + penicillin-G + L-2-aminohexanedioate.	16	6	0.375	intel_def	isopenicillin-N acyltransferase activity
GO:0050640	Catalysis of the reaction: phenylacetyl-CoA + isopenicillin-N + H2O = CoA + penicillin-G + L-2-aminohexanedioate.	16	6	0.375	intel_def	isopenicillin-N N-acyltransferase activity
GO:0050640	Catalysis of the reaction: phenylacetyl-CoA + isopenicillin-N + H2O = CoA + penicillin-G + L-2-aminohexanedioate.	16	6	0.375	intel_def	acyl-coenzyme A :6-aminopenicillanic-acid-acyltransferase
GO:0050645	Catalysis of the reaction: UDP-glucose + limonin = glucosyl-limonin + UDP.	8	3	0.375	intel_def	limonoid glucosyltransferase activity
GO:0001665	Catalysis of the reaction: CMP-N-acetylneuraminate + glycano-1,3-(N-acetyl-alpha-D-galactosaminyl)-glycoprotein = CMP + glycano-(2,6-alpha-N-acetylneuraminyl)-(N-acetyl-D-galactosaminyl)-glycoprotein.	21	8	0.380952	intel_def	alpha-N-acetylgalactosaminide alpha-2 6-sialyltransferase activity
GO:0003836	Catalysis of the reaction: CMP-N-acetylneuraminate + beta-D-galactosyl-1,3-N-acetyl-alpha-D-galactosaminyl-R = CMP + alpha-N-acetylneuraminyl-2,3-beta-D-galactosyl-1,3-N-acetyl-alpha-D-galactosaminyl-R.	21	8	0.380952	intel_def	beta-galactoside alpha-2 3-sialyltransferase activity
GO:0008915	Catalysis of the reaction: UDP-2,3-bis(3-hydroxytetradecanoyl)glucosamine + 2,3-bis(3-hydroxytetradecanoyl)-beta-D-glucosaminyl 1-phosphate = UDP + 2,3-bis(3-hydroxytetradecanoyl)-D-glucosaminyl-1,6-beta-D-2,3-bis(3-hydroxytetradecanoyl)-beta-D-glucosaminyl 1-phosphate.	21	8	0.380952	intel_def	lipid-A-disaccharide synthase activity
GO:0016404	Catalysis of the reaction: (5Z,13E)-(15S)-11-alpha,15-dihydroxy-9-oxoprost-13-enoate + NAD+ = (5Z,13E)-11-alpha-hydroxy-9,15-dioxoprost-13-enoate + NADH + H+.	21	8	0.380952	intel_def	15-hydroxyprostaglandin dehydrogenase activity
GO:0018520	Catalysis of the reaction: cis-1,2-dihydroxy-4-methylcyclohexa-3,5-diene-1-carboxylate + NADP+ = 4-methylcatechol + NADPH + H+ + CO2.	21	8	0.380952	intel_def	4-methylcyclohexa-3 5-diene-1 2-cis-diol-1-carboxylic acid dehydrogenase activity
GO:0018520	Catalysis of the reaction: cis-1,2-dihydroxy-4-methylcyclohexa-3,5-diene-1-carboxylate + NADP+ = 4-methylcatechol + NADPH + H+ + CO2.	21	8	0.380952	intel_def	cis-1 2-dihydroxy-4-methylcyclohexa-3 5-diene-1-carboxylate dehydrogenase activity
GO:0018620	Catalysis of the reaction: phthalate + NADH + H+ + O2 = cis-4,5-dihydroxycyclohexa-1(6),2-diene-1,2-dicarboxylate + NAD+ + H2O.	21	8	0.380952	intel_def	phthalate 4 5-dioxygenase activity
GO:0018812	Catalysis of the reaction: alkene-CoA + H2O = alcohol-CoA. Substrates are crotonoyl-CoA (producing 3-hydroxyacyl-CoA) and 2,3-didehydro-pimeloyl-CoA (producing 3-hydroxypimeloyl-CoA).	21	8	0.380952	intel_def	3-hydroxyacyl-CoA dehydratase activity
GO:0030776	Catalysis of the reaction: S-adenosyl-L-methionine + (RS)-1-benzyl-1,2,3,4-tetrahydroisoquinoline = S-adenosyl-L-homocysteine + N-methyl-(RS)-1-benzyl-1,2,3,4-tetrahydroisoquinoline.	21	8	0.380952	intel_def	2 3 4-tetrahydroisoquinoline N-methyltransferase activity
GO:0046409	Catalysis of the 3-hydroxylation reaction: shikimate or quinate ester of p-coumaric acid + NADPH + H+ + O2 = caffeic acid conjugate (caffeoyl shikimic acid or chlorogenic acid) + H20 + NADP.	21	8	0.380952	intel_def	p-coumarate 3-hydroxylase activity
GO:0046409	Catalysis of the 3-hydroxylation reaction: shikimate or quinate ester of p-coumaric acid + NADPH + H+ + O2 = caffeic acid conjugate (caffeoyl shikimic acid or chlorogenic acid) + H20 + NADP.	21	8	0.380952	intel_def	cytochrome P450 CYP98A3
GO:0046987	Catalysis of the transfer, in a beta 1,3 linkage, of D-glucuronic acid (GlcUA) from UDP-GlcUA to N-acetyllactosamine (galactosyl beta-1,4-N-acetylglucosamine).	21	8	0.380952	intel_def	galactosyl beta-1 4 N-acetylglucosamine beta-1 3 glucuronosyltransferase activity
GO:0046987	Catalysis of the transfer, in a beta 1,3 linkage, of D-glucuronic acid (GlcUA) from UDP-GlcUA to N-acetyllactosamine (galactosyl beta-1,4-N-acetylglucosamine).	21	8	0.380952	intel_def	N-acetyllactosamine beta-1 3-glucuronosyltransferase activity
GO:0047223	Catalysis of the reaction: beta-D-galactosyl-1,3-(N-acetyl-D-glucosaminyl-1,6)-N-acetyl-D-galactosaminyl-R + UDP-N-acetyl-D-glucosamine = N-acetyl-beta-D-glucosaminyl-1,3-beta-D-galactosyl-1,3-(N-acetyl-beta-D-glucosaminyl-1,6)-N-acetyl-D-galactosaminyl-R + UDP.	21	8	0.380952	intel_def	beta-1 3-galactosyl-O-glycosyl-glycoprotein beta-1 3-N-acetylglucosaminyltransferase activity
GO:0047256	Catalysis of the reaction: cytolipin-H + UDP-N-acetyl-D-glucosamine = N-acetyl-D-glucosaminyl-1,3-beta-D-galactosyl-1,4-beta-D-glucosylceramide + UDP.	21	8	0.380952	intel_def	lactosylceramide 1 3-N-acetyl-beta-D-glucosaminyltransferase activity
GO:0050220	Catalysis of the reaction: (5Z,13E)-(15S)-9-alpha,11-alpha-epidioxy-15-hydroxyprosta-5,13-dienoate = (5Z,13E)-(15S)-11-alpha,15-dihydroxy-9-oxoprosta-5,13-dienoate.	21	8	0.380952	intel_def	prostaglandin-E synthase activity
GO:0000234	Catalysis of the reaction: S-adenosyl-L-methionine + ethanolamine phosphate = S-adenosyl-L-homocysteine + N-methylethanolamine phosphate.	13	5	0.384615	intel_def	phosphoethanolamine N-methyltransferase activity
GO:0003997	Catalysis of the reaction: acyl-CoA + O2 = trans-2,3-dehydroacyl-CoA + H2O2.	13	5	0.384615	intel_def	acyl-CoA oxidase activity
GO:0004155	Catalysis of the reaction: NADPH + H+ + 6,7-dihydropteridine = NADP+ + 5,6,7,8-tetrahydropteridine.	13	5	0.384615	intel_def	6 7-dihydropteridine reductase activity
GO:0004155	Catalysis of the reaction: NADPH + H+ + 6,7-dihydropteridine = NADP+ + 5,6,7,8-tetrahydropteridine.	13	5	0.384615	intel_def	dihydropteridine reductase activity
GO:0004421	Catalysis of the reaction: (S)-3-hydroxy-3-methylglutaryl-CoA + CoA = acetyl-CoA + H2O + acetoacetyl-CoA.	13	5	0.384615	intel_def	hydroxymethylglutaryl-CoA synthase activity
GO:0004809	Catalysis of the reaction: S-adenosyl-L-methionine + tRNA = S-adenosyl-L-homocysteine + tRNA containing N2-methylguanine.	13	5	0.384615	intel_def	tRNA activity
GO:0008176	Catalysis of the reaction: S-adenosyl-L-methionine + tRNA = S-adenosyl-L-homocysteine + tRNA containing N7-methylguanine.	13	5	0.384615	intel_def	tRNA activity
GO:0008763	Catalysis of the reaction: ATP + UDP-N-acetylmuramoyl + L-alanine = ADP + phosphate + UDP-N-acetylmuramoyl-L-alanine.	13	5	0.384615	intel_def	UDP-N-acetylmuramate-L-alanine ligase activity
GO:0008818	Catalysis of the reaction: adenosylcobinamide-GDP + alpha-ribazole-5'-phosphate = adenosylcobalamin-5'-phosphate + GMP.	13	5	0.384615	intel_def	cobalamin [5'-phosphate] synthase activity
GO:0008839	Catalysis of the reaction: 2,3,4,5-tetrahydrodipicolinate + NADP+ = 2,3-dihydrodipicolinate + NADPH + H+.	13	5	0.384615	intel_def	dihydrodipicolinate reductase activity
GO:0008882	Catalysis of the reaction: ATP + (L-glutamate:ammonia ligase (ADP-forming)) = diphosphate + adenylyl-(L-glutamate:ammonia ligase (ADP-forming)).	13	5	0.384615	intel_def	[glutamate-ammonia-ligase] adenylyltransferase activity
GO:0008882	Catalysis of the reaction: ATP + (L-glutamate:ammonia ligase (ADP-forming)) = diphosphate + adenylyl-(L-glutamate:ammonia ligase (ADP-forming)).	13	5	0.384615	intel_def	glutamate-ammonia-ligase adenylyltransferase activity
GO:0008884	Catalysis of the reaction: N1-(gamma-L-glutamyl-L-cysteinyl-glycyl)-spermidine + H2O = gamma-L-glutamyl-L-cysteinyl-glycine + spermidine.	13	5	0.384615	intel_def	glutathionylspermidine amidase activity
GO:0008974	Catalysis of the reaction: ATP + D-ribulose 5-phosphate = ADP + D-ribulose 1,5-bisphosphate.	13	5	0.384615	intel_def	phosphoribulokinase activity
GO:0008988	Catalysis of the reaction: S-adenosyl-L-methionine + rRNA = S-adenosyl-L-homocysteine + rRNA containing N6-methyladenine.	13	5	0.384615	intel_def	rRNA activity
GO:0008989	Catalysis of the reaction: S-adenosyl-L-methionine + rRNA = S-adenosyl-L-homocysteine + rRNA containing N1-methylguanine.	13	5	0.384615	intel_def	rRNA activity
GO:0008990	Catalysis of the reaction: S-adenosyl-L-methionine + rRNA = S-adenosyl-L-homocysteine + rRNA containing N2-methylguanine.	13	5	0.384615	intel_def	rRNA activity
GO:0009014	Catalysis of the reaction: N-succinyl-LL-2,6-diaminoheptanedioate + H2O = succinate + LL-2,6-diaminoheptanedioate.	13	5	0.384615	intel_def	succinyl-diaminopimelate desuccinylase activity
GO:0009019	Catalysis of the reaction: S-adenosyl-L-methionine + tRNA = S-adenosyl-L-homocysteine + tRNA containing N1-methylguanine.	13	5	0.384615	intel_def	tRNA activity
GO:0009024	Catalysis of the reaction: ATP + D-tagatose 6-phosphate = ADP + D-tagatose 1,6-bisphosphate.	13	5	0.384615	intel_def	tagatose-6-phosphate kinase activity
GO:0015667	Catalysis of the reaction: S-adenosyl-L-methionine + DNA cytosine = S-adenosyl-L-homocysteine + DNA N4-methylcytosine.	13	5	0.384615	intel_def	site-specific DNA-methyltransferase activity
GO:0015929	Catalysis of the cleavage of hexosamine or N-acetylhexosamine residues (eg., N-acetylglucosamine) residues from gangliosides or other glycoside oligosaccharides.	13	5	0.384615	intel_def	hexosaminidase activity
GO:0016429	Catalysis of the reaction: S-adenosyl-L-methionine + tRNA = S-adenosyl-L-homocysteine + tRNA containing N1-methyladenine.	13	5	0.384615	intel_def	tRNA activity
GO:0016430	Catalysis of the reaction: S-adenosyl-L-methionine + tRNA = S-adenosyl-L-homocysteine + tRNA containing N6-methyladenine.	13	5	0.384615	intel_def	tRNA activity
GO:0018116	The adenylation of peptidyl-lysine to form peptidyl-N6-(phospho-5'-adenosine)-L-lysine.	13	5	0.384615	intel_def	peptidyl-lysine adenylation
GO:0018178	The adenylation of peptidyl-threonine to form peptidyl-O-(phospho-5'-adenosine)-L-threonine.	13	5	0.384615	intel_def	peptidyl-threonine adenylation
GO:0018454	Catalysis of the reaction: (R)-3-hydroxyacyl-CoA + NADP+ = 3-oxoacyl-CoA + NADPH + H+.	13	5	0.384615	intel_def	acetoacetyl-CoA reductase activity
GO:0018489	Catalysis of the reaction: vanillate + O2 + NADH + H+ = 3,4-dihydroxybenzoate + NAD+ + H2O + formaldehyde.	13	5	0.384615	intel_def	vanillate demethylase activity
GO:0018489	Catalysis of the reaction: vanillate + O2 + NADH + H+ = 3,4-dihydroxybenzoate + NAD+ + H2O + formaldehyde.	13	5	0.384615	intel_def	vanillate monooxygenase activity
GO:0018515	Catalysis of the reaction: pimeloyl-CoA + NAD+ = 6-carboxyhex-2-enoyl-CoA + NADH + H+.	13	5	0.384615	intel_def	pimeloyl-CoA dehydrogenase activity
GO:0018584	Catalysis of the reaction: 2,4,5-trichlorophenoxyacetic acid + 1/2 O2 = glyoxylate + 2,4,5-trichlorophenol.	13	5	0.384615	intel_def	2 4 5-trichlorophenoxyacetic acid oxygenase activity
GO:0018627	Catalysis of the reaction: 2-aminobenzenesulfonate + NADH + H+ + O2 = 2,3-dihydroxybenzenesulfonate + NH3 + NAD+.	13	5	0.384615	intel_def	2-aminobenzenesulfonate 2 3-dioxygenase activity
GO:0018627	Catalysis of the reaction: 2-aminobenzenesulfonate + NADH + H+ + O2 = 2,3-dihydroxybenzenesulfonate + NH3 + NAD+.	13	5	0.384615	intel_def	2-aminobenzenesulphonate 2 3-dioxygenase activity
GO:0018636	Catalysis of the reaction: phenanthrene + O2 + NADH + H+ = H2O + NAD+ + phenanthrene-9,10-oxide.	13	5	0.384615	intel_def	phenanthrene 9 10-monooxygenase activity
GO:0018647	Catalysis of the reaction: phenanthrene + O2 + NADH + H+ = H2O + NAD+ + phenanthrene-1,2-oxide.	13	5	0.384615	intel_def	phenanthrene 1 2-monooxygenase activity
GO:0018656	Catalysis of the reaction: phenanthrene + O2 + NADH + H+ = H2O + NAD+ + phenanthrene-3,4-oxide.	13	5	0.384615	intel_def	phenanthrene 3 4-monooxygenase activity
GO:0018661	Catalysis of the reaction: orcinol + NADH + H+ + O2 = 2,3,5-trihydroxytoluene + NAD+ + H2O.	13	5	0.384615	intel_def	orcinol hydroxylase activity
GO:0018661	Catalysis of the reaction: orcinol + NADH + H+ + O2 = 2,3,5-trihydroxytoluene + NAD+ + H2O.	13	5	0.384615	intel_def	orcinol 2-monooxygenase activity
GO:0018668	Catalysis of the reaction: 3-hydroxybenzoate + NADPH + H+ + O2 = 3,4-dihydroxybenzoate + NADP+ + H2O.	13	5	0.384615	intel_def	3-hydroxybenzoate 4-hydroxylase activity
GO:0018668	Catalysis of the reaction: 3-hydroxybenzoate + NADPH + H+ + O2 = 3,4-dihydroxybenzoate + NADP+ + H2O.	13	5	0.384615	intel_def	3-hydroxybenzoate 4-monooxygenase activity
GO:0018715	Catalysis of the reaction: 9-phenanthrol + UDP-glucuronate = 9-phenanthryl-beta-D-glucuronide + UDP.	13	5	0.384615	intel_def	9-phenanthrol UDP-glucuronosyltransferase activity
GO:0019931	The posttranslation modification of peptidyl-lysine to form N6-3,4-didehydroretinylidene-L-lysine.	13	5	0.384615	intel_def	protein-chromophore linkage via peptidyl-N6-3-dehydroretinal-L-lysine
GO:0030283	Catalysis of the reaction: testosterone + NADP+ = androst-4-ene-3,17-dione + NADPH.	13	5	0.384615	intel_def	dehydrogenase activity
GO:0030746	Catalysis of the reaction: S-adenosyl-L-methionine + isoflavone = S-adenosyl-L-homocysteine + 4'-O-methylisoflavone.	13	5	0.384615	intel_def	isoflavone 4'-O-methyltransferase activity
GO:0030747	Catalysis of the reaction: S-adenosyl-L-methionine + isoflavone = S-adenosyl-L-homocysteine + 4'-O-methylisoflavone.	13	5	0.384615	intel_def	indolepyruvate C-methyltransferase activity
GO:0030752	Catalysis of the reaction: S-adenosyl-L-methionine + 5-hydroxyfuranocoumarin = S-adenosyl-L-homocysteine + 5-methoxyfuranocoumarin.	13	5	0.384615	intel_def	5-hydroxyfuranocoumarin 5-O-methyltransferase activity
GO:0030753	Catalysis of the reaction: S-adenosyl-L-methionine + 8-hydroxyfuranocoumarin = S-adenosyl-L-homocysteine + 8-methoxyfuranocoumarin.	13	5	0.384615	intel_def	8-hydroxyfuranocoumarin 8-O-methyltransferase activity
GO:0030773	Catalysis of the reaction: S-adenosyl-L-methionine + 6-hydroxymellein = S-adenosyl-L-homocysteine + 6-methoxymellein.	13	5	0.384615	intel_def	6-hydroxymellein O-methyltransferase activity
GO:0030781	Catalysis of the reaction: S-adenosyl-L-methionine + 6-O-methylnorlaudanosoline = S-adenosyl-L-homocysteine + nororientaline.	13	5	0.384615	intel_def	6-O-methylnorlaudanosoline 5'-O-methyltransferase activity
GO:0030788	Catalysis of the reaction: S-adenosyl-L-methionine + precorrin-2 = S-adenosyl-L-homocysteine + precorrin-3A.	13	5	0.384615	intel_def	precorrin-2 C20-methyltransferase activity
GO:0046568	Catalysis of the reaction: isoamyl alcohol (3-methylbutanol) + NADP+ = isovaleraldehyde (3-methylbutanal) + NADPH + H+.	13	5	0.384615	intel_def	isoamyl alcohol oxidase
GO:0046568	Catalysis of the reaction: isoamyl alcohol (3-methylbutanol) + NADP+ = isovaleraldehyde (3-methylbutanal) + NADPH + H+.	13	5	0.384615	intel_def	3-methylbutanal reductase activity
GO:0046871	Interacting selectively with N-acetylgalactosamine, 2-acetamido-2-deoxygalactopyranose, the n-acetyl derivative of galactosamine.	13	5	0.384615	intel_def	N-acetylgalactosamine binding
GO:0047035	Catalysis of the reaction: NAD+ + testosterone = NADH + androst-4-ene-3,17-dione.	13	5	0.384615	intel_def	dehydrogenase activity
GO:0047045	Catalysis of the reaction: NADP+ + testosterone = NADPH + androst-4-ene-3,17-dione.	13	5	0.384615	intel_def	testosterone 17-beta-dehydrogenase activity
GO:0047126	Catalysis of the reaction: H2O + NADP+ + N5-(L-1-carboxyethyl)-L-ornithine = NADPH + pyruvate + L-ornithine.	13	5	0.384615	intel_def	synthase activity
GO:0047146	Catalysis of the reaction: sterigmatocystin + S-adenosyl-L-methionine = 7-O-methylsterigmatocystin + S-adenosyl-homocysteine.	13	5	0.384615	intel_def	sterigmatocystin 7-O-methyltransferase activity
GO:0047269	Catalysis of the reaction: poly(ribitol phosphate) + UDP-N-acetyl-D-glucosamine = N-acetyl-D-glucosaminyl-poly(ribitol phosphate) + UDP.	13	5	0.384615	intel_def	N-acetylglucosaminyltransferase activity
GO:0047481	Catalysis of the reaction: alanyl-poly(glycerolphosphate) + D-alanine + ATP = D-alanyl-alanyl-poly(glycerolphosphate) + phosphate + ADP.	13	5	0.384615	intel_def	ligase activity
GO:0047509	Catalysis of the reaction: (R)-4-dehydropantoate + NAD+ + H2O = (R)-3,3-dimethylmalate + NADH + H+.	13	5	0.384615	intel_def	dehydrogenase activity
GO:0047544	Catalysis of the reaction: 2-hydroxybiphenyl + NADH + H+ + O2 = 2,3-dihydroxybiphenyl + NAD+ + H2O.	13	5	0.384615	intel_def	2-hydroxybiphenyl 3-monooxygenase activity
GO:0047549	Catalysis of the reaction: 2-nitrophenol + NADPH + H+ + O2 = catechol + NO2(-) (nitrite) + NADP+ + H2O.	13	5	0.384615	intel_def	2-nitrophenol 2-monooxygenase activity
GO:0047755	Catalysis of the reaction: (1R,2S)-1-hydroxypropane-1,2,3-tricarboxylate = (1S,2S)-1-hydroxypropane-1,2,3-tricarboxylate.	13	5	0.384615	intel_def	isocitrate epimerase activity
GO:0047837	Catalysis of the reaction: D-xylose + NADP+ = D-xylono-1,5-lactone + NADPH.	13	5	0.384615	intel_def	D-xylose 1-dehydrogenase activity
GO:0047934	Catalysis of the reaction: D-glucose + NAD+ = D-glucono-1,5-lactone + NADH.	13	5	0.384615	intel_def	glucose 1-dehydrogenase activity
GO:0047935	Catalysis of the reaction: D-glucose + NADP+ = D-glucono-1,4-lactone + NADPH.	13	5	0.384615	intel_def	glucose 1-dehydrogenase activity
GO:0050037	Catalysis of the reaction: L-xylose + NADP+ = L-xylono-1,4-lactone + NADPH.	13	5	0.384615	intel_def	L-xylose 1-dehydrogenase activity
GO:0050114	Catalysis of the reaction: 2,4,6/3,5-pentahydroxycyclohexanone = 3,5/4-trihydroxycyclohexa-1,2-dione + H2O.	13	5	0.384615	intel_def	myo-inosose-2 dehydratase activity
GO:0050156	Catalysis of the reaction: 2 benzoyl-CoA + L-ornithine = 2 CoA + N2,N5-dibenzoyl-L-ornithine.	13	5	0.384615	intel_def	ornithine N-benzoyltransferase activity
GO:0050327	Catalysis of the reaction: testosterone + NAD+ = androst-4-ene-3,17-dione + NADH.	13	5	0.384615	intel_def	testosterone 17b-dehydrogenase activity
GO:0050327	Catalysis of the reaction: testosterone + NAD+ = androst-4-ene-3,17-dione + NADH.	13	5	0.384615	intel_def	testosterone 17-beta-dehydrogenase activity
GO:0050396	Catalysis of the reaction: NAD+ + (+-)-6-hydroxy-3-oxo-alpha-ionol = NADH + (+-)-6-hydroxy-3-oxo-alpha-ionone.	13	5	0.384615	intel_def	vomifoliol 4'-dehydrogenase activity
GO:0050403	Catalysis of the reaction: UDP-glucose + trans-zeatin = UDP + O-beta-D-glucosyl-trans-zeatin.	13	5	0.384615	intel_def	trans-zeatin O-beta-D-glucosyltransferase activity
GO:0050403	Catalysis of the reaction: UDP-glucose + trans-zeatin = UDP + O-beta-D-glucosyl-trans-zeatin.	13	5	0.384615	intel_def	zeatin O-b-D-glucosyltransferase activity
GO:0050479	Catalysis of the reaction: 1-alkyl-sn-glycerol + O2 + (tetrahydrobiopterin/tetrahydropteridine) = 1-hydroxyalkyl-sn-glycerol + H2O + (dihydrobiopterin/dihydropteridine).	13	5	0.384615	intel_def	glyceryl-ether monooxygenase activity
GO:0050502	Catalysis of the reaction: cis-zeatin + UDP-D-glucose = O-beta-D-glucosyl-cis-zeatin + UDP.	13	5	0.384615	intel_def	cis-zeatin O-b-D-glucosyltransferase activity
GO:0050502	Catalysis of the reaction: cis-zeatin + UDP-D-glucose = O-beta-D-glucosyl-cis-zeatin + UDP.	13	5	0.384615	intel_def	cis-zeatin O-beta-D-glucosyltransferase activity
GO:0050602	Catalysis of the reaction: O2 + NADPH + H+ + 7-O-methylluteone = H2O + NADP+ + dihydrofurano derivatives.	13	5	0.384615	intel_def	monoprenyl isoflavone epoxidase activity
GO:0050603	Catalysis of the reaction: O2 + NADPH + H+ + 7-O-methylluteone = H2O + NADP+ + dihydrofurano derivatives.	13	5	0.384615	intel_def	thiophene-2-carbonyl-CoA monooxygenase activity
GO:0050642	Catalysis of the reaction: benzoyl-CoA + 10-deacetyl-2-debenzoylbaccatin III = CoA + 10-deacetylbaccatin III.	13	5	0.384615	intel_def	2a-hydroxytaxane 2-O-benzoyltransferase activity
GO:0050642	Catalysis of the reaction: benzoyl-CoA + 10-deacetyl-2-debenzoylbaccatin III = CoA + 10-deacetylbaccatin III.	13	5	0.384615	intel_def	2-alpha-hydroxytaxane 2-O-benzoyltransferase activity
GO:0004754	Catalysis of the reaction: N6-(L-1,3-dicarboxypropyl)-L-lysine + NAD+ + H2O = L-lysine + 2-oxoglutarate + NADH + H+.	18	7	0.388889	intel_def	saccharopine dehydrogenase activity
GO:0008780	Catalysis of the reaction: (R)-3-hydroxytetradecanoyl-[acyl-carrier protein] + UDP-N-acetylglucosamine = [acyl-carrier protein] + UDP-3-O-(3-hydroxytetradecanoyl)-N-acetylglucosamine.	18	7	0.388889	intel_def	acyl-ACP-UDP-N-acetylglucosamine O-acyltransferase activity
GO:0008780	Catalysis of the reaction: (R)-3-hydroxytetradecanoyl-[acyl-carrier protein] + UDP-N-acetylglucosamine = [acyl-carrier protein] + UDP-3-O-(3-hydroxytetradecanoyl)-N-acetylglucosamine.	18	7	0.388889	intel_def	acyl-[acyl-carrier protein]-UDP-N-acetylglucosamine O-acyltransferase activity
GO:0010010	Catalysis of the reaction: N6-(L-1,3-dicarboxypropyl)L-lysine + NADP+ + H2O = L-lysine + 2-oxoglutarate + NADPH + H+.	18	7	0.388889	intel_def	lysine-ketoglutarate reductase activity
GO:0016216	Catalysis of the reaction: O2 + N-[(5S)-5-amino-5-carboxypentanoyl]-L-cysteinyl-D-valine = isopenicillin-N + H2O.	18	7	0.388889	intel_def	isopenicillin-N synthase activity
GO:0016216	Catalysis of the reaction: O2 + N-[(5S)-5-amino-5-carboxypentanoyl]-L-cysteinyl-D-valine = isopenicillin-N + H2O.	18	7	0.388889	intel_def	isopenicillin-N synthetase activity
GO:0018508	Catalysis of the reaction: cis-1,2-dihydroxycyclohexa-3,5-diene-1-carboxylate + NAD+ = catechol + CO2 + NADH + H+.	18	7	0.388889	intel_def	benzoate cis-diol dehydrogenase
GO:0018508	Catalysis of the reaction: cis-1,2-dihydroxycyclohexa-3,5-diene-1-carboxylate + NAD+ = catechol + CO2 + NADH + H+.	18	7	0.388889	intel_def	cis-1 2-dihydroxycyclohexa-3 5-diene-1-carboxylate dehydrogenase activity
GO:0018518	Catalysis of the reaction: 5,6-dihydroxy-3-methyl-2-oxo-1,2,5,6-tetrahydroquinoline + NAD+ = 5,6-dihydroxy-3-methyl-2-oxo-1,2-dihydroquinoline + NADH + H+.	18	7	0.388889	intel_def	5 6-dihydroxy-3-methyl-2-oxo-1 2 5 6-tetrahydroquinoline dehydrogenase activity
GO:0018518	Catalysis of the reaction: 5,6-dihydroxy-3-methyl-2-oxo-1,2,5,6-tetrahydroquinoline + NAD+ = 5,6-dihydroxy-3-methyl-2-oxo-1,2-dihydroquinoline + NADH + H+.	18	7	0.388889	intel_def	5 6-dihydrodiol-3-methyl-2-oxo-1 2-dihydroquinoline dehydrogenase
GO:0018521	Catalysis of the reaction: 1,2-dihydroxy-6-methylcyclohexa-3,5-dienecarboxylate + NAD+ = 3-methylcatechol + NADH + H+ + CO2.	18	7	0.388889	intel_def	1 2-dihydroxy-6-methylcyclohexa-3 5-dienecarboxylate dehydrogenase activity
GO:0018531	Catalysis of the reaction: (S)-6-hydroxynicotine + H2O + O2 = 1-(6-hydroxypyrid-3-yl)-4-(methylamino)butan-1-one + H2O2.	18	7	0.388889	intel_def	6-hydroxy-L-nicotine oxidase activity
GO:0018531	Catalysis of the reaction: (S)-6-hydroxynicotine + H2O + O2 = 1-(6-hydroxypyrid-3-yl)-4-(methylamino)butan-1-one + H2O2.	18	7	0.388889	intel_def	oxidase activity
GO:0018619	Catalysis of the reaction: benzene + NADH + H+ + O2 = cis-cyclohexa-3,5-diene-1,2-diol + NAD+.	18	7	0.388889	intel_def	benzene 1 2-dioxygenase activity
GO:0018725	Catalysis of the reaction: trans-3,4-dihydrodiolphenanthrene + 2 X-SO3(-) = 2 HX + phenanthrene-3,4-dihydrodiolsulfate conjugate.	18	7	0.388889	intel_def	trans-3 4-dihydrodiolphenanthrene sulfotransferase activity
GO:0018725	Catalysis of the reaction: trans-3,4-dihydrodiolphenanthrene + 2 X-SO3(-) = 2 HX + phenanthrene-3,4-dihydrodiolsulfate conjugate.	18	7	0.388889	intel_def	trans-3 4-dihydrodiolphenanthrene sulphotransferase activity
GO:0018771	Catalysis of the reaction: 2-hydroxy-6-keto-nona-2,4-dienedioate + OH- = cis-2-hydroxypenta-2,4-dienoate + succinate.	18	7	0.388889	intel_def	2-hydroxy-6-ketonona-2 4-dienedoic acid hydrolase activity
GO:0030768	Catalysis of the reaction: S-adenosyl-L-methionine + 16-methoxy-2,3-dihydro-3-hydroxy-tabersonine = S-adenosyl-L-homocysteine + deacetoxyvindoline.	18	7	0.388889	intel_def	16-methoxy-2 3-dihydro-3-hydroxytabersonine N-methyltransferase activity
GO:0047010	Catalysis of the reaction: NAD+ + (1S,3R,4S)-3,4-dihydroxycyclohexane-1-carboxylate = NADH + (1S,4S)-4-hydroxy-3-oxocyclohexane-1-carboxylate.	18	7	0.388889	intel_def	hydroxycyclohexanecarboxylate dehydrogenase activity
GO:0047099	Catalysis of the reaction: H2O + NAD(P)+ + CDP-4-dehydro-3,6-dideoxy-D-glucose = NAD(P)H + CDP-4-dehydro-6-deoxy-D-glucose.	18	7	0.388889	intel_def	CDP-4-dehydro-6-deoxyglucose reductase activity
GO:0047176	Catalysis of the reaction: 1,2,3,6-tetrakis-O-galloyl-beta-D-glucose + 1-O-galloyl-beta-D-glucose = 1,2,3,4,6-pentakis-O-galloyl-beta-D-glucose + beta-D-glucose.	18	7	0.388889	intel_def	beta-glucogallin-tetrakisgalloylglucose O-galloyltransferase activity
GO:0047224	Catalysis of the reaction: N-acetyl-D-galactosalaminyl-R + UDP-N-acetyl-D-glucosamine = N-acetyl-beta-D-glucosaminyl-1,3-N-acetyl-D-galactosaminyl-R + UDP.	18	7	0.388889	intel_def	acetylgalactosaminyl-O-glycosyl-glycoprotein beta-1 3-N-acetylglucosaminyltransferase activity
GO:0047275	Catalysis of the reaction: N-acetyl-D-glucosaminyl-(1,3)-D-galactosyl-(1,4)-D-glucosylceramide + UDP-galactose = D-galactosyl-N-acetyl-D-glucosaminyl-(1,3)-D-galactosyl-(1,4)-D-glucosylceramide + UDP.	18	7	0.388889	intel_def	glucosaminylgalactosylglucosylceramide beta-galactosyltransferase activity
GO:0047829	Catalysis of the reaction: N2-(D-1,3-dicarboxypropyl)-L-arginine + NADP+ + H2O = L-arginine + 2-oxoglutarate + NADPH.	18	7	0.388889	intel_def	D-nopaline dehydrogenase activity
GO:0050508	Catalysis of the reaction: beta-D-glucuronosyl-(1,4)-N-acetyl-alpha-D-glucosaminyl-proteoglycan + UDP-N-acetyl-D-glucosamine = N-acetyl-alpha-D-glucosaminyl-(1,4)-beta-D-glucuronosyl-(1,4)-N-acetyl-alpha-D-glucosaminyl-proteoglycan + UDP.	18	7	0.388889	intel_def	glucuronosyl-N-acetylglucosaminyl-proteoglycan 4-alpha-N-acetylglucosaminyltransferase activity
GO:0050508	Catalysis of the reaction: beta-D-glucuronosyl-(1,4)-N-acetyl-alpha-D-glucosaminyl-proteoglycan + UDP-N-acetyl-D-glucosamine = N-acetyl-alpha-D-glucosaminyl-(1,4)-beta-D-glucuronosyl-(1,4)-N-acetyl-alpha-D-glucosaminyl-proteoglycan + UDP.	18	7	0.388889	intel_def	glucuronosyl-N-acetylglucosaminyl-proteoglycan 4-a-N-acetylglucosaminyltransferase activity
GO:0050509	Catalysis of the reaction: N-acetyl-alpha-D-glucosaminyl-(1,4)-beta-D-glucuronosyl-proteoglycan + UDP-alpha-D-glucuronate = beta-D-glucuronosyl-(1,4)-N-acetyl-alpha-D-glucosaminyl-(1,4)-beta-D-glucuronosyl-proteoglycan + UDP.	18	7	0.388889	intel_def	N-acetylglucosaminyl-proteoglycan 4-beta-glucuronosyltransferase activity
GO:0050509	Catalysis of the reaction: N-acetyl-alpha-D-glucosaminyl-(1,4)-beta-D-glucuronosyl-proteoglycan + UDP-alpha-D-glucuronate = beta-D-glucuronosyl-(1,4)-N-acetyl-alpha-D-glucosaminyl-(1,4)-beta-D-glucuronosyl-proteoglycan + UDP.	18	7	0.388889	intel_def	N-acetylglucosaminyl-proteoglycan 4-b-glucuronosyltransferase activity
GO:0004755	Catalysis of the reaction: N6-(L-1,3-dicarboxypropyl)-L-lysine + NADP+ + H2O = L-glutamate + 2-aminoadipate 6-semialdehyde + NADPH + H+.	23	9	0.391304	intel_def	saccharopine dehydrogenase activity
GO:0018542	Catalysis of the reaction: 2,3-dihydroxy DDT + O2 = 6-oxo-2-hydroxy-7-(4'-chlorophenyl)-3,8,8,8-tetrachloroocta-2E,4E-dienoate.	23	9	0.391304	intel_def	2 3-dihydroxy DDT 1 2-dioxygenase activity
GO:0050292	Catalysis of the reaction: pregna-4,9(11)-diene-3,20-dione + donor-H2 + O2 = 9,11-alpha-epoxypregn-4-ene-3,20-dione + acceptor + H2O.	23	9	0.391304	intel_def	steroid 9a-monooxygenase activity
GO:0050292	Catalysis of the reaction: pregna-4,9(11)-diene-3,20-dione + donor-H2 + O2 = 9,11-alpha-epoxypregn-4-ene-3,20-dione + acceptor + H2O.	23	9	0.391304	intel_def	steroid 9-alpha-monooxygenase activity
GO:0047071	Catalysis of the reaction: O2 + 3,4-dihydroxy-9,10-secoandrosta-1,3,5(10)-triene-9,17-dione = 3-hydroxy-5,9,17-trioxo-4,5:9,10-disecoandrosta-1(10),2-dien-4-oate.	28	11	0.392857	intel_def	3 4-dihydroxy-9 10-secoandrosta-1 3 17-dione 4 5-dioxygenase activity
GO:0004194	Catalysis of the hydrolysis of peptide bonds. Preferential cleavage: hydrophobic, preferably aromatic, residues in P1 and P1' positions. Cleaves Phe1-Val2, Gln4-His5, Glu13-Ala14, Ala14-Leu15, Leu15-Tyr16, Tyr16-Leu17, Gly23-Phe24, Phe24-Phe25 and Phe25-Tyr26 bonds in the B chain of insulin.	38	15	0.394737	intel_def	pepsin A activity
GO:0003829	Catalysis of the reaction: UDP-N-acetyl-D-glucosamine + beta-D-galactosyl-1,3-N-acetyl-D-galactosaminyl-R = UDP + beta-D-galactosyl-1,3-(N-acetyl-beta-D-glucosaminyl-1,6)-N-acetyl-D-galactosaminyl-R.	20	8	0.4	intel_def	beta-1 3-galactosyl-O-glycosyl-glycoprotein beta-1 6-N-acetylglucosaminyltransferase activity
GO:0003870	Catalysis of the reaction: succinyl-CoA + glycine = 5-aminolevulinate + CoA + CO2.	10	4	0.4	intel_def	5-aminolevulinate synthase activity
GO:0003939	Catalysis of the reaction: L-iditol + NAD+ = L-sorbose + NADH + H+.	10	4	0.4	intel_def	L-iditol 2-dehydrogenase activity
GO:0003939	Catalysis of the reaction: L-iditol + NAD+ = L-sorbose + NADH + H+.	10	4	0.4	intel_def	sorbitol dehydrogenase activity
GO:0003974	Catalysis of the reaction: UDP-N-acetyl-D-glucosamine = UDP-N-acetyl-D-galactosamine.	10	4	0.4	intel_def	UDP-N-acetylglucosamine 4-epimerase activity
GO:0004054	Catalysis of the reaction: ATP + L-arginine = ADP + N-phospho-L-arginine.	10	4	0.4	intel_def	arginine kinase activity
GO:0004061	Catalysis of the reaction: N-formyl-L-kynurenine + H2O = formate + L-kynurenine.	10	4	0.4	intel_def	arylformamidase activity
GO:0004072	Catalysis of the reaction: ATP + L-aspartate = ADP + 4-phospho-L-aspartate.	10	4	0.4	intel_def	aspartate kinase activity
GO:0004085	Catalysis of the reaction: butanoyl-CoA + ETF = 2-butenoyl-CoA + reduced ETF.	10	4	0.4	intel_def	butyryl-CoA dehydrogenase activity
GO:0004087	Catalysis of the reaction: 2 ATP + NH3 + CO2 + H2O = 2 ADP + phosphate + carbamoyl phosphate.	10	4	0.4	intel_def	carbamoyl-phosphate synthase activity
GO:0004089	Catalysis of the reaction: H2CO3 = CO2 + H2O.	5	2	0.4	intel_def	carbonate dehydratase activity
GO:0004089	Catalysis of the reaction: H2CO3 = CO2 + H2O.	5	2	0.4	intel_def	carbonic anhydrase activity
GO:0004090	Catalysis of the reaction: R-CHOH-R' + NADP+ = R-CO-R' + NADPH + H+.	10	4	0.4	intel_def	carbonyl reductase activity
GO:0004144	Catalysis of the reaction: acyl-CoA + 1,2-diacylglycerol = CoA + triacylglycerol.	10	4	0.4	intel_def	diacylglycerol O-acyltransferase activity
GO:0004157	Catalysis of the reaction: 5,6-dihydrouracil + H2O = 3-ureidopropionate.	10	4	0.4	intel_def	dihydropyrimidinase activity
GO:0004165	Catalysis of the reaction: 3-cis-dodecenoyl-CoA = 2-trans-dodecenoyl-CoA.	10	4	0.4	intel_def	dodecenoyl-CoA delta-isomerase activity
GO:0004165	Catalysis of the reaction: 3-cis-dodecenoyl-CoA = 2-trans-dodecenoyl-CoA.	10	4	0.4	intel_def	isomerase
GO:0004165	Catalysis of the reaction: 3-cis-dodecenoyl-CoA = 2-trans-dodecenoyl-CoA.	10	4	0.4	intel_def	dodecenoyl-CoA D-isomerase activity
GO:0004333	Catalysis of the reaction: (S)-malate = fumarate + H2O.	5	2	0.4	intel_def	fumarate hydratase activity
GO:0004361	Catalysis of the reaction: glutaryl-CoA + acceptor = crotonoyl-CoA + CO2 + reduced acceptor.	10	4	0.4	intel_def	glutaryl-CoA dehydrogenase activity
GO:0004414	Catalysis of the reaction: acetyl-CoA + L-homoserine = CoA + O-acetyl-L-homoserine.	10	4	0.4	intel_def	homoserine O-acetyltransferase activity
GO:0004449	Catalysis of the reaction: isocitrate + NAD+ = 2-oxoglutarate + CO2 + NADH + H+.	10	4	0.4	intel_def	isocitrate dehydrogenase activity
GO:0004450	Catalysis of the reaction: isocitrate + NADP+ = 2-oxoglutarate + CO2 + NADPH + H+.	10	4	0.4	intel_def	isocitrate dehydrogenase activity
GO:0004452	Catalysis of the isomerization of isopentenyl diphosphate into dimethylallyl diphosphate.	5	2	0.4	intel_def	isopentenyl-diphosphate delta-isomerase activity
GO:0004452	Catalysis of the isomerization of isopentenyl diphosphate into dimethylallyl diphosphate.	5	2	0.4	intel_def	isopentenyl-diphosphate D-isomerase activity
GO:0004474	Catalysis of the reaction: L-malate + CoA = acetyl-CoA + H2O + glyoxylate.	10	4	0.4	intel_def	malate synthase activity
GO:0004482	Catalysis of the reaction: S-adenosyl-L-methionine + G(5')PPPR-RNA = S-adenosyl-L-homocysteine + m7G(5')PPPR-RNA (mRNA containing an N7-methylguanine cap).	20	8	0.4	intel_def	mRNA activity
GO:0004578	Catalysis of the reaction: GDP-mannose + chitobiosyldiphosphodolichol = GDP + beta-D-mannosylchitobiosyldiphosphodolichol.	10	4	0.4	intel_def	chitobiosyldiphosphodolichol beta-mannosyltransferase activity
GO:0004582	Catalysis of the reaction: GDP-mannose + dolichyl phosphate = GDP + dolichyl D-mannosyl phosphate.	10	4	0.4	intel_def	dolichyl-phosphate beta-D-mannosyltransferase activity
GO:0004595	Catalysis of the reaction: ATP + pantetheine 4'-phosphate = diphosphate + dephospho-CoA.	10	4	0.4	intel_def	pantetheine-phosphate adenylyltransferase activity
GO:0004617	Catalysis of the reaction: 3-phosphoglycerate + NAD+ = 3-phosphohydroxypyruvate + NADH + H+.	10	4	0.4	intel_def	phosphoglycerate dehydrogenase activity
GO:0004636	Catalysis of the reaction: 5-phosphoribosyl-ATP + H2O = 5-phosphoribosyl-AMP + diphosphate.	10	4	0.4	intel_def	phosphoribosyl-ATP pyrophosphatase activity
GO:0004636	Catalysis of the reaction: 5-phosphoribosyl-ATP + H2O = 5-phosphoribosyl-AMP + diphosphate.	10	4	0.4	intel_def	phosphoribosyl-ATP diphosphatase activity
GO:0004637	Catalysis of the reaction: ATP + 5-phospho-D-ribosylamine + glycine = ADP + phosphate + N1-(5-phospho-D-ribosyl)glycinamide.	15	6	0.4	intel_def	phosphoribosylamine-glycine ligase activity
GO:0004640	Catalysis of the reaction: N-(5-phospho-beta-D-ribosyl)-anthranilate = 1-(2-carboxyphenylamino)-1-deoxy-D-ribulose 5-phosphate.	20	8	0.4	intel_def	phosphoribosylanthranilate isomerase activity
GO:0004665	Catalysis of the reaction: prephenate + NADP+ = 4-hydroxyphenylpyruvate + CO2 + NADPH + H+.	10	4	0.4	intel_def	prephenate dehydrogenase activity
GO:0004757	Catalysis of the reaction: 7,8-dihydrobiopterin + NADP+ = sepiapterin + NADPH + H+.	10	4	0.4	intel_def	sepiapterin reductase activity
GO:0004820	Catalysis of the reaction: ATP + glycine + tRNA(Gly) = AMP + diphosphate + glycyl-tRNA(Gly).	10	4	0.4	intel_def	glycine-tRNA ligase activity
GO:0004820	Catalysis of the reaction: ATP + glycine + tRNA(Gly) = AMP + diphosphate + glycyl-tRNA(Gly).	10	4	0.4	intel_def	glycyl-tRNA synthetase activity
GO:0005546	Interacting selectively with phosphatidylinositol-4,5-bisphosphate, the diphosphorylated derivative of phosphatidylinositol.	10	4	0.4	intel_def	phosphatidylinositol-4 5-bisphosphate binding
GO:0005945	A allosteric homotetrameric molecule with glycolytic activity.	5	2	0.4	intel_def	6-phosphofructokinase complex
GO:0006238	Any process that generates CMP, cytidine monophosphate, from deriviatives of it without de novo synthesis.	10	4	0.4	intel_def	CMP salvage
GO:0006238	Any process that generates CMP, cytidine monophosphate, from deriviatives of it without de novo synthesis.	10	4	0.4	intel_def	cytidine monophosphate salvage
GO:0006239	Any process that generates dCMP, deoxycytidine monophosphate from deriviatives of it, without de novo synthesis.	10	4	0.4	intel_def	dCMP salvage
GO:0006239	Any process that generates dCMP, deoxycytidine monophosphate from deriviatives of it, without de novo synthesis.	10	4	0.4	intel_def	deoxycytidine monophosphate salvage
GO:0007143	Meiosis (GO:0007126) in the female germline.	5	2	0.4	intel_def	female meiosis
GO:0008353	Catalysis of the reaction: ATP + (DNA-directed RNA polymerase) = ADP + phospho-(DNA-directed RNA polymerase).	10	4	0.4	intel_def	CTD kinase
GO:0008353	Catalysis of the reaction: ATP + (DNA-directed RNA polymerase) = ADP + phospho-(DNA-directed RNA polymerase).	10	4	0.4	intel_def	[RNA-polymerase]-subunit kinase activity
GO:0008445	Catalysis of the reaction: D-aspartate + H2O + O2 = oxaloacetate + NH3 + H2O2.	10	4	0.4	intel_def	D-aspartate oxidase activity
GO:0008482	Catalysis of the reaction: SO3(2-) (sulfite) + O2 + H2O = SO4(2-) (sulfate) + H2O2.	10	4	0.4	intel_def	sulfite oxidase activity
GO:0008482	Catalysis of the reaction: SO3(2-) (sulfite) + O2 + H2O = SO4(2-) (sulfate) + H2O2.	10	4	0.4	intel_def	sulphite oxidase activity
GO:0008696	Catalysis of the reaction: 4-amino-4-deoxychorismate = p-aminobenzoate + pyruvate.	10	4	0.4	intel_def	4-amino-4-deoxychorismate lyase activity
GO:0008696	Catalysis of the reaction: 4-amino-4-deoxychorismate = p-aminobenzoate + pyruvate.	10	4	0.4	intel_def	ADC lyase
GO:0008696	Catalysis of the reaction: 4-amino-4-deoxychorismate = p-aminobenzoate + pyruvate.	10	4	0.4	intel_def	para-aminobenzoic acid synthase
GO:0008698	Catalysis of the phosphorylation of 4-diphosphocytidyl-2C-methyl-D-erythritol in the non-mevalonate pathway of isoprenoid synthesis.	15	6	0.4	intel_def	4-diphosphocytidyl-2C-methyl-D-erythritol kinase activity
GO:0008712	Catalysis of the reaction: ADP-D-glycero-D-manno-heptose = ADP-L-glycero-D-manno-heptose.	10	4	0.4	intel_def	ADP-glyceromanno-heptose 6-epimerase activity
GO:0008734	Catalysis of the reaction: L-aspartate + H2O + O2 = oxaloacetate + NH3 + H2O2.	10	4	0.4	intel_def	L-aspartate oxidase activity
GO:0008747	Catalysis of the reaction: N-acetylneuraminate = N-acetyl-D-mannosamine + pyruvate.	10	4	0.4	intel_def	N-acetylneuraminate lyase activity
GO:0008761	Catalysis of the reaction: UDP-N-acetyl-D-glucosamine = UDP-N-acetyl-D-mannosamine.	10	4	0.4	intel_def	UDP-N-acetylglucosamine 2-epimerase activity
GO:0008769	Catalysis of the hydrolysis of Xaa-His dipeptides.	5	2	0.4	intel_def	Xaa-His dipeptidase activity
GO:0008769	Catalysis of the hydrolysis of Xaa-His dipeptides.	5	2	0.4	intel_def	X-His dipeptidase activity
GO:0008791	Catalysis of the reaction: succinyl-CoA + L-arginine = CoA + N2-succinyl-L-arginine.	10	4	0.4	intel_def	arginine N-succinyltransferase activity
GO:0008807	Catalysis of the reaction: 1-carboxyvinyl carboxyphosphonate = 3-(hydrohydroxyphosphoryl)pyruvate + CO2.	10	4	0.4	intel_def	carboxyvinyl-carboxyphosphonate phosphorylmutase activity
GO:0008866	Catalysis of the reaction: D-mannonate + NAD+ = D-fructuronate + NADH + H+.	10	4	0.4	intel_def	fructuronate reductase activity
GO:0008875	Catalysis of the reaction: D-gluconate + NADP+ = dehydro-D-gluconate + NADPH + H+.	10	4	0.4	intel_def	gluconate dehydrogenase activity
GO:0008885	Catalysis of the reaction: gamma-L-glutamyl-L-cysteinyl-glycine + spermidine + ATP = N1-(gamma-L-glutamyl-L-cysteinyl-glycyl)-spermidine + ADP + phosphate.	15	6	0.4	intel_def	glutathionylspermidine synthase activity
GO:0008898	Catalysis of the reaction: S-adenosyl-L-methionine + L-homocysteine = S-adenosyl-L-homocysteine + L-methionine.	10	4	0.4	intel_def	homocysteine S-methyltransferase activity
GO:0008904	Catalysis of the reaction: ATP + hygromycin B = ADP + 7''-O-phosphohygromycin B.	10	4	0.4	intel_def	hygromycin-B kinase activity
GO:0008977	Catalysis of the reaction: prephenate + NAD+ = 4-hydroxyphenylpyruvate + CO2 + NADH + H+.	10	4	0.4	intel_def	prephenate dehydrogenase activity
GO:0009026	Catalysis of the reaction: D-altronate + NAD+ = D-tagaturonate + NADH + H+.	10	4	0.4	intel_def	tagaturonate reductase activity
GO:0009033	Catalysis of the reaction: NADH + H+ + trimethylamine-N-oxide = NAD+ + trimethylamine + H2O.	10	4	0.4	intel_def	trimethylamine-N-oxide reductase activity
GO:0009353	A complex of multiple copies of three enzymatic components: oxoglutarate dehydrogenase (lipoamide) ; GO:0004591 ; EC:1.2.4.2 (E1), dihydrolipoamide S-succinyltransferase ; GO:0004149 ; EC:2.3.1.61 (E2) and dihydrolipoamide dehydrogenase ; GO:0004148 ; EC:1.8.1.4 (E3); catalyzes the overall conversion of 2-oxoglutarate to succinyl-CoA and carbon dioxide (CO2) within the mitochondrial matrix (GO:00…	40	16	0.4	intel_def	oxoglutarate dehydrogenase complex
GO:0009924	Catalysis of the reaction: octadecanal = heptadecane + CO.	5	2	0.4	intel_def	aldehyde decarbonylase activity
GO:0009924	Catalysis of the reaction: octadecanal = heptadecane + CO.	5	2	0.4	intel_def	octadecanal alkane-lyase activity
GO:0009924	Catalysis of the reaction: octadecanal = heptadecane + CO.	5	2	0.4	intel_def	octadecanal decarbonylase activity
GO:0015018	Catalysis of the reaction: UDP-glucuronate + 3-beta-D-galactosyl-4-beta-D-galactosyl-O-beta-D-xylosylprotein = UDP + 3-beta-D-glucuronosyl-3-beta-D-galactosyl-4-beta-D-galactosyl-O-beta-D-xylosylprotein.	15	6	0.4	intel_def	galactosylgalactosylxylosylprotein 3-beta-glucuronosyltransferase activity
GO:0016153	Catalysis of the reaction: 4,5-dihydro-4-oxo-5-imidazolepropanoate = urocanate + H2O.	10	4	0.4	intel_def	urocanate hydratase activity
GO:0016206	Catalysis of the reaction: S-adenosyl-L-methionine + a catechol = S-adenosyl-L-homocysteine + a guaiacol.	10	4	0.4	intel_def	catechol O-methyltransferase activity
GO:0016213	Catalysis of the reaction: linoleoyl-CoA + donor-H2 + O2 = gamma-linolenoyl-CoA + acceptor + 2 H2O.	15	6	0.4	intel_def	linoleoyl-CoA desaturase activity
GO:0016282	The 43S preinitiation complex is the 40S ribosomal subunit plus eIF1A, eIF3, and eIF2-GTP-bound to the initiator tRNA.	15	6	0.4	intel_def	eukaryotic 43S pre-initiation complex
GO:0016282	The 43S preinitiation complex is the 40S ribosomal subunit plus eIF1A, eIF3, and eIF2-GTP-bound to the initiator tRNA.	15	6	0.4	intel_def	eukaryotic 43S preinitiation complex
GO:0016438	Catalysis of the reaction: GDP-mannose + tRNA(Asp)-queuosine = GDP + tRNA(Asp)-O-5''-beta-D-mannosylqueuosine.	15	6	0.4	intel_def	tRNA-queuosine beta-mannosyltransferase activity
GO:0016487	The chemical reactions and physical changes involving the sesquiterpenoid alcohol farnesol, 3,7,11-trimethyl-2,6,10,dodecatrien-1-ol.	20	8	0.4	intel_def	farnesol metabolism
GO:0016633	Catalysis of the reaction: L-galactono-1,4-lactone + 2 ferricytochrome c = L-ascorbate + 2 ferrocytochrome c.	15	6	0.4	intel_def	galactonolactone dehydrogenase activity
GO:0016633	Catalysis of the reaction: L-galactono-1,4-lactone + 2 ferricytochrome c = L-ascorbate + 2 ferrocytochrome c.	15	6	0.4	intel_def	L-galactono-1 4-lactone dehydrogenase
GO:0016711	Catalysis of the reaction: a flavonoid + NADPH + H+ + O2 = 3'-hydroxyflavonoid + NADP+ + H2O.	10	4	0.4	intel_def	flavonoid 3'-hydroxylase
GO:0016711	Catalysis of the reaction: a flavonoid + NADPH + H+ + O2 = 3'-hydroxyflavonoid + NADP+ + H2O.	10	4	0.4	intel_def	flavonoid 3'-monooxygenase activity
GO:0016720	Catalysis of the reaction: linoleate + donor-H2 + O2 = crepenynate + acceptor + H2O.	10	4	0.4	intel_def	D12-fatty acid dehydrogenase activity
GO:0016720	Catalysis of the reaction: linoleate + donor-H2 + O2 = crepenynate + acceptor + H2O.	10	4	0.4	intel_def	delta12-fatty acid dehydrogenase activity
GO:0016720	Catalysis of the reaction: linoleate + donor-H2 + O2 = crepenynate + acceptor + H2O.	10	4	0.4	intel_def	linoleate delta-12-fatty acid acetylenase activity
GO:0016984	Catalysis of the reaction: D-ribulose 1,5-bisphosphate + CO2 = 2 3-phospho-D-glycerate.	15	6	0.4	intel_def	ribulose 1 5-bisphosphate carboxylase oxygenase
GO:0016984	Catalysis of the reaction: D-ribulose 1,5-bisphosphate + CO2 = 2 3-phospho-D-glycerate.	15	6	0.4	intel_def	ribulose-bisphosphate carboxylase activity
GO:0016984	Catalysis of the reaction: D-ribulose 1,5-bisphosphate + CO2 = 2 3-phospho-D-glycerate.	15	6	0.4	intel_def	rubisco
GO:0017151	Interacting selectively with DEAD/H-box RNA helicase.	5	2	0.4	intel_def	DEAD H-box RNA helicase binding
GO:0017188	Catalysis of the reaction: acetyl-CoA + L-aspartate = CoA + N-acetyl-L-aspartate.	10	4	0.4	intel_def	aspartate N-acetyltransferase activity
GO:0018023	The methylation of peptidyl-lysine to form peptidyl-N6,N6,N6-trimethyl-L-lysine.	10	4	0.4	intel_def	peptidyl-lysine tri-methylation
GO:0018027	The methylation of peptidyl-lysine to form peptidyl-N6,N6-dimethyl-L-lysine.	10	4	0.4	intel_def	peptidyl-lysine di-methylation
GO:0018235	The posttranslational modification of peptidyl-lysine to form peptidyl-N6-carboxy-L-lysine.	10	4	0.4	intel_def	peptidyl-lysine carboxylation
GO:0018331	The transient phosphorylation of peptidyl-serine to form O-phospho-L-serine.	10	4	0.4	intel_def	enzyme active site formation via O-phospho-L-serine
GO:0018333	The transient phosphorylation of peptidyl-threonine to form O-phospho-L-threonine.	10	4	0.4	intel_def	enzyme active site formation via O-phospho-L-threonine
GO:0018334	The transient phosphorylation of peptidyl-tyrosine to form O-phospho-L-tyrosine.	10	4	0.4	intel_def	enzyme active site formation via O4'-phospho-L-tyrosine
GO:0018463	Catalysis of the reaction: 6-hydroxyhexanoate + NAD+ = 6-oxohexanoate + NADH + H+.	10	4	0.4	intel_def	6-hydroxyhexanoate dehydrogenase activity
GO:0018474	Catalysis of the reaction: 2-carboxybenzaldehyde + NAD+ + H2O = NADH + 2 H+ + phthalate.	10	4	0.4	intel_def	2-carboxybenzaldehyde dehydrogenase activity
GO:0018483	Catalysis of the reaction: 6-oxohexanoate + NADP+ + H2O = adipate + NADPH + H+.	10	4	0.4	intel_def	6-oxohexanoate dehydrogenase activity
GO:0018505	Catalysis of the reaction: cis-1,2-dihydronaphthalene-1,2-diol + NAD+ = naphthalene-1,2-diol + NADH + H+.	15	6	0.4	intel_def	cis-1 2-dihydro-1 2-dihydroxynaphthalene dehydrogenase activity
GO:0018505	Catalysis of the reaction: cis-1,2-dihydronaphthalene-1,2-diol + NAD+ = naphthalene-1,2-diol + NADH + H+.	15	6	0.4	intel_def	1 2-dihydroxy-1 2-dihydroxynaphthalene dehydrogenase activity
GO:0018517	Catalysis of the reaction: cis-4,5-dihydroxycyclohexa-1(6),2-diene-1,2-dicarboxylate + NAD+ = 4,5-dihydroxyphthalate + NADH + H+.	20	8	0.4	intel_def	phthalate 4 5-cis-dihydrodiol dehydrogenase activity
GO:0018572	Catalysis of the reaction: 3,5-dichlorocatechol + O2 = 2 H + 2,4-dichloro-cis,cis-muconate.	15	6	0.4	intel_def	3 5-dichlorocatechol 1 2-dioxygenase activity
GO:0018575	Catalysis of the reaction: 3,6-dichlorocatechol + O2 = 2 H+ + 2,5-dichloro-cis,cis-muconate.	15	6	0.4	intel_def	chlorocatechol 1 2-dioxygenase activity
GO:0018579	Catalysis of the reaction: protocatechuate + O2 = 4-carboxy-2-hydroxymuconate semialdehyde.	10	4	0.4	intel_def	protocatechuate 4 5-dioxygenase activity
GO:0018602	Catalysis of the reaction: 2,4-dichlorophenoxyacetic acid = glyoxylate + 2,4-dichlorophenol.	10	4	0.4	intel_def	2 4-dichlorophenoxyacetate alpha-ketoglutarate dioxygenase activity
GO:0018621	Catalysis of the reaction: 4-sulfobenzoate + NADH + H+ + O2 = 3,4-dihydroxybenzoate + SO3(2-) (sulfite) + NAD+.	15	6	0.4	intel_def	4-sulfobenzoate 3 4-dioxygenase activity
GO:0018621	Catalysis of the reaction: 4-sulfobenzoate + NADH + H+ + O2 = 3,4-dihydroxybenzoate + SO3(2-) (sulfite) + NAD+.	15	6	0.4	intel_def	4-sulphobenzoate 3 4-dioxygenase activity
GO:0018622	Catalysis of the reaction: 4-chlorophenyl acetate + NADH + H+ + O2 + H2O = 3,4-dihydroxyphenylacetate + chloride + NAD+.	15	6	0.4	intel_def	4-chlorophenylacetate 3 4-dioxygenase activity
GO:0018624	Catalysis of the reaction: toluene + NADH + H+ + O2 = (1S,2R)-3-methylcyclohexa-3,5-diene-1,2-diol + NAD+.	20	8	0.4	intel_def	toluene dioxygenase activity
GO:0018633	Catalysis of the reaction: dimethyl sulfide + NADH + O2 = NAD+ + OH- + methanethiol + formaldehyde.	10	4	0.4	intel_def	dimethyl sulfide monooxygenase activity
GO:0018633	Catalysis of the reaction: dimethyl sulfide + NADH + O2 = NAD+ + OH- + methanethiol + formaldehyde.	10	4	0.4	intel_def	dimethyl sulphide monooxygenase activity
GO:0018637	Catalysis of the reaction: 1-hydroxy-2-naphthoate + O2 + NADPH + 2 H+ = NADP+ + H2O + CO2 + 1,2-dihydroxynaphthalene.	15	6	0.4	intel_def	1-hydroxy-2-naphthoate hydroxylase activity
GO:0018658	Catalysis of the reaction: salicylate + NADH + H+ + O2 = catechol + NAD+ + H2O + CO2.	10	4	0.4	intel_def	salicylate 1-monooxygenase activity
GO:0018658	Catalysis of the reaction: salicylate + NADH + H+ + O2 = catechol + NAD+ + H2O + CO2.	10	4	0.4	intel_def	salicylate hydroxylase activity
GO:0018666	Catalysis of the reaction: 2,4-dichlorophenol + NADPH + H+ + O2 = 3,5-dichlorocatechol + NADP+ + H2O.	15	6	0.4	intel_def	2 4-dichlorophenol 6-monooxygenase activity
GO:0018666	Catalysis of the reaction: 2,4-dichlorophenol + NADPH + H+ + O2 = 3,5-dichlorocatechol + NADP+ + H2O.	15	6	0.4	intel_def	2 4-dichlorophenol hydroxylase activity
GO:0018693	Catalysis of the reaction: ethylbenzene + H2O + 2 ferricenium = 2 H+ + 2 ferrocene + (S)-1-phenylethanol.	10	4	0.4	intel_def	ethylbenzene dehydrogenase activity
GO:0018707	Catalysis of the reaction: 1-phenanthrol + X-CH3 = X + 1-methoxyphenanthrene.	10	4	0.4	intel_def	1-phenanthrol methyltransferase activity
GO:0018708	Catalysis of the reaction: S-adenosyl-L-methionine + a thiol = S-adenosyl-L-homocysteine + a thioether.	10	4	0.4	intel_def	thiol S-methyltransferase activity
GO:0018713	Catalysis of the reaction: 3-ketopimeloyl-CoA + CoA = glutaryl-CoA + acetyl-CoA.	10	4	0.4	intel_def	3-ketopimelyl-CoA thiolase activity
GO:0018751	Catalysis of the reaction: 3,5-dichlorophenylcarboximide + OH- = (3,5-dichlorophenylurea)acetate.	10	4	0.4	intel_def	3 5-dichlorophenylcarboximide hydrolase activity
GO:0018787	Catalysis of the reaction: 4-chlorobenzoyl-CoA + H2O = 4-hydroxybenzoyl CoA + chloride.	10	4	0.4	intel_def	4-chlorobenzoyl-CoA dehalogenase activity
GO:0018796	Catalysis of the reaction: 4,5-dihydroxyphthalate = 3,4-dihydroxybenzoate + CO2.	10	4	0.4	intel_def	4 5-dihydroxyphthalate decarboxylase activity
GO:0018813	Catalysis of the reaction: 2-oxo-3-enoate-4-benzenoid + H2O = pyruvate + benzaldehyde derivative. Substrates are (3E )-4-(5-amino-2-hydroxy-phenyl)-2-oxo-but-3-ene-1-oic-acid (forms 5-aminosalicylaldehyde) and trans-o-hydroxybenzylidenepyruvate (forms salicylaldehyde).	35	14	0.4	intel_def	trans-o-hydroxybenzylidenepyruvate hydratase-aldolase activity
GO:0018823	Catalysis of the reaction: cyclohex-1,5-dienecarbonyl-CoA + H2O = 6-hydroxycyclohex-1-ene-1-carbonyl-CoA.	15	6	0.4	intel_def	cyclohex-1 5-diene-1-carbonyl-CoA hydratase
GO:0018823	Catalysis of the reaction: cyclohex-1,5-dienecarbonyl-CoA + H2O = 6-hydroxycyclohex-1-ene-1-carbonyl-CoA.	15	6	0.4	intel_def	cyclohexa-1 5-dienecarbonyl-CoA hydratase activity
GO:0018845	Catalysis of the reaction: 2-hydroxychromene-2-carboxylate = trans-o-hydroxybenzylidenepyruvate.	10	4	0.4	intel_def	2-hydroxychromene-2-carboxylate isomerase activity
GO:0018850	Catalysis of the reaction: 2-chloro-2,5-dihydro-5-oxofuran-2-acetate = 3-chloro-cis,cis-muconate.	15	6	0.4	intel_def	chloromuconate cycloisomerase activity
GO:0018852	Catalysis of the reaction: 2,4-dichloro-2,5-dihydro-5-oxofuran-2-acetate = 2,4-dichloro-cis,cis-muconate.	15	6	0.4	intel_def	dichloromuconate cycloisomerase activity
GO:0019168	Catalysis of the reaction: 2 2-octaprenylphenol + O2 = 2 2-octaprenyl-6-hydroxyphenol.	10	4	0.4	intel_def	2-octaprenylphenol hydroxylase activity
GO:0019804	A heteromeric dimer which acts as a quinolinate synthetase; quinolinate synthetase B (L-aspartate oxidase, GO:0008734) catalyzes the oxidation of L-aspartate to L-iminoaspartate; quinolinate synthetase A condenses L-imidoaspartate and dihydroxyacetone to quinolinate.	20	8	0.4	intel_def	quinolinate synthetase complex
GO:0030269	Catalysis of the reaction: 5-methyl-5,6,7,8-tetrahydromethanopterin + 2-mercaptoethanesulfonate = 5,6,7,8-tetrahydromethanopterin + 2-(methylthio)ethanesulfonate.	15	6	0.4	intel_def	tetrahydromethanopterin S-methyltransferase activity
GO:0030408	Catalysis of the reaction: 5-formimidoyltetrahydrofolate + glycine = tetrahydrofolate + N-formimidoylglycine.	10	4	0.4	intel_def	glycine formimidoyltransferase activity
GO:0030408	Catalysis of the reaction: 5-formimidoyltetrahydrofolate + glycine = tetrahydrofolate + N-formimidoylglycine.	10	4	0.4	intel_def	glycine formiminotransferase activity
GO:0030586	Catalysis of the reaction: (methionine synthase)-cob(II)alamin + NADPH + H+ + S-adenosyl methionine = (methionine synthase)-methylcob(I)alamin + S-adenosylhomocysteine + NADP+.	15	6	0.4	intel_def	5-methyltetrahydrofolate-homocysteine methyltransferase reductase
GO:0030586	Catalysis of the reaction: (methionine synthase)-cob(II)alamin + NADPH + H+ + S-adenosyl methionine = (methionine synthase)-methylcob(I)alamin + S-adenosylhomocysteine + NADP+.	15	6	0.4	intel_def	[methionine synthase]-cobalamin methyltransferase activity
GO:0030586	Catalysis of the reaction: (methionine synthase)-cob(II)alamin + NADPH + H+ + S-adenosyl methionine = (methionine synthase)-methylcob(I)alamin + S-adenosylhomocysteine + NADP+.	15	6	0.4	intel_def	[methionine synthase] reductase activity
GO:0030749	Catalysis of the reaction: S-adenosyl-L-methionine + loganate = S-adenosyl-L-homocysteine + loganin.	10	4	0.4	intel_def	loganate O-methyltransferase activity
GO:0030756	Catalysis of the reaction: S-adenosyl-L-methionine + isoorientin = S-adenosyl-L-homocysteine + isoscoparin.	10	4	0.4	intel_def	isoorientin 3'-O-methyltransferase activity
GO:0030763	Catalysis of the reaction: S-adenosyl-L-methionine + 2-methylpropanal oxime = S-adenosyl-L-homocysteine + 2-methylpropanal O-methyloxime.	15	6	0.4	intel_def	isobutyraldoxime O-methyltransferase activity
GO:0030766	Catalysis of the reaction: S-adenosyl-L-methionine + 11-O-demethyl-17-O-deacetylvindoline = S-adenosyl-L-homocysteine + 17-O-deacetylvindoline.	15	6	0.4	intel_def	11-O-demethyl-17-O-deacetylvindoline O-methyltransferase activity
GO:0030769	Catalysis of the reaction: S-adenosyl-L-methionine + macrocin = S-adenosyl-L-homocysteine + tylosin.	10	4	0.4	intel_def	macrocin O-methyltransferase activity
GO:0030770	Catalysis of the reaction: S-adenosyl-L-methionine + demethylmacrocin = S-adenosyl-L-homocysteine + macrocin.	10	4	0.4	intel_def	demethylmacrocin O-methyltransferase activity
GO:0030777	Catalysis of the reaction: S-adenosyl-L-methionine + (S)-scoulerine = S-adenosyl-L-homocysteine + (S)-tetrahydrocolumbamine.	10	4	0.4	intel_def	9-O-methyltransferase activity
GO:0030778	Catalysis of the reaction: S-adenosyl-L-methionine + columbamine = S-adenosyl-L-homocysteine + palmatine.	10	4	0.4	intel_def	columbamine O-methyltransferase activity
GO:0030790	Catalysis of the reaction: S-adenosyl-L-methionine + trichlorophenol = S-adenosyl-L-homocysteine + trichloroanisole.	10	4	0.4	intel_def	chlorophenol O-methyltransferase activity
GO:0030791	Catalysis of the reaction: S-adenosyl-L-methionine + arsenite = S-adenosyl-L-homocysteine + methylarsonate.	10	4	0.4	intel_def	arsenite methyltransferase activity
GO:0030792	Catalysis of the reaction: S-adenosyl-L-methionine + methylarsonite = S-adenosyl-L-homocysteine + dimethylarsinate.	10	4	0.4	intel_def	methylarsonite methyltransferase activity
GO:0030795	Catalysis of the reaction: S-adenosyl-L-methionine + jasmonate = S-adenosyl-L-homocysteine + methyljasmonate.	10	4	0.4	intel_def	jasmonate O-methyltransferase activity
GO:0042300	Catalysis of the cyclization and rearrangement of 2,3-oxidosqualene into beta-amyrin.	10	4	0.4	intel_def	beta-amyrin synthase activity
GO:0042355	The breakdown into simpler components of L-fucose (6-deoxy-Lgalactose).	10	4	0.4	intel_def	L-fucose catabolism
GO:0042561	Catalysis of the cyclization and rearrangement of 2,3-oxidosqualene into alpha-amyrin.	10	4	0.4	intel_def	alpha-amyrin synthase activity
GO:0045290	Catalysis of the reaction: D-arabinose + NADP+ = D-arabinono-1,4-lactone + NADPH + H+. Also acts on L-galactose, 6-deoxy- and 3,6-dideoxy-L-galactose.	25	10	0.4	intel_def	D-arabinose 1-dehydrogenase activity
GO:0045312	The formation from simpler components of nor-spermidine, a compound related to spermidine, N-(3-aminopropyl)-1,4-diaminobutane.	15	6	0.4	intel_def	nor-spermidine biosynthesis
GO:0045337	The formation from simpler components of farnesyl diphosphate.	5	2	0.4	intel_def	farnesyl diphosphate biosynthesis
GO:0045339	The breakdown into simpler components of farnesyl diphosphate.	5	2	0.4	intel_def	farnesyl diphosphate catabolism
GO:0045480	Catalysis of the reaction: D-galactose + O2 = D-galacto-hexodialdose + H2O2.	10	4	0.4	intel_def	galactose oxidase activity
GO:0045486	Catalysis of the reaction: naringenin + 2-oxoglutarate + O2 = dihydrokaempferol + succinate + CO2.	10	4	0.4	intel_def	naringenin 3-dioxygenase activity
GO:0045486	Catalysis of the reaction: naringenin + 2-oxoglutarate + O2 = dihydrokaempferol + succinate + CO2.	10	4	0.4	intel_def	flavanone 3-hydroxylase
GO:0045547	Catalysis of the condensation of isopentenyl diphosphate and farnesyl diphosphate in the cis-configuration to form dehydrodolichyl diphosphate.	10	4	0.4	intel_def	dehydrodolichyl diphosphate synthase activity
GO:0046205	The breakdown into simpler components of nor-spermidine, a compound related to spermidine, N-(3-aminopropyl)-1,4-diaminobutane.	15	6	0.4	intel_def	nor-spermidine catabolism
GO:0046316	Catalysis of the reaction: ATP + D-gluconate = ADP + 6-phospho-D-gluconate.	10	4	0.4	intel_def	gluconate kinase
GO:0046316	Catalysis of the reaction: ATP + D-gluconate = ADP + 6-phospho-D-gluconate.	10	4	0.4	intel_def	gluconokinase activity
GO:0046547	Catalysis of the reaction: S-adenosyl-L-methionine + trans-aconitate = S-adenosyl-L-homocysteine + (E)-2-(methoxycarbonylmethyl)butenedioate.	15	6	0.4	intel_def	trans-aconitate 3-methyltransferase activity
GO:0046558	Catalysis of the endohydrolysis of 1,5-alpha-arabinofuranosidic linkages in 1,5-arabinans.	10	4	0.4	intel_def	arabinan endo-1 5-alpha-L-arabinosidase activity
GO:0046558	Catalysis of the endohydrolysis of 1,5-alpha-arabinofuranosidic linkages in 1,5-arabinans.	10	4	0.4	intel_def	endo-1 5-a-L-arabinanase
GO:0046565	Catalysis of the reaction: 3-dehydroshikimate = 3,4-dihydroxybenzoate (protocatechuate) + H2O.	10	4	0.4	intel_def	3-dehydroshikimate dehydratase activity
GO:0046567	Catalysis of the formation of aphidicolan-16 beta-ol from geranylgeranyl diphosphate.	10	4	0.4	intel_def	aphidicolan-16 beta-ol synthase activity
GO:0047004	Catalysis of the reaction: H2O + 2 NAD+ + UDP-N-acetyl-D-glucosamine = 2 NADH + UDP-N-acetyl-2-amino-d-glucuronate.	15	6	0.4	intel_def	UDP-N-acetylglucosamine 6-dehydrogenase activity
GO:0047005	Catalysis of the reaction: NADP+ + 16-alpha-hydroxysteroid = NADPH + 16-oxosteroid.	10	4	0.4	intel_def	16-alpha-hydroxysteroid dehydrogenase activity
GO:0047022	Catalysis of the reaction: NADP+ + 7-beta-hydroxysteroid = NADPH + 7-oxosteroid.	10	4	0.4	intel_def	7-beta-hydroxysteroid dehydrogenase activity
GO:0047027	Catalysis of the reaction: NADP+ + benzyl (2R,3S)-2-methyl-3-hydroxybutanoate = NADPH + benzyl 2-methyl-3-oxobutanoate.	15	6	0.4	intel_def	benzyl-2-methyl-hydroxybutyrate dehydrogenase activity
GO:0047032	Catalysis of the reaction: NADP+ + 3-alpha-hydroxyglycyrrhetinate = NADPH + 3-oxoglycyrrhetinate.	10	4	0.4	intel_def	3-alpha-hydroxyglycyrrhetinate dehydrogenase activity
GO:0047034	Catalysis of the reaction: NAD(P)+ + (15S)-15-hydroxy-5,8,11-cis-13-trans-icosatetraenoate = NAD(P)H + 15-oxo-5,8,11-cis-13-trans-icosatetraenoate.	20	8	0.4	intel_def	15-hydroxyicosatetraenoate dehydrogenase activity
GO:0047041	Catalysis of the reaction: NAD+ + L-carnitine = NADH + 3-dehydrocarnitine.	10	4	0.4	intel_def	3-dehydrogenase activity
GO:0047048	Catalysis of the reaction: NADP+ + 3-hydroxybenzyl alcohol = NADPH + 3-hydroxybenzaldehyde.	10	4	0.4	intel_def	3-hydroxybenzyl-alcohol dehydrogenase activity
GO:0047049	Catalysis of the reaction: NAD+ + R-2-hydroxystearate = NADH + 2-oxostearate.	10	4	0.4	intel_def	dehydrogenase activity
GO:0047080	Catalysis of the reaction: O2 + 2-oxoglutarate + deoxyuridine = CO2 + succinate + uridine.	10	4	0.4	intel_def	pyrimidine-deoxynucleoside 2'-dioxygenase activity
GO:0047095	Catalysis of the reaction: O2 + NADPH + 2-hydroxycyclohexan-1-one = H2O + NADP+ + 6-hydroxyhexan-6-olide.	15	6	0.4	intel_def	2-hydroxycyclohexanone 2-monooxygenase activity
GO:0047106	Catalysis of the reaction: NAD+ + (4-hydroxyphenyl)acetaldehyde = NADH + 4-hydroxyphenylacetate.	10	4	0.4	intel_def	4-hydroxyphenylacetaldehyde dehydrogenase activity
GO:0047109	Catalysis of the reaction: NADP+ + ethyl (S)-3-hydroxyhexanoate = NADPH + ethyl-3-oxohexanoate.	10	4	0.4	intel_def	ester dehydrogenase activity
GO:0047109	Catalysis of the reaction: NADP+ + ethyl (S)-3-hydroxyhexanoate = NADPH + ethyl-3-oxohexanoate.	10	4	0.4	intel_def	dehydrogenase activity
GO:0047131	Catalysis of the reaction: H2O + NAD+ + saccharopine = NADH + allysine + L-glutamate.	10	4	0.4	intel_def	saccharopine dehydrogenase activity
GO:0047134	Catalysis of the reaction: protein-disulfide + NAD(P)H = protein-dithiol + NAD(P).	10	4	0.4	intel_def	protein-disulphide reductase activity
GO:0047134	Catalysis of the reaction: protein-disulfide + NAD(P)H = protein-dithiol + NAD(P).	10	4	0.4	intel_def	protein-disulfide reductase activity
GO:0047161	Catalysis of the reaction: 2-hydroxymalonate + sinapoyl-CoA = sinapoyltartronate + coenzyme A.	10	4	0.4	intel_def	tartronate O-hydroxycinnamoyltransferase activity
GO:0047164	Catalysis of the reaction: biochanin-A + malonyl-CoA = 6'-malonyl-biochanin A + coenzyme A.	10	4	0.4	intel_def	isoflavone-7-O-beta-glucoside 6''-O-malonyltransferase activity
GO:0047168	Catalysis of the reaction: threo-d(s)-iso-citrate + caffeoyl-CoA = 2-caffeoylisocitrate + coenzyme A.	15	6	0.4	intel_def	isocitrate O-dihydroxycinnamoyltransferase activity
GO:0047172	Catalysis of the reaction: shikimate + coumaroyl-CoA = 4-coumaroylshikimate + coenzyme A.	10	4	0.4	intel_def	shikimate O-hydroxycinnamoyltransferase activity
GO:0047174	Catalysis of the reaction: putrescine + caffeoyl-CoA = N-caffeoylputrescine + coenzyme A.	10	4	0.4	intel_def	putrescine N-hydroxycinnamoyltransferase activity
GO:0047183	Catalysis of the reaction: anthocyanidin-3,5-diglucoside + hydroxycinnamoyl-CoA = anthocyanidin 3-glucoside-5-hydroxycinnamoylglucoside + coenzyme A.	15	6	0.4	intel_def	anthocyanin 5-aromatic acyltransferase activity
GO:0047241	Catalysis of the reaction: lipopolysaccharide + UDP-N-acetylmannosaminouronate = N-acetyl-beta-D-mannosaminouronosyl-1,4-lipopolysaccharide + UDP.	15	6	0.4	intel_def	lipopolysaccharide N-acetylmannosaminouronosyltransferase activity
GO:0047253	Catalysis of the reaction: N-acetyl-beta-D-glucosaminyl-1,6-beta-D-(N-acetyl-B-glucosaminyl-1,2)-beta-D-mannosyl-R + UDP-N-acetyl-D-glucosamine = N-acetyl-beta-D-glucosaminyl-1,6-beta-D-(N-acetyl-D-glucosaminyl-1,2-beta)-(N-acetyl-D-glucosaminyl-1,4-beta)-D-mannosyl-R + UDP.	25	10	0.4	intel_def	alpha-1 6-mannosyl-glycoprotein 4-beta-N-acetylglucosaminyltransferase activity
GO:0047253	Catalysis of the reaction: N-acetyl-beta-D-glucosaminyl-1,6-beta-D-(N-acetyl-B-glucosaminyl-1,2)-beta-D-mannosyl-R + UDP-N-acetyl-D-glucosamine = N-acetyl-beta-D-glucosaminyl-1,6-beta-D-(N-acetyl-D-glucosaminyl-1,2-beta)-(N-acetyl-D-glucosaminyl-1,4-beta)-D-mannosyl-R + UDP.	25	10	0.4	intel_def	mannosyl-glycoprotein beta-1 4-N-acetylglucosaminyl-transferase activity
GO:0047293	Catalysis of the reaction: p-hydroxybenzoate + solanesyl pyrophosphate = nonaprenyl-4-hydroxybenzoate + pyrophosphate.	10	4	0.4	intel_def	4-hydroxybenzoate nonaprenyltransferase activity
GO:0047294	Catalysis of the reaction: sn-glyceryl phosphate + geranylgeranyl-PP = sn-3-O-(geranylgeranyl)glyceryl 1-phosphate + diphosphate.	15	6	0.4	intel_def	phosphoglycerol geranylgeranyltransferase activity
GO:0047298	Catalysis of the reaction: 2-oxoglutarate + (S)-3-amino-2-methylpropanoate = L-glutamate + methylmalonate-semialdehyde.	15	6	0.4	intel_def	transaminase activity
GO:0047298	Catalysis of the reaction: 2-oxoglutarate + (S)-3-amino-2-methylpropanoate = L-glutamate + methylmalonate-semialdehyde.	15	6	0.4	intel_def	aminotransferase activity
GO:0047302	Catalysis of the reaction: 2-oxoglutarate + UDP-2-acetamido-4-amino-2,4,6-trideoxyglucose = L-glutamate + UDP-2-acetamido-4-dehydro-2,6-dideoxyglucose.	20	8	0.4	intel_def	UDP-4-amino-2-acetamido-2 4 6-trideoxyglucose aminotransferase activity
GO:0047302	Catalysis of the reaction: 2-oxoglutarate + UDP-2-acetamido-4-amino-2,4,6-trideoxyglucose = L-glutamate + UDP-2-acetamido-4-dehydro-2,6-dideoxyglucose.	20	8	0.4	intel_def	UDP-2-acetamido-4-amino-2 4 6-trideoxyglucose transaminase activity
GO:0047302	Catalysis of the reaction: 2-oxoglutarate + UDP-2-acetamido-4-amino-2,4,6-trideoxyglucose = L-glutamate + UDP-2-acetamido-4-dehydro-2,6-dideoxyglucose.	20	8	0.4	intel_def	UDP-4-amino-2-acetamido-2 4 6-trideoxyglucose transaminase activity
GO:0047387	Catalysis of the reaction: H2O + serine phosphoethanolamine = phosphoryl-ethanolamine + L-serine.	10	4	0.4	intel_def	serine-ethanolaminephosphate phosphodiesterase activity
GO:0047394	Catalysis of the reaction: H2O + 1-(sn-glycero-3-phospho)-1D-myoinositol = 1D-myo-inositol 1-phosphate + glycerol.	20	8	0.4	intel_def	glycerophosphoinositol inositolphosphodiesterase activity
GO:0047394	Catalysis of the reaction: H2O + 1-(sn-glycero-3-phospho)-1D-myoinositol = 1D-myo-inositol 1-phosphate + glycerol.	20	8	0.4	intel_def	1 2-cyclic-inositol-phosphate phosphodiesterase activity
GO:0047404	Catalysis of the reaction: H2O + 3-D-glucuronosyl-N2-,6-disulfo-beta-D-glucosamine = glucuronate + N2-,6-disulfo-D-glucosamine.	15	6	0.4	intel_def	glucuronosyl-disulfoglucosamine glucuronidase activity
GO:0047404	Catalysis of the reaction: H2O + 3-D-glucuronosyl-N2-,6-disulfo-beta-D-glucosamine = glucuronate + N2-,6-disulfo-D-glucosamine.	15	6	0.4	intel_def	glucuronosyl-disulphoglucosamine glucuronidase activity
GO:0047428	Catalysis of the reaction: 2 H2O + 4-chlorophenylacetonitrile = 4-chlorophenylacetate + NH3.	10	4	0.4	intel_def	arylacetonitrilase activity
GO:0047437	Catalysis of the reaction: 4-oxalocrotonate = CO2 + 2-oxopent-4-enoate.	10	4	0.4	intel_def	4-oxalocrotonate decarboxylase activity
GO:0047446	Catalysis of the reaction: (1-hydroxycyclohexan-1-yl)acetyl-CoA = cyclohexanone + acetyl-CoA.	10	4	0.4	intel_def	lyase activity
GO:0047459	Catalysis of the reaction: L-3-aminobutyryl-CoA = NH3 + crotonyl-CoA.	10	4	0.4	intel_def	3-aminobutyryl-CoA ammonia-lyase activity
GO:0047461	Catalysis of the reaction: trans,trans-farnesyl diphosphate = pyrophosphate + (+)-delta-cadinene.	10	4	0.4	intel_def	synthase activity
GO:0047472	Catalysis of the reaction: 2-carboxy-2,5-dihydro-5-oxofuran-2-acetate = 3-carboxy-cis,cis-muconate.	15	6	0.4	intel_def	3-carboxy-cis cis-muconate cycloisomerase activity
GO:0047487	Catalysis of the reaction: 4-(4-deoxy-beta-D-gluc-4-enuronosyl)-D-galacturonate = 25-dehydro-4-deoxy-D-glucuronate.	15	6	0.4	intel_def	oligogalacturonide lyase activity
GO:0047505	Catalysis of the reaction: (-)-menthol + NADPH + H+ + O2 = p-menthane-3,8-diol + NADP+ + H2O.	15	6	0.4	intel_def	monooxygenase activity
GO:0047520	Catalysis of the reaction: 11-cis-retinyl palmitate + H2O = 11-cis-retinol + palmitate.	10	4	0.4	intel_def	11-cis-retinyl-palmitate hydrolase activity
GO:0047543	Catalysis of the reaction: hexadecanal + NADP+ = 2-trans-hexadecenal + NADPH + H+.	10	4	0.4	intel_def	2-hexadecenal reductase activity
GO:0047550	Catalysis of the reaction: 2-hydroxyadipate + NAD+ = 2-oxoadipate + NADH + H+.	10	4	0.4	intel_def	2-oxoadipate reductase activity
GO:0047554	Catalysis of the reaction: 2-pyrone-4,6-dicarboxylate + H2O = 4-carboxy-2-hydroxyhexa-2,4-dienedioate.	15	6	0.4	intel_def	2-pyrone-4 6-dicarboxylate lactonase activity
GO:0047559	Catalysis of the reaction: 3-dehydro-L-gulonate + NAD(P)+ = (4R,5S)-4,5,6-trihydroxy-2,3-dioxohexanoate + NAD(P)H + H+.	20	8	0.4	intel_def	3-dehydro-L-gulonate 2-dehydrogenase activity
GO:0047565	Catalysis of the reaction: 3-hydroxypropanoate + NAD+ = 3-oxopropanoate + NADH + H+.	10	4	0.4	intel_def	3-hydroxypropionate dehydrogenase activity
GO:0047567	Catalysis of the reaction: 3-methyloxindole + NADP+ = 3-methyleneoxindole + NADPH + H+.	10	4	0.4	intel_def	3-methyleneoxindole reductase activity
GO:0047574	Catalysis of the reaction: 4-acetamidobutanoyl + H2O = acetate + 4-aminobutanoyl-CoA.	10	4	0.4	intel_def	4-acetamidobutyryl-CoA deacetylase activity
GO:0047579	Catalysis of the reaction: (S)-2-hydroxy-2-(4-hydroxyphenyl)acetate + O2 = 4-hydroxybenzaldehyde + CO2 + H2O2.	15	6	0.4	intel_def	4-hydroxymandelate oxidase activity
GO:0047600	Catalysis of the reaction: CDP-abequose + D-mannosyl-L-rhamnosyl-D-galactose-1-diphospholipid = CDP + D-abequosyl-D-mannosyl-rhamnosyl-D-galactose-1-diphospholipid.	15	6	0.4	intel_def	abequosyltransferase activity
GO:0047626	Catalysis of the reaction: H2O + S-adenosyl-L-methionine = L-homoserine + methylthioadenosine.	10	4	0.4	intel_def	adenosylmethionine hydrolase activity
GO:0047660	Catalysis of the reaction: N-amidino-L-aspartate + H2O = L-aspartate + urea.	10	4	0.4	intel_def	amidinoaspartase activity
GO:0047684	Catalysis of the reaction: UDP-glucose + an arylamine = UDP + an N-D-glucosylarylamine.	10	4	0.4	intel_def	arylamine glucosyltransferase activity
GO:0047702	Catalysis of the reaction: (3S)-3,6-diaminohexanoate = (3S,5S)-3,5-diaminohexanoate.	10	4	0.4	intel_def	beta-lysine 5 6-aminomutase activity
GO:0047702	Catalysis of the reaction: (3S)-3,6-diaminohexanoate = (3S,5S)-3,5-diaminohexanoate.	10	4	0.4	intel_def	b-lysine 5 6-aminomutase activity
GO:0047718	Catalysis of the reaction: indan-1-ol + NAD(P)+ = indanone + NAD(P)H + H+.	10	4	0.4	intel_def	indanol dehydrogenase activity
GO:0047757	Catalysis of the reaction: chondroitin D-glucuronate = dermatan L-iduronate.	10	4	0.4	intel_def	chondroitin-glucuronate 5-epimerase activity
GO:0047758	Catalysis of the reaction: ATP + 2-methylpropanoate = ADP + 2-methylpropanoyl phosphate.	10	4	0.4	intel_def	branched-chain-fatty-acid kinase activity
GO:0047768	Catalysis of the reaction: 3-carboxy-2,5-dihydro-5-oxofuran-2-acetate = 3-carboxy-cis,cis-muconate.	15	6	0.4	intel_def	carboxy-cis cis-muconate cyclase activity
GO:0047775	Catalysis of the reaction: acetyl-CoA + citramalate = acetate + (3S)-citramalyl-CoA.	10	4	0.4	intel_def	citramalate CoA-transferase activity
GO:0047779	Catalysis of the reaction: ATP + citrate + CoA = ADP + phosphate + (3S)-citryl-CoA.	10	4	0.4	intel_def	citrate-CoA ligase activity
GO:0047791	Catalysis of the reaction: 23,24-dihydrocucurbitacin + NAD(P)+ = cucurbitacin + NAD(P)H + H+.	10	4	0.4	intel_def	cucurbitacin reductase activity
GO:0047791	Catalysis of the reaction: 23,24-dihydrocucurbitacin + NAD(P)+ = cucurbitacin + NAD(P)H + H+.	10	4	0.4	intel_def	cucurbitacin delta23-reductase activity
GO:0047791	Catalysis of the reaction: 23,24-dihydrocucurbitacin + NAD(P)+ = cucurbitacin + NAD(P)H + H+.	10	4	0.4	intel_def	cucurbitacin D23-reductase activity
GO:0047794	Catalysis of the reaction: L-arogenate + NAD+ = L-tyrosine + NADH + CO2.	10	4	0.4	intel_def	cyclohexadienyl dehydrogenase activity
GO:0047800	Catalysis of the reaction: cysteamine + O2 = hypotaurine.	5	2	0.4	intel_def	cysteamine dioxygenase activity
GO:0047836	Catalysis of the reaction: malonyl-CoA + D-tryptophan = CoA + N2-malonyl-D-tryptophan.	10	4	0.4	intel_def	D-tryptophan N-malonyltransferase activity
GO:0047842	Catalysis of the reaction: 3-dehydro-L-gulonate = L-xylulose + CO2.	10	4	0.4	intel_def	dehydro-L-gulonate decarboxylase activity
GO:0047864	Catalysis of the reaction: N,N-dimethylaniline N-oxide = N-methylaniline + formaldehyde.	10	4	0.4	intel_def	dimethylaniline-N-oxide aldolase activity
GO:0047866	Catalysis of the reaction: N,N-dimethylglycine + H2O + O2 = sarcosine + formaldehyde + H2O2.	10	4	0.4	intel_def	dimethylglycine oxidase activity
GO:0047871	Catalysis of the reaction: N,6-O-disulfo-D-glucosamine + H2O = N-sulfo-D-glucosamine + SO4(2-) (sulfate).	15	6	0.4	intel_def	disulphoglucosamine-6-sulphatase activity
GO:0047871	Catalysis of the reaction: N,6-O-disulfo-D-glucosamine + H2O = N-sulfo-D-glucosamine + SO4(2-) (sulfate).	15	6	0.4	intel_def	disulfoglucosamine-6-sulfatase activity
GO:0047885	Catalysis of the reaction: 2-trans,6-trans-farnesol = 2-cis,6-trans-farnesol.	10	4	0.4	intel_def	farnesol 2-isomerase activity
GO:0047902	Catalysis of the reaction: N-formyl-L-aspartate + H2O = formate + L-aspartate.	10	4	0.4	intel_def	formylaspartate deformylase activity
GO:0047926	Catalysis of the reaction: geranyl diphosphate = (+)-bornyl diphosphate.	5	2	0.4	intel_def	geranyl-diphosphate cyclase activity
GO:0047932	Catalysis of the reaction: acetyl-CoA + D-glucosamine = CoA + N-acetyl-D-glucosamine.	10	4	0.4	intel_def	glucosamine N-acetyltransferase activity
GO:0047939	Catalysis of the reaction: L-gulonate + NADP+ = D-glucuronate + NADPH.	10	4	0.4	intel_def	L-glucuronate reductase activity
GO:0047939	Catalysis of the reaction: L-gulonate + NADP+ = D-glucuronate + NADPH.	10	4	0.4	intel_def	glucuronate reductase activity
GO:0047965	Catalysis of the reaction: palmitoyl-CoA + mucus glycoprotein = CoA + O-palmitoylglycoprotein.	10	4	0.4	intel_def	glycoprotein O-fatty-acyltransferase activity
GO:0047984	Catalysis of the reaction: (-)-1-hydroxy-1,2,4-butanetricarboxylate + NAD+ = 2-oxoadipate + CO2 + NADH.	15	6	0.4	intel_def	homoisocitrate dehydrogenase activity
GO:0047996	Catalysis of the reaction: L-2-hydroxyphytanate + O2 = 2-oxophytanate + H2O2.	10	4	0.4	intel_def	hydroxyphytanate oxidase activity
GO:0047997	Catalysis of the reaction: hydroxypyruvate = glycolaldehyde + CO2.	5	2	0.4	intel_def	hydroxypyruvate decarboxylase activity
GO:0048052	The specialization of organization of the R1 and R6 photoreceptors.	5	2	0.4	intel_def	R1 R6 differentiation
GO:0048054	The specialization of organization of the R2 and R5 photoreceptors.	5	2	0.4	intel_def	R2 R5 differentiation
GO:0048056	The specialization of organization of the R3 and R4 photoreceptors.	5	2	0.4	intel_def	R3 R4 differentiation
GO:0050036	Catalysis of the reaction: L-threonate + NAD+ = 3-dehydro-L-threonate + NADH.	10	4	0.4	intel_def	L-threonate 3-dehydrogenase activity
GO:0050090	Catalysis of the reaction: D-mannonate + NAD(P)+ = D-mannuronate + NAD(P)H + H+.	10	4	0.4	intel_def	mannuronate reductase activity
GO:0050104	Catalysis of the reaction: L-gulonate + NAD+ = 3-dehydro-L-gulonate + NADH.	10	4	0.4	intel_def	L-gulonate 3-dehydrogenase activity
GO:0050113	Catalysis of the reaction: myo-inositol + O2 = D-glucuronate + H2O.	10	4	0.4	intel_def	myo-inositol oxygenase activity
GO:0050113	Catalysis of the reaction: myo-inositol + O2 = D-glucuronate + H2O.	10	4	0.4	intel_def	inositol oxygenase activity
GO:0050120	Catalysis of the reaction: H2O + NAD+ + N-acetyl-D-glucosamine = NADH + N-Acetyl-D-glucosaminate.	10	4	0.4	intel_def	N-acetylhexosamine 1-dehydrogenase activity
GO:0050122	Catalysis of the reaction: H2O + O2 + N-acetyl-D-glucosamine = H2O2 + N-Acetyl-D-glucosaminate.	10	4	0.4	intel_def	N-acylhexosamine oxidase activity
GO:0050144	Catalysis of the reaction: 2-deoxy-D-ribosyl-base1 + base2 = 2-deoxy-D-ribosyl-base2 + base1.	10	4	0.4	intel_def	nucleoside deoxyribosyltransferase activity
GO:0050154	Catalysis of the reaction: ATP + guanidinoethyl methyl phosphate = ADP + N'-phosphoguanidinoethyl methylphosphate.	10	4	0.4	intel_def	opheline kinase activity
GO:0050173	Catalysis of the reaction: ATP + L-phenylalanine = diphosphate + N-adenylyl-L-phenylalanine.	10	4	0.4	intel_def	phenylalanine adenylyltransferase activity
GO:0050175	Catalysis of the reaction: L-phenylalanine + H2O + NAD+ = phenylpyruvate + NH3 + NADH.	10	4	0.4	intel_def	phenylalanine dehydrogenase activity
GO:0050177	Catalysis of the reaction: phenylpyruvate = phenylacetaldehyde + CO2.	5	2	0.4	intel_def	phenylpyruvate decarboxylase activity
GO:0050184	Catalysis of the reaction: 1-acyl-2-oleoyl-sn-glycero-3-phosphocholine + NAD+ = 1-acyl-2-linoleoyl-sn-glycero-3-phosphocholine + NADH.	15	6	0.4	intel_def	phosphatidylcholine desaturase activity
GO:0050232	Catalysis of the reaction: putrescine + O2 + H2O = 4-aminobutanal + NH3 + H2O2.	10	4	0.4	intel_def	putrescine oxidase activity
GO:0050259	Catalysis of the reaction: D-ribose + NADP+ + H2O = D-ribonate + NADPH.	10	4	0.4	intel_def	ribose 1-dehydrogenase activity
GO:0050278	Catalysis of the reaction: sedoheptulose 1,7-bisphosphate + H2O = sedoheptulose 7-phosphate + phosphate.	10	4	0.4	intel_def	sedoheptulose-bisphosphatase activity
GO:0050293	Catalysis of the reaction: testololactone + H2O = testolate.	5	2	0.4	intel_def	steroid-lactonase activity
GO:0050296	Catalysis of the reaction: stipitatonate = stipitatate + CO2.	5	2	0.4	intel_def	stipitatonate decarboxylase activity
GO:0050303	Catalysis of the reaction: H2O + NAD+ + L-lysine = NH3 + NADH + allysine.	10	4	0.4	intel_def	lysine 6-dehydrogenase activity
GO:0050321	Catalysis of the reaction: ATP + tau-protein = ADP + O-phospho-tau-protein.	10	4	0.4	intel_def	tau-protein kinase activity
GO:0050321	Catalysis of the reaction: ATP + tau-protein = ADP + O-phospho-tau-protein.	10	4	0.4	intel_def	[Tau protein] kinase activity
GO:0050351	Catalysis of the reaction: trimetaphosphate + H2O = triphosphate.	5	2	0.4	intel_def	trimetaphosphatase activity
GO:0050374	Catalysis of the reaction: UDP-D-galacturonate = UDP-L-arabinose + CO2.	10	4	0.4	intel_def	UDP-galacturonate decarboxylase activity
GO:0050415	Catalysis of the reaction: N-formimidoyl-L-glutamate + H2O = L-glutamate + formamide.	10	4	0.4	intel_def	formiminoglutamase activity
GO:0050415	Catalysis of the reaction: N-formimidoyl-L-glutamate + H2O = L-glutamate + formamide.	10	4	0.4	intel_def	formimidoylglutamase activity
GO:0050449	Catalysis of the reaction: geranylgeranyl diphosphate = casbene + diphosphate.	5	2	0.4	intel_def	casbene synthase activity
GO:0050465	Catalysis of the reaction: 4-(hydroxyamino)quinoline N-oxide + 2 NAD(P)+ + H2O = 4-nitroquinoline N-oxide + 2 NAD(P)H + 2 H+.	15	6	0.4	intel_def	nitroquinoline-N-oxide reductase activity
GO:0050467	Catalysis of the reaction: 2-trans,6-trans-farnesyl diphosphate = pentalenene + diphosphate.	10	4	0.4	intel_def	pentalenene synthase activity
GO:0050474	Catalysis of the reaction: 4-(2-aminoethyl)benzene-1,2-diol + 4-hydroxyphenylacetaldehyde = (S)-norcoclaurine + H2O.	15	6	0.4	intel_def	synthase activity
GO:0050480	Catalysis of the reaction: (S)-3-(5-oxo-4,5-dihydro-3H-imidazol-4-yl)propanoate + H2O = H+ + N-formimidoyl-L-glutamate.	20	8	0.4	intel_def	imidazolonepropionase activity
GO:0050534	Catalysis of the reaction: 3-deoxyoctulosonyl-lipopolysaccharide + H2O = 3-deoxyoctulosonic acid + lipopolysaccharide.	10	4	0.4	intel_def	3-deoxyoctulosonase activity
GO:0050535	Catalysis of the reaction: a 6-O-(beta-D-xylopyranosyl)-beta-D-glucopyranoside + H2O = 6-O-(beta-D-xylopyranosyl)-beta-D-glucopyranose + an alcohol.	15	6	0.4	intel_def	beta-primeverosidase activity
GO:0050535	Catalysis of the reaction: a 6-O-(beta-D-xylopyranosyl)-beta-D-glucopyranoside + H2O = 6-O-(beta-D-xylopyranosyl)-beta-D-glucopyranose + an alcohol.	15	6	0.4	intel_def	b-primeverosidase activity
GO:0050540	Catalysis of the reaction: 2-aminomuconate + H2O = 4-oxalocrotonate + NH3.	10	4	0.4	intel_def	2-aminomuconate deaminase activity
GO:0050550	Catalysis of the reaction: geranyl diphosphate = pinene + diphosphate.	5	2	0.4	intel_def	pinene synthase activity
GO:0050551	Catalysis of the reaction: geranyl diphosphate = myrcene + diphosphate.	5	2	0.4	intel_def	myrcene synthase activity
GO:0050554	Catalysis of the reaction: (+)-copalyl diphosphate = (-)-abietadiene + diphosphate.	5	2	0.4	intel_def	abietadiene synthase activity
GO:0050559	Catalysis of the reaction: geranylgeranyl diphosphate = (+)-copalyl diphosphate.	5	2	0.4	intel_def	copalyl diphosphate synthase activity
GO:0050578	Catalysis of the reaction: (S)-3-sulfolactate + NAD(P)+ = 3-sulfopyruvate + NAD(P)H + H+.	10	4	0.4	intel_def	dehydrogenase activity
GO:0050590	Catalysis of the reaction: desacetoxyvindoline + 2-oxoglutarate + O2 = desacetylvindoline + succinate + CO2.	10	4	0.4	intel_def	desacetoxyvindoline 4-hydroxylase activity
GO:0050616	Catalysis of the reaction: loganin + NADPH + H+ + O2 = secologanin + NADP+ + 2 H2O.	10	4	0.4	intel_def	secologanin synthase activity
GO:0050624	Catalysis of the reaction: 1,2-dihydrovomilenine + NADP+ = vomilenine + NADPH + H+.	10	4	0.4	intel_def	vomilenine reductase activity
GO:0050630	Catalysis of the reaction: S-adenosyl-L-methionine + isoeugenol = S-adenosyl-L-homocysteine + isomethyleugenol.	10	4	0.4	intel_def	O-methyltransferase activity
GO:0050630	Catalysis of the reaction: S-adenosyl-L-methionine + isoeugenol = S-adenosyl-L-homocysteine + isomethyleugenol.	10	4	0.4	intel_def	isoeugenol O-methyltransferase activity
GO:0050633	Catalysis of the reaction: myristoyl-CoA + acetyl-CoA = 3-oxopalmitoyl-CoA + CoA.	10	4	0.4	intel_def	acetyl-CoA C-myristoyltransferase activity
GO:0050644	Catalysis of the reaction: cis-p-coumarate + UDP-D-glucose = UDP + 4'-O-beta-D-glucosyl-cis-p-coumarate.	15	6	0.4	intel_def	cis-p-coumarate glucosyltransferase activity
GO:0050695	Catalysis of the reaction: benzoylformate = benzaldehyde + CO2.	5	2	0.4	intel_def	phenylglyoxylate decarboxylase activity
GO:0050695	Catalysis of the reaction: benzoylformate = benzaldehyde + CO2.	5	2	0.4	intel_def	benzoylformate decarboxylase activity
GO:0050984	The posttranslational sulfation of peptidyl-serine to form peptidyl-O-sulfo-L-serine.	10	4	0.4	intel_def	peptidyl-serine sulfation
GO:0050985	The posttranslational sulfation of peptidyl-threonine to form peptidyl-O-sulfo-L-threonine.	10	4	0.4	intel_def	peptidyl-threonine sulfation
GO:0050992	The formation from simpler components of dimethylallyl diphosphate.	5	2	0.4	intel_def	DPP biosynthesis
GO:0050992	The formation from simpler components of dimethylallyl diphosphate.	5	2	0.4	intel_def	dimethylallyl pyrophosphate biosynthesis
GO:0050992	The formation from simpler components of dimethylallyl diphosphate.	5	2	0.4	intel_def	dimethylallyl diphosphate biosynthesis
GO:0008116	Catalysis of the reaction: (5Z,13E)-(15S)-9-alpha,11-alpha-epidioxy-15-hydroxyprosta-5,13-dienoate = (5Z,13E)-(15S)-6,9-alpha-epoxy-11-alpha,15-dihydroxyprosta-5,13-dienoate.	22	9	0.409091	intel_def	prostacyclin synthase
GO:0008116	Catalysis of the reaction: (5Z,13E)-(15S)-9-alpha,11-alpha-epidioxy-15-hydroxyprosta-5,13-dienoate = (5Z,13E)-(15S)-6,9-alpha-epoxy-11-alpha,15-dihydroxyprosta-5,13-dienoate.	22	9	0.409091	intel_def	cytochrome P450 CYP8A1
GO:0008116	Catalysis of the reaction: (5Z,13E)-(15S)-9-alpha,11-alpha-epidioxy-15-hydroxyprosta-5,13-dienoate = (5Z,13E)-(15S)-6,9-alpha-epoxy-11-alpha,15-dihydroxyprosta-5,13-dienoate.	22	9	0.409091	intel_def	prostaglandin-I synthase activity
GO:0008118	Catalysis of the reaction: CMP-N-acetylneuraminate + beta-D-galactosyl-1,4-N-acetyl-D-glucosaminyl-glycoprotein = CMP + alpha-N-acetylneuraminyl-2,3-beta-D-galactosyl-1,4-N-acetyl-D-glucosaminyl-glycoprotein.	22	9	0.409091	intel_def	N-acetyllactosaminide alpha-2 3-sialyltransferase activity
GO:0016690	Catalysis of the reaction: 1,2-bis(3,4-dimethoxyphenyl)propane-1,3-diol + H2O2 = veratraldehyde + 1-(3,4-dimethylphenyl)ethane-1,2-diol + 4 H2O.	22	9	0.409091	intel_def	diarylpropane peroxidase activity
GO:0016690	Catalysis of the reaction: 1,2-bis(3,4-dimethoxyphenyl)propane-1,3-diol + H2O2 = veratraldehyde + 1-(3,4-dimethylphenyl)ethane-1,2-diol + 4 H2O.	22	9	0.409091	intel_def	ligninase
GO:0018024	Catalysis of the reaction: S-adenosyl-L-methionine + histone L-lysine = S-adenosyl-L-homocysteine + histone N6-methyl-L-lysine. The methylation of peptidyl-lysine in histones forms N6-methyl-L-lysine, N6,N6-dimethyl-L-lysine and N6,N6,N6-trimethyl-L-lysine derivatives.	22	9	0.409091	intel_def	histone-lysine N-methyltransferase activity
GO:0018514	Catalysis of the reaction: cis-4,5-dihydroxycyclohexa-1(6),2-diene-1,4-dicarboxylate + NAD+ = 3,4-dihydroxybenzoate + CO2 + NADH + H+.	22	9	0.409091	intel_def	terephthalate 1 2-cis-dihydrodiol dehydrogenase activity
GO:0018770	Catalysis of the reaction: 6-oxo-2-hydroxy-7-(4'-chlorophenyl)-3,8,8-trichloroocta-2E,4E,7-trienoate + H2O = 2-(4'-chlorophenyl)-3,3-dichloropropenoate.	22	9	0.409091	intel_def	8 8-trichloroocta-2E 4E 7-trienoate hydrolase activity
GO:0047290	Catalysis of the reaction: alpha-N-acetylneuraminyl-2,3-beta-D-galactosyl-1,3-N-acetyl-D-galactosaminyl-R + CMP-N-acetylneuraminate = alpha-N-acetylneuraminyl-2,3-beta-D-galactosyl-1,3-(alpha-N-acetylneuraminyl-2,6)-N-acetyl-D-galactosaminyl-R + CMP.	22	9	0.409091	intel_def	alpha-N-acetylneuraminyl-2 3-alpha-galactosyl-1 3-N-acetyl-galactosaminide alpha-2 6-sialyltransferase activity
GO:0047290	Catalysis of the reaction: alpha-N-acetylneuraminyl-2,3-beta-D-galactosyl-1,3-N-acetyl-D-galactosaminyl-R + CMP-N-acetylneuraminate = alpha-N-acetylneuraminyl-2,3-beta-D-galactosyl-1,3-(alpha-N-acetylneuraminyl-2,6)-N-acetyl-D-galactosaminyl-R + CMP.	22	9	0.409091	intel_def	alpha-2 6-sialyltransferase activity
GO:0000388	Rearrangement of the pre-catalytic spliceosome containing U4 (or U4atac) and U1 (or U11) snRNPs to unpair U4 (or U4atac) from U6 (or U6atac) and release it from the spliceosomal complex along with U1 (or U11).	17	7	0.411765	intel_def	spliceosome conformational change to release U4 and U1
GO:0001522	Rotation of the C1'-N-1 glycosidic bond of uridine in RNA to a C1'-C5. This posttranscriptional base modification occurs in tRNA, rRNA, and snRNAs.	17	7	0.411765	intel_def	pseudouridine synthesis
GO:0001522	Rotation of the C1'-N-1 glycosidic bond of uridine in RNA to a C1'-C5. This posttranscriptional base modification occurs in tRNA, rRNA, and snRNAs.	17	7	0.411765	intel_def	pseudouridylation
GO:0003807	Catalysis of the selective cleavage of Arg-Xaa and Lys-Xaa bonds, including Lys-Arg and Arg-Ser bonds in (human) kininogen to release bradykinin.	17	7	0.411765	intel_def	plasma kallikrein activity
GO:0003893	Catalysis of the reaction: deoxynucleoside triphosphate + DNA(n) = diphosphate + DNA(n+1). Cannot initiate a chain de novo. Requires a primer, which may be DNA or RNA.	17	7	0.411765	intel_def	epsilon DNA polymerase activity
GO:0003976	Catalysis of the reaction: UDP-N-acetyl-D-glucosamine + lysosomal-enzyme D-mannose = UMP + lysosomal-enzyme N-acetyl-D-glucosaminyl-phospho-D-mannose.	17	7	0.411765	intel_def	UDP-N-acetylglucosamine-lysosomal-enzyme N-acetylglucosaminephosphotransferase activity
GO:0004080	Catalysis of the reaction: ATP + biotin + apo-(propanoyl-CoA:carbon-dioxide ligase (ADP-forming)) = AMP + diphosphate + (propanoyl-CoA:carbon-dioxide ligase (ADP-forming)).	17	7	0.411765	intel_def	biotin-[propionyl-CoA-carboxylase ligase activity
GO:0008697	Catalysis of the reaction: 4-deoxy-L-threo-5-hexosulose uronate = 3-deoxy-D-glycero-2,5-hexodiulosonate.	17	7	0.411765	intel_def	4-deoxy-L-threo-5-hexosulose-uronate ketol-isomerase activity
GO:0008760	Catalysis of the reaction: phosphoenolpyruvate + UDP-N-acetyl-D-glucosamine = phosphate + UDP-N-acetyl-3-O-(1-carboxyvinyl)-D-glucosamine.	17	7	0.411765	intel_def	UDP-N-acetylglucosamine 1-carboxyvinyltransferase activity
GO:0008963	Catalysis of the reaction: UDP-N-acetylmuramoyl-L-alanyl-D-glutamyl-L-lysyl-D-alanyl-D-alanine + undecaprenyl phosphate = UMP + N-acetylmuramoyl-L-alanyl-D-glutamyl-L-lysyl-D-alanyl-D-alanine-diphosphoundecaprenol.	17	7	0.411765	intel_def	phospho-N-acetylmuramoyl-pentapeptide-transferase activity
GO:0009016	Catalysis of the reaction: N-succinyl-L-2,6-diaminoheptanedioate + 2-oxoglutarate = N-succinyl-L-2-amino-6-oxoheptanedioate + L-glutamate.	17	7	0.411765	intel_def	succinyldiaminopimelate aminotransferase activity
GO:0009016	Catalysis of the reaction: N-succinyl-L-2,6-diaminoheptanedioate + 2-oxoglutarate = N-succinyl-L-2-amino-6-oxoheptanedioate + L-glutamate.	17	7	0.411765	intel_def	succinyldiaminopimelate transaminase activity
GO:0009102	The formation from simpler components of biotin, cis-tetrahydro-2-oxothieno(3,4-d)imidazoline-4-valeric acid.	17	7	0.411765	intel_def	biotin biosynthesis
GO:0009102	The formation from simpler components of biotin, cis-tetrahydro-2-oxothieno(3,4-d)imidazoline-4-valeric acid.	17	7	0.411765	intel_def	vitamin H biosynthesis
GO:0009354	An enzyme complex that catalyzes the transfer of succinyl-CoA to dihydrolipoamide to form S-succinyldihydrolipoamide. The enzyme is a component of the multienzyme 2-oxoglutarate dehydrogenase complex.	17	7	0.411765	intel_def	dihydrolipoamide S-succinyltransferase complex
GO:0016158	Catalysis of the reaction: myo-inositol hexakisphosphate + H2O = D-myo-inositol 1,2,4,5,6-pentakisphosphate + phosphate.	17	7	0.411765	intel_def	3-phytase activity
GO:0016258	The generation, in the Golgi apparatus, of side chain diversity from high mannose Man5GlcNAc2-Asn N-glycans by specific glycosyltransferases and glycosidases.	17	7	0.411765	intel_def	N-glycan diversification
GO:0018003	The acetylation of the peptidyl-lysine of proteins to form the derivative peptidyl-N6-acetyl-L-lysine; catalyzed by tubulin N-acetyltransferase (GO:0019799).	17	7	0.411765	intel_def	peptidyl-lysine N6-acetylation
GO:0018400	The posttranslational modification of peptidyl-proline to form 3-hydroxy-L-proline; catalyzed by procollagen-proline 3-dioxygenase (GO:0019797).	17	7	0.411765	intel_def	peptidyl-proline hydroxylation to 3-hydroxy-L-proline
GO:0018473	Catalysis of the reaction: cis-2-methyl-5-isopropylhexa-2,5-dienal + NAD+ + H2O = NADH + H+ + cis-2-methyl-5-isopropylhexa-2,5-dienoic acid.	17	7	0.411765	intel_def	cis-2-methyl-5-isopropylhexa-2 5-dienal dehydrogenase activity
GO:0018475	Catalysis of the reaction: trans-2-methyl-5-isopropylhexa-2,5-dienal + NAD+ + H2O = NADH + H+ + trans-2-methyl-5-isopropylhexa-2,5-dienoic acid.	17	7	0.411765	intel_def	trans-2-methyl-5-isopropylhexa-2 5-dienal dehydrogenase activity
GO:0018537	Catalysis of the reaction: N5,N10-methylenetetrahydromethanopterin + reduced coenzyme F420 = 5-methyl-5,6,7,8-tetrahydromethanopterin + coenzyme F420.	17	7	0.411765	intel_def	coenzyme F420-dependent N5 N10-methenyltetrahydromethanopterin reductase activity
GO:0018537	Catalysis of the reaction: N5,N10-methylenetetrahydromethanopterin + reduced coenzyme F420 = 5-methyl-5,6,7,8-tetrahydromethanopterin + coenzyme F420.	17	7	0.411765	intel_def	methylenetetrahydromethanopterin reductase
GO:0018673	Catalysis of the reaction: 2-aminobenzoyl-CoA + 2 NADPH + 2 H+ + O2 = 2-amino-5-oxocyclohex-1-enecarboxyl-CoA + H2O + 2 NADP.	17	7	0.411765	intel_def	anthraniloyl-CoA monooxygenase activity
GO:0018767	Catalysis of the reaction: 2-hydroxy-6-oxo-7-methylocta-2,4-dienoate + H2O = cis-2-hydroxypenta-2,4-dienoate + isobutyrate.	17	7	0.411765	intel_def	2-hydroxy-6-oxo-7-methylocta-2 4-dienoate hydrolase activity
GO:0018827	Catalysis of the reaction: 1-chloro-2,2-bis(4'-chlorophenyl)ethane (DDMS) = HCl + unsym-bis(4'-chlorophenyl)ethylene (DDNU).	17	7	0.411765	intel_def	1-chloro-2 dehydrochlorinase activity
GO:0018827	Catalysis of the reaction: 1-chloro-2,2-bis(4'-chlorophenyl)ethane (DDMS) = HCl + unsym-bis(4'-chlorophenyl)ethylene (DDNU).	17	7	0.411765	intel_def	DDMS dehydrochlorinase
GO:0018829	Catalysis of the reaction: 1,1-dichloro-2,2-bis(4'-chlorophenyl)ethane (DDD) = HCl + 1-chloro-2,2-bis(4'-chlorophenyl)ethylene (DDMU).	17	7	0.411765	intel_def	1 1-dichloro-2 dehydrochlorinase activity
GO:0018829	Catalysis of the reaction: 1,1-dichloro-2,2-bis(4'-chlorophenyl)ethane (DDD) = HCl + 1-chloro-2,2-bis(4'-chlorophenyl)ethylene (DDMU).	17	7	0.411765	intel_def	DDD dehydrochlorinase
GO:0042367	The breakdown into simpler components of biotin, cis-tetrahydro-2-oxothieno(3,4-d)imidazoline-4-valeric acid.	17	7	0.411765	intel_def	biotin catabolism
GO:0042367	The breakdown into simpler components of biotin, cis-tetrahydro-2-oxothieno(3,4-d)imidazoline-4-valeric acid.	17	7	0.411765	intel_def	vitamin H catabolism
GO:0042858	The formation from simpler components of the siderophore chrysobactin (alpha-N-(2,3-dihydroxybenzoyl)-D-lysyl-L-serine).	17	7	0.411765	intel_def	chrysobactin biosynthesis
GO:0042859	The breakdown into simpler components of the siderophore chrysobactin (alpha-N-(2,3-dihydroxybenzoyl)-D-lysyl-L-serine).	17	7	0.411765	intel_def	chrysobactin catabolism
GO:0045331	Catalysis of the reaction: coenzyme-M 7-mercaptoheptanoylthreonine-phosphate heterodisulfide + H2 = coenzyme-M + N-(7-mercaptoheptanoyl)threonine O3-phosphate.	17	7	0.411765	intel_def	heterodisulfide reductase
GO:0045331	Catalysis of the reaction: coenzyme-M 7-mercaptoheptanoylthreonine-phosphate heterodisulfide + H2 = coenzyme-M + N-(7-mercaptoheptanoyl)threonine O3-phosphate.	17	7	0.411765	intel_def	coenzyme-M-7-mercaptoheptanoylthreonine-phosphate-heterodisulfide hydrogenase activity
GO:0045331	Catalysis of the reaction: coenzyme-M 7-mercaptoheptanoylthreonine-phosphate heterodisulfide + H2 = coenzyme-M + N-(7-mercaptoheptanoyl)threonine O3-phosphate.	17	7	0.411765	intel_def	coenzyme-M-7-mercaptoheptanoylthreonine-phosphate-heterodisulphide hydrogenase activity
GO:0047282	Catalysis of the reaction: streptidine 6-phosphate + dTDP-L-dihydrostreptose = O-1,4-alpha-L-dihydrostreptosyl-streptidine 6-phosphate + dTDP.	17	7	0.411765	intel_def	dTDP-dihydrostreptose-streptidine-6-phosphate dihydrostreptosyltransferase activity
GO:0047480	Catalysis of the reaction: UDP-N-acetylmuramoyl-L-alanyl-D-glutamyl-L-lysine + ATP = phosphate + UDP-N-acetylmuramoyl-L-alanyl-D-glutamyl-L-lysyl-D-alanyl-D-alanine + ADP.	17	7	0.411765	intel_def	UDP-N-acetylmuramoyl-tripeptide-D-alanyl-D-alanine ligase activity
GO:0047480	Catalysis of the reaction: UDP-N-acetylmuramoyl-L-alanyl-D-glutamyl-L-lysine + ATP = phosphate + UDP-N-acetylmuramoyl-L-alanyl-D-glutamyl-L-lysyl-D-alanyl-D-alanine + ADP.	17	7	0.411765	intel_def	UDP-N-acetylmuramoylalanine-D-glutamyl-lysine-D-alanyl-D-alanine ligase activity
GO:0047480	Catalysis of the reaction: UDP-N-acetylmuramoyl-L-alanyl-D-glutamyl-L-lysine + ATP = phosphate + UDP-N-acetylmuramoyl-L-alanyl-D-glutamyl-L-lysyl-D-alanyl-D-alanine + ADP.	17	7	0.411765	intel_def	UDP-N-acetylmuramoylalanyl-tripeptide-D-alanyl-D-alanine ligase activity
GO:0047482	Catalysis of the reaction: UDP-N-acetylmuramoyl-L-alanyl-D-glutamate + L-lysine + ATP = phosphate + UDP-N-acetylmuramoyl-L-alanyl-D-glutamyl-L-lysine + ADP.	17	7	0.411765	intel_def	UDP-N-acetylmuramoyl-L-alanyl-D-glutamate-L-lysine ligase activity
GO:0047744	Catalysis of the reaction: 5-amino-4-chloro-2-(2,3-dihydroxyphenyl)-3(2H)-pyridazinone + O2 = 5-amino-4-chloro-2-(2-hydroxymuconoyl)-3(2H)-pyridazinone.	17	7	0.411765	intel_def	chloridazon-catechol dioxygenase activity
GO:0047763	Catalysis of the reaction: S-adenosyl-L-methionine + 3,4-dihydroxy-trans-cinnamate = S-adenosyl-L-homocysteine + 3-methoxy-4-hydroxy-trans-cinnamate.	17	7	0.411765	intel_def	caffeate O-methyltransferase activity
GO:0050533	Catalysis of the reaction: H2O + myo-inositol hexakisphosphate = phosphate + 1L-myo-inositol 1,2,3,4,6-pentakisphosphate.	17	7	0.411765	intel_def	5-phytase activity
GO:0009238	The chemical reactions and physical changes involving enterobactin, a catechol-derived siderochrome of Enterobacteria; enterobactin (N',N',N''-(2,6,10-trioxo-1,5,9-triacyclodecane-3,7,11-triyl)tris(2,3-dihydroxy)benzamide) is a self-triester of 2,3-dihydroxy-N-benzoyl-L-serine and a product of the shikimate pathway.	41	17	0.414634	intel_def	enterobactin metabolism
GO:0009238	The chemical reactions and physical changes involving enterobactin, a catechol-derived siderochrome of Enterobacteria; enterobactin (N',N',N''-(2,6,10-trioxo-1,5,9-triacyclodecane-3,7,11-triyl)tris(2,3-dihydroxy)benzamide) is a self-triester of 2,3-dihydroxy-N-benzoyl-L-serine and a product of the shikimate pathway.	41	17	0.414634	intel_def	enterochelin metabolism
GO:0000296	The directed movement of spermine, N,N-bis(3-aminopropyl)-1,4-diaminobutane, a polyamine formed by the transfer of a propylamine group from decarboxylated S-adenosylmethionine to spermidine, into, out of, within or between cells.	24	10	0.416667	intel_def	spermine transport
GO:0000907	Catalysis of the reaction: sulfonate + 2-oxoglutarate + O2 = SO3(2-) (sulfite) + aminoacetaldehyde + succinate + CO2.	12	5	0.416667	intel_def	sulfonate alpha-ketoglutarate dioxygenase
GO:0000907	Catalysis of the reaction: sulfonate + 2-oxoglutarate + O2 = SO3(2-) (sulfite) + aminoacetaldehyde + succinate + CO2.	12	5	0.416667	intel_def	sulfonate dioxygenase activity
GO:0000907	Catalysis of the reaction: sulfonate + 2-oxoglutarate + O2 = SO3(2-) (sulfite) + aminoacetaldehyde + succinate + CO2.	12	5	0.416667	intel_def	sulphonate dioxygenase activity
GO:0000908	Catalysis of the reaction: taurine + 2-oxoglutarate + O2 = SO3(2-) (sulfite) + aminoacetaldehyde + succinate + CO2.	12	5	0.416667	intel_def	alpha-ketoglutarate-dependent taurine dioxygenase
GO:0000908	Catalysis of the reaction: taurine + 2-oxoglutarate + O2 = SO3(2-) (sulfite) + aminoacetaldehyde + succinate + CO2.	12	5	0.416667	intel_def	taurine dioxygenase activity
GO:0003856	Catalysis of the reaction: 3-deoxy-arabino-heptulosonate 7-phosphate = 3-dehydroquinate + phosphate.	12	5	0.416667	intel_def	3-dehydroquinate synthase activity
GO:0003863	Catalysis of the reaction: 3-methyl-2-oxobutanoate + lipoamide = S-(2-methylpropanoyl)dihydrolipoamide + CO2.	12	5	0.416667	intel_def	3-methyl-2-oxobutanoate dehydrogenase activity
GO:0003956	Catalysis of the reaction: NAD+ + L-arginine = nicotinamide + N2-(ADP-D-ribosyl)-L-arginine.	12	5	0.416667	intel_def	ADP-ribosyltransferase activity
GO:0003979	Catalysis of the reaction: UDP-glucose + 2 NAD+ + H2O = UDP-glucuronate + 2 NADH + H+.	12	5	0.416667	intel_def	UDP-glucose 6-dehydrogenase activity
GO:0004082	Catalysis of the reaction: 3-phospho-D-glyceroyl phosphate = 2,3-bisphospho-D-glycerate.	12	5	0.416667	intel_def	bisphosphoglycerate mutase activity
GO:0004107	Catalysis of the reaction: 5-O-(1-carboxyvinyl)-3-phosphoshikimate = chorismate + phosphate.	12	5	0.416667	intel_def	chorismate synthase activity
GO:0004123	Catalysis of the reaction: L-cystathionine + H2O = L-cysteine + NH3 + 2-oxobutanoate.	12	5	0.416667	intel_def	cystathionine gamma-lyase activity
GO:0004125	Catalysis of the reaction: L-seryl-tRNA(Sec) + selenophosphate = L-selenocysteinyl-tRNA(Sec) + H2O + phosphate.	12	5	0.416667	intel_def	L-seryl-tRNASec selenium transferase activity
GO:0004125	Catalysis of the reaction: L-seryl-tRNA(Sec) + selenophosphate = L-selenocysteinyl-tRNA(Sec) + H2O + phosphate.	12	5	0.416667	intel_def	selenium transferase activity
GO:0004125	Catalysis of the reaction: L-seryl-tRNA(Sec) + selenophosphate = L-selenocysteinyl-tRNA(Sec) + H2O + phosphate.	12	5	0.416667	intel_def	selenocysteine synthase activity
GO:0004125	Catalysis of the reaction: L-seryl-tRNA(Sec) + selenophosphate = L-selenocysteinyl-tRNA(Sec) + H2O + phosphate.	12	5	0.416667	intel_def	synthase activity
GO:0004409	Catalysis of the reaction: 2-hydroxybutane-1,2,4-tricarboxylate = but-1-ene-1,2,4-tricarboxylate + H2O.	12	5	0.416667	intel_def	homoaconitate hydratase activity
GO:0004412	Catalysis of the reaction: L-homoserine + NADP+ = L-aspartate-4-semialdehyde + NADPH + H+.	12	5	0.416667	intel_def	homoserine dehydrogenase activity
GO:0004501	Catalysis of the reaction: ecdysone + donor-H2 + O2 = 20-hydroxyecdysone + acceptor + H2O.	12	5	0.416667	intel_def	ecdysone 20-monooxygenase activity
GO:0004618	Catalysis of the reaction: ATP + 3-phospho-D-glycerate = ADP + 3-phospho-D-glyceroyl phosphate.	12	5	0.416667	intel_def	phosphoglycerate kinase activity
GO:0004768	Catalysis of the reaction: stearoyl-CoA + reduced acceptor + O2 = oleoyl-CoA + acceptor + 2 H2O.	12	5	0.416667	intel_def	fatty acid desaturase
GO:0004768	Catalysis of the reaction: stearoyl-CoA + reduced acceptor + O2 = oleoyl-CoA + acceptor + 2 H2O.	12	5	0.416667	intel_def	stearoyl-CoA 9-desaturase activity
GO:0004768	Catalysis of the reaction: stearoyl-CoA + reduced acceptor + O2 = oleoyl-CoA + acceptor + 2 H2O.	12	5	0.416667	intel_def	stearoyl-CoA desaturase activity
GO:0004814	Catalysis of the reaction: ATP + L-arginine + tRNA(Arg) = AMP + diphosphate + L-arginyl-tRNA(Arg).	12	5	0.416667	intel_def	arginine-tRNA ligase activity
GO:0004814	Catalysis of the reaction: ATP + L-arginine + tRNA(Arg) = AMP + diphosphate + L-arginyl-tRNA(Arg).	12	5	0.416667	intel_def	arginyl-tRNA synthetase activity
GO:0004815	Catalysis of the reaction: ATP + L-aspartate + tRNA(Asp) = AMP + diphosphate + L-aspartyl-tRNA(Asp).	12	5	0.416667	intel_def	aspartate-tRNA ligase activity
GO:0004815	Catalysis of the reaction: ATP + L-aspartate + tRNA(Asp) = AMP + diphosphate + L-aspartyl-tRNA(Asp).	12	5	0.416667	intel_def	aspartyl-tRNA synthetase activity
GO:0004816	Catalysis of the reaction: ATP + L-asparagine + tRNA(Asn) = AMP + diphosphate + L-asparaginyl-tRNA(Asn).	12	5	0.416667	intel_def	asparagine-tRNA ligase activity
GO:0004816	Catalysis of the reaction: ATP + L-asparagine + tRNA(Asn) = AMP + diphosphate + L-asparaginyl-tRNA(Asn).	12	5	0.416667	intel_def	asparaginyl-tRNA synthetase activity
GO:0004817	Catalysis of the reaction: ATP + L-cysteine + tRNA(Cys) = AMP + diphosphate + L-cysteinyl-tRNA(Cys).	12	5	0.416667	intel_def	cysteinyl-tRNA synthetase activity
GO:0004817	Catalysis of the reaction: ATP + L-cysteine + tRNA(Cys) = AMP + diphosphate + L-cysteinyl-tRNA(Cys).	12	5	0.416667	intel_def	cysteine-tRNA ligase activity
GO:0004819	Catalysis of the reaction: ATP + L-glutamine + tRNA(Gln) = AMP + diphosphate + L-glutaminyl-tRNA(Gln).	12	5	0.416667	intel_def	glutamine-tRNA ligase activity
GO:0004819	Catalysis of the reaction: ATP + L-glutamine + tRNA(Gln) = AMP + diphosphate + L-glutaminyl-tRNA(Gln).	12	5	0.416667	intel_def	glutaminyl-tRNA synthetase activity
GO:0004822	Catalysis of the reaction: ATP + L-isoleucine + tRNA(Ile) = AMP + diphosphate + L-isoleucyl-tRNA(Ile).	12	5	0.416667	intel_def	isoleucine-tRNA ligase activity
GO:0004822	Catalysis of the reaction: ATP + L-isoleucine + tRNA(Ile) = AMP + diphosphate + L-isoleucyl-tRNA(Ile).	12	5	0.416667	intel_def	isoleucyl-tRNA synthetase activity
GO:0004824	Catalysis of the reaction: ATP + L-lysine + tRNA(Lys) = AMP + diphosphate + L-lysyl-tRNA(Lys).	12	5	0.416667	intel_def	lysine-tRNA ligase activity
GO:0004824	Catalysis of the reaction: ATP + L-lysine + tRNA(Lys) = AMP + diphosphate + L-lysyl-tRNA(Lys).	12	5	0.416667	intel_def	lysyl-tRNA synthetase activity
GO:0004825	Catalysis of the reaction: ATP + L-methionine + tRNA(Met) = AMP + diphosphate + L-methionyl-tRNA(Met).	12	5	0.416667	intel_def	methionyl-tRNA synthetase activity
GO:0004825	Catalysis of the reaction: ATP + L-methionine + tRNA(Met) = AMP + diphosphate + L-methionyl-tRNA(Met).	12	5	0.416667	intel_def	methionine-tRNA ligase activity
GO:0004826	Catalysis of the reaction: ATP + L-phenylalanine + tRNA(Phe) = AMP + diphosphate + L-phenylalanyl-tRNA(Phe).	12	5	0.416667	intel_def	phenylalanine-tRNA ligase activity
GO:0004826	Catalysis of the reaction: ATP + L-phenylalanine + tRNA(Phe) = AMP + diphosphate + L-phenylalanyl-tRNA(Phe).	12	5	0.416667	intel_def	phenylalanyl-tRNA synthetase activity
GO:0004828	Catalysis of the reaction: ATP + L-serine + tRNA(Ser) = AMP + diphosphate + L-seryl-tRNA(Ser).	12	5	0.416667	intel_def	serine-tRNA ligase activity
GO:0004828	Catalysis of the reaction: ATP + L-serine + tRNA(Ser) = AMP + diphosphate + L-seryl-tRNA(Ser).	12	5	0.416667	intel_def	seryl-tRNA synthetase activity
GO:0004829	Catalysis of the reaction: ATP + L-threonine + tRNA(Thr) = AMP + diphosphate + L-threonyl-tRNA(Thr).	12	5	0.416667	intel_def	threonine-tRNA ligase activity
GO:0004829	Catalysis of the reaction: ATP + L-threonine + tRNA(Thr) = AMP + diphosphate + L-threonyl-tRNA(Thr).	12	5	0.416667	intel_def	threonyl-tRNA synthetase activity
GO:0004830	Catalysis of the reaction: ATP + L-tryptophan + tRNA(Trp) = AMP + diphosphate + L-tryptophanyl-tRNA(Trp).	12	5	0.416667	intel_def	tryptophan-tRNA ligase activity
GO:0004830	Catalysis of the reaction: ATP + L-tryptophan + tRNA(Trp) = AMP + diphosphate + L-tryptophanyl-tRNA(Trp).	12	5	0.416667	intel_def	tryptophanyl-tRNA synthetase activity
GO:0004831	Catalysis of the reaction: ATP + L-tyrosine + tRNA(Tyr) = AMP + diphosphate + L-tyrosyl-tRNA(Tyr).	12	5	0.416667	intel_def	tyrosine-tRNA ligase activity
GO:0004831	Catalysis of the reaction: ATP + L-tyrosine + tRNA(Tyr) = AMP + diphosphate + L-tyrosyl-tRNA(Tyr).	12	5	0.416667	intel_def	tyrosyl-tRNA synthetase activity
GO:0004832	Catalysis of the reaction: ATP + L-valine + tRNA(Val) = AMP + diphosphate + L-valyl-tRNA(Val).	12	5	0.416667	intel_def	valine-tRNA ligase activity
GO:0004832	Catalysis of the reaction: ATP + L-valine + tRNA(Val) = AMP + diphosphate + L-valyl-tRNA(Val).	12	5	0.416667	intel_def	valyl-tRNA synthetase activity
GO:0006223	Any process that generates uracil, 2,4-dioxopyrimidine, from deriviatives of it without de novo synthesis.	12	5	0.416667	intel_def	uracil salvage
GO:0006227	The formation from simpler components of dUDP, deoxyuridine diphosphate (2'-deoxy-5'-uridylyl phosphate).	12	5	0.416667	intel_def	dUDP biosynthesis
GO:0006478	The posttranslational sulfation of peptidyl-tyrosine residues to form peptidyl-O4'-sulfo-L-tyrosine.	12	5	0.416667	intel_def	peptidyl-tyrosine sulfation
GO:0006478	The posttranslational sulfation of peptidyl-tyrosine residues to form peptidyl-O4'-sulfo-L-tyrosine.	12	5	0.416667	intel_def	peptidyl-tyrosine sulphation
GO:0006685	The breakdown into simpler components of sphingomyelin, N-acyl-4-sphingenyl-1-O-phosphorylcholine.	12	5	0.416667	intel_def	sphingomyelin catabolism
GO:0006686	The formation from simpler components of sphingomyelin, N-acyl-4-sphingenyl-1-O-phosphorylcholine.	12	5	0.416667	intel_def	sphingomyelin biosynthesis
GO:0008112	Catalysis of the reaction: S-adenosyl-L-methionine + nicotinamide = S-adenosyl-L-homocysteine + 1-methylnicotinamide.	12	5	0.416667	intel_def	nicotinamide N-methyltransferase activity
GO:0008114	Catalysis of the reaction: 6-phospho-D-gluconate + NADP+ = 6-phospho-2-dehydro-D-gluconate + NADPH.	12	5	0.416667	intel_def	6-phosphogluconate 2-dehydrogenase activity
GO:0008114	Catalysis of the reaction: 6-phospho-D-gluconate + NADP+ = 6-phospho-2-dehydro-D-gluconate + NADPH.	12	5	0.416667	intel_def	phosphogluconate 2-dehydrogenase activity
GO:0008446	Catalysis of the reaction: GDP-mannose = GDP-4-dehydro-6-deoxy-D-mannose + H2O.	12	5	0.416667	intel_def	GDP-mannose 4 6-dehydratase activity
GO:0008470	Catalysis of the reaction: 3-methylbutanoyl-CoA + ETF = 3-methylbut-2-enoyl-CoA + reduced ETF.	12	5	0.416667	intel_def	isovaleryl-CoA dehydrogenase activity
GO:0008672	Catalysis of the reaction: 2-dehydro-3-deoxy-D-glucarate = pyruvate + tartronate semialdehyde.	12	5	0.416667	intel_def	2-dehydro-3-deoxyglucarate aldolase activity
GO:0008704	Catalysis of the reaction: 5-carboxymethyl-2-hydroxymuconate = 5-carboxy-2-oxohept-3-enedioate.	12	5	0.416667	intel_def	5-carboxymethyl-2-hydroxymuconate delta-isomerase activity
GO:0008704	Catalysis of the reaction: 5-carboxymethyl-2-hydroxymuconate = 5-carboxy-2-oxohept-3-enedioate.	12	5	0.416667	intel_def	5-carboxymethyl-2-hydroxymuconate D-isomerase activity
GO:0008726	Catalysis of the reaction: an alkanesulfonate + O2 + FMNH + H+ = an aldehyde + SO3(2-) (sulfite) + H2O + FMN.	12	5	0.416667	intel_def	alkanesulfonate monooxygenase activity
GO:0008726	Catalysis of the reaction: an alkanesulfonate + O2 + FMNH + H+ = an aldehyde + SO3(2-) (sulfite) + H2O + FMN.	12	5	0.416667	intel_def	alkanesulphonate monooxygenase activity
GO:0008789	Catalysis of the reaction: D-altronate = 2-dehydro-3-deoxy-D-gluconate + H2O.	12	5	0.416667	intel_def	altronate dehydratase activity
GO:0008805	Catalysis of the reaction: CO + H2O + ferrocytochrome b-561 = CO2 + 2 H+ + 2 ferricytochrome b-561.	12	5	0.416667	intel_def	carbon monoxide oxygenase activity
GO:0008805	Catalysis of the reaction: CO + H2O + ferrocytochrome b-561 = CO2 + 2 H+ + 2 ferricytochrome b-561.	12	5	0.416667	intel_def	carbon-monoxide oxygenase activity
GO:0008805	Catalysis of the reaction: CO + H2O + ferrocytochrome b-561 = CO2 + 2 H+ + 2 ferricytochrome b-561.	12	5	0.416667	intel_def	cytochrome b561
GO:0008806	Catalysis of the reaction: 4-carboxymethylenebut-2-en-4-olide + H2O = 4 oxohex-2-enedioate.	12	5	0.416667	intel_def	dienelactone hydrolase
GO:0008806	Catalysis of the reaction: 4-carboxymethylenebut-2-en-4-olide + H2O = 4 oxohex-2-enedioate.	12	5	0.416667	intel_def	carboxymethylenebutenolidase activity
GO:0008867	Catalysis of the reaction: D-galactarate = 5-dehydro-4-deoxy-D-glucarate + H2O.	12	5	0.416667	intel_def	galactarate dehydratase activity
GO:0008927	Catalysis of the reaction: D-mannonate = 2-dehydro-3-deoxy-D-gluconate + H2O.	12	5	0.416667	intel_def	mannonate dehydratase activity
GO:0008938	Catalysis of the reaction: S-adenosyl-L-methionine + nicotinate = S-adenosyl-L-homocysteine + N-methylnicotinate.	12	5	0.416667	intel_def	nicotinate N-methyltransferase activity
GO:0015019	Catalysis of the reaction: acetyl-CoA + heparan alpha-D-glucosaminide = CoA + heparan N-acetyl-alpha-D-glucosaminide.	12	5	0.416667	intel_def	heparan-alpha-glucosaminide N-acetyltransferase activity
GO:0016250	Catalysis of the reaction: N-sulfo-D-glucosamine + H2O = D-glucosamine + SO4(2-) (sulfate).	12	5	0.416667	intel_def	N-sulfoglucosamine sulfohydrolase activity
GO:0016250	Catalysis of the reaction: N-sulfo-D-glucosamine + H2O = D-glucosamine + SO4(2-) (sulfate).	12	5	0.416667	intel_def	N-sulphoglucosamine sulphohydrolase activity
GO:0017190	The acetylation of the N-terminal aspartic acid of proteins; catalyzed by aspartate N-acetyltransferase (GO:0017188).	12	5	0.416667	intel_def	N-terminal peptidyl-aspartic acid acetylation
GO:0018478	Catalysis of the reaction: 3-oxopropanoate + CoA + NADP+ = acetyl-CoA + CO2 + NADPH + H+.	12	5	0.416667	intel_def	malonate-semialdehyde dehydrogenase activity
GO:0018478	Catalysis of the reaction: 3-oxopropanoate + CoA + NADP+ = acetyl-CoA + CO2 + NADPH + H+.	12	5	0.416667	intel_def	malonic semialdehyde oxidative decarboxylase activity
GO:0018480	Catalysis of the reaction: 5-carboxymethyl-2-hydroxymuconate semialdehyde + H2O + NAD+ = 5-carboxymethyl-2-hydroxymuconate + NADH + H+.	12	5	0.416667	intel_def	5-carboxymethyl-2-hydroxymuconic-semialdehyde dehydrogenase activity
GO:0018491	Catalysis of the reaction: 2-oxobutanoate + CoA + oxidized ferredoxin = propanoyl-CoA + CO2 + reduced ferredoxin.	12	5	0.416667	intel_def	2-oxobutyrate synthase activity
GO:0018544	Catalysis of the reaction: 4-carboxy-4'-sulfoazobenzene + 4 H+ + 4 e- = 4-aminobenzoate + 4-aminobenzenesulfonate.	12	5	0.416667	intel_def	4-carboxy-4'-sulfoazobenzene reductase activity
GO:0018544	Catalysis of the reaction: 4-carboxy-4'-sulfoazobenzene + 4 H+ + 4 e- = 4-aminobenzoate + 4-aminobenzenesulfonate.	12	5	0.416667	intel_def	4-carboxy-4'-sulphoazobenzene reductase activity
GO:0018574	Catalysis of the reaction: 2,6-dichlorohydroquinone + O2 + H2O = HCl + 2 H+ + 2-chloromaleylacetate.	12	5	0.416667	intel_def	2 6-dichloro-p-hydroquinone 1 2-dioxygenase activity
GO:0018599	Catalysis of the reaction: 2-hydroxyisobutyrate + 1/2 O2 = 2,3-dihydroxy-2-methyl propionate.	12	5	0.416667	intel_def	2-hydroxyisobutyrate 3-monooxygenase activity
GO:0018608	Catalysis of the reaction: 1-indanone + NADPH + 1/2 O2 = NADP+ + 3-hydroxy-1-indanone.	12	5	0.416667	intel_def	1-indanone dioxygenase activity
GO:0018616	Catalysis of the reaction: 2,3,5-trihydroxytoluene + O2 = 2,4,6-trioxoheptanoate.	12	5	0.416667	intel_def	trihydroxytoluene dioxygenase activity
GO:0018626	Catalysis of the reaction: 2-chorobenzoate + NADH + H+ + O2 = catechol + chloride + NAD+ + CO2.	12	5	0.416667	intel_def	2-halobenzoate 1 2-dioxygenase activity
GO:0018626	Catalysis of the reaction: 2-chorobenzoate + NADH + H+ + O2 = catechol + chloride + NAD+ + CO2.	12	5	0.416667	intel_def	2-chlorobenzoate 1 2-dioxygenase activity
GO:0018645	Catalysis of the reaction: propene + NADH + H+ + O2 = 1,2-epoxypropane + NAD+ + H2O.	12	5	0.416667	intel_def	alkene monooxygenase activity
GO:0018672	Catalysis of the reaction: anthranilate + NADPH + H+ + O2 = 2,3-dihydroxybenzoate + NADP+ + NH3.	12	5	0.416667	intel_def	anthranilate 3-monooxygenase activity
GO:0018775	Catalysis of the reaction: 2-hydroxymuconate semialdehyde + H2O = formate + 2-oxopent-4-enoate.	12	5	0.416667	intel_def	2-hydroxymuconate-semialdehyde hydrolase activity
GO:0018782	Catalysis of the reaction: cis-3-chloroacrylic acid + H2O = H+ + HCl + malonate semialdehyde.	12	5	0.416667	intel_def	cis-chloroacrylic acid dehalogenase activity
GO:0018811	Catalysis of the reaction: cyclohex-1-ene-1-carboxyl-CoA + H2O = 2-hydroxycyclohexane-1-carboxyl-CoA.	12	5	0.416667	intel_def	cyclohex-1-ene-1-carboxyl-CoA hydratase activity
GO:0018863	Catalysis of the reaction: phenanthrene-9,10-oxide + H2O = trans-9(S),10(S)-dihydrodiolphenanthrene.	12	5	0.416667	intel_def	phenanthrene-9 10-epoxide hydrolase activity
GO:0019140	Catalysis of the reaction: ATP + myo-inositol = ADP + 1D-myo-inositol 3-phosphate.	12	5	0.416667	intel_def	inositol 3-kinase activity
GO:0019147	Catalysis of the reaction: (R)-1-aminopropan-2-ol + NAD+ = aminoacetone + NADH + H+.	12	5	0.416667	intel_def	dehydrogenase activity
GO:0019147	Catalysis of the reaction: (R)-1-aminopropan-2-ol + NAD+ = aminoacetone + NADH + H+.	12	5	0.416667	intel_def	L-aminopropanol dehydrogenase
GO:0019159	Catalysis of the reaction: beta-nicotinamide D-ribonucleotide + H2O = beta-nicotinate D-ribonucleotide + NH3.	12	5	0.416667	intel_def	NMN amidohydrolase
GO:0019159	Catalysis of the reaction: beta-nicotinamide D-ribonucleotide + H2O = beta-nicotinate D-ribonucleotide + NH3.	12	5	0.416667	intel_def	nicotinamide-nucleotide amidase activity
GO:0019396	The breakdown into simpler components of gallate, the anion of gallic acid (3,4,5-trihydroxybenzoic acid).	12	5	0.416667	intel_def	gallate catabolism
GO:0019396	The breakdown into simpler components of gallate, the anion of gallic acid (3,4,5-trihydroxybenzoic acid).	12	5	0.416667	intel_def	gallate degradation
GO:0019396	The breakdown into simpler components of gallate, the anion of gallic acid (3,4,5-trihydroxybenzoic acid).	12	5	0.416667	intel_def	gallic acid catabolism
GO:0030058	Catalysis of the reaction: R-CH2-NH2 + H2O + acceptor = R-CHO + NH3 + reduced acceptor.	12	5	0.416667	intel_def	amine dehydrogenase activity
GO:0030058	Catalysis of the reaction: R-CH2-NH2 + H2O + acceptor = R-CHO + NH3 + reduced acceptor.	12	5	0.416667	intel_def	methylamine dehydrogenase
GO:0030409	Catalysis of the reaction: 5-formimidoyltetrahydrofolate + L-glutamate = tetrahydrofolate + N-formimidoyl-L-glutamate.	12	5	0.416667	intel_def	glutamate formiminotransferase activity
GO:0030409	Catalysis of the reaction: 5-formimidoyltetrahydrofolate + L-glutamate = tetrahydrofolate + N-formimidoyl-L-glutamate.	12	5	0.416667	intel_def	glutamate formimidoyltransferase activity
GO:0030750	Catalysis of the reaction: S-adenosyl-L-methionine + putrescine = S-adenosyl-L-homocysteine + N-methylputrescine.	12	5	0.416667	intel_def	putrescine N-methyltransferase activity
GO:0030751	Catalysis of the reaction: S-adenosyl-L-methionine + putrescine = S-adenosyl-L-homocysteine + N-methylputrescine.	12	5	0.416667	intel_def	licodione 2'-O-methyltransferase activity
GO:0030760	Catalysis of the reaction: S-adenosyl-L-methionine + pyridine = S-adenosyl-L-homocysteine + N-methylpyridinium.	12	5	0.416667	intel_def	pyridine N-methyltransferase activity
GO:0030779	Catalysis of the reaction: S-adenosyl-L-methionine + 10-hydroxydihydrosanguinarine = S-adenosyl-L-homocysteine + dihydrochelirubine.	12	5	0.416667	intel_def	10-hydroxydihydrosanguinarine 10-O-methyltransferase activity
GO:0030780	Catalysis of the reaction: S-adenosyl-L-methionine + 12-hydroxydihydrochelirubine = S-adenosyl-L-homocysteine + dihydromacarpine.	12	5	0.416667	intel_def	12-hydroxydihydrochelirubine 12-O-methyltransferase activity
GO:0030789	Catalysis of the reaction: S-adenosyl-L-methionine + precorrin-3B = S-adenosyl-L-homocysteine + precorrin 4.	12	5	0.416667	intel_def	precorrin-3B C17-methyltransferase activity
GO:0042213	The breakdown into simpler components of m-cresol (3-hydroxytoluene), the meta-isoform of cresol.	12	5	0.416667	intel_def	3-hydroxytoluene catabolism
GO:0042213	The breakdown into simpler components of m-cresol (3-hydroxytoluene), the meta-isoform of cresol.	12	5	0.416667	intel_def	m-cresol catabolism
GO:0042213	The breakdown into simpler components of m-cresol (3-hydroxytoluene), the meta-isoform of cresol.	12	5	0.416667	intel_def	m-cresol degradation
GO:0042213	The breakdown into simpler components of m-cresol (3-hydroxytoluene), the meta-isoform of cresol.	12	5	0.416667	intel_def	meta-cresol catabolism
GO:0042328	Catalysis of the reaction: UDP-N-acetyl-D-glucosamine + heparan sulfate = UDP + (N-acetyl-D-glucosaminyl)-heparan sulfate.	12	5	0.416667	intel_def	heparan sulfate N-acetylglucosaminyltransferase activity
GO:0042328	Catalysis of the reaction: UDP-N-acetyl-D-glucosamine + heparan sulfate = UDP + (N-acetyl-D-glucosaminyl)-heparan sulfate.	12	5	0.416667	intel_def	heparan sulphate N-acetylglucosaminyltransferase activity
GO:0046235	The formation from simpler components of gallate, the anion of gallic acid (3,4,5-trihydroxybenzoic acid).	12	5	0.416667	intel_def	gallate biosynthesis
GO:0046428	Catalysis of the reaction: 1,4-dihydroxy-2-naphthoate + polyprenylpyrophosphate = dimethylmenaquinone + pyrophosphate + CO2.	12	5	0.416667	intel_def	1 4-dihydroxy-2-naphthoate octaprenyltransferase activity
GO:0046507	Catalysis of the reaction: UDP-glucose + SO3(2-) (sulfite) = UDP-6-sulfoquinovose + H2O.	12	5	0.416667	intel_def	sulfite :UDP-glucose sulfotransferase
GO:0046507	Catalysis of the reaction: UDP-glucose + SO3(2-) (sulfite) = UDP-6-sulfoquinovose + H2O.	12	5	0.416667	intel_def	UDPsulphoquinovose synthase activity
GO:0046507	Catalysis of the reaction: UDP-glucose + SO3(2-) (sulfite) = UDP-6-sulfoquinovose + H2O.	12	5	0.416667	intel_def	UDPsulfoquinovose synthase activity
GO:0046539	Catalysis of the reaction: S-adenosyl-L-methionine + histamine = S-adenosyl-L-homocysteine + Nt-methylhistamine.	12	5	0.416667	intel_def	histamine N-methyltransferase activity
GO:0047091	Catalysis of the reaction: O2 + NADPH + L-lysine = H2O + NADP+ + N6-hydroxy-L-lysine.	12	5	0.416667	intel_def	L-lysine 6-monooxygenase activity
GO:0047130	Catalysis of the reaction: H2O + NADP+ + saccharopine = NADPH + 2-oxoglutarate + L-lysine.	12	5	0.416667	intel_def	saccharopine dehydrogenase activity
GO:0047145	Catalysis of the reaction: 6-demethylsterigmatocystin + S-adenosyl-L-methionine = sterigmatocystin + S-adenosyl-homocysteine.	12	5	0.416667	intel_def	demethylsterigmatocystin 6-O-methyltransferase activity
GO:0047185	Catalysis of the reaction: N-acetylneuraminate + acetyl-CoA = N-acetyl-4-O-acetylneuraminate + coenzyme A.	12	5	0.416667	intel_def	N-acetylneuraminate 4-O-acetyltransferase activity
GO:0047199	Catalysis of the reaction: dolichol + phosphatidylcholine = acyldolichol + 1-acyl-sn-glycero-3-phosphocholine.	12	5	0.416667	intel_def	phosphatidylcholine-dolichol O-acyltransferase activity
GO:0047267	Catalysis of the reaction: undecaprenyl phosphate + GDP-mannose = D-mannosyl-1-phosphoundecaprenol + GDP.	12	5	0.416667	intel_def	undecaprenyl-phosphate mannosyltransferase activity
GO:0047283	Catalysis of the reaction: dolichol-phosphate + UDP-D-xylose = dolichyl D-xylosyl phosphate + UDP.	12	5	0.416667	intel_def	dolichyl-phosphate D-xylosyltransferase activity
GO:0047284	Catalysis of the reaction: dolichyl D-xylosyl phosphate + protein = dolichol-phosphate + D-xylosylprotein.	12	5	0.416667	intel_def	dolichyl-xylosyl-phosphate-protein xylosyltransferase activity
GO:0047349	Catalysis of the reaction: D-ribitol 5-phosphate + CTP = CDP-ribitol + diphosphate.	12	5	0.416667	intel_def	D-ribitol-5-phosphate cytidylyltransferase activity
GO:0047350	Catalysis of the reaction: 1-phospho-alpha-D-glucuronate + UTP = UDP-D-glucuronate + diphosphate.	12	5	0.416667	intel_def	glucuronate-1-phosphate uridylyltransferase activity
GO:0047398	Catalysis of the reaction: dolichyl beta-D-mannosyl phosphate + H2O = dolichol-phosphate + mannose.	12	5	0.416667	intel_def	dolichylphosphate-mannose phosphodiesterase activity
GO:0047409	Catalysis of the reaction: H2O + 1-(1-alkenyl)-sn-glycero-3-phosphoethanolamine = sn-glycero-3-phosphoethanolamine + an aldehyde.	12	5	0.416667	intel_def	alkenylglycerophosphoethanolamine hydrolase activity
GO:0047410	Catalysis of the reaction: H2O + charged-fMet-tRNAs = L-methionylaminoacyl-tRNA + formate.	12	5	0.416667	intel_def	N-formylmethionylaminoacyl-tRNA deformylase activity
GO:0047417	Catalysis of the reaction: H2O + N-carbamoyl-D-amino acid = CO2 + NH3 + D-amino acid.	12	5	0.416667	intel_def	N-carbamoyl-D-amino acid hydrolase activity
GO:0047435	Catalysis of the reaction: 5-guanidino-2-oxo-pentanoate = CO2 + 4-guanidinobutanoate.	12	5	0.416667	intel_def	5-guanidino-2-oxopentanoate decarboxylase activity
GO:0047464	Catalysis of the reaction: heparosan-N-sulfate D-glucuronate = heparosan-N-sulfate L-iduronate.	12	5	0.416667	intel_def	heparosan-N-sulfate-glucuronate 5-epimerase activity
GO:0047464	Catalysis of the reaction: heparosan-N-sulfate D-glucuronate = heparosan-N-sulfate L-iduronate.	12	5	0.416667	intel_def	heparosan-N-sulphate-glucuronate 5-epimerase activity
GO:0047533	Catalysis of the reaction: 2,5-dioxopentanoate + NADP+ + H2O = 2-oxoglutarate + NADPH + H+.	12	5	0.416667	intel_def	2 5-dioxovalerate dehydrogenase activity
GO:0047536	Catalysis of the reaction: L-2-aminoadipate + 2-oxoglutarate = 2-oxoadipate + L-glutamate.	12	5	0.416667	intel_def	2-aminoadipate aminotransferase activity
GO:0047536	Catalysis of the reaction: L-2-aminoadipate + 2-oxoglutarate = 2-oxoadipate + L-glutamate.	12	5	0.416667	intel_def	2-aminoadipate transaminase activity
GO:0047537	Catalysis of the reaction: L-2-aminohexanoate + 2-oxoglutarate = 2-oxohexanoate + L-glutamate.	12	5	0.416667	intel_def	2-aminohexanoate transaminase activity
GO:0047537	Catalysis of the reaction: L-2-aminohexanoate + 2-oxoglutarate = 2-oxohexanoate + L-glutamate.	12	5	0.416667	intel_def	2-aminohexanoate aminotransferase activity
GO:0047551	Catalysis of the reaction: a 2-oxoaldehyde + NAD+ + H2O = a 2-oxo acid + NADH + H+.	12	5	0.416667	intel_def	2-oxoaldehyde dehydrogenase activity
GO:0047552	Catalysis of the reaction: a 2-oxoaldehyde + NADP+ + H2O = a 2-oxo acid + NADPH + H+.	12	5	0.416667	intel_def	2-oxoaldehyde dehydrogenase activity
GO:0047553	Catalysis of the reaction: 2-oxoglutarate + CoA + oxidized ferredoxin = succinyl-CoA + CO2 + reduced ferredoxin.	12	5	0.416667	intel_def	2-oxoglutarate synthase activity
GO:0047564	Catalysis of the reaction: 3-hydroxycyclohexanone + acceptor = cyclohexane-1,3-dione + reduced acceptor.	12	5	0.416667	intel_def	3-hydroxycyclohexanone dehydrogenase activity
GO:0047575	Catalysis of the reaction: 2-carboxy-2,5-dihydro-5-oxofuran-2-acetate = 4,5-dihydro-5-oxofuran-2-acetate + CO2.	12	5	0.416667	intel_def	4-carboxymuconolactone decarboxylase activity
GO:0047594	Catalysis of the reaction: (6S)-6-hydroxyhyoscyamine + 2-oxoglutarate + O2 = scopolamine + succinate + CO2.	12	5	0.416667	intel_def	6-beta-hydroxyhyoscyamine epoxidase activity
GO:0047616	Catalysis of the reaction: acyl-CoA + NADP+ = 2,3-dehydroacyl-CoA + NADPH + H+.	12	5	0.416667	intel_def	acyl-CoA dehydrogenase activity
GO:0047646	Catalysis of the reaction: R-CHO + reduced FMN + O2 = R-COOH + FMN + H2O + light.	12	5	0.416667	intel_def	alkanal monooxygenase activity
GO:0047659	Catalysis of the reaction: 1,2-dihydrosantonin + NAD(P)+ = alpha-santonin + NAD(P)H + H+.	12	5	0.416667	intel_def	a-santonin 1 2-reductase activity
GO:0047659	Catalysis of the reaction: 1,2-dihydrosantonin + NAD(P)+ = alpha-santonin + NAD(P)H + H+.	12	5	0.416667	intel_def	alpha-santonin 1 2-reductase activity
GO:0047665	Catalysis of the reaction: 5-aminolevulinate + pyruvate = 4,5-dioxopentanoate + L-alanine.	12	5	0.416667	intel_def	aminolevulinate aminotransferase activity
GO:0047665	Catalysis of the reaction: 5-aminolevulinate + pyruvate = 4,5-dioxopentanoate + L-alanine.	12	5	0.416667	intel_def	aminolevulinate transaminase activity
GO:0047717	Catalysis of the reaction: 4-imidazoleacetate + NADH + O2 = 5-hydroxy-4-imidazoleacetate + NAD+ + H2O.	12	5	0.416667	intel_def	imidazoleacetate 4-monooxygenase activity
GO:0047732	Catalysis of the reaction: CDP-3,6-dideoxy-D-glucose = CDP-3,6-dideoxy-D-mannose.	12	5	0.416667	intel_def	CDP-abequose epimerase activity
GO:0047734	Catalysis of the reaction: CDP-glycerol + H2O = CMP + sn-glycerol 3-phosphate.	12	5	0.416667	intel_def	CDP-glycerol diphosphatase activity
GO:0047734	Catalysis of the reaction: CDP-glycerol + H2O = CMP + sn-glycerol 3-phosphate.	12	5	0.416667	intel_def	CDP-glycerol pyrophosphatase activity
GO:0047766	Catalysis of the reaction: O-carbamoyl-L-serine + H2O = pyruvate + 2 NH3 + CO2.	12	5	0.416667	intel_def	carbamoyl-serine ammonia-lyase activity
GO:0047819	Catalysis of the reaction: D-glutamate + H2O + O2 = 2-oxoglutarate + NH3 + H2O2.	12	5	0.416667	intel_def	oxidase activity
GO:0047821	Catalysis of the reaction: D-glutamate + H2O + O2 = 2-oxoglutarate + NH3 + H2O2.	12	5	0.416667	intel_def	D-glutamate oxidase activity
GO:0047841	Catalysis of the reaction: ATP + 2-dehydro-D-gluconate = ADP + 6-phospho-2-dehydro-D-gluconate.	12	5	0.416667	intel_def	dehydrogluconokinase activity
GO:0047841	Catalysis of the reaction: ATP + 2-dehydro-D-gluconate = ADP + 6-phospho-2-dehydro-D-gluconate.	12	5	0.416667	intel_def	dehydogluconokinase activity
GO:0047877	Catalysis of the reaction: (-)-ephedrine + NAD+ = (R)-2-methylimino-1-phenylpropan-1-ol + NADH.	12	5	0.416667	intel_def	ephedrine dehydrogenase activity
GO:0047879	Catalysis of the reaction: 6 malonyl-CoA + propionyl-CoA = 7 CoA + 6-deoxyerythronolide b.	12	5	0.416667	intel_def	erythronolide synthase activity
GO:0047930	Catalysis of the reaction: D-glucosaminate = 2-dehydro-3-deoxy-D-gluconate + NH3.	12	5	0.416667	intel_def	glucosaminate ammonia-lyase activity
GO:0047967	Catalysis of the reaction: H2O + glycyrrhizinate = 1,2-beta-D-glucuronosyl-D-glucuronate + glycyrrhetinate.	12	5	0.416667	intel_def	glycyrrhizinate b-glucuronidase activity
GO:0047967	Catalysis of the reaction: H2O + glycyrrhizinate = 1,2-beta-D-glucuronosyl-D-glucuronate + glycyrrhetinate.	12	5	0.416667	intel_def	glycyrrhizinate beta-glucuronidase activity
GO:0050025	Catalysis of the reaction: L-glutamate + O2 + H2O = 2-oxoglutarate + NH3 + H2O2.	12	5	0.416667	intel_def	L-glutamate oxidase activity
GO:0050027	Catalysis of the reaction: L-idonate + NADP+ = 5-dehydro-D-gluconate + NADPH.	12	5	0.416667	intel_def	L-idonate 2-dehydrogenase activity
GO:0050064	Catalysis of the reaction: UDP-glucuronate + luteolin = UDP + luteolin 7-O-beta-D-glucuronide.	12	5	0.416667	intel_def	luteolin 7-O-glucuronosyltransferase activity
GO:0050064	Catalysis of the reaction: UDP-glucuronate + luteolin = UDP + luteolin 7-O-beta-D-glucuronide.	12	5	0.416667	intel_def	luteolin 7-O-glucoronosyltransferase activity
GO:0050132	Catalysis of the reaction: N-methyl-L-alanine + H2O + NADP+ = pyruvate + methylamine + NADPH.	12	5	0.416667	intel_def	N-methylalanine dehydrogenase activity
GO:0050191	Catalysis of the reaction: GTP + 3-phospho-D-glycerate = GDP + 3-phospho-D-glyceroyl phosphate.	12	5	0.416667	intel_def	phosphoglycerate kinase activity
GO:0050267	Catalysis of the reaction: poly-cis-polyprenyl diphosphate + isopentenyl diphosphate = diphosphate + a poly-cis-polyprenyl diphosphate longer by one C5 unit.	12	5	0.416667	intel_def	rubber cis-polyprenylcistransferase activity
GO:0050282	Catalysis of the reaction: L-serine + H2O + NAD+ = 3-hydroxypyruvate + NH3 + NADH.	12	5	0.416667	intel_def	serine dehydrogenase activity
GO:0050282	Catalysis of the reaction: L-serine + H2O + NAD+ = 3-hydroxypyruvate + NH3 + NADH.	12	5	0.416667	intel_def	serine 2-dehydrogenase activity
GO:0050305	Catalysis of the reaction: N-(carboxymethyl)-D-alanine + NAD+ + H2O = glycine + pyruvate + NADH.	12	5	0.416667	intel_def	strombine dehydrogenase activity
GO:0050326	Catalysis of the reaction: taxifolin + NAD(P)H + H+ + O2 = 2,3-dihydrogossypetin + NAD(P)+ + H2O.	12	5	0.416667	intel_def	taxifolin 8-monooxygenase activity
GO:0050345	Catalysis of the reaction: H2O + trans-2,3-epoxysuccinate = meso-tartrate.	12	5	0.416667	intel_def	trans-epoxysuccinate hydrolase activity
GO:0050438	Catalysis of the reaction: acetyl-CoA + H2O + 2-oxobutanoate = (R)-2-ethylmalate + CoA .	12	5	0.416667	intel_def	2-ethylmalate synthase activity
GO:0050462	Catalysis of the reaction: phosphoenolpyruvate + N-acetyl-D-mannosamine + H2O = phosphate + N-acetylneuraminate .	12	5	0.416667	intel_def	N-acetylneuraminate synthase activity
GO:0050555	Catalysis of the reaction: (R)-[or (S)-]2-hydroxypropyl-CoM = H-S-CoM + (R)-[or (S)-]1,2-epoxypropane.	12	5	0.416667	intel_def	2-hydroxypropyl-CoM lyase activity
GO:0050560	Catalysis of the reaction: tRNA(Asx) + L-aspartate + ATP = aspartyl-tRNA(Asx) + pyrophosphate + AMP.	12	5	0.416667	intel_def	ligase activity
GO:0050560	Catalysis of the reaction: tRNA(Asx) + L-aspartate + ATP = aspartyl-tRNA(Asx) + pyrophosphate + AMP.	12	5	0.416667	intel_def	aspartate-tRNAAsn ligase activity
GO:0050574	Catalysis of the reaction: 2-(R)-hydroxypropyl-CoM + NAD+ = 2-oxopropyl-CoM + NADH + H+.	12	5	0.416667	intel_def	dehydrogenase activity
GO:0003849	Catalysis of the reaction: 2-dehydro-3-deoxy-D-arabino-heptonate 7-phosphate + phosphate = phosphoenolpyruvate + D-erythrose 4-phosphate + H2O.	19	8	0.421053	intel_def	3-deoxy-7-phosphoheptulonate synthase activity
GO:0003849	Catalysis of the reaction: 2-dehydro-3-deoxy-D-arabino-heptonate 7-phosphate + phosphate = phosphoenolpyruvate + D-erythrose 4-phosphate + H2O.	19	8	0.421053	intel_def	2-dehydro-3-deoxyphosphoheptonate aldolase activity
GO:0004312	Catalysis of the reaction: acetyl-CoA + n malonyl-CoA + 2n NADPH + H+ = long-chain fatty acid + n+1 CoA + n CO2 + 2n NADP+.	19	8	0.421053	intel_def	fatty-acid synthase activity
GO:0004796	Catalysis of the reaction: (5Z,13E)-(15S)-9-alpha,11-alpha-epidioxy-15-hydroxyprosta-5,13-dienoate = (5Z,13E)-(15S)-9-alpha,11-alpha-epoxy-15-hydroxythromba-5,13-dienoate.	19	8	0.421053	intel_def	cytochrome P450 CYP5
GO:0004796	Catalysis of the reaction: (5Z,13E)-(15S)-9-alpha,11-alpha-epidioxy-15-hydroxyprosta-5,13-dienoate = (5Z,13E)-(15S)-9-alpha,11-alpha-epoxy-15-hydroxythromba-5,13-dienoate.	19	8	0.421053	intel_def	thromboxane-A synthase activity
GO:0008109	Catalysis of the reaction: UDP-N-acetyl-D-glucosamine + beta-D-galactosyl-1,4-N-acetyl-D-glucosaminyl-R = UDP + N-acetyl-beta-D-glucosaminyl-1,6-beta-D-galactosyl-1,4-N-acetyl-D-glucosaminyl-R.	19	8	0.421053	intel_def	N-acetyllactosaminide beta-1 6-N-acetylglucosaminyltransferase activity
GO:0008532	Catalysis of the reaction: UDP-N-acetyl-D-glucosamine + beta-D-galactosyl-1,4-N-acetyl-D-glucosaminyl-R = UDP + N-acetyl-beta-D-glucosaminyl-1,3-beta-D-galactosyl-1,4-N-acetyl-D-glucosaminyl-R.	19	8	0.421053	intel_def	N-acetyllactosaminide beta-1 3-N-acetylglucosaminyltransferase activity
GO:0018401	The posttranslational modification of peptidyl-proline to form 4-hydroxy-L-proline; catalyzed by procollagen-proline,2-oxoglutarate-4-dioxygenase (GO:0004656).	19	8	0.421053	intel_def	peptidyl-proline hydroxylation to 4-hydroxy-L-proline
GO:0018512	Catalysis of the reaction: 1,6-dihydroxy-5-methylcyclohexa-2,4-dienecarboxylate + NAD+ = 3-methylcatechol + CO2 + NADH + H+.	19	8	0.421053	intel_def	1 2-dihydroxy-3-methylcyclohexa-3 5-diene-carboxylate dehydrogenase
GO:0018512	Catalysis of the reaction: 1,6-dihydroxy-5-methylcyclohexa-2,4-dienecarboxylate + NAD+ = 3-methylcatechol + CO2 + NADH + H+.	19	8	0.421053	intel_def	1 6-dihydroxy-5-methylcyclohexa-2 4-dienecarboxylate dehydrogenase activity
GO:0018530	Catalysis of the reaction: (R)-6-hydroxynicotine + H2O + O2 = 1-(6-hydroxypyrid-3-yl)-4-(methylamino)butan-1-one + H2O2.	19	8	0.421053	intel_def	6-hydroxy-D-nicotine oxidase activity
GO:0018530	Catalysis of the reaction: (R)-6-hydroxynicotine + H2O + O2 = 1-(6-hydroxypyrid-3-yl)-4-(methylamino)butan-1-one + H2O2.	19	8	0.421053	intel_def	oxidase activity
GO:0018571	Catalysis of the reaction: 2,3-dihydroxy-p-cumate + O2 = 2-hydroxy-3-carboxy-6-oxo-7-methylocta-2,4-dienoate.	19	8	0.421053	intel_def	2 3-dihydroxy-p-cumate dioxygenase activity
GO:0030761	Catalysis of the reaction: S-adenosyl-L-methionine + 3,3',4',5,7,8-hexahydroxyflavone = S-adenosyl-L-homocysteine + 3,3',4',5,7-pentahydroxy-8-methoxy-flavone.	19	8	0.421053	intel_def	8-hydroxyquercitin 8-O-methyltransferase activity
GO:0047070	Catalysis of the reaction: O2 + 3-(2,3-dihydroxyphenyl)propanoate = 2-hydroxy-6-oxonona-2,4-diene-1,9-dioate.	19	8	0.421053	intel_def	3-carboxyethylcatechol 2 3-dioxygenase activity
GO:0047257	Catalysis of the reaction: 1,2-diacyl-3-O-(alpha-D-glucopyranosyl)-sn-glycerol + UDP-D-glucose = UDP + 1,2-diacyl-3-O-(alpha-D-glucopyranosyl(1,2)-O-alpha-D-glucopyranosyl)sn-glycerol.	19	8	0.421053	intel_def	diglucosyl diacylglycerol synthase activity
GO:0047311	Catalysis of the reaction: pyruvate + 1D-1-guanidino-3-amino-1,3-dideoxy-scyllo-inositol = L-alanine + 1D-1-guanidino-1-deoxy-3-dehydro-scyllo-inositol.	19	8	0.421053	intel_def	1D-1-guanidino-3-amino-1 3-dideoxy-scyllo-inositol aminotransferase activity
GO:0047311	Catalysis of the reaction: pyruvate + 1D-1-guanidino-3-amino-1,3-dideoxy-scyllo-inositol = L-alanine + 1D-1-guanidino-1-deoxy-3-dehydro-scyllo-inositol.	19	8	0.421053	intel_def	1D-1-guanidino-3-amino-1 3-dideoxy-scyllo-inositol transaminase activity
GO:0050510	Catalysis of the reaction: N-acetyl-beta-D-galactosaminyl-(1,4)-beta-D-glucuronosyl-proteoglycan + UDP-alpha-D-glucuronate = beta-D-glucuronosyl-(1,3)-N-acetyl-beta-D-galactosaminyl-(1,4)-beta-D-glucuronosyl-proteoglycan + UDP.	19	8	0.421053	intel_def	N-acetylgalactosaminyl-proteoglycan 3-b-glucuronosyltransferase activity
GO:0050510	Catalysis of the reaction: N-acetyl-beta-D-galactosaminyl-(1,4)-beta-D-glucuronosyl-proteoglycan + UDP-alpha-D-glucuronate = beta-D-glucuronosyl-(1,3)-N-acetyl-beta-D-galactosaminyl-(1,4)-beta-D-glucuronosyl-proteoglycan + UDP.	19	8	0.421053	intel_def	N-acetylgalactosaminyl-proteoglycan 3-beta-glucuronosyltransferase activity
GO:0000309	Catalysis of the reaction: ATP + nicotinamide nucleotide = diphosphate + NAD+.	7	3	0.428571	intel_def	nicotinamide-nucleotide adenylyltransferase activity
GO:0000309	Catalysis of the reaction: ATP + nicotinamide nucleotide = diphosphate + NAD+.	7	3	0.428571	intel_def	NMN adenylyltransferase
GO:0003827	Catalysis of the reaction: UDP-N-acetyl-D-glucosamine + alpha-D-mannosyl-1,3-(R1)-beta-D-mannosyl-R2 = UDP + N-acetyl-beta-D-glucosaminyl-1,2-alpha-D-mannosyl-1,3-(R1)-beta-D-mannosyl-R2.	21	9	0.428571	intel_def	alpha-1 3-mannosylglycoprotein 2-beta-N-acetylglucosaminyltransferase activity
GO:0003827	Catalysis of the reaction: UDP-N-acetyl-D-glucosamine + alpha-D-mannosyl-1,3-(R1)-beta-D-mannosyl-R2 = UDP + N-acetyl-beta-D-glucosaminyl-1,2-alpha-D-mannosyl-1,3-(R1)-beta-D-mannosyl-R2.	21	9	0.428571	intel_def	alpha-1 3-mannosylglycoprotein beta-1 2-N-acetylglucosaminyltransferase activity
GO:0003864	Catalysis of the reaction: 5,10-methylenetetrahydrofolate + 3-methyl-2-oxobutanoate = tetrahydrofolate + 2-dehydropantoate.	14	6	0.428571	intel_def	3-methyl-2-oxobutanoate hydroxymethyltransferase activity
GO:0003866	Catalysis of the reaction: phosphoenolpyruvate + 3-phosphoshikimate = phosphate + 5-O-(1-carboxyvinyl)-3-phosphoshikimate.	14	6	0.428571	intel_def	3-phosphoshikimate 1-carboxyvinyltransferase activity
GO:0003895	Catalysis of the reaction: deoxynucleoside triphosphate + DNA(n) = diphosphate + DNA(n+1). The DNA-directed DNA polymerase responsible for the replication of mitochondrial DNA.	14	6	0.428571	intel_def	gamma DNA-directed DNA polymerase activity
GO:0003952	Catalysis of the reaction: ATP + deamido-NAD+ + L-glutamine + H2O = AMP + diphosphate + NAD+ + L-glutamate.	14	6	0.428571	intel_def	NAD synthase activity
GO:0003952	Catalysis of the reaction: ATP + deamido-NAD+ + L-glutamine + H2O = AMP + diphosphate + NAD+ + L-glutamate.	14	6	0.428571	intel_def	NAD+ synthase activity
GO:0003957	Catalysis of the reaction: NADPH + H+ + NAD+ = NADP+ + NADH + H+.	7	3	0.428571	intel_def	pyridine nucleotide transhydrogenase
GO:0003957	Catalysis of the reaction: NADPH + H+ + NAD+ = NADP+ + NADH + H+.	7	3	0.428571	intel_def	transhydrogenase activity
GO:0003975	Catalysis of the reaction: UDP-N-acetyl-D-glucosamine + dolichyl phosphate = UMP + N-acetyl-D-glucosaminyl-diphosphodolichol.	14	6	0.428571	intel_def	UDP-N-acetylglucosamine-dolichyl-phosphate N-acetylglucosamine-1-phosphate transferase activity
GO:0003975	Catalysis of the reaction: UDP-N-acetyl-D-glucosamine + dolichyl phosphate = UMP + N-acetyl-D-glucosaminyl-diphosphodolichol.	14	6	0.428571	intel_def	UDP-N-acetylglucosamine-dolichyl-phosphate N-acetylglucosaminephosphotransferase activity
GO:0003984	Catalysis of the reaction: 2-acetolactate + CO2 = 2 pyruvate.	7	3	0.428571	intel_def	acetolactate synthase activity
GO:0004008	Catalysis of the reaction: ATP + H2O + Cu2+(in) = ADP + phosphate + Cu2+(out).	7	3	0.428571	intel_def	copper-exporting ATPase activity
GO:0004048	Catalysis of the reaction: N-(5-phospho-D-ribosyl)-anthranilate + diphosphate = anthranilate + 5-phospho-a-D-ribose 1-diphosphate.	14	6	0.428571	intel_def	anthranilate phosphoribosyltransferase activity
GO:0004055	Catalysis of the reaction: ATP + L-citrulline + L-aspartate = AMP + diphosphate + (Nw-L-arginino)succinate.	14	6	0.428571	intel_def	argininosuccinate synthase activity
GO:0004127	Catalysis of the reaction: ATP + (d)CMP = ADP + (d)CDP.	7	3	0.428571	intel_def	cytidylate kinase activity
GO:0004145	Catalysis of the reaction: acetyl-CoA + an alkane-alpha,omega-diamine = CoA + an N-acetyldiamine.	14	6	0.428571	intel_def	diamine N-acetyltransferase activity
GO:0004148	Catalysis of the reaction: dihydrolipoamide + NAD+ = lipoamide + NADH + H+.	7	3	0.428571	intel_def	dihydrolipoyl dehydrogenase activity
GO:0004148	Catalysis of the reaction: dihydrolipoamide + NAD+ = lipoamide + NADH + H+.	7	3	0.428571	intel_def	dihydrolipoamide dehydrogenase activity
GO:0004168	Catalysis of the reaction: CTP + dolichol = CDP + dolichyl phosphate.	7	3	0.428571	intel_def	dolichol kinase activity
GO:0004219	Catalysis of the reaction: pyroglutamyl-peptide + H2O = pyroglutamate + peptide.	7	3	0.428571	intel_def	pyroglutamyl-peptidase I activity
GO:0004375	Catalysis of the reaction: glycine + lipoylprotein = S-aminomethyldihydrolipoylprotein + CO2.	7	3	0.428571	intel_def	glycine dehydrogenase activity
GO:0004411	Catalysis of the reaction: homogentisate + O2 = 4-maleylacetoacetate.	7	3	0.428571	intel_def	homogentisate 1 2-dioxygenase activity
GO:0004417	Catalysis of the reaction: ATP + 4-methyl-5-(2-hydroxyethyl)-thiazole = ADP + 4-methyl-5-(2-phosphoethyl)-thiazole.	14	6	0.428571	intel_def	hydroxyethylthiazole kinase activity
GO:0004418	Catalysis of the reaction: 4 porphobilinogen + H2O = hydroxymethylbilane + 4 NH3.	7	3	0.428571	intel_def	hydroxymethylbilane synthase activity
GO:0004462	Catalysis of the reaction: (R)-S-lactoylglutathione = glutathione + methylglyoxal.	7	3	0.428571	intel_def	lactoylglutathione lyase activity
GO:0004462	Catalysis of the reaction: (R)-S-lactoylglutathione = glutathione + methylglyoxal.	7	3	0.428571	intel_def	glyoxalase I
GO:0004491	Catalysis of the reaction: 2-methyl-3-oxopropanoate + CoA + NAD+ = propanoyl-CoA + CO2 + NADH + H+.	14	6	0.428571	intel_def	methylmalonate-semialdehyde dehydrogenase activity
GO:0004506	Catalysis of the formation of a 2,3-epoxide in squalene.	7	3	0.428571	intel_def	squalene monooxygenase activity
GO:0004511	Catalysis of the reaction: L-tyrosine + tetrahydrobiopterin + O2 = 3,4-dihydroxy-L-phenylalanine + dihydrobiopterin + H2O.	14	6	0.428571	intel_def	tyrosine 3-monooxygenase activity
GO:0004511	Catalysis of the reaction: L-tyrosine + tetrahydrobiopterin + O2 = 3,4-dihydroxy-L-phenylalanine + dihydrobiopterin + H2O.	14	6	0.428571	intel_def	tyrosine hydroxylase
GO:0004550	Catalysis of the reaction: ATP + nucleoside diphosphate = ADP + nucleoside triphosphate.	7	3	0.428571	intel_def	nucleoside-diphosphate kinase activity
GO:0004589	Catalysis of the reaction: (S)-dihydroorotate + NAD+ = orotate + NADH + H+.	7	3	0.428571	intel_def	orotate reductase activity
GO:0004612	Catalysis of the reaction: ATP + oxaloacetate = ADP + phosphoenolpyruvate + CO2.	7	3	0.428571	intel_def	phosphoenolpyruvate carboxykinase activity
GO:0004613	Catalysis of the reaction: GTP + oxaloacetate = GDP + phosphoenolpyruvate + CO2.	7	3	0.428571	intel_def	phosphoenolpyruvate carboxykinase activity
GO:0004613	Catalysis of the reaction: GTP + oxaloacetate = GDP + phosphoenolpyruvate + CO2.	7	3	0.428571	intel_def	phosphoenolpyruvate carboxylase
GO:0004643	Catalysis of the reaction: 10-formyltetrahydrofolate + 5'-phosphoribosyl-5-amino-4-imidazolecarboxamide = tetrahydrofolate + 5'-phosphoribosyl-5-formamido-4-imidazolecarboxamide.	14	6	0.428571	intel_def	phosphoribosylaminoimidazolecarboxamide formyltransferase activity
GO:0004741	Catalysis of the reaction: [pyruvate dehydrogenase (lipoamide)] phosphate + H2O = [pyruvate dehydrogenase (lipoamide)] + phosphate.	7	3	0.428571	intel_def	[pyruvate dehydrogenase phosphatase activity
GO:0004741	Catalysis of the reaction: [pyruvate dehydrogenase (lipoamide)] phosphate + H2O = [pyruvate dehydrogenase (lipoamide)] + phosphate.	7	3	0.428571	intel_def	[pyruvate dehydrogenase phosphatase intrinsic catalyst activity
GO:0004741	Catalysis of the reaction: [pyruvate dehydrogenase (lipoamide)] phosphate + H2O = [pyruvate dehydrogenase (lipoamide)] + phosphate.	7	3	0.428571	intel_def	pyruvate dehydrogenase phosphatase activity
GO:0004758	Catalysis of the reaction: palmitoyl-CoA + L-serine = CoA + 3-dehydro-D-sphinganine + CO2.	14	6	0.428571	intel_def	serine C-palmitoyltransferase activity
GO:0004758	Catalysis of the reaction: palmitoyl-CoA + L-serine = CoA + 3-dehydro-D-sphinganine + CO2.	14	6	0.428571	intel_def	serine palmitoyltransferase
GO:0004778	Catalysis of the reaction: succinyl-CoA + H2O = CoA + succinate.	7	3	0.428571	intel_def	succinyl-CoA hydrolase activity
GO:0004852	Catalysis of the reaction: hydroxymethylbilane = uroporphyrinogen-III + H2O.	7	3	0.428571	intel_def	uroporphyrinogen-III synthase activity
GO:0006193	The breakdown into simpler components of ITP, inosine (5'-)triphosphate.	7	3	0.428571	intel_def	ITP catabolism
GO:0006225	The formation from simpler components of UDP, uridine (5'-)diphosphate.	7	3	0.428571	intel_def	UDP biosynthesis
GO:0006228	The formation from simpler components of UTP, uridine (5'-)triphosphate.	7	3	0.428571	intel_def	UTP biosynthesis
GO:0006229	The formation from simpler components of dUTP, deoxyuridine (5'-)triphosphate.	7	3	0.428571	intel_def	dUTP biosynthesis
GO:0006256	The breakdown into simpler components of UDP, uridine (5'-)diphosphate.	7	3	0.428571	intel_def	UDP catabolism
GO:0006257	The breakdown into simpler components of dUDP, deoxyuridine (5'-)diphosphate.	7	3	0.428571	intel_def	dUDP catabolism
GO:0006728	The formation from simpler components of pteridine, pyrazino(2,3-dipyrimidine), the parent structure of pterins and the pteroyl group.	14	6	0.428571	intel_def	pteridine biosynthesis
GO:0006728	The formation from simpler components of pteridine, pyrazino(2,3-dipyrimidine), the parent structure of pterins and the pteroyl group.	14	6	0.428571	intel_def	pterin biosynthesis
GO:0007257	Upregulation of a JUN kinase activity due to phosphorylation by a JUN kinase kinase (JNKK).	7	3	0.428571	intel_def	activation of JUNK
GO:0007257	Upregulation of a JUN kinase activity due to phosphorylation by a JUN kinase kinase (JNKK).	7	3	0.428571	intel_def	activation of JUN kinase
GO:0008444	Catalysis of the reaction: CDP-diacylglycerol + glycerol 3-phosphate = CMP + 3-(3-phosphatidyl)-glycerol 1-phosphate.	14	6	0.428571	intel_def	CDP-diacylglycerol-glycerol-3-phosphate 3-phosphatidyltransferase activity
GO:0008466	Catalysis of the reaction: UDP-glucose + glycogenin = UDP + glucosylglycogenin.	7	3	0.428571	intel_def	glycogenin glucosyltransferase activity
GO:0008474	Catalysis of the reaction: palmitoyl-protein + H2O = palmitate + protein.	7	3	0.428571	intel_def	hydrolase activity
GO:0008474	Catalysis of the reaction: palmitoyl-protein + H2O = palmitate + protein.	7	3	0.428571	intel_def	palmitoyl-protein hydrolase activity
GO:0008551	Catalysis of the reaction: ATP + H2O + Cd2+(in) = ADP + phosphate + Cd2+(out).	7	3	0.428571	intel_def	cadmium-exporting ATPase activity
GO:0008554	Catalysis of the reaction: ATP + H2O + Na+(in) = ADP + phosphate + Na+(out).	7	3	0.428571	intel_def	sodium-exporting ATPase activity phosphorylative mechanism
GO:0008559	Catalysis of the reaction: ATP + H2O + xenobiotic(in) = ADP + phosphate + xenobiotic(out).	7	3	0.428571	intel_def	xenobiotic-transporting ATPase activity
GO:0008559	Catalysis of the reaction: ATP + H2O + xenobiotic(in) = ADP + phosphate + xenobiotic(out).	7	3	0.428571	intel_def	multidrug resistance exporter
GO:0008559	Catalysis of the reaction: ATP + H2O + xenobiotic(in) = ADP + phosphate + xenobiotic(out).	7	3	0.428571	intel_def	multidrug-resistance protein
GO:0008559	Catalysis of the reaction: ATP + H2O + xenobiotic(in) = ADP + phosphate + xenobiotic(out).	7	3	0.428571	intel_def	P-glycoprotein
GO:0008692	Catalysis of the reaction: (S)-3-hydroxybutanoyl-CoA = (R)-3-hydroxybutanoyl-CoA.	7	3	0.428571	intel_def	3-hydroxybutyryl-CoA epimerase activity
GO:0008699	Catalysis of the reaction: 2C-methyl-D-erythritol-4-phosphate + CTP = 4-diphosphocytidyl-2C-methylerythritol + diphosphate.	14	6	0.428571	intel_def	4-diphosphocytidyl-2C-methyl-D-erythritol synthase activity
GO:0008733	Catalysis of the reaction: L-arabinose = L-ribulose.	7	3	0.428571	intel_def	L-arabinose isomerase activity
GO:0008736	Catalysis of the reaction: L-fucose = L-fuculose.	7	3	0.428571	intel_def	L-fucose isomerase activity
GO:0008740	Catalysis of the reaction: L-rhamnose = L-rhamnulose.	7	3	0.428571	intel_def	L-rhamnose isomerase activity
GO:0008746	Catalysis of the reaction: NADPH + H+ + NAD+ = NADP+ + NADH + H+.	7	3	0.428571	intel_def	transhydrogenase activity
GO:0008750	Catalysis of the reaction: NADPH + H+ + NAD+ = NADP+ + NADH + H+.	7	3	0.428571	intel_def	transhydrogenase activity
GO:0008752	Catalysis of the reaction: FMNH + H+ + NAD(P)+ = FMN + NAD(P)H + H+.	7	3	0.428571	intel_def	dehydrogenase activity
GO:0008752	Catalysis of the reaction: FMNH + H+ + NAD(P)+ = FMN + NAD(P)H + H+.	7	3	0.428571	intel_def	FMN reductase activity
GO:0008790	Catalysis of the reaction: D-arabinose = D-ribulose.	7	3	0.428571	intel_def	arabinose isomerase activity
GO:0008797	Catalysis of the reaction: L-aspartate = fumarate + NH3.	7	3	0.428571	intel_def	aspartate ammonia-lyase activity
GO:0008831	Catalysis of the reaction: dTDP-6-deoxy-L-mannose + NADP+ = dTDP-4-dehydro-6-deoxy-L-mannose + NADPH + H+.	14	6	0.428571	intel_def	dTDP-4-dehydrorhamnose reductase activity
GO:0008880	Catalysis of the reaction: D-glucuronate = D-fructuronate.	7	3	0.428571	intel_def	glucuronate isomerase activity
GO:0008883	Catalysis of the reaction: L-glutamyl-tRNA(glt) + NADPH + H+ = glutamate-1-semialdehyde + tRNA(glt) + NADP+.	14	6	0.428571	intel_def	glutamyl-tRNA reductase activity
GO:0008976	Catalysis of the reaction: ATP + phosphate(n) = ADP + phosphate(n+1).	7	3	0.428571	intel_def	polyphosphoric acid kinase
GO:0008976	Catalysis of the reaction: ATP + phosphate(n) = ADP + phosphate(n+1).	7	3	0.428571	intel_def	polyphosphate kinase activity
GO:0009020	Catalysis of the reaction: S-adenosyl-L-methionine + tRNA = S-adenosyl-L-homocysteine + tRNA containing 2'-O-methylguanosine.	14	6	0.428571	intel_def	tRNA activity
GO:0009028	Catalysis of the reaction: 2 glyoxylate = tartronate semialdehyde + CO2.	7	3	0.428571	intel_def	tartronate-semialdehyde synthase activity
GO:0009038	Catalysis of the reaction: ATP + undecaprenol = ADP + undecaprenyl phosphate.	7	3	0.428571	intel_def	undecaprenol kinase activity
GO:0009040	Catalysis of the reaction: (S)-ureidoglycolate + NADP+ = oxalureate + NADPH + H+.	7	3	0.428571	intel_def	ureidoglycolate dehydrogenase activity
GO:0009302	The synthesis of small nucleolar RNA (snoRNA) from a DNA template.	7	3	0.428571	intel_def	snoRNA transcription
GO:0009978	Catalysis of the reaction: 13(S)-hydroperoxylinolenate = 12,13(S)-epoxylinolenate + H2O.	7	3	0.428571	intel_def	allene oxide synthase activity
GO:0010120	The formation from simpler components of camalexin, a indole-phytoalexin.	7	3	0.428571	intel_def	camalexin biosynthesis
GO:0015408	Catalysis of the reaction: ATP + H2O + Fe3+(out) = ADP + phosphate + Fe3+(in).	7	3	0.428571	intel_def	ferric-transporting ATPase activity
GO:0015410	Catalysis of the reaction: ATP + H2O + Mn2+(out) = ADP + phosphate + Mn2+(in).	7	3	0.428571	intel_def	manganese-transporting ATPase activity
GO:0015412	Catalysis of the reaction: ATP + H2O + molybdate(out) = ADP + phosphate + molybdate(in).	7	3	0.428571	intel_def	molybdate porter activity
GO:0015412	Catalysis of the reaction: ATP + H2O + molybdate(out) = ADP + phosphate + molybdate(in).	7	3	0.428571	intel_def	molybdate-transporting ATPase activity
GO:0015413	Catalysis of the reaction: ATP + H2O + Ni2+(out) = ADP + phosphate + Ni2+(in).	7	3	0.428571	intel_def	nickel porter activity
GO:0015413	Catalysis of the reaction: ATP + H2O + Ni2+(out) = ADP + phosphate + Ni2+(in).	7	3	0.428571	intel_def	nickel-transporting ATPase activity
GO:0015417	Catalysis of the reaction: ATP + H2O + polyamine(out) = ADP + phosphate + polyamine(in).	7	3	0.428571	intel_def	polyamine porter activity
GO:0015417	Catalysis of the reaction: ATP + H2O + polyamine(out) = ADP + phosphate + polyamine(in).	7	3	0.428571	intel_def	polyamine-transporting ATPase activity
GO:0015421	Catalysis of the reaction: ATP + H2O + oligopeptide(out) = ADP + phosphate + oligopeptide(in).	7	3	0.428571	intel_def	oligopeptide-transporting ATPase activity
GO:0015437	Catalysis of the reaction: ATP + H2O + lipopolysaccharide(in) = ADP + phosphate + lipopolysaccharide(out).	7	3	0.428571	intel_def	lipopolysaccharide-transporting ATPase activity
GO:0015444	Catalysis of the reaction: ATP + H2O + Mg2+(out) = ADP + phosphate + Mg2+(in).	7	3	0.428571	intel_def	magnesium-importing ATPase activity
GO:0015445	Catalysis of the reaction: ATP + H2O + Ag+(in) = ADP + phosphate + Ag+(out).	7	3	0.428571	intel_def	silver-exporting ATPase activity
GO:0015446	Catalysis of the reaction: ATP + H2O + arsenite(in) = ADP + phosphate + arsenite(out).	7	3	0.428571	intel_def	arsenical resistance efflux pump
GO:0015446	Catalysis of the reaction: ATP + H2O + arsenite(in) = ADP + phosphate + arsenite(out).	7	3	0.428571	intel_def	arsenite-transporting ATPase activity
GO:0015595	Catalysis of the reaction: ATP + H2O + spermidine(out) = ADP + phosphate + spermidine(in).	7	3	0.428571	intel_def	spermidine porter activity
GO:0015609	Catalysis of the reaction: ATP + H2O + maltooligosaccharide(out) = ADP + phosphate + maltooligosaccharide(in).	7	3	0.428571	intel_def	maltooligosaccharide porter activity
GO:0015632	Catalysis of the reaction: ATP + H2O + Co2+(out) = ADP + phosphate + Co2+(in).	7	3	0.428571	intel_def	cobalt porter activity
GO:0015633	Catalysis of the reaction: ATP + H2O + Zn2+(out) = ADP + phosphate + Zn2+(in).	7	3	0.428571	intel_def	zinc porter activity
GO:0016034	Catalysis of the reaction: 4-maleylacetoacetate = 4-fumarylacetoacetate.	7	3	0.428571	intel_def	maleylacetoacetate isomerase activity
GO:0016174	Catalysis of the reaction: NAD(P)H + H+ + O2 = NAD(P)+ + H2O2.	7	3	0.428571	intel_def	oxidase activity
GO:0016174	Catalysis of the reaction: NAD(P)H + H+ + O2 = NAD(P)+ + H2O2.	7	3	0.428571	intel_def	thyroid NADPH oxidase activity
GO:0016306	OBSOLETE. A phosphoinositide 3-kinase which can only phosphorylate phosphatidylinositol.	7	3	0.428571	intel_def	phosphatidylinositol 3-kinase activity class III
GO:0016463	Catalysis of the reaction: ATP + H2O + Zn2+(in) = ADP + phosphate + Zn2+(out).	7	3	0.428571	intel_def	zinc-exporting ATPase activity
GO:0016630	Catalysis of the reaction: chlorophyllide A + NADP+ = protochlorophyllide + NADPH + H+.	7	3	0.428571	intel_def	NADPH :protochlorophyllide oxidoreductase
GO:0016630	Catalysis of the reaction: chlorophyllide A + NADP+ = protochlorophyllide + NADPH + H+.	7	3	0.428571	intel_def	protochlorophyllide reductase activity
GO:0016871	Catalysis of the reaction: (S)-2,3-epoxysqualene = cycloartenol.	7	3	0.428571	intel_def	cycloartenol synthase activity
GO:0017083	Catalysis of the reaction: GDP-beta-L-fucose + beta-D-galactosyl-(1,4)-N-acetyl-D-glucosaminyl-R = GDP + 1,4-beta-D-galactosyl-(1,4)-[alpha-L-fucosyl-(1,4)]-N-acetyl-D-glucosaminyl-R.	21	9	0.428571	intel_def	4-galactosyl-N-acetylglucosaminide 3-alpha-L-fucosyltransferase activity
GO:0017083	Catalysis of the reaction: GDP-beta-L-fucose + beta-D-galactosyl-(1,4)-N-acetyl-D-glucosaminyl-R = GDP + 1,4-beta-D-galactosyl-(1,4)-[alpha-L-fucosyl-(1,4)]-N-acetyl-D-glucosaminyl-R.	21	9	0.428571	intel_def	galactoside 3-L-fucosyltransferase activity
GO:0017185	The hydroxylation of peptidyl-lysine to form peptidyl-hydroxylysine.	7	3	0.428571	intel_def	peptidyl-lysine hydroxylation
GO:0018025	Catalysis of the reaction: S-adenosyl-L-methionine + calmodulin L-lysine = S-adenosyl-L-homocysteine + calmodulin N6-methyl-L-lysine.	14	6	0.428571	intel_def	calmodulin-lysine N-methyltransferase activity
GO:0018062	The posttranslational modification of an N-terminal peptidyl-tryptophan residue to form peptidyl-N2-succinyl-L-tryptophan.	14	6	0.428571	intel_def	peptidyl-tryptophan succinylation
GO:0018510	Catalysis of the reaction: dihydrophloroglucinol + NADP+ = phloroglucinol + NADPH + H+.	7	3	0.428571	intel_def	phloroglucinol reductase activity
GO:0018557	Catalysis of the reaction: 1,2-dihydroxyfluorene + O2 = 2-hydroxy-4-(2-oxo-1,3-dihydro-2H-inden-1-ylidene) but-2-enoic acid.	21	9	0.428571	intel_def	1 2-dihydroxyfluorene 1 1-alpha-dioxygenase activity
GO:0018562	Catalysis of the reaction: 3,4-dihydroxyfluorene + O2 = 2-hydroxy-4-(1-oxo-1,3-dihydro-2H-inden-2-ylidene) but-2-enoic acid.	21	9	0.428571	intel_def	3 4-dihydroxyfluorene 4 4-alpha-dioxygenase activity
GO:0018566	Catalysis of the reaction: 1,2-dihydroxynaphthalene-6-sulfonate + O2 = H+ + (Z)-4-(2-hydroxy-5-sulfonatophenyl)-2-oxo-3-butenoate.	21	9	0.428571	intel_def	1 2-dihydroxynaphthalene-6-sulfonate 1 8a-dioxygenase activity
GO:0018566	Catalysis of the reaction: 1,2-dihydroxynaphthalene-6-sulfonate + O2 = H+ + (Z)-4-(2-hydroxy-5-sulfonatophenyl)-2-oxo-3-butenoate.	21	9	0.428571	intel_def	1 2-dihydroxynaphthalene-6-sulphonate 1 8a-dioxygenase activity
GO:0018669	Catalysis of the reaction: 3-hydroxybenzoate + NADH + H+ + O2 = 2,5-dihydroxybenzoate + NAD+ + H2O.	14	6	0.428571	intel_def	3-hydroxybenzoate 6-hydroxylase activity
GO:0018669	Catalysis of the reaction: 3-hydroxybenzoate + NADH + H+ + O2 = 2,5-dihydroxybenzoate + NAD+ + H2O.	14	6	0.428571	intel_def	3-hydroxybenzoate 6-monooxygenase activity
GO:0018680	Catalysis of the reaction: 2 deethylatrazine + O2 = 2 CH3COCH3 + 2 deisopropyldeethylatrazine.	7	3	0.428571	intel_def	deethylatrazine monooxygenase activity
GO:0018681	Catalysis of the reaction: 2 deisopropylatrazine + O2 = 2 CH3CHO + 2 deisopropyldeethylatrazine.	7	3	0.428571	intel_def	deisopropylatrazine monooxygenase activity
GO:0018690	Catalysis of the reaction: 4-methoxybenzoate + donor-H2 + O2 = 4-hydroxybenzoate + formaldehyde + acceptor + H2O.	14	6	0.428571	intel_def	4-methoxybenzoate monooxygenase activity
GO:0018711	Catalysis of the reaction: benzoyl acetyl-CoA + CoA = acetyl-CoA + benzoyl-CoA.	7	3	0.428571	intel_def	benzoyl acetate-CoA thiolase activity
GO:0018734	Catalysis of the reaction: butyrolactone + H2O = 4-hydroxybutanoate.	7	3	0.428571	intel_def	butyrolactone hydrolase activity
GO:0018738	Catalysis of the reaction: S-formylglutathione + H2O = glutathione + formate.	7	3	0.428571	intel_def	S-formylglutathione hydrolase activity
GO:0018750	Catalysis of the reaction: biuret + H2O = urea + CO2 + NH3.	7	3	0.428571	intel_def	biuret amidohydrolase activity
GO:0018753	Catalysis of the reaction: cyanuric acid + H2O = biuret + CO2.	7	3	0.428571	intel_def	cyanuric acid amidohydrolase activity
GO:0018780	Catalysis of the reaction: dichloroacetate + H2O = 2 HCl + glyoxylate.	7	3	0.428571	intel_def	dichloroacetate halidohydrolase activity
GO:0018816	Catalysis of the reaction: 2-hydroxyisobutyrate = H2O + methacrylate.	7	3	0.428571	intel_def	2-hydroxyisobutyrate dehydratase activity
GO:0018828	Catalysis of the elimination of HCl from a chloro- or bromopropanol, yielding an epoxypropane.	7	3	0.428571	intel_def	halohydrin hydrogen-halide-lyase A activity
GO:0019151	Catalysis of the reaction: D-galactose + NAD+ = D-galactono-1,4-lactone + NADH + H+.	14	6	0.428571	intel_def	D-galactose 1-dehydrogenase activity
GO:0019151	Catalysis of the reaction: D-galactose + NAD+ = D-galactono-1,4-lactone + NADH + H+.	14	6	0.428571	intel_def	galactose 1-dehydrogenase activity
GO:0019152	Catalysis of the reaction: acetoin + NAD+ = diacetyl + NADH + H+.	7	3	0.428571	intel_def	acetoin dehydrogenase activity
GO:0019152	Catalysis of the reaction: acetoin + NAD+ = diacetyl + NADH + H+.	7	3	0.428571	intel_def	diacetyl reductase
GO:0019201	Catalysis of the reaction: ATP + nucleoside monophosphate = ADP + nucleoside diphosphate.	7	3	0.428571	intel_def	nucleotide kinase activity
GO:0019317	The breakdown into simpler components of fucose (6-deoxygalactose).	7	3	0.428571	intel_def	fucose catabolism
GO:0019567	The formation from simpler components of arabinose, arabino-pentose.	7	3	0.428571	intel_def	arabinose biosynthesis
GO:0019568	The breakdown into simpler components of arabinose, arabino-pentose.	7	3	0.428571	intel_def	arabinose catabolism
GO:0019713	The coupled methyl esterification and deamidation of peptidyl-glutamine.	7	3	0.428571	intel_def	peptidyl-L-glutamic acid 5-methyl ester biosynthesis from glutamine
GO:0019990	The breakdown into simpler components of pteridine, pyrazino(2,3-dipyrimidine), the parent structure of pterins and the pteroyl group.	14	6	0.428571	intel_def	pteridine catabolism
GO:0030758	Catalysis of the reaction: S-adenosyl-L-methionine + 3',4',5-trihydroxy-3,7-dimethoxyflavone = S-adenosyl-L-homocysteine + 3',5-dihydroxy-3,4',7-trimethoxy-flavone.	21	9	0.428571	intel_def	3 7-dimethylquercitin 4'-O-methyltransferase activity
GO:0042353	The formation from simpler components of fucose (6-deoxygalactose).	7	3	0.428571	intel_def	fucose biosynthesis
GO:0042792	The synthesis of ribosomal RNA (rRNA) from a mitochondrial DNA template.	7	3	0.428571	intel_def	rRNA transcription from mitochondrial promoter
GO:0042866	The formation from simpler components of pyruvate, 2-oxopropanoate.	7	3	0.428571	intel_def	pyruvate biosynthesis
GO:0042867	The breakdown into simpler components of pyruvate, 2-oxopropanoate.	7	3	0.428571	intel_def	pyruvate catabolism
GO:0042961	Catalysis of the reaction: ATP + H2O + antimonite(in) = ADP + phosphate + antimonite(out).	7	3	0.428571	intel_def	antimonite-transporting ATPase activity
GO:0045174	Catalysis of the reaction: 2 glutathione + dehydroascorbate = glutathione disulfide + ascorbate.	7	3	0.428571	intel_def	dehydroascorbate reductase
GO:0045174	Catalysis of the reaction: 2 glutathione + dehydroascorbate = glutathione disulfide + ascorbate.	7	3	0.428571	intel_def	glutathione dehydrogenase activity
GO:0045470	Coordination of the recruitment and organization of other non-R8 photoreceptors by the R8 photoreceptor.	7	3	0.428571	intel_def	R8-mediated photoreceptor organization
GO:0046052	The breakdown into simpler components of UTP, uridine (5'-)triphosphate.	7	3	0.428571	intel_def	UTP catabolism
GO:0046081	The breakdown into simpler components of dUTP, deoxyuridine (5'-)triphosphate.	7	3	0.428571	intel_def	dUTP catabolism
GO:0046562	Catalysis of the reaction: beta-D-glucose + O2 = D-glucono-1,5-lactone + H2O2.	14	6	0.428571	intel_def	beta-D-glucose oxidase
GO:0046562	Catalysis of the reaction: beta-D-glucose + O2 = D-glucono-1,5-lactone + H2O2.	14	6	0.428571	intel_def	glucose oxidase activity
GO:0046708	The formation from simpler components of IDP, inosine 5'-diphosphate.	7	3	0.428571	intel_def	IDP biosynthesis
GO:0046709	The breakdown into simpler components of IDP, inosine 5'-diphosphate.	7	3	0.428571	intel_def	IDP catabolism
GO:0046891	The carbamoylation of peptidyl-cysteine to form peptidyl-S-carbamoyl-L-cysteine.	7	3	0.428571	intel_def	peptidyl-cysteine S-carbamoylation
GO:0047064	Catalysis of the reaction: O2 + 2 sulochrin = 2 H2O + 2 (+)-bisdechlorogeodin.	7	3	0.428571	intel_def	sulochrin oxidase activity
GO:0047065	Catalysis of the reaction: O2 + 2 sulochrin = 2 H2O + 2 (-)-bisdechlorogeodin.	7	3	0.428571	intel_def	sulochrin oxidase activity
GO:0047127	Catalysis of the reaction: NAD(P)+ + thiomorpholine-3-carboxylate = NAD(P)H + 3,4-dehydro-1,4-thiomorpholine-3-carboxylate.	14	6	0.428571	intel_def	thiomorpholine-carboxylate dehydrogenase activity
GO:0047186	Catalysis of the reaction: N-acetylneuraminate + acetyl-CoA = N-acetyl-7-O(or 9-O)-acetylneuraminate + coenzyme A.	14	6	0.428571	intel_def	N-acetylneuraminate activity
GO:0047203	Catalysis of the reaction: 13-hydroxylupinine + (E)-2-methylcrotonoyl-CoA = 13-(2-methylcrotonoyl)oxylupinine + coenzyme A.	14	6	0.428571	intel_def	13-hydroxylupinine O-tigloyltransferase activity
GO:0047212	Catalysis of the reaction: 2-coumarate + UDP-D-glucose = trans-beta-D-glucosyl-2-hydroxycinnamate + UDP.	14	6	0.428571	intel_def	2-coumarate O-beta-glucosyltransferase activity
GO:0047218	Catalysis of the reaction: 4-coumarate + UDP-D-glucose = 4-O-beta-D-glucosyl-4-hydroxycinnamate + UDP.	14	6	0.428571	intel_def	hydroxycinnamate 4-beta-glucosyltransferase activity
GO:0047230	Catalysis of the reaction: flavonol 3-O-D-glucoside + UDP-L-rhamnose = flavonol 3-O-L-rhamnosylglucoside + UDP.	14	6	0.428571	intel_def	flavonol-3-O-glucoside L-rhamnosyltransferase activity
GO:0047236	Catalysis of the reaction: CH(3)-N(O)=N-CH(2)OH + UDP-D-glucose = cycasin + UDP.	14	6	0.428571	intel_def	methyl-ONN-azoxymethanol glucosyltransferase activity
GO:0047236	Catalysis of the reaction: CH(3)-N(O)=N-CH(2)OH + UDP-D-glucose = cycasin + UDP.	14	6	0.428571	intel_def	methyl-ONN-azoxymethanol beta-D-glucosyltransferase activity
GO:0047258	Catalysis of the reaction: sphingosine + UDP-galactose = psychosine + UDP.	7	3	0.428571	intel_def	sphingosine beta-galactosyltransferase activity
GO:0047315	Catalysis of the reaction: glyoxylate + kynurenine = L-glycine + 4-(2-aminophenyl)-2,4-dioxobutanoate.	14	6	0.428571	intel_def	kynurenine-glyoxylate transaminase activity
GO:0047315	Catalysis of the reaction: glyoxylate + kynurenine = L-glycine + 4-(2-aminophenyl)-2,4-dioxobutanoate.	14	6	0.428571	intel_def	kynurenine-glyoxylate aminotransferase activity
GO:0047369	Catalysis of the reaction: (S)-3-hydroxy-3-methylglutarate + succinyl-CoA = 3-hydroxy-3-methyl-glutaryl-CoA + succinate.	14	6	0.428571	intel_def	succinate-hydroxymethylglutarate CoA-transferase activity
GO:0047408	Catalysis of the reaction: H2O + 1-(1-alkenyl)-sn-glycero-3-phosphocholine = L-1-glycero-3-phosphocholine + an aldehyde.	14	6	0.428571	intel_def	alkenylglycerophosphocholine hydrolase activity
GO:0047415	Catalysis of the reaction: H2O + N-benzoyl-D-arginine-4-nitroanilide = N-benzoyl-D-arginine 1 4-nitroaniline.	14	6	0.428571	intel_def	D-benzoylarginine-4-nitroanilide amidase activity
GO:0047426	Catalysis of the reaction: H2O + ricinine = NH3 + 3-carboxy-4-methoxy-N-methyl-2-pyridone.	14	6	0.428571	intel_def	ricinine nitrilase activity
GO:0047448	Catalysis of the reaction: 5-keto-4-deoxy-D-glucarate = CO2 + H2O + 2,5-dioxopentanoate.	14	6	0.428571	intel_def	5-dehydro-4-deoxyglucarate dehydratase activity
GO:0047456	Catalysis of the reaction: methylisocitrate = H2O + 2-methylaconitate.	7	3	0.428571	intel_def	2-methylisocitrate dehydratase activity
GO:0047460	Catalysis of the reaction: H2O + L-2-amino-4-chloropent-4-enoate = NH3 + HCl + 2-oxopent-4-enoate.	14	6	0.428571	intel_def	L-2-amino-4-chloropent-4-enoate dehydrochlorinase activity
GO:0047501	Catalysis of the reaction: (+)-neomenthol + NADP+ = (-)-menthone + NADPH + H+.	7	3	0.428571	intel_def	dehydrogenase activity
GO:0047507	Catalysis of the reaction: ATP + deoxynucleoside phosphate = ADP + deoxynucleoside diphosphate.	7	3	0.428571	intel_def	kinase activity
GO:0047530	Catalysis of the reaction: 2,4-diaminopentanoate + H2O + NAD(P)+ = 2-amino-4-oxopentanoate + NH3 + NAD(P)H + H+.	14	6	0.428571	intel_def	2 4-diaminopentanoate dehydrogenase activity
GO:0047546	Catalysis of the reaction: 2-hydroxypyridine + donor-H2 + O2 = 2,5-dihydroxypyridine + acceptor + H2O.	14	6	0.428571	intel_def	2-hydroxypyridine 5-monooxygenase activity
GO:0047563	Catalysis of the reaction: 3-hydroxybenzoate + donor-H2 + O2 = 2,3-dihydroxybenzoate + acceptor + H2O.	14	6	0.428571	intel_def	3-hydroxybenzoate 2-monooxygenase activity
GO:0047590	Catalysis of the reaction: ATP + 5-dehydro-2-deoxy-D-gluconate = ADP + 6-phospho-5-dehydro-2-deoxy-D-gluconate.	14	6	0.428571	intel_def	5-dehydro-2-deoxygluconokinase activity
GO:0047607	Catalysis of the reaction: 3-oxopropanoate = propynoate + H2O.	7	3	0.428571	intel_def	acetylenecarboxylate hydratase activity
GO:0047613	Catalysis of the reaction: cis-aconitate = itaconate + CO2.	7	3	0.428571	intel_def	aconitate decarboxylase activity
GO:0047614	Catalysis of the reaction: trans-aconitate = cis-aconitate.	7	3	0.428571	intel_def	aconitate delta-isomerase activity
GO:0047614	Catalysis of the reaction: trans-aconitate = cis-aconitate.	7	3	0.428571	intel_def	aconitate D-isomerase activity
GO:0047726	Catalysis of the reaction: ferrocytochrome c + Fe3+ = ferricytochrome c + Fe2+.	7	3	0.428571	intel_def	iron-cytochrome-c reductase activity
GO:0047729	Catalysis of the reaction: carnitine = 2-methylcholine + CO2.	7	3	0.428571	intel_def	carnitine decarboxylase activity
GO:0047736	Catalysis of the reaction: cellobiose = D-glucosyl-D-mannose.	7	3	0.428571	intel_def	cellobiose epimerase activity
GO:0047749	Catalysis of the reaction: 5-beta-cholestane-3-alpha,7-alpha,12-alpha-triol + NADPH + O2 = 5-beta-cholestane-3-alpha,7-alpha,12-alpha,26-tetraol + NADP+ + H2O.	21	9	0.428571	intel_def	cholestanetriol 26-monooxygenase activity
GO:0047761	Catalysis of the reaction: ATP + butanoate = ADP + butanoyl phosphate.	7	3	0.428571	intel_def	butyrate kinase activity
GO:0047795	Catalysis of the reaction: trans-cyclohexane-1,2-diol + NAD+ = 2-hydroxycyclohexan-1-one + NADH.	14	6	0.428571	intel_def	cyclohexane-1 2-diol dehydrogenase activity
GO:0047822	Catalysis of the reaction: hypotaurine + H2O + NAD+ = taurine + NADH.	7	3	0.428571	intel_def	hypotaurine dehydrogenase activity
GO:0047827	Catalysis of the reaction: N2-(D-1-carboxyethyl)-L-lysine + NADP+ + H2O = L-lysine + pyruvate + NADPH.	14	6	0.428571	intel_def	D-lysopine dehydrogenase activity
GO:0047828	Catalysis of the reaction: D-lyxose = D-xylulose.	7	3	0.428571	intel_def	D-lyxose ketol-isomerase activity
GO:0047830	Catalysis of the reaction: N2-(D-1-carboxyethyl)-L-arginine + NAD+ + H2O = L-arginine + pyruvate + NADH.	14	6	0.428571	intel_def	D-octopine dehydrogenase activity
GO:0047839	Catalysis of the reaction: dATP + depurinated DNA = ribose triphosphate + DNA.	7	3	0.428571	intel_def	purine transferase activity
GO:0047839	Catalysis of the reaction: dATP + depurinated DNA = ribose triphosphate + DNA.	7	3	0.428571	intel_def	purinetransferase activity
GO:0047867	Catalysis of the reaction: (R)-3,3-dimethylmalate + NAD+ = 3-methyl-2-oxobutanoate + CO2 + NADH.	14	6	0.428571	intel_def	dimethylmalate dehydrogenase activity
GO:0047870	Catalysis of the reaction: S-adenosyl-L-methionine + N6-(D2-isopentenyl)-adenine = 5'-methylthioadenosine + discadenine.	14	6	0.428571	intel_def	discadenine synthase activity
GO:0047898	Catalysis of the reaction: formate + ferricytochrome b1 = CO2 + ferrocytochrome b1.	7	3	0.428571	intel_def	formate dehydrogenase activity
GO:0047901	Catalysis of the reaction: formyl-CoA + H2O = CoA + formate.	7	3	0.428571	intel_def	formyl-CoA hydrolase activity
GO:0047909	Catalysis of the reaction: 2 mono-beta-D-galactosyldiacylglycerol = acylmono-beta-D-galactosyl-diacylglycerol + mono-beta-D-galactosylacylglycerol.	14	6	0.428571	intel_def	galactolipid O-acyltransferase activity
GO:0047916	Catalysis of the reaction: GDP-6-deoxy-D-talose + NAD(P)+ = GDP-4-dehydro-6-deoxy-D-talose + NAD(P)H + H+.	14	6	0.428571	intel_def	GDP-6-deoxy-D-talose 4-dehydrogenase activity
GO:0047951	Catalysis of the reaction: S-acylglutathione + H2O = glutathione + a carboxylate.	7	3	0.428571	intel_def	glutathione thiolesterase activity
GO:0047951	Catalysis of the reaction: S-acylglutathione + H2O = glutathione + a carboxylate.	7	3	0.428571	intel_def	glutathione thioesterase activity
GO:0047963	Catalysis of the reaction: choloyl-CoA + glycine = CoA + glycocholate.	7	3	0.428571	intel_def	glycine N-choloyltransferase activity
GO:0047969	Catalysis of the reaction: glyoxylate + H2O + O2 = oxalate + H2O2.	7	3	0.428571	intel_def	glyoxylate oxidase activity
GO:0047979	Catalysis of the reaction: beta-D-glucose + O2 = D-glucono-1,5-lactone + H2O2.	14	6	0.428571	intel_def	hexose oxidase activity
GO:0047991	Catalysis of the reaction: hydroxylamine + O2 = NO2(-) (nitrite) + H2O.	7	3	0.428571	intel_def	hydroxylamine oxidase activity
GO:0050031	Catalysis of the reaction: L-pipecolate + O2 = 2,3,4,5-tetrahydropyridine-2-carboxylate + H2O2.	14	6	0.428571	intel_def	L-pipecolate oxidase activity
GO:0050071	Catalysis of the reaction: L-lysyl-tRNA + phosphatidylglycerol = tRNA + 3-phosphatidyl-1'-(3'-O-L-lysyl)glycerol.	14	6	0.428571	intel_def	lysyltransferase activity
GO:0050077	Catalysis of the reaction: 3-maleylpyruvate = 3-fumarylpyruvate.	7	3	0.428571	intel_def	maleylpyruvate isomerase activity
GO:0050079	Catalysis of the reaction: 3-oxopropanoate = propynoate + H2O.	7	3	0.428571	intel_def	malonate-semialdehyde dehydratase activity
GO:0050137	Catalysis of the reaction: NADPH + H2O2 = NADP+ + 2 H2O.	7	3	0.428571	intel_def	NADPH peroxidase activity
GO:0050151	Catalysis of the reaction: (R)-10-hydroxystearate = oleate + H2O.	7	3	0.428571	intel_def	oleate hydratase activity
GO:0050178	Catalysis of the reaction: keto-phenylpyruvate = enol-phenylpyruvate.	7	3	0.428571	intel_def	phenylpyruvate tautomerase activity
GO:0050182	Catalysis of the reaction: butanoyl-CoA + phosphate = CoA + butanoylphosphate.	7	3	0.428571	intel_def	phosphate butyryltransferase activity
GO:0050207	Catalysis of the reaction: O-1-alkyl-2-acyl-sn-glycero-3-phosphoethanolamine + donor-H2 + O2 = O-1-alk-1-enyl-2-acyl-sn-glycero-3-phosphoethanolamine + acceptor + 2 H2O.	21	9	0.428571	intel_def	plasmanylethanolamine desaturase activity
GO:0050207	Catalysis of the reaction: O-1-alkyl-2-acyl-sn-glycero-3-phosphoethanolamine + donor-H2 + O2 = O-1-alk-1-enyl-2-acyl-sn-glycero-3-phosphoethanolamine + acceptor + 2 H2O.	21	9	0.428571	intel_def	plasmenylethanolamine desaturase activity
GO:0050250	Catalysis of the reaction: retinal + O2 + H2O = retinoate + H2O2.	7	3	0.428571	intel_def	retinal oxidase activity
GO:0050264	Catalysis of the reaction: rifamycin B + O2 = rifamycin O + H2O2.	7	3	0.428571	intel_def	rifamycin-B oxidase activity
GO:0050264	Catalysis of the reaction: rifamycin B + O2 = rifamycin O + H2O2.	7	3	0.428571	intel_def	rifamycin-B-oxidase activity
GO:0050273	Catalysis of the reaction: S-succinylglutathione + H2O = glutathione + succinate.	7	3	0.428571	intel_def	S-succinylglutathione hydrolase activity
GO:0050275	Catalysis of the reaction: UDP-glucose + scopoletin = UDP + scopolin.	7	3	0.428571	intel_def	scopoletin glucosyltransferase activity
GO:0050297	Catalysis of the reaction: 3,4-dihydroxy-L-phenylalanine + O2 = 4-(L-alanin-3-yl)-2-hydroxy-cis,cis-muconate 6-semialdehyde.	21	9	0.428571	intel_def	stizolobate synthase activity
GO:0050328	Catalysis of the reaction: (S)-tetrahydroberberine + 2 O2 = berberine + 2 H2O2.	7	3	0.428571	intel_def	tetrahydroberberine oxidase activity
GO:0050331	Catalysis of the reaction: ATP + thiamin diphosphate = ADP + thiamin triphosphate.	7	3	0.428571	intel_def	thiamin-diphosphate kinase activity
GO:0050331	Catalysis of the reaction: ATP + thiamin diphosphate = ADP + thiamin triphosphate.	7	3	0.428571	intel_def	thiamine-diphosphate kinase activity
GO:0050350	Catalysis of the reaction: 3 malonyl-CoA + 4-coumaroyl-CoA = 4 CoA + 3,4',5-trihydroxy-stilbene + 4 CO2.	14	6	0.428571	intel_def	trihydroxystilbene synthase activity
GO:0050392	Catalysis of the reaction: (R)-vicianin + H2O = mandelonitrile + vicianose.	7	3	0.428571	intel_def	vicianin beta-glucosidase activity
GO:0050392	Catalysis of the reaction: (R)-vicianin + H2O = mandelonitrile + vicianose.	7	3	0.428571	intel_def	vicianin b-glucosidase activity
GO:0050409	Catalysis of the reaction: UDP-L-arabinose + indol-3-ylacetyl-myo-inositol = UDP + indol-3-ylacetyl-myo-inositol L-arabinoside.	14	6	0.428571	intel_def	indolylacetylinositol arabinosyltransferase activity
GO:0050412	Catalysis of the reaction: UDP-glucose + trans-cinnamate = UDP + trans-cinnamoyl beta-D-glucoside.	14	6	0.428571	intel_def	cinnamate b-D-glucosyltransferase activity
GO:0050412	Catalysis of the reaction: UDP-glucose + trans-cinnamate = UDP + trans-cinnamoyl beta-D-glucoside.	14	6	0.428571	intel_def	cinnamate beta-D-glucosyltransferase activity
GO:0050412	Catalysis of the reaction: UDP-glucose + trans-cinnamate = UDP + trans-cinnamoyl beta-D-glucoside.	14	6	0.428571	intel_def	cinnamate glucosyltransferase activity
GO:0050413	Catalysis of the reaction: 5,10-methylenetetrahydrofolate + D-alanine + H2O = tetrahydrofolate + 2-methylserine.	14	6	0.428571	intel_def	D-alanine hydroxymethyltransferase activity
GO:0050413	Catalysis of the reaction: 5,10-methylenetetrahydrofolate + D-alanine + H2O = tetrahydrofolate + 2-methylserine.	14	6	0.428571	intel_def	D-alanine 2-hydroxymethyltransferase activity
GO:0050455	Catalysis of the reaction: 2 columbamine + O2 = 2 berberine + 2 H2O.	7	3	0.428571	intel_def	columbamine oxidase activity
GO:0050491	Catalysis of the reaction: NAD+ + sulcatol = NADH + H+ + sulcatone.	7	3	0.428571	intel_def	sulcatone reductase activity
GO:0050517	Catalysis of the reaction: ATP + myo-inositol hexakisphosphate = ADP + diphospho-myo-inositol pentakisphosphate (isomeric configuration unknown).	14	6	0.428571	intel_def	inositol-hexakisphosphate kinase activity
GO:0050537	Catalysis of the reaction: (R)-mandelamide + H2O = (R)-mandelate + NH3.	7	3	0.428571	intel_def	mandelamide amidase activity
GO:0050548	Catalysis of the reaction: trans-feruloyl-CoA + H2O = 4-hydroxy-3-methoxyphenyl-beta-hydroxypropionyl-CoA.	14	6	0.428571	intel_def	trans-feruloyl-CoA hydratase activity
GO:0050592	Catalysis of the reaction: 4-hydroxyphenylacetaldehyde oxime + NADPH + H+ + O2 = 4-hydroxymandelonitrile + NADP+ + 2 H2O.	14	6	0.428571	intel_def	4-hydroxyphenylacetaldehyde oxime monooxygenase activity
GO:0050599	Catalysis of the reaction: penicillin-N + 2-oxoglutarate + O2 = deacetoxycephalosporin C + succinate + CO2 + H2O.	14	6	0.428571	intel_def	deacetoxycephalosporin-C synthase activity
GO:0050613	Catalysis of the reaction: NADP+ + 4,4-dimethyl-5-alpha-cholesta-8,24-dien-3-beta-ol = NADPH + H+ + 4,4-dimethyl-5-alpha-cholesta-8,14,24-trien-3-beta-ol.	21	9	0.428571	intel_def	delta14-sterol reductase activity
GO:0050613	Catalysis of the reaction: NADP+ + 4,4-dimethyl-5-alpha-cholesta-8,24-dien-3-beta-ol = NADPH + H+ + 4,4-dimethyl-5-alpha-cholesta-8,14,24-trien-3-beta-ol.	21	9	0.428571	intel_def	D14-sterol reductase activity
GO:0050627	Catalysis of the reaction: NAD(P)+ + mycothiol = NAD(P)H + H+ + mycothione.	7	3	0.428571	intel_def	mycothione reductase activity
GO:0050631	Catalysis of the reaction: S-adenosyl-L-methionine + palmatine + 2 NADPH + H+ = S-adenosyl-L-homocysteine + corydaline + 2 NADP+.	14	6	0.428571	intel_def	corydaline synthase activity
GO:0018556	Catalysis of the reaction: 2,3-dihydroxybenzenoid + O2 = H+ + distal extradiol ring cleavage. Substrates are 2,2',3-trihydroxybiphenyl (forms 2-hydroxy-6-oxo-6-(2-hydroxyphenyl)-hexa-2,4-dienoate) and 2,2',3-trihydroxydiphenylether (forms 2,3-hydroxy-6-oxo-6-(2-hydroxyphenyl)-hexa-2,4-dienoate).	30	13	0.433333	intel_def	2 2' 3-trihydroxybiphenyl dioxygenase activity
GO:0018558	Catalysis of the reaction: 5,6-dihydroxy-3-methyl-2-oxo-1,2-dihydroquinoline + O2 = 3-methyl-5-hydroxy-6-(3-carboxy-3-oxopropenyl)-1H-2-pyridon.	23	10	0.434783	intel_def	5 6-dihydroxy-3-methyl-2-oxo-1 2-dihydroquinoline dioxygenase activity
GO:0047033	Catalysis of the reaction: NADP+ + (5Z,13E)-(15S)-6,9-alpha-epoxy-11-alpha,15-dihydroxyprosta-5,13-dienoate = NADPH + (5Z,13E)-6,9-alpha-epoxy-11-alpha-hydroxy-15-oxoprosta-5,13-dienoate.	23	10	0.434783	intel_def	15-hydroxyprostaglandin-I dehydrogenase activity
GO:0050056	Catalysis of the reaction: 3,7-dimethylocta-1,6-dien-3-ol + donor-H2 + O2 = (E)-3,7-dimethylocta-1,6-dien-3,8-diol + acceptor + H2O.	23	10	0.434783	intel_def	linalool 8-monooxygenase activity
GO:0000285	Catalysis of the reaction: ATP + 1-phosphatidyl-1D-myo-inositol 3-phosphate = ADP + 1-phosphatidyl-1D-myo-inositol 3,5-bisphosphate.	16	7	0.4375	intel_def	1-phosphatidylinositol-3-phosphate 5-kinase activity
GO:0003831	Catalysis of the reaction: UDP-galactose + N-acetyl-beta-D-glucosaminylglycopeptide = UDP + beta-D-galactosyl-1,4-N-acetyl-beta-D-glucosaminylglycopeptide.	16	7	0.4375	intel_def	beta-N-acetylglucosaminylglycopeptide beta-1 4-galactosyltransferase activity
GO:0004445	Catalysis of the reaction: D-myo-inositol 1,4,5-trisphosphate + H2O = myo-inositol 1,4-bisphosphate + phosphate.	16	7	0.4375	intel_def	inositol-1 4 5-trisphosphate 5-phosphatase activity
GO:0004445	Catalysis of the reaction: D-myo-inositol 1,4,5-trisphosphate + H2O = myo-inositol 1,4-bisphosphate + phosphate.	16	7	0.4375	intel_def	inositol 1 4 5-trisphosphate phosphatase activity
GO:0004445	Catalysis of the reaction: D-myo-inositol 1,4,5-trisphosphate + H2O = myo-inositol 1,4-bisphosphate + phosphate.	16	7	0.4375	intel_def	inositol-polyphosphate 5-phosphatase activity
GO:0004445	Catalysis of the reaction: D-myo-inositol 1,4,5-trisphosphate + H2O = myo-inositol 1,4-bisphosphate + phosphate.	16	7	0.4375	intel_def	inositol trisphosphate phosphomonoesterase activity
GO:0004616	Catalysis of the reaction: 6-phospho-D-gluconate + NADP+ = D-ribulose 5-phosphate + CO2 + NADPH + H+.	16	7	0.4375	intel_def	phosphogluconate dehydrogenase activity
GO:0004635	Catalysis of the reaction: 1-(5-phosphoribosyl)-AMP + H2O = 1-(5-phosphoribosyl)-5-((5-phosphoribosylamino)methylideneamino)imidazole-4-carboxamide.	16	7	0.4375	intel_def	phosphoribosyl-AMP cyclohydrolase activity
GO:0005352	Catalysis of the reaction: alpha-glucoside(out) + H+(out) = alpha-glucoside(in) + H+(in). Alpha-glucosides include trehalose, maltose, turanose, isomaltose, alpha-methylglucoside, maltotriose, palatinose, trehalose and melezitose.	16	7	0.4375	intel_def	alpha-glucoside :hydrogen symporter activity
GO:0005352	Catalysis of the reaction: alpha-glucoside(out) + H+(out) = alpha-glucoside(in) + H+(in). Alpha-glucosides include trehalose, maltose, turanose, isomaltose, alpha-methylglucoside, maltotriose, palatinose, trehalose and melezitose.	16	7	0.4375	intel_def	general alpha-glucoside :hydrogen symporter activity
GO:0005352	Catalysis of the reaction: alpha-glucoside(out) + H+(out) = alpha-glucoside(in) + H+(in). Alpha-glucosides include trehalose, maltose, turanose, isomaltose, alpha-methylglucoside, maltotriose, palatinose, trehalose and melezitose.	16	7	0.4375	intel_def	general alpha-glucoside :proton symporter
GO:0005352	Catalysis of the reaction: alpha-glucoside(out) + H+(out) = alpha-glucoside(in) + H+(in). Alpha-glucosides include trehalose, maltose, turanose, isomaltose, alpha-methylglucoside, maltotriose, palatinose, trehalose and melezitose.	16	7	0.4375	intel_def	general alpha-glucoside transporter
GO:0008707	Catalysis of the reaction: myo-inositol hexakisphosphate + H2O = 1-myo-inositol 1,2,3,4,5-pentakisphosphate + phosphate.	16	7	0.4375	intel_def	6-phytase activity
GO:0008707	Catalysis of the reaction: myo-inositol hexakisphosphate + H2O = 1-myo-inositol 1,2,3,4,5-pentakisphosphate + phosphate.	16	7	0.4375	intel_def	4-phytase activity
GO:0008764	Catalysis of the reaction: ATP + UDP-N-acetylmuramoyl-L-alanine + D-glutamate = ADP + phosphate + UDP-N-acetylmuramoyl-L-alanyl-D-glutamate.	16	7	0.4375	intel_def	UDP-N-acetylmuramoylalanine-D-glutamate ligase activity
GO:0008943	Catalysis of the reaction: glyceraldehyde 3-phosphate + (phosphate / H2O) + NAD(P)+ = (3-phospho-D-glyceroyl-phosphate / 3-phospho-D-glycerate) + NAD(P)H + H+.	16	7	0.4375	intel_def	glyceraldehyde-3-phosphate dehydrogenase activity
GO:0016308	Catalysis of the reaction: ATP + 1-phosphatidyl-1D-myo-inositol 4-phosphate = ADP + 1-phosphatidyl-1D-myo-inositol 4,5-bisphosphate.	16	7	0.4375	intel_def	1-phosphatidylinositol-4-phosphate 5-kinase activity
GO:0016308	Catalysis of the reaction: ATP + 1-phosphatidyl-1D-myo-inositol 4-phosphate = ADP + 1-phosphatidyl-1D-myo-inositol 4,5-bisphosphate.	16	7	0.4375	intel_def	1-phosphatidylinositol-4-phosphate kinase
GO:0016308	Catalysis of the reaction: ATP + 1-phosphatidyl-1D-myo-inositol 4-phosphate = ADP + 1-phosphatidyl-1D-myo-inositol 4,5-bisphosphate.	16	7	0.4375	intel_def	PIP5K
GO:0016316	Catalysis of the reaction: 1-phosphatidyl-myo-inositol 3,4-bisphosphate + H2O = 1-phosphatidyl-1D-myo-inositol 3-phosphate + phosphate.	16	7	0.4375	intel_def	inositol-3 4-bisphosphate 4-phosphatase activity
GO:0016316	Catalysis of the reaction: 1-phosphatidyl-myo-inositol 3,4-bisphosphate + H2O = 1-phosphatidyl-1D-myo-inositol 3-phosphate + phosphate.	16	7	0.4375	intel_def	phosphatidylinositol-3 4-bisphosphate 4-phosphatase activity
GO:0017096	Catalysis of the reaction: S-adenosyl-L-methionine + N-acetylserotonin = S-adenosyl-L-homocysteine + melatonin (N-acetyl-5-methoxytryptamine).	16	7	0.4375	intel_def	acetylserotonin O-methyltransferase activity
GO:0017161	Catalysis of the reaction: D-myo-inositol 1,3,4-trisphosphate + H2O = myo-inositol 1,3-bisphosphate + phosphate.	16	7	0.4375	intel_def	inositol-1 3 4-trisphosphate 4-phosphatase activity
GO:0018153	The formation of an isopeptide cross-link between peptidyl-lysine and peptidyl-glutamine to produce N6-(L-isoglutamyl)-L-lysine.	16	7	0.4375	intel_def	isopeptide cross-linking via
GO:0018255	The formation of S-(peptidyl-glycyl)-peptidyl-cysteine cross-links by the formation of a thiolester between cysteine and the carboxy-terminal glycine of ubiquitin and other proteins.	16	7	0.4375	intel_def	peptide cross-linking via S-glycyl-L-cysteine
GO:0018263	The formation of an isopeptide cross-link between peptidyl-asparagine and peptidyl-cysteine to produce N-(L-isoaspartyl)-L-cysteine.	16	7	0.4375	intel_def	isopeptide cross-linking via
GO:0018274	The posttranslational modification of peptidyl-lysine and peptidyl-serine to form a (2Xi,9S)-L-lysinoalanine cross-link.	16	7	0.4375	intel_def	peptide cross-linking via L-lysinoalanine
GO:0018553	Catalysis of the reaction: 3-(2,3-dihydroxyphenyl)propionate + O2 = 2-hydroxy-6-keto-nona-2,4-dienedioate.	16	7	0.4375	intel_def	1 2-dioxygenase activity
GO:0018568	Catalysis of the reaction: 3,4-dihydroxyphenanthrene + O2 = H+ + 2-hydroxy-2 H-benzo[h]chromene-2-carboxylate.	16	7	0.4375	intel_def	3 4-dihydroxyphenanthrene dioxygenase activity
GO:0018581	Catalysis of the reaction: benzene-1,2,4-triol + O2 = 3-hydroxy-cis,cis-muconate.	16	7	0.4375	intel_def	hydroxyquinol 1 2-dioxygenase activity
GO:0018769	Catalysis of the reaction: 2-hydroxy-6-oxoocta-2,4-dienoate + H2O = H+ + propanoate + cis-2-hydroxypenta-2,4-dienoate.	16	7	0.4375	intel_def	2-hydroxy-6-oxoocta-2 4-dienoate hydrolase activity
GO:0018833	Catalysis of the reaction: 1,1,1,-trichloro-2,2-bis(4-chlorophenyl)ethane = 1,1,-dichloro-2,2-bis(4-chlorophenyl)ethylene + chloride.	16	7	0.4375	intel_def	DDT dehydrochlorinase activity
GO:0018833	Catalysis of the reaction: 1,1,1,-trichloro-2,2-bis(4-chlorophenyl)ethane = 1,1,-dichloro-2,2-bis(4-chlorophenyl)ethylene + chloride.	16	7	0.4375	intel_def	DDT-dehydrochlorinase activity
GO:0030418	The formation from simpler components of nicotianamine, 2(S),3'2(S),3''(S)-N-(N-(3-amino-3-carboxypropyl)-3-amino-3-carboxypropyl)-azetidine-2-carboxylic acid.	16	7	0.4375	intel_def	nicotianamine biosynthesis
GO:0030419	The breakdown into simpler components of nicotianamine, 2(S),3'2(S),3''(S)-N-(N-(3-amino-3-carboxypropyl)-3-amino-3-carboxypropyl)-azetidine-2-carboxylic acid.	16	7	0.4375	intel_def	nicotianamine catabolism
GO:0030740	Catalysis of the reaction: S-adenosyl-L-methionine + myo-inositol = S-adenosyl-L-homocysteine + 1D-3-O-methyl-myo-inositol.	16	7	0.4375	intel_def	inositol 3-methyltransferase activity
GO:0030741	Catalysis of the reaction: S-adenosyl-L-methionine + myo-inositol = S-adenosyl-L-homocysteine + 1D-1-O-methyl-myo-inositol.	16	7	0.4375	intel_def	inositol 1-methyltransferase activity
GO:0030744	Catalysis of the reaction: S-adenosyl-L-methionine + 5,7,3',4'-tetrahydroxyflavone = S-adenosyl-L-homocysteine + 5,7,4'-trihydroxy-3'-methoxyflavone.	16	7	0.4375	intel_def	luteolin O-methyltransferase activity
GO:0030775	Catalysis of the reaction: S-adenosyl-L-methionine + glucuronoxylan D-glucuronate = S-adenosyl-L-homocysteine + glucuronoxylan 4-O-methyl-D-glucuronate.	16	7	0.4375	intel_def	glucuronoxylan 4-O-methyltransferase activity
GO:0030787	Catalysis of the reaction: S-adenosyl-L-methionine + myo-inositol = S-adenosyl-L-homocysteine + 1D-4-O-methyl-myo-inositol.	16	7	0.4375	intel_def	inositol 4-methyltransferase activity
GO:0046941	Catalysis of the reaction: L-azetidine-2-carboxylic acid + acetyl-CoA = CoA-SH + N-acetyl azetidine-2-carboxylic acid.	16	7	0.4375	intel_def	azetidine-2-carboxylic acid acetyltransferase activity
GO:0047245	Catalysis of the reaction: N-acetyl-D-glucosaminyldiphosphoundecaprenol + UDP-D-glucose = beta-D-glucosyl-1,4-N-acetyl-D-glucosaminyldiphosphoundecaprenol + UDP.	16	7	0.4375	intel_def	N-acetylglucosaminyldiphosphoundecaprenol glucosyltransferase activity
GO:0047249	Catalysis of the reaction: (25S)-5-beta-spirostan-3-beta-ol + UDP-D-glucose = (25S)-5-beta-spirostan-3-beta-ol 3-O-beta-D-glucoside + UDP.	16	7	0.4375	intel_def	sarsapogenin 3-beta-glucosyltransferase activity
GO:0047314	Catalysis of the reaction: 2-oxoglutarate + (R)-3-amino-2-methylpropanoate = L-glutamate + methylmalonate-semialdehyde.	16	7	0.4375	intel_def	transaminase activity
GO:0047314	Catalysis of the reaction: 2-oxoglutarate + (R)-3-amino-2-methylpropanoate = L-glutamate + methylmalonate-semialdehyde.	16	7	0.4375	intel_def	aminotransferase activity
GO:0047396	Catalysis of the reaction: H2O + variant-surface-glycoprotein 1,2-didecanoyl-sn-phosphatidylinositol = soluble variant-surface-glycoprotein + 1,2-didecanoylglycerol.	16	7	0.4375	intel_def	glycosylphosphatidylinositol diacylglycerol-lyase activity
GO:0047396	Catalysis of the reaction: H2O + variant-surface-glycoprotein 1,2-didecanoyl-sn-phosphatidylinositol = soluble variant-surface-glycoprotein + 1,2-didecanoylglycerol.	16	7	0.4375	intel_def	variant-surface-glycoprotein phospholipase C activity
GO:0047444	Catalysis of the reaction: phosphate + N-acylneuraminate 9-phosphate = H2O + phosphoenolpyruvate + N-acyl-D-mannosamine 6-phosphate.	16	7	0.4375	intel_def	N-acylneuraminate-9-phosphate synthase activity
GO:0047584	Catalysis of the reaction: 2-hydroxy-4-oxobutane-1,2,4-tricarboxylate = (E)-4-oxobut-1-ene-1,2,4-tricarboxylate + H2O.	16	7	0.4375	intel_def	4-oxalmesaconate hydratase activity
GO:0050314	Catalysis of the reaction: S-adenosylmethioninamine + propane-1,3-diamine = 5'-methylthioadenosine + bis(3-aminopropyl)amine.	16	7	0.4375	intel_def	sym-norspermidine synthase activity
GO:0050538	Catalysis of the reaction: N-carbamoyl-L-2-amino acid (a 2-ureido carboxylate) + H2O = L-2-amino acid + NH3 + CO2.	16	7	0.4375	intel_def	N-carbamoyl-L-amino-acid hydrolase activity
GO:0050606	Catalysis of the reaction: 4-carboxy-2-hydroxy-cis,cis-muconate 6-semialdehyde + NADP+ = 4-carboxy-2-hydroxy-cis,cis-muconate + NADPH + H+.	16	7	0.4375	intel_def	4-carboxy-2-hydroxymuconate-6-semialdehyde dehydrogenase activity
GO:0050641	Catalysis of the reaction: acetyl-CoA + 3 malonyl-CoA + NADPH + H+ = 6-methylsalicylate + 4 CoA + 3 CO2 + NADP+.	16	7	0.4375	intel_def	6-methylsalicylic acid synthase activity
GO:0006055	The formation from simpler components of CMP-N-acetylneuraminate, a substance composed of 5-(acetylamino)-3,5-dideoxy-D-glycero-D-galacto-non-3-ulosonic acid in glycosidic linkage with cytidine monophosphate.	25	11	0.44	intel_def	CMP-N-acetylneuraminate biosynthesis
GO:0019289	The formation from simpler components of rhizobactin 1021, (E)-4-((3-(acetylhydroxyamino)propyl)-amino)-2-hydroxy-(2-(2-(3-(hydroxy(1-oxo-2-decenyl)amino)propyl)amino)-2-oxoethyl)-4-oxobutanoic acid, a siderophore produced by Sinorhizobium meliloti.	25	11	0.44	intel_def	rhizobactin 1021 biosynthesis
GO:0050291	Catalysis of the reaction: acyl-CoA + sphingosine = CoA + N-acylsphingosine. In S. cerevisiae, either dihydrosphingosine (DHS) or phytosphingosine (PHS) can react with C26-fattyacyl-CoA to produce ceramide-I or ceramide-II (also called phytoceramide) respectively. In mammals, DHS is usually acylated with a C18 fatty acid group.	34	15	0.441176	intel_def	sphingosine N-acyltransferase activity
GO:0050291	Catalysis of the reaction: acyl-CoA + sphingosine = CoA + N-acylsphingosine. In S. cerevisiae, either dihydrosphingosine (DHS) or phytosphingosine (PHS) can react with C26-fattyacyl-CoA to produce ceramide-I or ceramide-II (also called phytoceramide) respectively. In mammals, DHS is usually acylated with a C18 fatty acid group.	34	15	0.441176	intel_def	ceramide synthase
GO:0000251	Catalysis of the reduction of the C14=C15 double bond of 4,4-dimethyl-cholesta-8,14,24-trienol to produce 4,4-dimethyl-cholesta-8,24-dienol.	18	8	0.444444	intel_def	C-14 sterol reductase activity
GO:0000251	Catalysis of the reduction of the C14=C15 double bond of 4,4-dimethyl-cholesta-8,14,24-trienol to produce 4,4-dimethyl-cholesta-8,24-dienol.	18	8	0.444444	intel_def	sterol C-14 reductase
GO:0003812	Catalysis of the cleavage of Arg-Ser bond in complement component C3 alpha-chain to yield C3a and C3b, and Arg bond in complement component C5 alpha-chain to yield C5a and C5b.	18	8	0.444444	intel_def	alternative-complement-pathway C3 C5 convertase activity
GO:0003812	Catalysis of the cleavage of Arg-Ser bond in complement component C3 alpha-chain to yield C3a and C3b, and Arg bond in complement component C5 alpha-chain to yield C5a and C5b.	18	8	0.444444	intel_def	proenzyme factor B
GO:0003828	Catalysis of the reaction: CMP-N-acetylneuraminate + alpha-N-acetylneuraminyl-2,3-beta-D-galactosyl-R = CMP + alpha-N-acetylneuraminyl-2,8-alpha-N-acetylneuraminyl-2,3-beta-D-galactosyl-R.	18	8	0.444444	intel_def	alpha-N-acetylneuraminate alpha-2 8-sialyltransferase activity
GO:0003828	Catalysis of the reaction: CMP-N-acetylneuraminate + alpha-N-acetylneuraminyl-2,3-beta-D-galactosyl-R = CMP + alpha-N-acetylneuraminyl-2,8-alpha-N-acetylneuraminyl-2,3-beta-D-galactosyl-R.	18	8	0.444444	intel_def	alpha-N-acetylneuraminide alpha-2 8-sialyltransferase activity
GO:0003858	Catalysis of the reaction: (R)-3-hydroxybutanoate + NAD+ = acetoacetate + NADH + H+.	9	4	0.444444	intel_def	3-hydroxybutyrate dehydrogenase activity
GO:0003869	Catalysis of the reaction: 4-nitrophenyl phosphate + H2O = 4-nitrophenol + phosphate.	9	4	0.444444	intel_def	4-nitrophenylphosphatase activity
GO:0003900	OBSOLETE. Catalysis of the reaction: nucleoside triphosphate + RNA(n) = diphosphate + RNA(n+1).	9	4	0.444444	intel_def	DNA-directed RNA polymerase I activity
GO:0003901	OBSOLETE. Catalysis of the reaction: nucleoside triphosphate + RNA(n) = diphosphate + RNA(n+1).	9	4	0.444444	intel_def	DNA-directed RNA polymerase II activity
GO:0003902	OBSOLETE. Catalysis of the reaction: nucleoside triphosphate + RNA(n) = diphosphate + RNA(n+1).	9	4	0.444444	intel_def	DNA-directed RNA polymerase III activity
GO:0004013	Catalysis of the reaction: S-adenosyl-L-homocysteine + H2O = adenosine + L-homocysteine.	9	4	0.444444	intel_def	adenosylhomocysteinase activity
GO:0004018	Catalysis of the reaction: N6-(1,2-dicarboxyethyl)AMP = fumarate + AMP.	9	4	0.444444	intel_def	adenylosuccinate lyase activity
[truncated: 5,205 more rows]
