# Supplementary material for: Quality control for terms and definitions in ontologies and taxonomies
Source: BMC Bioinformatics. 2006 Apr 19;7:212. doi: 10.1186/1471-2105-7-212 (PMC1482721; doi:10.1186/1471-2105-7-212)
Supplement: Additional File 4 — Intelligible definitions, intelligibility index ≥ 0.7, (See also Figure 1, B2) [file 1471-2105-7-212-S4.out]

id	definition	wn_length	def_length	i_index	category	term
GO:0000362	Catalysis of the first transesterification reaction of U2-type spliceosomal mRNA splicing. The intron branch site adenosine is the nucleophile attacking the 5' splice site, resulting in cleavage at this position. In cis splicing, this is the step that forms a lariat structure of the intron RNA, which is still joined to the 3' exon. The catalytic site is thought to be formed by U6 and/or U2 snRNA,…	37	26	0.702703	intel_def	first U2-type spliceosomal transesterification activity
GO:0000362	Catalysis of the first transesterification reaction of U2-type spliceosomal mRNA splicing. The intron branch site adenosine is the nucleophile attacking the 5' splice site, resulting in cleavage at this position. In cis splicing, this is the step that forms a lariat structure of the intron RNA, which is still joined to the 3' exon. The catalytic site is thought to be formed by U6 and/or U2 snRNA,…	37	26	0.702703	intel_def	lariat formation 5'-splice site cleavage
GO:0050654	The chemical reactions and physical changes involving chondroitin sulfate proteoglycan, any glycoprotein whose glycosaminoglycan units are chondroitin sulfate. Chondroitin sulfates are a group of 10-60 kDa glycosaminoglycans, widely distributed in cartilage and other mammalian connective tissues; the repeat units consist of beta-(1,4)-linked D-glucuronyl beta-(1,3)-N-acetyl-D-galactosamine sulfat…	37	26	0.702703	intel_def	chondroitin sulphate proteoglycan metabolism
GO:0050654	The chemical reactions and physical changes involving chondroitin sulfate proteoglycan, any glycoprotein whose glycosaminoglycan units are chondroitin sulfate. Chondroitin sulfates are a group of 10-60 kDa glycosaminoglycans, widely distributed in cartilage and other mammalian connective tissues; the repeat units consist of beta-(1,4)-linked D-glucuronyl beta-(1,3)-N-acetyl-D-galactosamine sulfat…	37	26	0.702703	intel_def	chondroitin sulfate proteoglycan metabolism
GO:0001561	Pathway by which 3-methyl branched fatty acids are degraded. These compounds are not degraded by the normal peroxisomal beta-oxidation pathway, because the 3-methyl blocks the dehydrogenation of the hydroxyl group by hydroxyacyl-CoA dehydrogenase. The 3-methyl branched fatty acid is converted in several steps to pristenic acid, which can then feed into the beta-oxidative pathway.	27	19	0.703704	intel_def	fatty acid alpha-oxidation
GO:0008725	Catalysis of the hydrolysis of alkylated DNA; only recognizes and removes the alkylated base 3-methyladenine by cleaving the N-C1' glycosidic bond between the target damaged DNA base and the deoxyribose sugar. The reaction releases a free base and leaves an apurinic (AP) site.	27	19	0.703704	intel_def	DNA-3-methyladenine glycosylase I activity
GO:0009452	The sequence of enzymatic reactions by which the 5' cap structure, an inverted 7-methylguanosine linked via a 5'-5' triphosphate bridge (m7G(5')ppp(5')X) to the first transcribed residue, is added to a nascent RNA polymerase II transcript.	27	19	0.703704	intel_def	RNA capping
GO:0030274	Interacting selectively with a LIM-domain (for Lin-11 Isl-1 Mec-3) of a protein, a domain with seven conserved cysteine residues and a histidine, that binds two zinc ions and acts as an interface for protein-protein interactions.	27	19	0.703704	intel_def	LIM-domain binding
GO:0035068	A complex containing both protein and micro-RNA (miRNA) molecules. miRNAs are approximately 22 nucleotide noncoding RNAs derived from endogenous genes; they are processed from the stem of a longer hair-pin like structure termed a pre-miRNA.	27	19	0.703704	intel_def	micro-ribonucleoprotein complex
GO:0035068	A complex containing both protein and micro-RNA (miRNA) molecules. miRNAs are approximately 22 nucleotide noncoding RNAs derived from endogenous genes; they are processed from the stem of a longer hair-pin like structure termed a pre-miRNA.	27	19	0.703704	intel_def	miRNP complex
GO:0040024	Development through the facultative diapause of the dauer (enduring) larval stage, with specialized traits adapted for dispersal and long-term survival, with elevated stress resistance and without feeding, as in, but not restricted to, the roundworms (Nematoda, ncbi_taxonomy_id:6231).	27	19	0.703704	intel_def	dauer larval development
GO:0042101	A receptor complex usually consisting of a TCR- (T-cell receptor) alpha and beta chain heterodimer, two CD3-epsilon chains, a CD3-gamma chain, a CD3-delta chain and a zeta chain homodimer. The complex mediates antigen recognition, ultimately resulting in T-cell activation.	27	19	0.703704	intel_def	T-cell receptor complex
GO:0042101	A receptor complex usually consisting of a TCR- (T-cell receptor) alpha and beta chain heterodimer, two CD3-epsilon chains, a CD3-gamma chain, a CD3-delta chain and a zeta chain homodimer. The complex mediates antigen recognition, ultimately resulting in T-cell activation.	27	19	0.703704	intel_def	TCR
GO:0005730	A small, dense body one or more of which are present in the nucleus of eukaryotic cells. It is rich in RNA and protein, is not bounded by a limiting membrane, and is not seen during mitosis. Its prime function is the transcription of the nucleolar DNA into 45S ribosomal-precursor RNA, the processing of this RNA into 5.8S, 18S, and 28S components of ribosomal RNA, and the association of these comp…	44	31	0.704545	intel_def	nucleolus
GO:0000213	Catalysis of the endonucleolytic cleavage of pre-tRNA, producing 5'-hydroxyl and 2',3'-cyclic phosphate termini, and specifically removing the intron.	17	12	0.705882	intel_def	tRNA-splicing endonuclease
GO:0000213	Catalysis of the endonucleolytic cleavage of pre-tRNA, producing 5'-hydroxyl and 2',3'-cyclic phosphate termini, and specifically removing the intron.	17	12	0.705882	intel_def	tRNA-intron endonuclease activity
GO:0000214	Catalysis of the endonucleolytic cleavage of pre-tRNA, producing 5'-hydroxyl and 2',3'-cyclic phosphate termini, and specifically removing the intron.	17	12	0.705882	intel_def	tRNA-intron endonuclease complex
GO:0000349	Formation of a catalytic spliceosome complex ready to perform the first splicing reaction. This occurs by an ATP-dependent conformational change of the pre-catalytic spliceosome.	17	12	0.705882	intel_def	formation of catalytic spliceosome for first transesterification step
GO:0004250	Catalysis of the release of an N-terminal amino acid, preferably a neutral or hydrophobic one, from a polypeptide. Aminoacyl-arylamides are poor substrates.	17	12	0.705882	intel_def	aminopeptidase I activity
GO:0004250	Catalysis of the release of an N-terminal amino acid, preferably a neutral or hydrophobic one, from a polypeptide. Aminoacyl-arylamides are poor substrates.	17	12	0.705882	intel_def	vacuolar aminopeptidase I
GO:0004556	Catalysis of the endohydrolysis of 1,4-alpha-D-glucosidic linkages in polysaccharides containing three or more 1,4-alpha-linked D-glucose units.	17	12	0.705882	intel_def	alpha-amylase activity
GO:0005302	Enables the directed movement of L-tyrosine, 2-amino-3-(4-hydroxyphenyl)propanoic acid, into, out of, within or between cells.	17	12	0.705882	intel_def	L-tyrosine transporter activity
GO:0005838	A multisubunit complex, as seen in eukaryotes, which caps one or both ends of the proteasome core complex. This complex recognizes, unfolds ubiquitinated proteins and translocates them to the proteasome core complex in an ATP dependent manner.	17	12	0.705882	intel_def	19S regulatory particle
GO:0005838	A multisubunit complex, as seen in eukaryotes, which caps one or both ends of the proteasome core complex. This complex recognizes, unfolds ubiquitinated proteins and translocates them to the proteasome core complex in an ATP dependent manner.	17	12	0.705882	intel_def	PA700 proteasome activator
GO:0005838	A multisubunit complex, as seen in eukaryotes, which caps one or both ends of the proteasome core complex. This complex recognizes, unfolds ubiquitinated proteins and translocates them to the proteasome core complex in an ATP dependent manner.	17	12	0.705882	intel_def	proteasome regulatory particle
GO:0006526	The formation from simpler components of arginine, 2-amino-5-guanidinopentanoic acid, a chiral alpha-amino acid found in peptide linkage in proteins.	17	12	0.705882	intel_def	arginine biosynthesis
GO:0006527	The breakdown into simpler components of arginine, 2-amino-5-guanidinopentanoic acid, a chiral alpha-amino acid found in peptide linkage in proteins.	17	12	0.705882	intel_def	arginine catabolism
GO:0006547	The chemical reactions and physical changes involving histidine, 2-amino-3-(1H-imidazol-4-yl)propanoic acid.	17	12	0.705882	intel_def	histidine metabolism
GO:0006601	The formation from simpler components of creatine (N-(aminoiminomethyl)-N-methylglycine), a compound synthesized from the amino acids arginine, glycine, and methionine that occurs in muscle.	17	12	0.705882	intel_def	creatine biosynthesis
GO:0008609	Catalysis of the reaction: 1-acyl-glycerone 3-phosphate + a long-chain alcohol = 1-alkyl-glycerone 3-phosphate + a long-chain acid anion.	17	12	0.705882	intel_def	alkylglycerone-phosphate synthase activity
GO:0009281	The cytosolic ribosome (70S) comprises a large (50S) subunit and a small (30S) subunit. As in, but not restricted to, the taxon Eubacteria (Bacteria, ncbi_taxonomy_id:2).	17	12	0.705882	intel_def	70S ribosome
GO:0009281	The cytosolic ribosome (70S) comprises a large (50S) subunit and a small (30S) subunit. As in, but not restricted to, the taxon Eubacteria (Bacteria, ncbi_taxonomy_id:2).	17	12	0.705882	intel_def	cytosolic ribosome
GO:0009445	The chemical reactions and physical changes involving putrescine, 1,4-diaminobutane; putrescine can be formed by decarboxylation of ornithine and is the metabolic precursor of spermidine and spermine.	17	12	0.705882	intel_def	putrescine metabolism
GO:0015805	The directed movement of S-adenosylmethionine, S-(5'-adenosyl)-L-methionine, an important intermediate in one-carbon metabolism, into, out of, within or between cells.	17	12	0.705882	intel_def	S-adenosylmethionine transport
GO:0015933	OBSOLETE. An oxidoreductase which contains either flavin-adenine dinucleotide or flavin mononucleotide as a prosthetic group, utilizes either NADH or NADPH and transfers electrons to other electron transfer proteins.	17	12	0.705882	intel_def	flavin-containing electron transporter
GO:0016900	Catalysis of an oxidation-reduction (redox) reaction in which a CH-OH group acts as a hydrogen or electron donor and reduces a disulfide molecule.	17	12	0.705882	intel_def	oxidoreductase activity acting on the CH-OH group of donors disulphide as acceptor
GO:0016900	Catalysis of an oxidation-reduction (redox) reaction in which a CH-OH group acts as a hydrogen or electron donor and reduces a disulfide molecule.	17	12	0.705882	intel_def	oxidoreductase activity acting on the CH-OH group of donors disulfide as acceptor
GO:0017067	Catalysis of the reaction: 3'-phosphoadenosine 5'-phosphosulfate (PAPS) + L-tyrosine methyl ester = adenosine 3',5'-bisphosphate + L-tyrosine methyl ester 4-sulfate.	17	12	0.705882	intel_def	tyrosine-ester sulfotransferase activity
GO:0017067	Catalysis of the reaction: 3'-phosphoadenosine 5'-phosphosulfate (PAPS) + L-tyrosine methyl ester = adenosine 3',5'-bisphosphate + L-tyrosine methyl ester 4-sulfate.	17	12	0.705882	intel_def	tyrosine-ester sulphotransferase activity
GO:0018034	The formation of a C-terminal peptidyl-alanine amide by hydrolysis and oxidation of an interior Ala-Gly peptide in a secreted protein.	17	12	0.705882	intel_def	C-terminal peptidyl-alanine amidation
GO:0018041	The formation of a C-terminal peptidyl-glycine acid amide by hydrolysis and oxidation of an interior Gly-Gly peptide in a secreted protein.	17	12	0.705882	intel_def	C-terminal peptidyl-glycine amidation
GO:0018044	The formation of a C-terminal peptidyl-leucine amide by hydrolysis and oxidation of an interior Leu-Gly peptide in a secreted protein.	17	12	0.705882	intel_def	C-terminal peptidyl-leucine amidation
GO:0018048	The formation of a C-terminal peptidyl-proline amide by hydrolysis and oxidation of an interior Pro-Gly peptide in a secreted protein.	17	12	0.705882	intel_def	C-terminal peptidyl-proline amidation
GO:0030148	The formation from simpler components of sphingolipids, any of a class of lipids containing the long-chain amine diol sphingosine or a closely related base (a sphingoid).	17	12	0.705882	intel_def	sphingolipid biosynthesis
GO:0030149	The breakdown into simpler components of sphingolipids, any of a class of lipids containing the long-chain amine diol sphingosine or a closely related base (a sphingoid).	17	12	0.705882	intel_def	sphingolipid catabolism
GO:0030365	A factor is necessary for cleavage but not for poly(A) addition in mRNA 3' end processing; can stimulate poly(A) addition on substrates with a CstF binding site upstream of the AAUAAA hexanucleotide.	17	12	0.705882	intel_def	cleavage stimulation factor activity
GO:0030365	A factor is necessary for cleavage but not for poly(A) addition in mRNA 3' end processing; can stimulate poly(A) addition on substrates with a CstF binding site upstream of the AAUAAA hexanucleotide.	17	12	0.705882	intel_def	CstF
GO:0030906	One of two subcomplexes that combine to form the retromer, believed to be closely associated with the membrane. In budding yeast the complex comprises Vps35p, Vps29p, and Vps26p.	17	12	0.705882	intel_def	retromer complex inner shell
GO:0042618	The chemical reactions and physical changes involving poly-hydroxybutyrate (PHB), a polymer of beta-hydroxybutyrate and a common storage material of prokaryotic cells.	17	12	0.705882	intel_def	poly-hydroxybutyrate metabolism
GO:0042618	The chemical reactions and physical changes involving poly-hydroxybutyrate (PHB), a polymer of beta-hydroxybutyrate and a common storage material of prokaryotic cells.	17	12	0.705882	intel_def	PHB metabolism
GO:0042836	The chemical reactions and physical changes involving D-glucarate, the dextrorotatory isomer of glucarate. D-glucarate is derived from either D-glucose or L-gulose.	17	12	0.705882	intel_def	saccharate metabolism
GO:0042836	The chemical reactions and physical changes involving D-glucarate, the dextrorotatory isomer of glucarate. D-glucarate is derived from either D-glucose or L-gulose.	17	12	0.705882	intel_def	D-glucarate metabolism
GO:0042909	The directed movement of acridine (10-azaanthracene), a heterocyclic ring compound found in crude coal-tar anthracene, into, out of, within or between cells.	17	12	0.705882	intel_def	acridine transport
GO:0046281	The breakdown into simpler components of cinnamic acids, phenylpropenoic acids, a class of compounds derived from deamination, hydroxylation and methylation of L-tyrosine or L-phenylalanine.	17	12	0.705882	intel_def	cinnamic acid catabolism
GO:0046366	The formation from simpler components of allose, allo-hexose, an aldohexose similar to glucose, differing only in the configuration of the hydroxyl group of C-3.	17	12	0.705882	intel_def	allose biosynthesis
GO:0046367	The breakdown into simpler components of allose, allo-hexose, an aldohexose similar to glucose, differing only in the configuration of the hydroxyl group of C-3.	17	12	0.705882	intel_def	allose catabolism
GO:0048164	The stage in oogenesis when the antral spaces become distinct and the first polar body forms. As in, but not restricted to, mammals (Mammalia, ncbi_taxonomy_id:40674).	17	12	0.705882	intel_def	distinct antral spaces stage oogenesis
GO:0048164	The stage in oogenesis when the antral spaces become distinct and the first polar body forms. As in, but not restricted to, mammals (Mammalia, ncbi_taxonomy_id:40674).	17	12	0.705882	intel_def	mammalian oogenesis stage 7
GO:0009853	A light-dependent catabolic process occurring concomitantly with photosynthesis in plants (especially C3 plants) whereby dioxygen (O2) is consumed and carbon dioxide (CO2) is evolved. The substrate is glycolate formed in large quantities in chloroplasts from 2-phosphoglycolate generated from ribulose 1,5-bisphosphate by the action of ribulose-bisphosphate carboxylase; the glycolate enters the per…	58	41	0.706897	intel_def	photorespiration
GO:0006777	The formation from simpler components of molybdopterin cofactor (Moco), essential for the catalytic activity of some enzymes, eg. sulfite oxidase, xanthine dehydrogenase, and aldehyde oxidase. The cofactor consists of a mononuclear molybdenum coordinated by the dithiolene moiety of a family of tricyclic pyranopterins containing a cis-dithiolene group in their pyran ring. Enzymes containing a pyra…	65	46	0.707692	intel_def	molybdopterin cofactor biosynthesis
GO:0006777	The formation from simpler components of molybdopterin cofactor (Moco), essential for the catalytic activity of some enzymes, eg. sulfite oxidase, xanthine dehydrogenase, and aldehyde oxidase. The cofactor consists of a mononuclear molybdenum coordinated by the dithiolene moiety of a family of tricyclic pyranopterins containing a cis-dithiolene group in their pyran ring. Enzymes containing a pyra…	65	46	0.707692	intel_def	Mo-molybdopterin cofactor biosynthesis
GO:0000160	A conserved signal transduction system found in prokaryotes and eukaryotes; involves autophosphorylation of a histidine kinase that then acts as a phospho-donor to response regulator proteins; also known as histidyl-aspartyl phosphorelay.	24	17	0.708333	intel_def	two-component signal transduction system
GO:0000163	Catalysis of the reaction: a phosphoprotein + H2O = a protein + phosphate. An ATP, magnesium-dependent protein serine/threonine phosphatase (AMD phosphatase) that consists of a catalytic subunit of 38 kDa and a modulator subunit of 23 kDa, which is subject to phosphorylation, thus activating the phosphatase.	24	17	0.708333	intel_def	protein phosphatase type 1 intrinsic catalyst activity
GO:0000163	Catalysis of the reaction: a phosphoprotein + H2O = a protein + phosphate. An ATP, magnesium-dependent protein serine/threonine phosphatase (AMD phosphatase) that consists of a catalytic subunit of 38 kDa and a modulator subunit of 23 kDa, which is subject to phosphorylation, thus activating the phosphatase.	24	17	0.708333	intel_def	protein phosphatase type 1 activity
GO:0004175	Catalysis of the hydrolysis of nonterminal peptide linkages in oligopeptides or polypeptides, and comprising any enzyme of sub-subclasses EC:3.4.21-99. They are classfied according to the presence of essential catalytic residues or ions at their active sites.	24	17	0.708333	intel_def	endopeptidase activity
GO:0004175	Catalysis of the hydrolysis of nonterminal peptide linkages in oligopeptides or polypeptides, and comprising any enzyme of sub-subclasses EC:3.4.21-99. They are classfied according to the presence of essential catalytic residues or ions at their active sites.	24	17	0.708333	intel_def	endoprotease
GO:0004175	Catalysis of the hydrolysis of nonterminal peptide linkages in oligopeptides or polypeptides, and comprising any enzyme of sub-subclasses EC:3.4.21-99. They are classfied according to the presence of essential catalytic residues or ions at their active sites.	24	17	0.708333	intel_def	proteinase
GO:0005834	Any of a family of heterotrimeric GTP-binding and hydrolyzing proteins; they belong to a superfamily of GTPases that includes monomeric proteins such as EF-Tu and RAS. Heterotrimeric G-proteins consist of three subunits; the alpha subunit contains the guanine nucleotide binding site and possesses GTPase activity; the beta and gamma subunits are tightly associated and function as a beta-gamma hete…	48	34	0.708333	intel_def	heterotrimeric G-protein complex
GO:0006037	The chemical reactions and physical changes involving cell wall chitin, a linear polysaccharide consisting of P-1,4-linked N-acetyl-D-glucosamine residues, found in the walls of cells.	24	17	0.708333	intel_def	cell wall chitin metabolism
GO:0007293	Construction of a stage-1 egg chamber in the anterior part of the germarium, from the progeny of germ-line and somatic stem cells. As in, but not restricted to, the true insects (Insecta, ncbi_taxonomy_id:50557).	24	17	0.708333	intel_def	egg chamber formation
GO:0009052	The branch of the pentose-phosphate shunt which does not involve oxidation reactions. It comprises a series of sugar phosphate interconversions, starting with ribulose 5-P and producing fructose 6-P and glyceraldehyde 3-P.	24	17	0.708333	intel_def	pentose-phosphate shunt non-oxidative branch
GO:0016281	The eukaryotic translation initiation factor 4F complex is composed of eIF4E, eIF4A and eIF4G; it is involved in the recognition of the mRNA cap, ATP-dependent unwinding of the 5'-terminal secondary structure and recruitment of the mRNA to the ribosome.	24	17	0.708333	intel_def	eIF-4F
GO:0016281	The eukaryotic translation initiation factor 4F complex is composed of eIF4E, eIF4A and eIF4G; it is involved in the recognition of the mRNA cap, ATP-dependent unwinding of the 5'-terminal secondary structure and recruitment of the mRNA to the ribosome.	24	17	0.708333	intel_def	eukaryotic translation initiation factor 4F complex
GO:0018925	The chemical reactions and physical changes involving m-cresol (3-hydroxytoluene), the meta-isoform of cresol. Used to produce agricultural chemicals, and in specialty resins, pharmaceuticals and pressure-sensitive dyes.	24	17	0.708333	intel_def	3-hydroxytoluene metabolism
GO:0018925	The chemical reactions and physical changes involving m-cresol (3-hydroxytoluene), the meta-isoform of cresol. Used to produce agricultural chemicals, and in specialty resins, pharmaceuticals and pressure-sensitive dyes.	24	17	0.708333	intel_def	meta-cresol metabolism
GO:0018925	The chemical reactions and physical changes involving m-cresol (3-hydroxytoluene), the meta-isoform of cresol. Used to produce agricultural chemicals, and in specialty resins, pharmaceuticals and pressure-sensitive dyes.	24	17	0.708333	intel_def	m-cresol metabolism
GO:0045292	The joining together, after removal of an intervening sequence composed of one or more introns, of two segments of the same RNA molecule via U2-type spliceosomal catalysis to produce an mRNA composed only of exon sequences that all came from the same primary transcript.	24	17	0.708333	intel_def	nuclear mRNA cis splicing via U2-type spliceosome
GO:0046491	The chemical reactions and physical changes involving L-methylmalonyl-CoA, the levorotatory isomer of 2-carboxypropanoyl-CoA. S-methylmalonyl-CoA is an intermediate in the beta oxidation of odd-numbered fatty acids in animals.	24	17	0.708333	intel_def	L-methylmalonyl-CoA metabolism
GO:0005505	OBSOLETE. Interacting selectively with a heavy metal, a metal that can form a coordination bond with a protein, as opposed to an alkali or alkaline-earth metal that can only form an ionic bond; this definition includes the following biologically relevant heavy metals: Cd, Co, Cu, Fe, Hg, Mn, Mo, Ni, V, W, Zn.	31	22	0.709677	intel_def	heavy metal binding
GO:0019729	The formation of the fluorescent protein FP583 chromophore cross-link from the alpha-carboxyl carbon of residue n, a glutamine, to the alpha-amino nitrogen of residue n+2, a glycine, and a dehydration to form a double bond to the alpha-amino nitrogen of residue n+1. This cross-linking is coupled with a dehydrogenation of residue n+1 to form a double bond between the alpha and beta carbons. See GO…	31	22	0.709677	intel_def	peptide cross-linking via 2-imino-glutaminyl-5-imidazolinone glycine
GO:0019729	The formation of the fluorescent protein FP583 chromophore cross-link from the alpha-carboxyl carbon of residue n, a glutamine, to the alpha-amino nitrogen of residue n+2, a glycine, and a dehydration to form a double bond to the alpha-amino nitrogen of residue n+1. This cross-linking is coupled with a dehydrogenation of residue n+1 to form a double bond between the alpha and beta carbons. See GO…	31	22	0.709677	intel_def	biosynthesis of protein-protein cross-link via 2-imino-glutaminyl-5-imidazolinone glycine
GO:0046373	The chemical reactions and physical changes involving L-arabinose, the levorotatory isomer of arabino-pentose. L-arabinose occurs free, eg. in the heartwood of many conifers, and in the combined state, in both furanose and pyranose forms, as a constituent of various plant hemicelluloses, bacterial polysaccharides etc.	31	22	0.709677	intel_def	L-arabinose metabolism
GO:0000031	Catalysis of the transfer of an mannosylphosphate group from one compound to another.	7	5	0.714286	intel_def	mannosylphosphate transferase activity
GO:0000100	Enables the directed movement of S-methylmethionine into, out of, within or between cells.	7	5	0.714286	intel_def	S-methylmethionine transporter activity
GO:0000104	Catalysis of the reaction: succinate + acceptor = fumarate + reduced acceptor. No reaction with quinols.	7	5	0.714286	intel_def	fumarate reductase
GO:0000104	Catalysis of the reaction: succinate + acceptor = fumarate + reduced acceptor. No reaction with quinols.	7	5	0.714286	intel_def	succinate dehydrogenase activity
GO:0000121	Catalysis of the reaction: glycerol 1-phosphate + H2O = glycerol + phosphate.	7	5	0.714286	intel_def	glycerol-1-phosphatase activity
GO:0000141	A long bundle of actin filaments found in fungal cells. As in, but not restricted to, the taxon Saccharomyces (Saccharomyces, ncbi_taxonomy_id:4930).	14	10	0.714286	intel_def	actin cable
GO:0000169	Upregulation of MAP kinase activity in the context of osmolarity sensing.	7	5	0.714286	intel_def	activation of MAPK during osmolarity sensing
GO:0000173	Downregulation of MAP kinase activity in the context of osmolarity sensing.	7	5	0.714286	intel_def	inactivation of MAPK during osmolarity sensing
GO:0000182	Interacting selectively with DNA sequences encoding ribosomal RNA.	7	5	0.714286	intel_def	ribosomal DNA binding
GO:0000307	Cyclin-dependent protein kinases (CDKs) are heterodimeric enzymes that contain a kinase catalytic subunit associated with a regulatory cyclin partner.	14	10	0.714286	intel_def	CDK holoenzyme
GO:0000307	Cyclin-dependent protein kinases (CDKs) are heterodimeric enzymes that contain a kinase catalytic subunit associated with a regulatory cyclin partner.	14	10	0.714286	intel_def	cyclin-dependent protein kinase holoenzyme complex
GO:0000932	A focus in the cytoplasm where mRNAs may become inactivated by decapping or some other mechanism. mRNA processing and binding proteins are localized to these foci.	14	10	0.714286	intel_def	cytoplasmic mRNA processing body
GO:0000932	A focus in the cytoplasm where mRNAs may become inactivated by decapping or some other mechanism. mRNA processing and binding proteins are localized to these foci.	14	10	0.714286	intel_def	P body
GO:0001566	Phorbol ester/diacylglycerol binding proteins that do not have intrinsic kinase activity.	7	5	0.714286	intel_def	non-kinase phorbol ester receptor activity
GO:0001639	A G-protein coupled receptor that binds glutamate and is linked to the inositol 1,4,5-trisphosphate/calcium signaling system.	14	10	0.714286	intel_def	Group I metabotropic glutamate receptor
GO:0001639	A G-protein coupled receptor that binds glutamate and is linked to the inositol 1,4,5-trisphosphate/calcium signaling system.	14	10	0.714286	intel_def	PLC activating metabotropic glutamate receptor activity
GO:0003721	Catalysis of the extension of the 3' end of a DNA strand by one deoxynucleotide at a time. Cannot initiate a chain de novo; uses the RNA subunit of the telomerase enzyme complex as its template.	21	15	0.714286	intel_def	telomerase catalyst
GO:0003721	Catalysis of the extension of the 3' end of a DNA strand by one deoxynucleotide at a time. Cannot initiate a chain de novo; uses the RNA subunit of the telomerase enzyme complex as its template.	21	15	0.714286	intel_def	telomeric template RNA reverse transcriptase activity
GO:0003730	Interacting selectively with the 3' untranslated region of an mRNA molecule.	7	5	0.714286	intel_def	mRNA 3' UTR binding
GO:0003730	Interacting selectively with the 3' untranslated region of an mRNA molecule.	7	5	0.714286	intel_def	mRNA 3'-UTR binding
GO:0003808	Catalysis of the degradation of blood coagulation factors Va and VIIIa.	7	5	0.714286	intel_def	protein C activity
GO:0003905	Catalysis of the hydrolysis of alkylated DNA; recognizes and removes alkylated purines and pyrimidines by cleaving the N-C1' glycosidic bond between the target damaged DNA base and the deoxyribose sugar. The reaction releases a free base and leaves an apurinic or apyrimidinic (AP) site. Enzyme has broad substrate specificity, being able to recognize alkylpurines, alkylpyrimidines or ethenopurines.	35	25	0.714286	intel_def	alkylbase DNA N-glycosylase activity
GO:0003905	Catalysis of the hydrolysis of alkylated DNA; recognizes and removes alkylated purines and pyrimidines by cleaving the N-C1' glycosidic bond between the target damaged DNA base and the deoxyribose sugar. The reaction releases a free base and leaves an apurinic or apyrimidinic (AP) site. Enzyme has broad substrate specificity, being able to recognize alkylpurines, alkylpyrimidines or ethenopurines.	35	25	0.714286	intel_def	DNA-3-methyladenine glycosidase II activity
GO:0003916	Catalysis of a topological transformation in double-stranded DNA.	7	5	0.714286	intel_def	DNA topoisomerase activity
GO:0003954	Catalysis of the reaction: NADH + H+ + acceptor = NAD+ + reduced acceptor.	7	5	0.714286	intel_def	cytochrome c reductase
GO:0003954	Catalysis of the reaction: NADH + H+ + acceptor = NAD+ + reduced acceptor.	7	5	0.714286	intel_def	NADH dehydrogenase activity
GO:0003955	Catalysis of the reaction: NADPH + H+ + acceptor = NADP+ + reduced acceptor.	7	5	0.714286	intel_def	dehydrogenase activity
GO:0003955	Catalysis of the reaction: NADPH + H+ + acceptor = NADP+ + reduced acceptor.	7	5	0.714286	intel_def	quinone reductase
GO:0003959	Catalysis of the reaction: NADPH + H+ + acceptor = NADP+ + reduced acceptor.	7	5	0.714286	intel_def	NADPH dehydrogenase activity
GO:0004026	Catalysis of the reaction: acetyl-CoA + an alcohol = CoA + an acetyl ester.	7	5	0.714286	intel_def	alcohol O-acetyltransferase activity
GO:0004040	Catalysis of the reaction: a monocarboxylic acid amide + H2O = a monocarboxylate + NH3.	7	5	0.714286	intel_def	acetamidase
GO:0004040	Catalysis of the reaction: a monocarboxylic acid amide + H2O = a monocarboxylate + NH3.	7	5	0.714286	intel_def	amidase activity
GO:0004065	Catalysis of the reaction: a phenol sulfate + H2O = a phenol + SO4(2-) (sulfate).	7	5	0.714286	intel_def	arylsulfatase activity
GO:0004065	Catalysis of the reaction: a phenol sulfate + H2O = a phenol + SO4(2-) (sulfate).	7	5	0.714286	intel_def	arylsulphatase activity
GO:0004221	Catalysis of the hydrolysis of esters formed between thiols and the C-terminal glycine residue of the polypeptide ubiquitin, and of AMP-ubiquitin.	14	10	0.714286	intel_def	ubiquitin thiolesterase
GO:0004221	Catalysis of the hydrolysis of esters formed between thiols and the C-terminal glycine residue of the polypeptide ubiquitin, and of AMP-ubiquitin.	14	10	0.714286	intel_def	ubiquitin thiolesterase activity
GO:0004221	Catalysis of the hydrolysis of esters formed between thiols and the C-terminal glycine residue of the polypeptide ubiquitin, and of AMP-ubiquitin.	14	10	0.714286	intel_def	ubiquitinyl hydrolase 1
GO:0004221	Catalysis of the hydrolysis of esters formed between thiols and the C-terminal glycine residue of the polypeptide ubiquitin, and of AMP-ubiquitin.	14	10	0.714286	intel_def	ubiquitin C-terminal hydrolase activity
GO:0004228	Catalysis of the cleavage of gelatin type I and collagen types IV, V, VII, X. Cleaves the collagen-like sequence Pro-Gln-Gly-Ile-Ala-Gly-Gln at the Gly-Ile bond.	21	15	0.714286	intel_def	matrix metalloproteinase 2
GO:0004228	Catalysis of the cleavage of gelatin type I and collagen types IV, V, VII, X. Cleaves the collagen-like sequence Pro-Gln-Gly-Ile-Ala-Gly-Gln at the Gly-Ile bond.	21	15	0.714286	intel_def	MMP-2
GO:0004228	Catalysis of the cleavage of gelatin type I and collagen types IV, V, VII, X. Cleaves the collagen-like sequence Pro-Gln-Gly-Ile-Ala-Gly-Gln at the Gly-Ile bond.	21	15	0.714286	intel_def	gelatinase A activity
GO:0004325	Catalysis of the reaction: protoporphyrin + Fe2+ = protoheme + 2 H+.	7	5	0.714286	intel_def	ferrochelatase activity
GO:0004339	Catalysis of the hydrolysis of terminal 1,4-linked alpha-D-glucose residues successively from non-reducing ends of the chains with release of beta-D-glucose.	21	15	0.714286	intel_def	glucan 1 4-alpha-glucosidase activity
GO:0004398	Catalysis of the reaction: L-histidine = histamine + CO2.	7	5	0.714286	intel_def	histidine decarboxylase activity
GO:0004432	OBSOLETE. A class I PI3K activated by tyrosine phosphorylation events.	7	5	0.714286	intel_def	1-phosphatidylinositol-4-phosphate kinase class IA
GO:0004447	Catalysis of the reaction: iodide + H2O2 = iodine + 2 H2O.	7	5	0.714286	intel_def	iodide peroxidase activity
GO:0004470	Catalysis of the oxidative decarboxylation of malate with the concomitant production of pyruvate.	7	5	0.714286	intel_def	malic enzyme activity
GO:0004495	Catalysis of the reaction: (R)-mevalonate + acceptor = mevaldate + reduced acceptor.	7	5	0.714286	intel_def	mevaldate reductase activity
GO:0004586	Catalysis of the reaction: L-ornithine = putrescine + CO2.	7	5	0.714286	intel_def	L-ornithine carboxy-lyase
GO:0004586	Catalysis of the reaction: L-ornithine = putrescine + CO2.	7	5	0.714286	intel_def	ornithine decarboxylase activity
GO:0004590	Catalysis of the reaction: orotidine 5'-phosphate = UMP + CO2.	7	5	0.714286	intel_def	orotidine-5'-phosphate decarboxylase activity
GO:0004601	Catalysis of the reaction: donor + H2O2 = oxidized donor + 2 H2O.	7	5	0.714286	intel_def	eosinophil peroxidase activity
GO:0004601	Catalysis of the reaction: donor + H2O2 = oxidized donor + 2 H2O.	7	5	0.714286	intel_def	lactoperoxidase activity
GO:0004601	Catalysis of the reaction: donor + H2O2 = oxidized donor + 2 H2O.	7	5	0.714286	intel_def	myeloperoxidase activity
GO:0004601	Catalysis of the reaction: donor + H2O2 = oxidized donor + 2 H2O.	7	5	0.714286	intel_def	peroxidase activity
GO:0004611	Catalysis of the reaction: source of phosphate + oxaloacetate = phosphoenolpyruvate + CO2.	7	5	0.714286	intel_def	phosphoenolpyruvate carboxykinase activity
GO:0004713	Catalysis of the reaction: ATP + a protein tyrosine = ADP + protein tyrosine phosphate.	7	5	0.714286	intel_def	protein-tyrosine kinase activity
GO:0004745	Catalysis of the reaction: retinol + NAD+ = retinal + NADH + H+.	7	5	0.714286	intel_def	retinol dehydrogenase activity
GO:0004772	Catalysis of the reaction: acyl-CoA + cholesterol = CoA + cholesterol ester.	7	5	0.714286	intel_def	ACAT
GO:0004772	Catalysis of the reaction: acyl-CoA + cholesterol = CoA + cholesterol ester.	7	5	0.714286	intel_def	acylcoenzyme A :cholesterol O-acyltransferase
GO:0004772	Catalysis of the reaction: acyl-CoA + cholesterol = CoA + cholesterol ester.	7	5	0.714286	intel_def	cholesterol O-acyltransferase
GO:0004772	Catalysis of the reaction: acyl-CoA + cholesterol = CoA + cholesterol ester.	7	5	0.714286	intel_def	sterol O-acyltransferase activity
GO:0004797	Catalysis of the reaction: ATP + thymidine = ADP + thymidine 5'-phosphate.	7	5	0.714286	intel_def	thymidine kinase activity
GO:0004837	Catalysis of the reaction: L-tyrosine = tyramine + CO2.	7	5	0.714286	intel_def	tyrosine decarboxylase activity
GO:0004840	Functions to link ubiquitin to lysine residues on a target protein. This function may be performed alone or in conjunction with E3, ubiquitin-protein ligase.	14	10	0.714286	intel_def	E2
GO:0004840	Functions to link ubiquitin to lysine residues on a target protein. This function may be performed alone or in conjunction with E3, ubiquitin-protein ligase.	14	10	0.714286	intel_def	ubiquitin conjugating enzyme activity
GO:0004960	Combining with a thromboxan (TXA) to initiate a change in cell activity.	7	5	0.714286	intel_def	thromboxane receptor activity
GO:0004983	Combining with neuropeptide Y to initiate a change in cell activity.	7	5	0.714286	intel_def	neuropeptide Y receptor activity
GO:0005047	Interacting selectively with the signal recognition particle (GO:0005786).	7	5	0.714286	intel_def	docking protein
GO:0005047	Interacting selectively with the signal recognition particle (GO:0005786).	7	5	0.714286	intel_def	signal recognition particle binding
GO:0005047	Interacting selectively with the signal recognition particle (GO:0005786).	7	5	0.714286	intel_def	signal recognition particle receptor
GO:0005096	Increases the activity of a GTPase, an enzyme that catalyzes the hydrolysis of GTP.	7	5	0.714286	intel_def	GAP
GO:0005096	Increases the activity of a GTPase, an enzyme that catalyzes the hydrolysis of GTP.	7	5	0.714286	intel_def	GTPase activator activity
GO:0005213	The action of a molecule that contributes to the structural integrity of a chorion. As in, but not restricted to, the true insects (Insecta, ncbi_taxonomy_id:50557).	14	10	0.714286	intel_def	structural constituent of chorion
GO:0005214	The action of a molecule that contributes to the structural integrity of a cuticle. As in, but not restricted to, the true insects (Insecta, ncbi_taxonomy_id:50557).	14	10	0.714286	intel_def	structural constituent of cuticle
GO:0005331	Catalysis of the reaction: gamma-aminobutyric acid(out) + H+(out) = gamma-aminobutyric acid(in) + H+(in).	7	5	0.714286	intel_def	GABA transporter activity
GO:0005331	Catalysis of the reaction: gamma-aminobutyric acid(out) + H+(out) = gamma-aminobutyric acid(in) + H+(in).	7	5	0.714286	intel_def	gamma-aminobutyric acid transporter activity
GO:0005457	Enables the directed movement of GDP-fucose into, out of, within or between cells. GDP-fucose is a substance composed of fucose in glycosidic linkage with guanosine diphosphate.	14	10	0.714286	intel_def	GDP-fucose transporter activity
GO:0005458	Enables the directed movement of GDP-mannose into, out of, within or between cells. GDP-mannose is a substance composed of mannose in glycosidic linkage with guanosine diphosphate.	14	10	0.714286	intel_def	GDP-mannose transporter activity
GO:0005459	Enables the directed movement of UDP-galactose into, out of, within or between cells. UDP-galactose is a substance composed of galactose in glycosidic linkage with uridine diphosphate.	14	10	0.714286	intel_def	UDP-galactose transporter activity
GO:0005460	Enables the directed movement of UDP-glucose into, out of, within or between cells. UDP-glucose is a substance composed of glucose in glycosidic linkage with uridine diphosphate.	14	10	0.714286	intel_def	UDP-glucose transporter activity
GO:0005464	Enables the directed movement of UDP-xylose into, out of, within or between cells. UDP-xylose is a substance composed of xylose in glycosidic linkage with uridine diphosphate.	14	10	0.714286	intel_def	UDP-xylose transporter activity
GO:0005516	Interacting selectively with calmodulin, a calcium-binding protein with many roles, both in the calcium-bound and calcium-free states.	14	10	0.714286	intel_def	calmodulin binding
GO:0005743	The inner membrane of the mitochondria. It is highly folded to form cristae.	7	5	0.714286	intel_def	mitochondrial inner membrane
GO:0005954	An enzyme that catalyzes the phosphorylation of a protein; it requires calmodulin and calcium.	7	5	0.714286	intel_def	calcium calmodulin-dependent protein kinase complex
GO:0005954	An enzyme that catalyzes the phosphorylation of a protein; it requires calmodulin and calcium.	7	5	0.714286	intel_def	CaMKII
GO:0005969	An enzyme that catalyzes the formation of hydroxypyruvate and alanine from serine and pyruvate.	7	5	0.714286	intel_def	serine-pyruvate aminotransferase type 2B complex
GO:0005970	An enzyme that catalyzes the formation of hydroxypyruvate and alanine from serine and pyruvate.	7	5	0.714286	intel_def	serine-pyruvate aminotransferase type 1 complex
GO:0005978	The formation from simpler components of glycogen, a polydisperse, highly branched glucan composed of chains of D-glucose residues.	14	10	0.714286	intel_def	glycogen biosynthesis
GO:0005980	The breakdown into simpler components of glycogen, a polydisperse, highly branched glucan composed of chains of D-glucose residues.	14	10	0.714286	intel_def	glycogen catabolism
GO:0005994	The chemical reactions and physical changes involving melibiose, the disaccharide 6-O-alpha-D-galactopyranosyl-D-glucose.	14	10	0.714286	intel_def	melibiose metabolism
GO:0006064	The breakdown into simpler components of glucuronate, any salt or ester of glucuronic acid.	7	5	0.714286	intel_def	glucuronate catabolism
GO:0006101	The chemical reactions and physical changes involving citrate, 2-hydroxy-1,2,3-propanetricarboyxlate. Citrate is widely distributed in nature and is an important intermediate in the TCA cycle and the glyoxylate cycle.	21	15	0.714286	intel_def	citrate metabolism
GO:0006151	The oxidation of xanthine, 2,6-dihydroxypurine, a purine formed in the metabolic breakdown of guanine but not present in nucleic acids.	14	10	0.714286	intel_def	xanthine oxidation
GO:0006202	The breakdown of guanosine monophosphate into simpler components, including guanine.	7	5	0.714286	intel_def	GMP catabolism to guanine
GO:0006353	The process by which transcription is completed; the formation of phosphodiester bonds ceases, the RNA-DNA hybrid dissociates, and RNA polymerase releases the DNA.	14	10	0.714286	intel_def	transcription termination
GO:0006497	The covalent or non-covalent attachment of lipid moieties to protein.	7	5	0.714286	intel_def	protein lipidation
GO:0006564	The formation from simpler components of L-serine, the levorotatory isomer of 2-amino-3-hydroxypropanoic acid.	14	10	0.714286	intel_def	L-serine biosynthesis
GO:0006565	The breakdown into simpler components of L-serine, the levorotatory isomer of 2-amino-3-hydroxypropanoic acid.	14	10	0.714286	intel_def	L-serine catabolism
GO:0007024	Folding of the microtubule constituent protein alpha-tubulin.	7	5	0.714286	intel_def	alpha-tubulin folding
GO:0007025	Folding of the microtubule constituent protein beta-tubulin.	7	5	0.714286	intel_def	beta-tubulin folding
GO:0007091	The onset of anaphase in mitosis, triggered by the destruction of mitotic cyclins.	7	5	0.714286	intel_def	mitotic metaphase anaphase transition
GO:0007252	The process of introducing a phosphoric group into an I-kappaB protein.	7	5	0.714286	intel_def	I-kappaB phosphorylation
GO:0007427	The orderly movement of tracheal cells during development of the tracheal system. As in, but not restricted to, the true insects (Insecta, ncbi_taxonomy_id:50557).	14	10	0.714286	intel_def	tracheal cell migration
GO:0007591	The periodic shedding of part or all of a cuticle, which is then replaced by a new cuticle. As in, but not restricted to, the true insects (Insecta, ncbi_taxonomy_id:50557).	14	10	0.714286	intel_def	molting cycle
GO:0008012	The action of a molecule that contributes to the structural integrity of the cuticle. As in, but not restricted to, the true insects (Insecta, ncbi_taxonomy_id:50557).	14	10	0.714286	intel_def	structural constituent of adult cuticle
GO:0008097	Interacting selectively with 5S ribosomal RNA, the smallest RNA constituent of a ribosome.	7	5	0.714286	intel_def	5S rRNA binding
GO:0008098	Interacting selectively with the unprocessed 5S ribosomal RNA transcript.	7	5	0.714286	intel_def	5S rRNA primary transcript binding
GO:0008106	Catalysis of the reaction: an alcohol + NADP+ = an aldehyde + NADPH + H+.	7	5	0.714286	intel_def	alcohol dehydrogenase activity
GO:0008305	Any member of a family of heterodimeric transmembrane receptors for cell-adhesion molecules. The alpha and beta subunits are noncovalently bonded.	14	10	0.714286	intel_def	integrin complex
GO:0008342	OBSOLETE. Feeding behavior (GO:0007631) in an insect larva.	7	5	0.714286	intel_def	larval feeding behavior
GO:0008421	Catalysis of the reaction: N-long-chain-fatty-acyl-L-glutamate + H2O = a fatty acid anion + L-glutamate.	14	10	0.714286	intel_def	long-chain-fatty-acyl-glutamate deacylase activity
GO:0008423	Catalysis of the inactivation of bleomycin B2 (a cytotoxic glycometallopeptide) by hydrolysis of a peptide bond of beta-aminoalanine, but also shows general aminopeptidase activity. The specificity varies somewhat with source, but amino acid arylamides of Met, Leu and Ala are preferred.	28	20	0.714286	intel_def	bleomycin hydrolase activity
GO:0008478	Catalysis of the reaction: ATP + pyridoxal = ADP + pyridoxal 5'-phosphate.	7	5	0.714286	intel_def	pyridoxal kinase activity
GO:0008515	Enables the directed movement of sucrose into, out of, within or between cells. Sucrose is the disaccharide O-beta-D-fructofuranosyl-(2->1)-alpha-D-glucopyranoside, a sweet-tasting, non-reducing sugar isolated industrially from sugar beet or sugar cane.	28	20	0.714286	intel_def	sucrose transporter activity
GO:0008753	Catalysis of the reaction: NADPH + H+ + acceptor = NADP+ + reduced acceptor.	7	5	0.714286	intel_def	NADPH dehydrogenase activity
GO:0008776	Catalysis of the reaction: ATP + acetate = ADP + acetyl phosphate.	7	5	0.714286	intel_def	acetate kinase activity
GO:0008784	Catalysis of the reaction: L-alanine = D-alanine.	7	5	0.714286	intel_def	alanine racemase activity
GO:0008821	Catalysis of the endonucleolytic cleavage at a junction such as a reciprocal single-stranded crossover between two homologous DNA duplexes (Holliday junction).	14	10	0.714286	intel_def	crossover junction endodeoxyribonuclease activity
GO:0008821	Catalysis of the endonucleolytic cleavage at a junction such as a reciprocal single-stranded crossover between two homologous DNA duplexes (Holliday junction).	14	10	0.714286	intel_def	crossover junction endoribonuclease activity
GO:0008881	Catalysis of the reaction: L-glutamate = D-glutamate.	7	5	0.714286	intel_def	glutamate racemase activity
GO:0008910	Catalysis of the reaction: ATP + kanamycin = ADP + kanamycin 3'-phosphate.	7	5	0.714286	intel_def	kanamycin kinase activity
GO:0008923	Catalysis of the reaction: L-lysine = cadaverine + CO2.	7	5	0.714286	intel_def	lysine decarboxylase activity
GO:0009094	The formation from simpler components of L-phenylalanine, the levorotatory isomer of 2-amino-3-phenylpropanoic acid.	14	10	0.714286	intel_def	L-phenylalanine biosynthesis
GO:0009342	Glutamate synthase (NADPH) is an iron-sulfur flavoprotein. In the reverse reaction, ammonia can act instead of glutamine, but more slowly.	14	10	0.714286	intel_def	glutamate synthase complex
GO:0009390	An enzyme complex that catalyzes the formation of dimethyl sulfide from dimethyl sulfoxide.	7	5	0.714286	intel_def	dimethyl sulfoxide reductase complex
GO:0009390	An enzyme complex that catalyzes the formation of dimethyl sulfide from dimethyl sulfoxide.	7	5	0.714286	intel_def	dimethyl sulphoxide reductase complex
GO:0009517	Protein-pigment complex associated with photosystem II.	7	5	0.714286	intel_def	LHCII
GO:0009517	Protein-pigment complex associated with photosystem II.	7	5	0.714286	intel_def	PSII associated light-harvesting complex II
GO:0009543	A cavity enclosed within the thylakoid membrane. As in, but not restricted to, green plants and algae (Viridiplantae, ncbi_taxonomy_id:33090).	14	10	0.714286	intel_def	thylakoid lumen
GO:0009693	The formation from simpler components of ethylene (C2-H4), a simple hydrocarbon gas that can function in plants as a growth regulator.	14	10	0.714286	intel_def	ethene biosynthesis
GO:0009693	The formation from simpler components of ethylene (C2-H4), a simple hydrocarbon gas that can function in plants as a growth regulator.	14	10	0.714286	intel_def	ethylene biosynthesis
GO:0009695	The formation from simpler components of jasmonic acid, a fatty acid derivative.	7	5	0.714286	intel_def	jasmonic acid biosynthesis
GO:0009796	The separation of a multi-nucleate cell or syncytium into individual cells.	7	5	0.714286	intel_def	cellularization
GO:0009860	Growth of pollen via tip extension of the intine wall.	7	5	0.714286	intel_def	pollen tube growth
GO:0009983	Catalysis of the release of N-terminal tyrosine from a peptide.	7	5	0.714286	intel_def	tyrosine aminopeptidase activity
GO:0010024	The formation from simpler components of phytochromobilin, which involves the oxidative cleavage of heme by a heme oxygenase(HO) to form biliverdin IX alpha.	14	10	0.714286	intel_def	phytochromobilin biosynthesis
GO:0015065	Combining with UTP or UDP to initiate a change in cell activity.	7	5	0.714286	intel_def	purinoceptor type U
GO:0015065	Combining with UTP or UDP to initiate a change in cell activity.	7	5	0.714286	intel_def	uridine nucleotide receptor activity
GO:0015200	Enables the directed movement of methylammonium, CH3NH2, into, out of, within or between cells.	7	5	0.714286	intel_def	methylammonium transporter activity
GO:0015204	Enables the directed movement of urea into, out of, within or between cells. Urea is the water soluble compound H2N-CO-NH2, produced in the liver via the ornithine-urea cycle. It is the main nitrogen-containing (urinary) excretion product in ureotelic animals.	28	20	0.714286	intel_def	urea transporter activity
GO:0015329	Catalysis of the reaction: gamma-aminobutyric acid(out) + H+(out) = gamma-aminobutyric acid(in) + H+(in).	7	5	0.714286	intel_def	gamma-aminobutyric acid permease activity
GO:0015374	Catalysis of the reaction: neutral/cationic amino acid(out) + Na+(out) + Cl-(out) = neutral/cationic amino acid(in) + Na+(in) + Cl-(in).	7	5	0.714286	intel_def	neutral cationic amino acid :sodium :chloride symporter activity
GO:0015433	Catalysis of the reaction: peptide antigen(in) + ATP = peptide antigen(out) + ADP + phosphate.	7	5	0.714286	intel_def	major histocompatibility peptide transporter activity
GO:0015433	Catalysis of the reaction: peptide antigen(in) + ATP = peptide antigen(out) + ADP + phosphate.	7	5	0.714286	intel_def	peptide antigen transporter activity
GO:0015473	A porin that acts in the assembly of fimbria together with fimbrial chaperone.	7	5	0.714286	intel_def	fimbrial usher porin activity
GO:0015474	Transports a protein virulence factor from the periplasm to the external milieu; the virulence factor and the porin are the N- and C-terminal regions of the same protein, respectively.	14	10	0.714286	intel_def	autotransporter activity
GO:0015495	Catalysis of the reaction: gamma-aminobutyric acid(out) + H+(out) = gamma-aminobutyric acid(in) + H+(in).	7	5	0.714286	intel_def	gamma-aminobutyric acid :hydrogen symporter activity
GO:0015495	Catalysis of the reaction: gamma-aminobutyric acid(out) + H+(out) = gamma-aminobutyric acid(in) + H+(in).	7	5	0.714286	intel_def	GABA :proton symporter activity
GO:0015495	Catalysis of the reaction: gamma-aminobutyric acid(out) + H+(out) = gamma-aminobutyric acid(in) + H+(in).	7	5	0.714286	intel_def	gamma-aminobutyric acid :proton symporter
GO:0015495	Catalysis of the reaction: gamma-aminobutyric acid(out) + H+(out) = gamma-aminobutyric acid(in) + H+(in).	7	5	0.714286	intel_def	GABA :hydrogen symporter activity
GO:0015685	The directed movement of ferric-enterobactin into, out of, within or between cells.	7	5	0.714286	intel_def	ferric-enterobactin transport
GO:0015687	The directed movement of ferric-hydroxamate into, out of, within or between cells.	7	5	0.714286	intel_def	ferric-hydroxamate transport
GO:0015740	The directed movement of C4-dicarboxylate into, out of, within or between cells.	7	5	0.714286	intel_def	C4-dicarboxylate transport
GO:0015742	The directed movement of alpha-ketoglutarate into, out of, within or between cells.	7	5	0.714286	intel_def	alpha-ketoglutarate transport
GO:0015782	The directed movement of CMP-sialic acid into, out of, within or between cells. CMP-sialic acid is a substance composed of sialic acid in glycosidic linkage with cytidine monophosphate.	14	10	0.714286	intel_def	CMP-sialic acid transport
GO:0015791	The directed movement of polyols, any polyhydric alcohol, into, out of, within or between cells.	7	5	0.714286	intel_def	polyol transport
GO:0015819	The directed movement of L-lysine, the levorotatory isomer of 2,6-diaminohexanoic acid, into, out of, within or between cells.	14	10	0.714286	intel_def	L-lysine transport
GO:0015822	The directed movement of L-ornithine, the levorotatory isomer of 2,5-diaminopentanoic acid, into, out of, within or between cells.	14	10	0.714286	intel_def	L-ornithine transport
GO:0015862	The directed movement of uridine, uracil riboside, into, out of, within or between cells.	7	5	0.714286	intel_def	uridine transport
GO:0015863	The directed movement of xanthosine, xanthine riboside, into, out of, within or between cells.	7	5	0.714286	intel_def	xanthosine transport
GO:0015866	The directed movement of ADP, adenosine diphosphate, into, out of, within or between cells.	7	5	0.714286	intel_def	ADP transport
GO:0015867	The directed movement of ATP, adenosine triphosphate, into, out of, within or between cells.	7	5	0.714286	intel_def	ATP transport
GO:0015892	The directed movement of iron-siderochromes into, out of, within or between cells.	7	5	0.714286	intel_def	iron-siderophore transport
GO:0015892	The directed movement of iron-siderochromes into, out of, within or between cells.	7	5	0.714286	intel_def	iron-siderochrome transport
GO:0016004	Increases the activity of a phospholipase, an enzyme that catalyzes of the hydrolysis of a glycerophospholipid.	7	5	0.714286	intel_def	phospholipase activator activity
GO:0016137	The chemical reactions and physical changes involving glycosides, compounds in which a glycosyl group is substituted into a hydroxyl, thiol or selenol group in another compound.	14	10	0.714286	intel_def	glycoside metabolism
GO:0016163	Catalysis of the reaction: 8 reduced ferredoxin + 8 H+ + nitrogen + 16 ATP = 8 oxidized ferredoxin + 2 NH3 + 16 ADP + 16 phosphate.	14	10	0.714286	intel_def	nitrogenase activity
GO:0016166	Catalysis of the dehydrogenation of phytoene to produce a carotenoid intermediate such as phytofluene.	7	5	0.714286	intel_def	phytoene dehydrogenase activity
GO:0016337	The attachment of one cell to another cell via adhesion molecules.	7	5	0.714286	intel_def	cell-cell adhesion
GO:0016471	Complex composed of a V1 and a V0 domain to form an active V-type ATPase that functions as a proton pump.	14	10	0.714286	intel_def	hydrogen-translocating V-type ATPase complex
GO:0016486	The generation of a mature peptide hormone by posttranslational processing of a prohormone.	7	5	0.714286	intel_def	peptide hormone processing
GO:0016762	Catalysis of the cleavage of a beta-(1->4) bond in the backbone of a xyloglucan and transfers the xyloglucanyl segment on to O-4 of the non-reducing terminal glucose residue of an acceptor, which can be a xyloglucan or an oligosaccharide of xyloglucan.	21	15	0.714286	intel_def	xyloglucan :xyloglucosyl transferase activity
GO:0016762	Catalysis of the cleavage of a beta-(1->4) bond in the backbone of a xyloglucan and transfers the xyloglucanyl segment on to O-4 of the non-reducing terminal glucose residue of an acceptor, which can be a xyloglucan or an oligosaccharide of xyloglucan.	21	15	0.714286	intel_def	xyloglucan endotransglycosylase
GO:0016762	Catalysis of the cleavage of a beta-(1->4) bond in the backbone of a xyloglucan and transfers the xyloglucanyl segment on to O-4 of the non-reducing terminal glucose residue of an acceptor, which can be a xyloglucan or an oligosaccharide of xyloglucan.	21	15	0.714286	intel_def	endoxyloglucan transferase
GO:0016801	Catalysis of the hydrolysis of any ether or thioether bond, -O- or -S- respectively.	7	5	0.714286	intel_def	hydrolase activity acting on ether bonds
GO:0016804	Catalysis of the release of a N-terminal proline from a peptide.	7	5	0.714286	intel_def	proline iminopeptidase
GO:0016804	Catalysis of the release of a N-terminal proline from a peptide.	7	5	0.714286	intel_def	prolyl aminopeptidase activity
GO:0016851	Catalysis of the reaction: protoporphyrin + Fe2+ = protoheme + 2 H+.	7	5	0.714286	intel_def	magnesium chelatase activity
GO:0016852	Catalysis of the reaction: protoporphyrin + Fe2+ = protoheme + 2 H+.	7	5	0.714286	intel_def	cobalt chelatase activity
GO:0016939	A complex consisting of two distinct motor subunits that form a heterodimer complexed with a third non-motor accessory subunit, the kinesin associated protein or KAP; the KIF3 heterodimer interacts via its C-terminal portion with KAP, which is thought to regulate the binding of the motor to cargo membranes.	28	20	0.714286	intel_def	kinesin II complex
GO:0016998	The breakdown into simpler components of the cell wall found in Magnoliophyta.	7	5	0.714286	intel_def	cell wall catabolism
GO:0017075	Interacting selectively with the SNAP receptor syntaxin-1.	7	5	0.714286	intel_def	syntaxin-1 binding
GO:0017110	Catalysis of the reaction: a nucleoside diphosphate + H2O = a nucleotide + phosphate.	7	5	0.714286	intel_def	nucleoside diphosphatase activity
GO:0017110	Catalysis of the reaction: a nucleoside diphosphate + H2O = a nucleotide + phosphate.	7	5	0.714286	intel_def	nucleoside-diphosphatase activity
GO:0017140	Catalysis of the reaction: octanoic acid + 2 S = lipoic acid + 2 H.	7	5	0.714286	intel_def	lipoic acid synthase activity
GO:0018111	Catalysis of the reaction: L-methionine = D-methionine.	7	5	0.714286	intel_def	methionine racemase activity
GO:0018112	Catalysis of the reaction: L-proline = D-proline.	7	5	0.714286	intel_def	proline racemase activity
GO:0018113	Catalysis of the reaction: L-lysine = D-lysine.	7	5	0.714286	intel_def	lysine racemase activity
GO:0018114	Catalysis of the reaction: L-threonine = D-threonine.	7	5	0.714286	intel_def	threonine racemase activity
GO:0018117	The addition of phospho-adenosine to a protein amino acid.	7	5	0.714286	intel_def	protein amino acid adenylation
GO:0018131	The formation from simpler components of oxazole and thiazole, five-membered heterocyclic ring structures containing an oxygen and a sulfur, respectively, in the 1-position and a nitrogen in the 3-position.	21	15	0.714286	intel_def	oxazole thiazole biosynthesis
GO:0018260	The addition of phospho-guanosine to a protein amino acid.	7	5	0.714286	intel_def	protein amino acid guanylylation
GO:0018316	The oxidation of two peptidyl-cysteine residues to form a peptidyl-L-cystine (dicysteine) in which segments of peptide chain are linked by a disulfide bond; the cross-link may be between different or the same peptide chain.	21	15	0.714286	intel_def	peptide cross-linking via L-cystine
GO:0018343	The enzymatic addition of a farnesyl moiety to a protein as a posttranslational modification.	7	5	0.714286	intel_def	protein farnesylation
GO:0018344	The enzymatic addition of a geranylgeranyl moiety to a protein as a posttranslational modification.	7	5	0.714286	intel_def	protein geranylgeranylation
GO:0018446	Catalysis of the reaction: pinocarveol = pinocarvone + 2 H+ + 2 e-.	7	5	0.714286	intel_def	pinocarveol dehydrogenase activity
GO:0018455	Catalysis of the reaction: an alcohol + NADP+ = an aldehyde + NADPH + H+.	7	5	0.714286	intel_def	alcohol dehydrogenase activity
GO:0018494	Catalysis of the reaction: carvone + 2 H+ + 2 e- = dihydrocarvone.	7	5	0.714286	intel_def	carvone reductase activity
GO:0018888	The chemical reactions and physical changes involving 3-chloroacrylic acid, ClHC=CHCOOH, a chlorinated derivative of acrylic acid.	14	10	0.714286	intel_def	3-chloroacrylic acid metabolism
GO:0018903	The chemical reactions and physical changes involving members of the 1,3-dichloropropene family, which includes cis- and trans-1,3-dichloropropene. The 1,3-dichloropropenes are chlorinated hydrocarbons and the major active ingredients of commercial products for control of plant-parasitic nematodes.	28	20	0.714286	intel_def	1 3-dichloropropylene metabolism
GO:0018903	The chemical reactions and physical changes involving members of the 1,3-dichloropropene family, which includes cis- and trans-1,3-dichloropropene. The 1,3-dichloropropenes are chlorinated hydrocarbons and the major active ingredients of commercial products for control of plant-parasitic nematodes.	28	20	0.714286	intel_def	gamma-chloroallylchloride metabolism
GO:0018903	The chemical reactions and physical changes involving members of the 1,3-dichloropropene family, which includes cis- and trans-1,3-dichloropropene. The 1,3-dichloropropenes are chlorinated hydrocarbons and the major active ingredients of commercial products for control of plant-parasitic nematodes.	28	20	0.714286	intel_def	1 3-dichloropropene metabolism
GO:0018935	The chemical reactions and physical changes involving nitrilotriacetate, the aminotricarboxylic acid N(CH2COO-)3, that occur in the presence of oxygen.	14	10	0.714286	intel_def	aerobic nitrilotriacetate metabolism
GO:0018936	The chemical reactions and physical changes involving nitrilotriacetate, the aminotricarboxylic acid N(CH2COO-)3, that occur in the absence of oxygen.	14	10	0.714286	intel_def	anaerobic nitrilotriacetate metabolism
GO:0018990	The shedding of the old cuticular fragments during the molting cycle. As in, but not restricted to, the true insects (Insecta, ncbi_taxonomy_id:50557).	14	10	0.714286	intel_def	ecdysis
GO:0019025	A single stranded RNA genome with the same nucleotide polarity as mRNA.	7	5	0.714286	intel_def	positive sense viral genome
GO:0019104	Catalysis of the removal of damaged bases by cleaving the N-C1' glycosidic bond between the target damaged DNA base and the deoxyribose sugar. The reaction releases a free base and leaves an apurinic/apyrimidinic (AP) site.	21	15	0.714286	intel_def	DNA N-glycosylase activity
GO:0019104	Catalysis of the removal of damaged bases by cleaving the N-C1' glycosidic bond between the target damaged DNA base and the deoxyribose sugar. The reaction releases a free base and leaves an apurinic/apyrimidinic (AP) site.	21	15	0.714286	intel_def	DNA glycosylase
GO:0019240	The formation from simpler components of citrulline, N5-carbamoyl-L-ornithine, an alpha amino acid not found in proteins.	14	10	0.714286	intel_def	citrulline biosynthesis
GO:0019241	The breakdown into simpler components of citrulline, N5-carbamoyl-L-ornithine, an alpha amino acid not found in proteins.	14	10	0.714286	intel_def	citrulline catabolism
GO:0019245	The formation of D(-)-lactate from simpler components, including pyruvate.	7	5	0.714286	intel_def	biosynthesis from pyruvate
GO:0019246	The formation of L(+)lactate from simpler components, including pyruvate.	7	5	0.714286	intel_def	biosynthesis from pyruvate
GO:0019250	The formation from simpler components of vitamin B12 in the presence of oxygen.	7	5	0.714286	intel_def	vitamin B12 biosynthesis aerobic
GO:0019251	The formation from simpler components of vitamin B12 in the absence of oxygen.	7	5	0.714286	intel_def	vitamin B12 biosynthesis anaerobic
GO:0019274	The formation from simpler components of phenylalanine that occurs in the prephenate pathway.	7	5	0.714286	intel_def	phenylalanine biosynthesis prephenate pathway
GO:0019352	The formation of protoporphyrinogen IX from simpler components, including glycine.	7	5	0.714286	intel_def	protoporphyrinogen IX biosynthesis from glycine
GO:0019353	The formation of protoporphyrinogen IX from simpler components, including glutamate.	7	5	0.714286	intel_def	protoporphyrinogen IX biosynthesis from glutamate
GO:0019359	The formation from simpler components of nicotinamide nucleotides, any nucleotide that contains combined nicotinamide.	7	5	0.714286	intel_def	nicotinamide nucleotide biosynthesis
GO:0019383	The breakdown into simpler components of (+)-camphor, a bicyclic monoterpene ketone.	7	5	0.714286	intel_def	catabolism
GO:0019383	The breakdown into simpler components of (+)-camphor, a bicyclic monoterpene ketone.	7	5	0.714286	intel_def	degradation
GO:0019401	The formation from simpler components of alditols, any polyhydric alcohol derived from the acyclic form of a monosaccharide by reduction of its aldehyde or keto group to an alcoholic group.	14	10	0.714286	intel_def	alditol biosynthesis
GO:0019403	The formation from simpler components of galactitol, the hexitol derived by the reduction of the aldehyde group of either D- or L-galactose.	14	10	0.714286	intel_def	galactitol biosynthesis
GO:0019404	The breakdown into simpler components of galactitol, the hexitol derived by the reduction of the aldehyde group of either D- or L-galactose.	14	10	0.714286	intel_def	galactitol catabolism
GO:0019405	The breakdown into simpler components of alditols, any polyhydric alcohol derived from the acyclic form of a monosaccharide by reduction of its aldehyde or keto group to an alcoholic group.	14	10	0.714286	intel_def	alditol catabolism
GO:0019430	The processes involved in removing superoxide radicals (O2-) from a cell or organism, eg. by conversion to dioxygen (O2) and hydrogen peroxide (H2O2).	14	10	0.714286	intel_def	removal of oxygen free radicals
GO:0019430	The processes involved in removing superoxide radicals (O2-) from a cell or organism, eg. by conversion to dioxygen (O2) and hydrogen peroxide (H2O2).	14	10	0.714286	intel_def	removal of O2-
GO:0019430	The processes involved in removing superoxide radicals (O2-) from a cell or organism, eg. by conversion to dioxygen (O2) and hydrogen peroxide (H2O2).	14	10	0.714286	intel_def	removal of superoxide radicals
GO:0019448	The breakdown into simpler components of L-cysteine, the levorotatory isomer of 2-amino-3-mercaptopropanoic acid.	14	10	0.714286	intel_def	L-cysteine catabolism
GO:0019466	The breakdown into simpler components of ornithine, via the intermediate proline.	7	5	0.714286	intel_def	ornithine catabolism via proline
GO:0019481	The breakdown into simpler components of L-alanine by transamination.	7	5	0.714286	intel_def	L-alanine catabolism by transamination
GO:0019483	The formation from simpler components of beta-alanine (3-aminopropanoic acid), an achiral amino acid and an isomer of alanine. It occurs free (eg. in brain) and in combination (eg. in pantothenate) but it is not a constituent of proteins.	21	15	0.714286	intel_def	beta-alanine biosynthesis
GO:0019484	The breakdown into simpler components of beta-alanine (3-aminopropanoic acid), an achiral amino acid and an isomer of alanine. It occurs free (eg. in brain) and in combination (eg. in pantothenate) but it is not a constituent of proteins.	21	15	0.714286	intel_def	beta-alanine catabolism
GO:0019525	The chemical reactions and physical changes involving D-dehydro-D-gluconate, the anion of D-dehydro-D-gluconic acid, an aldonic acid derived from glucose.	14	10	0.714286	intel_def	D-dehydro-D-gluconate metabolism
GO:0019542	The formation from simpler components of propionate, the anion derived from propionic acid.	7	5	0.714286	intel_def	propionate biosynthesis
GO:0019543	The breakdown into simpler components of propionate, the anion derived from propionic acid.	7	5	0.714286	intel_def	propionate catabolism
GO:0019556	The breakdown of histidine into simpler components, including glutamate and formamide.	7	5	0.714286	intel_def	histidine catabolism to glutamate and formamide
GO:0019566	The chemical reactions and physical changes involving arabinose, arabino-pentose. L-Arabinose occurs both free, for example in the heartwood of many conifers, and in the combined state, as a constituent of plant hemicelluloses, bacterial polysaccharides etc. D-arabinose is a constituent of arabinonucleosides.	28	20	0.714286	intel_def	arabinose metabolism
GO:0019597	The breakdown of (R)-mandelate into simpler components, including benzoate.	7	5	0.714286	intel_def	catabolism to benzoate
GO:0019606	The breakdown into simpler components of 2-oxobutyrate, the anion of the organic acid 2-oxobutyric acid, which contains a ketone group on carbon 2.	14	10	0.714286	intel_def	alpha-ketobutyrate catabolism
GO:0019606	The breakdown into simpler components of 2-oxobutyrate, the anion of the organic acid 2-oxobutyric acid, which contains a ketone group on carbon 2.	14	10	0.714286	intel_def	2-oxobutyrate catabolism
GO:0019673	The chemical reactions and physical changes involving GDP-mannose, a substance composed of mannose in glycosidic linkage with guanosine diphosphate.	14	10	0.714286	intel_def	GDP-mannose metabolism
GO:0019692	The chemical reactions and physical changes involving deoxyribose phosphate, the phosphorylated sugar 2-deoxy-erythro-pentose.	14	10	0.714286	intel_def	deoxyribose phosphate metabolism
GO:0019744	The chemical reactions and physical changes involving hopanoids, pentacyclic sterol-like compounds based on the hopane nucleus.	14	10	0.714286	intel_def	hopanoid metabolism
GO:0019817	The joining of the lipid bilayer membrane around a vesicle with the lipid bilayer membrane around the peroxisome.	7	5	0.714286	intel_def	vesicle fusion with peroxisome
GO:0019834	Stops, prevents or reduces the activity of the enzyme phospholipase A2.	7	5	0.714286	intel_def	phospholipase A2 inhibitor activity
GO:0019942	Destruction of a protein or peptide by hydrolysis of its peptide bonds, initiated by covalent attachment of the ubiquitin-like protein NEDD8 (RUB1) to the target protein.	14	10	0.714286	intel_def	NEDD8 class-dependent protein catabolism
GO:0019942	Destruction of a protein or peptide by hydrolysis of its peptide bonds, initiated by covalent attachment of the ubiquitin-like protein NEDD8 (RUB1) to the target protein.	14	10	0.714286	intel_def	RUB1-dependent protein catabolism
GO:0019942	Destruction of a protein or peptide by hydrolysis of its peptide bonds, initiated by covalent attachment of the ubiquitin-like protein NEDD8 (RUB1) to the target protein.	14	10	0.714286	intel_def	RUB1-dependent protein degradation
GO:0020035	Adherence of parasite-infected erythrocytes to microvascular endothelium.	7	5	0.714286	intel_def	cytoadherence to microvasculature
GO:0030347	Interacting selectively with the SNAP receptor syntaxin-2.	7	5	0.714286	intel_def	syntaxin-2 binding
GO:0030348	Interacting selectively with the SNAP receptor syntaxin-3.	7	5	0.714286	intel_def	syntaxin-3 binding
GO:0030349	Interacting selectively with the SNAP receptor syntaxin-13.	7	5	0.714286	intel_def	syntaxin-13 binding
GO:0030357	Catalysis of the reaction: a phosphoprotein + n H2O = a protein + n phosphate.	7	5	0.714286	intel_def	calcineurin
GO:0030357	Catalysis of the reaction: a phosphoprotein + n H2O = a protein + n phosphate.	7	5	0.714286	intel_def	protein phosphatase type 2B intrinsic catalyst activity
GO:0030357	Catalysis of the reaction: a phosphoprotein + n H2O = a protein + n phosphate.	7	5	0.714286	intel_def	protein phosphatase type 2B activity
GO:0030371	Antagonizes ribosome-mediated translation of mRNA into a polypeptide.	7	5	0.714286	intel_def	translation repressor activity
GO:0030422	Cleavage of double-stranded RNA to form small interfering RNA molecules (siRNAs) of 21-23 nucleotides.	14	10	0.714286	intel_def	RNA interference production of guide RNAs
GO:0030534	Behavior (GO:0007610) in a fully developed and mature organism.	7	5	0.714286	intel_def	adult behavior
GO:0030536	Feeding behavior (GO:0007631) in a larval (immature) organism.	7	5	0.714286	intel_def	larval feeding behavior
GO:0030569	Stops, prevents or reduces the activity of the serine endopeptidase chymotrypsin.	7	5	0.714286	intel_def	chymotrypsin inhibitor activity
GO:0030576	The assembly and arrangement of Cajal bodies (GO:0015030), nuclear bodies that appear ultrastructurally as a tangle of coiled, electron-dense threads roughly 0.5 micrometers in diameter and are enriched in ribonucleoproteins, and certain general RNA polymerase II transcription factors.	28	20	0.714286	intel_def	Cajal body organization and biogenesis
GO:0030616	A TGFbeta cytoplasmic mediator that forms a complex with a phosphorylated pathway-specific mediator. The heterocomplex translocates to the nucleus to regulate transcription.	14	10	0.714286	intel_def	TGF-beta receptor common-partner cytoplasmic mediator activity
GO:0030616	A TGFbeta cytoplasmic mediator that forms a complex with a phosphorylated pathway-specific mediator. The heterocomplex translocates to the nucleus to regulate transcription.	14	10	0.714286	intel_def	TGFbeta receptor common-partner cytoplasmic mediator activity
GO:0030616	A TGFbeta cytoplasmic mediator that forms a complex with a phosphorylated pathway-specific mediator. The heterocomplex translocates to the nucleus to regulate transcription.	14	10	0.714286	intel_def	transforming growth factor beta receptor common-partner cytoplasmic mediator activity
GO:0030618	A TGFbeta cytoplasmic mediator that is phosphorylated by a TGFbeta receptor and complexes with a common-partner mediator. The heterocomplex translocates to the nucleus to regulate transcription.	14	10	0.714286	intel_def	TGF-beta receptor pathway-specific cytoplasmic mediator activity
GO:0030618	A TGFbeta cytoplasmic mediator that is phosphorylated by a TGFbeta receptor and complexes with a common-partner mediator. The heterocomplex translocates to the nucleus to regulate transcription.	14	10	0.714286	intel_def	transforming growth factor beta receptor pathway-specific cytoplasmic mediator activity
GO:0030618	A TGFbeta cytoplasmic mediator that is phosphorylated by a TGFbeta receptor and complexes with a common-partner mediator. The heterocomplex translocates to the nucleus to regulate transcription.	14	10	0.714286	intel_def	TGFbeta receptor pathway-specific cytoplasmic mediator activity
GO:0030677	A ribonucleoprotein complex that catalyzes cleavage of the leader sequence of precursor tRNAs (pre-tRNAs), generating the mature 5' end of tRNAs.	14	10	0.714286	intel_def	RNase P complex
GO:0030677	A ribonucleoprotein complex that catalyzes cleavage of the leader sequence of precursor tRNAs (pre-tRNAs), generating the mature 5' end of tRNAs.	14	10	0.714286	intel_def	ribonuclease P complex
GO:0030725	Assembly of the cytoplasmic bridges between developing spermatogonial or oogonial cysts.	7	5	0.714286	intel_def	ring canal formation
GO:0030872	The large subunit of an archaeal ribosome; has a sedimentation coefficient of 50S.	7	5	0.714286	intel_def	cytosolic large ribosomal subunit
GO:0030873	The small subunit of an archaeal ribosome; has a sedimentation coefficient of 30S.	7	5	0.714286	intel_def	cytosolic small ribosomal subunit
GO:0035032	A complex containing a heterodimer of a catalytic Class III phosphoinositide 3-kinase (PI3K) subunit bound to a regulatory (adaptor) subunit. Class III PI3Ks have a substrate specificity restricted to phosphatidylinositol (PI).	21	15	0.714286	intel_def	phosphoinositide 3-kinase complex class III
GO:0035032	A complex containing a heterodimer of a catalytic Class III phosphoinositide 3-kinase (PI3K) subunit bound to a regulatory (adaptor) subunit. Class III PI3Ks have a substrate specificity restricted to phosphatidylinositol (PI).	21	15	0.714286	intel_def	class III PI3K complex
GO:0035077	The decondensing (loosening) and swelling of the chromosomal sites of hormone-responsive genes on polytene chromosomes in response to increased production of the steroid hormone 20-hydroxyecdysone (ecdysone) in Drosophila larvae approaching pupation.	21	15	0.714286	intel_def	ecdysone-mediated polytene chromosome puffing
GO:0040027	Any process that stops, prevents or reduces the rate of development of the vulva, as in, but not restricted to, the roundworms (Nematoda, ncbi_taxonomy_id:6231).	14	10	0.714286	intel_def	negative regulation of vulval development
GO:0040028	Any process that modulates the frequency, rate or extent of development of the vulva. As in, but not restricted to, the roundworms (Nematoda, ncbi_taxonomy_id:6231).	14	10	0.714286	intel_def	regulation of vulval development
GO:0042002	The determination of sex and sexual phenotypes in a hermaphroditic nematode's soma, as in, but not restricted to, the roundworms (Nematoda, ncbi_taxonomy_id:6231).	14	10	0.714286	intel_def	hermaphrodite somatic sex determination
GO:0042004	Promotion of female sex and sexual phenotypes in the hermaphroditic soma, as in, but not restricted to, the roundworms (Nematoda, ncbi_taxonomy_id:6231).	14	10	0.714286	intel_def	feminization of hermaphrodite soma
GO:0042024	The reinitiation of DNA replication within a single cell cycle.	7	5	0.714286	intel_def	DNA re-replication initiation
GO:0042024	The reinitiation of DNA replication within a single cell cycle.	7	5	0.714286	intel_def	DNA endoreduplication initiation
GO:0042147	The directed movement of membrane bound vesicles from recycling endosomes back to the trans-Golgi network where they are recycled for further rounds of transport.	14	10	0.714286	intel_def	retrograde transport endosome to Golgi
GO:0042147	The directed movement of membrane bound vesicles from recycling endosomes back to the trans-Golgi network where they are recycled for further rounds of transport.	14	10	0.714286	intel_def	retrograde transport
GO:0042154	Any process that stops or reduces the intensity of an antimicrobial humoral response. As in, but not restricted to, the taxon Protostomia (Protostomia, ncbi_taxonomy_id:33317).	14	10	0.714286	intel_def	attenuation of antimicrobial humoral response
GO:0042155	Any process that stops or reduces the intensity of an antimicrobial humoral response, as in, but not restricted to, the vertebrates (Vertebrata, ncbi_taxonomy_id:7742).	14	10	0.714286	intel_def	attenuation of antimicrobial humoral response
GO:0042184	The breakdown into simpler components of xylene, a mixture of three colorless, aromatic hydrocarbon liquids, ortho-, meta- and para-xylene.	14	10	0.714286	intel_def	xylene catabolism
GO:0042184	The breakdown into simpler components of xylene, a mixture of three colorless, aromatic hydrocarbon liquids, ortho-, meta- and para-xylene.	14	10	0.714286	intel_def	xylene degradation
GO:0042216	The breakdown into simpler components of phenanthrene, a tricyclic aromatic hydrocarbon.	7	5	0.714286	intel_def	phenanthrene catabolism
GO:0042407	The assembly of cristae, the inwards folds of the inner mitochondrial membrane.	7	5	0.714286	intel_def	cristae formation
GO:0042457	The breakdown into simpler components of ethylene (C2-H4), a simple hydrocarbon gas that can function in plants as a growth regulator.	14	10	0.714286	intel_def	ethylene catabolism
GO:0042457	The breakdown into simpler components of ethylene (C2-H4), a simple hydrocarbon gas that can function in plants as a growth regulator.	14	10	0.714286	intel_def	ethene catabolism
GO:0042602	Catalysis of the reaction: reduced riboflavin + NADP+ = riboflavin + NADPH + H+.	7	5	0.714286	intel_def	NADPH-flavin oxidoreductase
GO:0042602	Catalysis of the reaction: reduced riboflavin + NADP+ = riboflavin + NADPH + H+.	7	5	0.714286	intel_def	flavin reductase activity
GO:0042602	Catalysis of the reaction: reduced riboflavin + NADP+ = riboflavin + NADPH + H+.	7	5	0.714286	intel_def	NADPH-flavin reductase
GO:0042781	Catalysis of the endonucleolytic cleavage of RNA, removing extra 3' nucleotides from tRNA precursor, generating 3' termini of tRNAs. A 3'-hydroxy group is left at the tRNA terminus and a 5'-phosphoryl group is left at the trailer molecule.	21	15	0.714286	intel_def	3'-tRNA processing endoribonuclease activity
GO:0042781	Catalysis of the endonucleolytic cleavage of RNA, removing extra 3' nucleotides from tRNA precursor, generating 3' termini of tRNAs. A 3'-hydroxy group is left at the tRNA terminus and a 5'-phosphoryl group is left at the trailer molecule.	21	15	0.714286	intel_def	3' tRNA processing endoribonuclease activity
GO:0042781	Catalysis of the endonucleolytic cleavage of RNA, removing extra 3' nucleotides from tRNA precursor, generating 3' termini of tRNAs. A 3'-hydroxy group is left at the tRNA terminus and a 5'-phosphoryl group is left at the trailer molecule.	21	15	0.714286	intel_def	RNase Z activity
GO:0042781	Catalysis of the endonucleolytic cleavage of RNA, removing extra 3' nucleotides from tRNA precursor, generating 3' termini of tRNAs. A 3'-hydroxy group is left at the tRNA terminus and a 5'-phosphoryl group is left at the trailer molecule.	21	15	0.714286	intel_def	3' tRNase activity
GO:0042781	Catalysis of the endonucleolytic cleavage of RNA, removing extra 3' nucleotides from tRNA precursor, generating 3' termini of tRNAs. A 3'-hydroxy group is left at the tRNA terminus and a 5'-phosphoryl group is left at the trailer molecule.	21	15	0.714286	intel_def	ribonuclease Z activity
GO:0042781	Catalysis of the endonucleolytic cleavage of RNA, removing extra 3' nucleotides from tRNA precursor, generating 3' termini of tRNAs. A 3'-hydroxy group is left at the tRNA terminus and a 5'-phosphoryl group is left at the trailer molecule.	21	15	0.714286	intel_def	tRNA 3' endonuclease activity
GO:0042935	The directed movement of achromobactin, a citrate siderophore, into, out of, within or between cells.	7	5	0.714286	intel_def	achromobactin transport
GO:0042967	The formation from simpler components of acyl-carrier protein.	7	5	0.714286	intel_def	ACP biosynthesis
GO:0042967	The formation from simpler components of acyl-carrier protein.	7	5	0.714286	intel_def	acyl-carrier protein biosynthesis
GO:0043105	Any process that stops or reduces the activity of the enzyme GTP cyclohydrolase I.	7	5	0.714286	intel_def	negative regulation of GTP cyclohydrolase I activity
GO:0045017	The formation from simpler components of glycerolipids, any lipid with a glycerol backbone.	7	5	0.714286	intel_def	glycerolipid biosynthesis
GO:0045043	The non-conservative import of proteins into the mitochondrial intermembrane space. The protein enters the intermembrane space and an uptake-targeting sequence functions as a stop-transfer sequence, blocking translocation of the C-terminus of the protein through the inner membrane. Cleavage of the uptake-targeting sequence by a protease in the intermembrane space releases the protein into the IMS.	28	20	0.714286	intel_def	non-conservative mitochondrial IMS protein import
GO:0045112	The formation from simpler components of integrins, a large family of transmembrane proteins that act as receptors for cell-adhesion molecules.	14	10	0.714286	intel_def	integrin biosynthesis
GO:0045244	A heterodimeric enzyme complex, usually composed of an alpha and beta chain and found in eukaryotes. Functions in the TCA cycle, hydrolyzing succinyl-CoA into succinate and CoA, thereby forming GTP.	21	15	0.714286	intel_def	succinate-CoA ligase complex
GO:0045262	The catalytic sector of the mitochondrial hydrogen-transporting ATP synthase; it comprises the catalytic core and central stalk, and is peripherally associated with the mitochondrial inner membrane (GO:0005743) when the entire ATP synthase is assembled. As in, but not restricted to, the taxon Eubacteria (Bacteria, ncbi_taxonomy_id:2).	28	20	0.714286	intel_def	proton-transporting ATP synthase complex catalytic core
GO:0045262	The catalytic sector of the mitochondrial hydrogen-transporting ATP synthase; it comprises the catalytic core and central stalk, and is peripherally associated with the mitochondrial inner membrane (GO:0005743) when the entire ATP synthase is assembled. As in, but not restricted to, the taxon Eubacteria (Bacteria, ncbi_taxonomy_id:2).	28	20	0.714286	intel_def	hydrogen-transporting ATP synthase F1 sector
GO:0045275	A part of the respiratory chain, containing about 10 polypeptide subunits including four redox centers: cytochrome b/b6, cytochrome c1 and an 2Fe-2S cluster. Catalyzes the oxidation of ubiquinol by oxidized cytochrome c1.	21	15	0.714286	intel_def	ubiquinol-cytochrome c oxidoreductase
GO:0045275	A part of the respiratory chain, containing about 10 polypeptide subunits including four redox centers: cytochrome b/b6, cytochrome c1 and an 2Fe-2S cluster. Catalyzes the oxidation of ubiquinol by oxidized cytochrome c1.	21	15	0.714286	intel_def	respiratory chain complex III
GO:0045286	An enzyme complex that contains cytochrome b/b6 and cytochrome c1. As in, but not restricted to, the taxon Eubacteria (Bacteria, ncbi_taxonomy_id:2).	14	10	0.714286	intel_def	ubiquinol-cytochrome-c reductase complex
GO:0045450	The transport to, and maintenance of, bicoid mRNA in its correct position in the oocyte.	7	5	0.714286	intel_def	bicoid mRNA localization
GO:0045451	The transport to, and maintenance of, oskar mRNA in its correct position in the oocyte.	7	5	0.714286	intel_def	pole plasm oskar mRNA localization
GO:0045550	Catalysis of the formation of phytyl moiety from the stepwise reduction of a geranylgeranyl moiety.	7	5	0.714286	intel_def	geranylgeranyl reductase activity
GO:0045575	The change in morphology and behavior of a basophil resulting from exposure to a cytokine, chemokine, soluble factor, or to (at least in mammals) an antigen which the basophil has specifically bound via IgE bound to Fc-epsilonRI receptors.	21	15	0.714286	intel_def	basophil activation
GO:0045975	Any process, mediated by small non-coding RNAs, that activates or increases the rate that mRNAs are effectively translated into protein.	14	10	0.714286	intel_def	positive regulation of mRNA translation snRNA-mediated
GO:0046012	Any process that activates or increases the rate of oskar mRNA translation.	7	5	0.714286	intel_def	positive regulation of oskar mRNA translation
GO:0046096	The chemical reactions and physical changes involving deoxyuridine, 2-deoxyribosyluracil, one of the four major nucleosides of DNA.	14	10	0.714286	intel_def	deoxyuridine metabolism
GO:0046118	The formation from simpler components of 7-methylguanosine, a modified nucleoside that forms a cap at the 5'-terminus of eukaryotic mRNA.	14	10	0.714286	intel_def	7-methylguanosine biosynthesis
GO:0046119	The breakdown into simpler components of 7-methylguanosine, a modified nucleoside that forms a cap at the 5'-terminus of eukaryotic mRNA.	14	10	0.714286	intel_def	7-methylguanosine catabolism
GO:0046129	The formation from simpler components of any purine ribonucleoside, a nucleoside in which purine base is linked to a ribose (beta-D-ribofuranose) molecule.	14	10	0.714286	intel_def	purine ribonucleoside biosynthesis
GO:0046130	The breakdown into simpler components of any purine ribonucleoside, a nucleoside in which purine base is linked to a ribose (beta-D-ribofuranose) molecule.	14	10	0.714286	intel_def	purine ribonucleoside catabolism
GO:0046132	The formation from simpler components of any ribonucleoside, a nucleoside in which a pyrimidine base is linked to a ribose (beta-D-ribofuranose) molecule.	14	10	0.714286	intel_def	pyrimidine ribonucleoside biosynthesis
GO:0046133	The breakdown into simpler components of any ribonucleoside, a nucleoside in which a pyrimidine base is linked to a ribose (beta-D-ribofuranose) molecule.	14	10	0.714286	intel_def	pyrimidine ribonucleoside catabolism
GO:0046211	The formation from simpler components of (+)-camphor, a bicyclic monoterpene ketone.	7	5	0.714286	intel_def	biosynthesis
GO:0046248	The formation from simpler components of alpha-pinene, a monoterpene that may be a significant factor affecting bacterial activities in nature.	14	10	0.714286	intel_def	alpha-pinene biosynthesis
GO:0046249	The breakdown into simpler components of alpha-pinene, a monoterpene that may be a significant factor affecting bacterial activities in nature.	14	10	0.714286	intel_def	alpha-pinene catabolism
GO:0046269	The breakdown into simpler components of toluene-4-sulfonate, 4-methylbenzenesulfonate, the anion of sulfonic acid attached to a methylbenzene molecule.	14	10	0.714286	intel_def	toluene-4-sulfonate catabolism
GO:0046269	The breakdown into simpler components of toluene-4-sulfonate, 4-methylbenzenesulfonate, the anion of sulfonic acid attached to a methylbenzene molecule.	14	10	0.714286	intel_def	4-toluenesulfonate catabolism
GO:0046269	The breakdown into simpler components of toluene-4-sulfonate, 4-methylbenzenesulfonate, the anion of sulfonic acid attached to a methylbenzene molecule.	14	10	0.714286	intel_def	toluene-4-sulphonate catabolism
GO:0046295	The formation from simpler components of glycolate, the anion of hydroxyethanoic acid (glycolic acid).	7	5	0.714286	intel_def	glycolate biosynthesis
GO:0046296	The breakdown into simpler components of glycolate, the anion of hydroxyethanoic acid (glycolic acid).	7	5	0.714286	intel_def	glycolate catabolism
GO:0046301	OBSOLETE. The formation from simpler components of 2-chloro-N-isopropylacetanilide, an acylanide herbicide widely used to protect corn, onion, cabbage, rose bushes, and ornamental plants.	21	15	0.714286	intel_def	2-chloro-N-isopropylacetanilide biosynthesis
GO:0046360	The formation from simpler components of 2-oxobutyrate, the anion of the organic acid 2-oxobutyric acid, which contains a ketone group on carbon 2.	14	10	0.714286	intel_def	alpha-ketobutyrate biosynthesis
GO:0046360	The formation from simpler components of 2-oxobutyrate, the anion of the organic acid 2-oxobutyric acid, which contains a ketone group on carbon 2.	14	10	0.714286	intel_def	2-oxobutyrate biosynthesis
GO:0046388	The chemical reactions and physical changes involving deoxyribose 1-phosphate, the phosphorylated sugar 1-phospho-2-deoxyribose.	14	10	0.714286	intel_def	deoxyribose 1-phosphate metabolism
GO:0046389	The chemical reactions and physical changes involving deoxyribose 5-phosphate, the phosphorylated sugar 5-phospho-2-deoxyribose.	14	10	0.714286	intel_def	deoxyribose 5-phosphate metabolism
GO:0046390	The formation from simpler components of ribose phosphate, any phosphorylated ribose sugar.	7	5	0.714286	intel_def	ribose phosphate biosynthesis
GO:0046503	The breakdown into simpler components of glycerolipids, any lipid with a glycerol backbone.	7	5	0.714286	intel_def	glycerolipid catabolism
GO:0046574	Catalysis of the hydrolysis of glucuronosides, yielding free glucuronic acid.	7	5	0.714286	intel_def	glucuronyl hydrolase
GO:0046574	Catalysis of the hydrolysis of glucuronosides, yielding free glucuronic acid.	7	5	0.714286	intel_def	glycuronidase activity
GO:0046874	The chemical reactions and physical changes involving quinolinate, the anion of quinolinic acid, also known as 2,3-pyridinedicarboxylic acid.	14	10	0.714286	intel_def	quinolinate metabolism
GO:0046991	Catalysis of the reaction: 2-hydroxyisobutyronitrile = cyanide + acetone.	7	5	0.714286	intel_def	hydroxynitrilase activity
GO:0046991	Catalysis of the reaction: 2-hydroxyisobutyronitrile = cyanide + acetone.	7	5	0.714286	intel_def	hydroxynitrile lyase activity
GO:0047429	Catalysis of the reaction: H2O + a nucleoside triphosphate = pyrophosphate + a nucleotide.	7	5	0.714286	intel_def	nucleoside-triphosphate diphosphatase activity
GO:0047429	Catalysis of the reaction: H2O + a nucleoside triphosphate = pyrophosphate + a nucleotide.	7	5	0.714286	intel_def	nucleoside-triphosphate pyrophosphatase activity
GO:0047586	Catalysis of the reaction: 5'-acylphosphoadenosine + H2O = AMP + a carboxylate.	7	5	0.714286	intel_def	5'-acylphosphoadenosine hydrolase activity
GO:0047623	Catalysis of the reaction: 5'-AMP + H2O = 5'-IMP + NH3.	7	5	0.714286	intel_def	adenosine-phosphate deaminase activity
GO:0047639	Catalysis of the reaction: a primary alcohol + O2 = an aldehyde + H2O2.	7	5	0.714286	intel_def	alcohol oxidase activity
GO:0047651	Catalysis of the reaction: bromochloromethane + H2O = formaldehyde + bromide + chloride.	7	5	0.714286	intel_def	alkylhalidase activity
GO:0047655	Catalysis of the reaction: allyl alcohol + NADP+ = acrolein + NADPH.	7	5	0.714286	intel_def	allyl-alcohol dehydrogenase activity
GO:0047662	Catalysis of the reaction: 4(or 2)-aminobenzoate = aniline + CO2.	7	5	0.714286	intel_def	aminobenzoate decarboxylase activity
GO:0047679	Catalysis of the reaction: L-arginine = D-arginine.	7	5	0.714286	intel_def	arginine racemase activity
GO:0047681	Catalysis of the reaction: an aromatic alcohol + NADP+ = an aromatic aldehyde + NADPH.	7	5	0.714286	intel_def	aryl-alcohol dehydrogenase activity
GO:0047739	Catalysis of the reaction: cephalosporin C + H2O = deacetylcephalosporin C + acetate.	7	5	0.714286	intel_def	cephalosporin-C deacetylase activity
GO:0047741	Catalysis of the reaction: cetraxate benzyl ester + H2O = cetraxate + benzyl alcohol.	7	5	0.714286	intel_def	cetraxate benzylesterase activity
GO:0047954	Catalysis of the reaction: glycerol 2-phosphate + H2O = glycerol + phosphate.	7	5	0.714286	intel_def	glycerol-2-phosphatase activity
GO:0048027	Interacting selectively with the 5' untranslated region of an mRNA molecule.	7	5	0.714286	intel_def	mRNA 5' UTR binding
GO:0048027	Interacting selectively with the 5' untranslated region of an mRNA molecule.	7	5	0.714286	intel_def	mRNA 5'-UTR binding
GO:0048068	Establishment of the adult pattern of pigmentation in the cuticle of an organism. As in, but not restricted to, the true insects (Insecta, ncbi_taxonomy_id:50557).	14	10	0.714286	intel_def	adult cuticle pigmentation
GO:0048204	Targeting of a transport vesicle from one Golgi cisterna to another.	7	5	0.714286	intel_def	inter-Golgi cisterna targeting
GO:0048280	The joining of the lipid bilayer membrane around a vesicle to the lipid bilayer membrane around the Golgi.	7	5	0.714286	intel_def	vesicle fusion with Golgi apparatus
GO:0048295	Any process that activates or increases the rate of isotype switching to IgE isotypes.	7	5	0.714286	intel_def	positive regulation of isotype switching to IgE isotypes
GO:0048298	Any process that activates or increases the rate of isotype switching to IgA isotypes.	7	5	0.714286	intel_def	positive regulation of isotype switching to IgA isotypes
GO:0048301	Any process that activates or increases the rate of isotype switching to IgD isotypes.	7	5	0.714286	intel_def	positive regulation of isotype switching to IgD isotypes
GO:0048304	Any process that activates or increases the rate of isotype switching to IgG isotypes.	7	5	0.714286	intel_def	positive regulation of isotype switching to IgG isotypes
GO:0050157	Catalysis of the reaction: L-ornithine = D-ornithine.	7	5	0.714286	intel_def	ornithine racemase activity
GO:0050299	Catalysis of the reaction: ATP + streptomycin = ADP + streptomycin 3''-phosphate.	7	5	0.714286	intel_def	streptomycin 3''-kinase activity
GO:0050301	Catalysis of the reaction: streptomycin 6-phosphate + H2O = streptomycin + phosphate.	7	5	0.714286	intel_def	streptomycin-6-phosphatase activity
GO:0050329	Catalysis of the reaction: tetrahydroxypteridine = xanthine-8-carboxylate.	7	5	0.714286	intel_def	tetrahydroxypteridine cycloisomerase activity
GO:0050382	Catalysis of the reaction: uracil 5-carboxylate = uracil + CO2.	7	5	0.714286	intel_def	uracil-5-carboxylate decarboxylase activity
GO:0050430	Interacting selectively with the SNAP receptor syntaxin-6.	7	5	0.714286	intel_def	syntaxin-6 binding
GO:0050483	Catalysis of the reaction: 5'-IMP + H2O = inosine + phosphate.	7	5	0.714286	intel_def	IMP 5' nucleotidase activity
GO:0050483	Catalysis of the reaction: 5'-IMP + H2O = inosine + phosphate.	7	5	0.714286	intel_def	IMP 5'-nucleotidase activity
GO:0050484	Catalysis of the reaction: 5'-GMP + H2O = guanosine + phosphate.	7	5	0.714286	intel_def	GMP 5'-nucleotidase activity
GO:0050484	Catalysis of the reaction: 5'-GMP + H2O = guanosine + phosphate.	7	5	0.714286	intel_def	GMP 5' nucleotidase activity
GO:0050558	Catalysis of the reaction: alpha-maltose = beta-maltose.	7	5	0.714286	intel_def	maltose epimerase activity
GO:0050629	Catalysis of the reaction: trichloroethene + chloride + acceptor = tetrachloroethene + reduced acceptor.	7	5	0.714286	intel_def	tetrachloroethene reductive dehalogenase activity
GO:0050658	The directed movement of RNA, ribonucleic acids, into, out of, within or between cells.	7	5	0.714286	intel_def	RNA transport
GO:0050719	The formation from simpler components of interleukin-1 alpha.	7	5	0.714286	intel_def	interleukin-1 alpha biosynthesis
GO:0050720	The formation from simpler components of interleukin-1 beta.	7	5	0.714286	intel_def	interleukin-1 beta biosynthesis
GO:0050810	Any process that modulates the frequency, rate or extent of the formation from simpler components of steroids, compounds with a 1,2,cyclopentanoperhydrophenanthrene nucleus.	14	10	0.714286	intel_def	regulation of steroid biosynthesis
GO:0050810	Any process that modulates the frequency, rate or extent of the formation from simpler components of steroids, compounds with a 1,2,cyclopentanoperhydrophenanthrene nucleus.	14	10	0.714286	intel_def	regulation of steroidogenesis
GO:0050993	The chemical reactions and physical changes involving dimethylallyl diphosphate.	7	5	0.714286	intel_def	dimethylallyl diphosphate metabolism
GO:0050993	The chemical reactions and physical changes involving dimethylallyl diphosphate.	7	5	0.714286	intel_def	DPP metabolism
GO:0050993	The chemical reactions and physical changes involving dimethylallyl diphosphate.	7	5	0.714286	intel_def	dimethylallyl pyrophosphate metabolism
GO:0005840	An intracellular organelle, about 200 A in diameter, consisting of RNA and protein. It is the site of protein biosynthesis resulting from translation of messenger RNA (mRNA). It consists of two subunits, one large and one small, each containing only protein and RNA. Both the ribosome and its subunits are characterized by their sedimentation coefficients, expressed in Svedberg units (symbol: S). H…	46	33	0.717391	intel_def	ribosome
GO:0030201	The chemical reactions and physical changes involving any proteoglycan containing heparan sulfate, any member of a group of glycosaminoglycans that have repeat units consisting of alternating alpha1->4 linked hexuronic acid and glucosamine residues, the former being a mixture of sulfated and nonsulfated D-glucuronic and L-iduronic acids, and the latter being either sulfated or acetylated on its a…	39	28	0.717949	intel_def	heparan sulfate proteoglycan metabolism
GO:0030201	The chemical reactions and physical changes involving any proteoglycan containing heparan sulfate, any member of a group of glycosaminoglycans that have repeat units consisting of alternating alpha1->4 linked hexuronic acid and glucosamine residues, the former being a mixture of sulfated and nonsulfated D-glucuronic and L-iduronic acids, and the latter being either sulfated or acetylated on its a…	39	28	0.717949	intel_def	heparan sulphate proteoglycan metabolism
GO:0042824	A large, multisubunit complex which consists of the MHC class I-beta 2 microglobulin dimer, the transporter associated with antigen presentation (TAP), tapasin (an MHC-encoded membrane protein), the chaperone calreticulin and the thiol oxidoreductase ERp57. Functions in the assembly of peptides with newly synthesized MHC class I molecules.	32	23	0.71875	intel_def	MHC class I peptide loading complex
GO:0005853	A multisubunit nucleotide exchange complex that binds GTP and aminoacyl-tRNAs, and catalyzes their codon-dependent placement at the A-site of the ribosome. In humans, the complex is composed of four subunits, alpha, beta, delta and gamma.	25	18	0.72	intel_def	eukaryotic translation elongation factor 1 complex
GO:0019194	Enables the directed movement of sorbose into, out of, within or between cells. Sorbose is the ketohexose xylo-2-hexulose; L-sorbose is formed by bacterial oxidation of sorbitol. Sorbose is produced commercially by fermentation and is used as an intermediate in the manufacture of ascorbic acid.	25	18	0.72	intel_def	sorbose transporter activity
GO:0019369	The chemical reactions and physical changes involving arachidonic acid, a straight chain fatty acid with 20 carbon atoms and four double bonds per molecule. Arachidonic acid is the all-Z-(5,8,11,14)-isomer.	25	18	0.72	intel_def	arachidonic acid metabolism
GO:0030119	Any of several heterotetrameric complexes that link clathrin (or another coat-forming molecule, as hypothesized for AP-3 and AP-4) to a membrane surface; they are found on coated pits and coated vesicles, and mediate sorting of cargo proteins into vesicles.	25	18	0.72	intel_def	membrane coat adaptor complex
GO:0042565	A complex which usually consists of three components eg. in Xenopus and yeast, the export receptor CRM1 (also known as exportin 1), the Ran protein and any RNA with a nuclear export sequence (NES). The complex acts to export RNA molecules with a NES from the nucleus through a nuclear pore.	25	18	0.72	intel_def	RNA nuclear export complex
GO:0000095	Enables the directed movement of S-adenosylmethionine, S-(5'-adenosyl)-L-methionine, an important intermediate in one-carbon metabolism, into, out of, within or between cells.	18	13	0.722222	intel_def	S-adenosylmethionine transporter activity
GO:0000255	The chemical reactions and physical changes involving allantoin, (2,5-dioxo-4-imidazolidinyl)urea, an intermediate or end product of purine catabolism.	18	13	0.722222	intel_def	allantoin metabolism
GO:0004187	Catalysis of the preferential release of a C-terminal arginine or lysine residue. Function is inhibited by diisopropyl fluorophosphate and sensitive to thiol-blocking reagents.	18	13	0.722222	intel_def	carboxypeptidase D activity
GO:0005463	Enables the directed movement of N-acetylgalactosamine into, out of, within or between cells. N-acetylgalactosamine is a substance composed of N-acetylgalactosamine, a common structural unit of oligosaccharides, in glycosidic linkage with uridine diphosphate.	18	13	0.722222	intel_def	UDP-N-acetylgalactosamine transporter activity
GO:0005490	OBSOLETE. A cytochrome b that has a sulfur atom ligated to the iron of the prosthetic group (heme-thiolate); enzymes:typically monooxygenases acting on lipophilic substrates.	18	13	0.722222	intel_def	cytochrome P450
GO:0005607	Laminins are glycoproteins that are major constituents of the basement membrane of cells. Laminins are trimeric molecules; laminin-2 is an alpha-2, beta-1 gamma-1 trimer.	18	13	0.722222	intel_def	laminin-2
GO:0006060	The chemical reactions and physical changes involving sorbitol (D-glucitol), one of the ten stereoisomeric hexitols. It can be derived from glucose by reduction of the aldehyde group.	18	13	0.722222	intel_def	sorbitol metabolism
GO:0006103	The chemical reactions and physical changes involving oxoglutarate, the dianion of 2-oxoglutaric acid. It is a key constituent of the TCA cycle and a key intermediate in amino-acid metabolism.	18	13	0.722222	intel_def	2-oxoglutarate metabolism
GO:0006103	The chemical reactions and physical changes involving oxoglutarate, the dianion of 2-oxoglutaric acid. It is a key constituent of the TCA cycle and a key intermediate in amino-acid metabolism.	18	13	0.722222	intel_def	ketoglutarate metabolism
GO:0007482	The formation and development of the club-shaped 'balancers' found on each side of the metathorax among the true flies (Diptera). They are the much-modified hind wings.	18	13	0.722222	intel_def	haltere morphogenesis
GO:0009538	A photochemical system containing P700, the chlorophyll a dimer that functions as a primary electron donor. Functioning as a light-dependent plastocyanin-ferredoxin oxidoreductase, it transfers electrons from plastocyanin to ferredoxin.	18	13	0.722222	intel_def	photosystem I reaction center
GO:0009538	A photochemical system containing P700, the chlorophyll a dimer that functions as a primary electron donor. Functioning as a light-dependent plastocyanin-ferredoxin oxidoreductase, it transfers electrons from plastocyanin to ferredoxin.	18	13	0.722222	intel_def	photosystem I reaction centre
GO:0010072	The specification of the meristem which will give rise to all post-embryonic above-ground structures of the plant as well as the non-root below-ground structures, such as rhizomes and tubers.	18	13	0.722222	intel_def	primary shoot apical meristem specification
GO:0015405	Catalysis of the transport of a solute, driven by the hydrolysis of the diphosphate bond of inorganic pyrophosphate, ATP, or another nucleoside triphosphate. The transport protein may or may not be transiently phosphorylated, but the substrate is not phosphorylated.	18	13	0.722222	intel_def	P-P-bond-hydrolysis-driven transporter activity
GO:0015828	The directed movement of L-tyrosine, the levorotatory isomer of 2-amino-3-(4-hydroxyphenyl)propanoic acid, into, out of, within or between cells.	18	13	0.722222	intel_def	L-tyrosine transport
GO:0018040	The formation of a C-terminal peptidyl-glutamic acid amide by hydrolysis and oxidation of an interior Glu-Gly peptide in a secreted protein.	18	13	0.722222	intel_def	C-terminal peptidyl-glutamic acid amidation
GO:0018866	The chemical reactions and physical changes involving adamantanone, tricyclo(3.3.1.13,7)decanone, a white crystalline solid used as an intermediate for microelectronics in the production of photoresists.	18	13	0.722222	intel_def	adamantanone metabolism
GO:0018930	The chemical reactions and physical changes involving 3-methylquinoline, C10H9N, an aromatic compound composed of a benzene ring and a heterocyclic N-containing ring.	18	13	0.722222	intel_def	3-methylquinoline metabolism
GO:0018954	The chemical reactions and physical changes involving pentaerythritol tetranitrate, C(CH2-O-NO2)4, a substance produced for use as an explosive and a vasodilator.	18	13	0.722222	intel_def	pentaerythritol tetranitrate metabolism
GO:0018976	The chemical reactions and physical changes involving 1,2,3-tribromopropane, a toxic and volatile organic compound commonly used as a nematocide in agriculture.	18	13	0.722222	intel_def	1 2 3-tribromopropane metabolism
GO:0019392	The chemical reactions and physical changes involving glucarate, the dianion of glucaric acid, an aldaric acid derived from either glucose or gulose. There are two enantiomers L- and D-glucarate.	18	13	0.722222	intel_def	glucarate metabolism
GO:0035100	Interacting selectively with 20-hydroxyecdysone (ecdysone). Ecdysone is an ecdysteroid produced by the prothoracic glands of immature insects and the ovaries of adult females, which stimulates growth and molting.	18	13	0.722222	intel_def	ecdysone binding
GO:0042151	An organelle found in cnidoblast (nematoblast) cells. When matured, these stinging organelles store toxins and can deliver them when the cnidocil (a short extension of the cnidocyst) is stimulated by a prey or another stimulus.	18	13	0.722222	intel_def	cnidocyst
GO:0042563	A protein complex which usually consists of three components, eg. in Xenopus, the importin alpha-subunit/CAS/Ran, and which functions to shuttle the importin alpha-subunit out of the nucleus through the nuclear pore.	18	13	0.722222	intel_def	importin alpha-subunit nuclear export complex
GO:0042620	The chemical reactions and physical changes involving poly(3-hydroxyalkanoates), polyesters of 3-hydroxyacids produced as intracellular granules by a large variety of bacteria.	18	13	0.722222	intel_def	PHA metabolism
GO:0042620	The chemical reactions and physical changes involving poly(3-hydroxyalkanoates), polyesters of 3-hydroxyacids produced as intracellular granules by a large variety of bacteria.	18	13	0.722222	intel_def	metabolism
GO:0042818	The chemical reactions and physical changes involving 3- pyridinemethanol, 4-(aminomethyl)-5-hydroxy-6-methyl-, one of the vitamin B6 compounds.	18	13	0.722222	intel_def	pyridoxamine metabolism
GO:0042911	Enables the directed movement of acridine (10-azaanthracene), a heterocyclic ring compound found in crude coal-tar anthracene, into, out of, within or between cells.	18	13	0.722222	intel_def	acridine transporter activity
GO:0045260	The enzyme that is responsible for the phosphorylation of ADP to ATP in mitochondria, during oxidative phosphorylation; it catalyzes the hydrolysis of ATP to ADP and orthophosphate. As in, but not restricted to, the taxon Eubacteria (Bacteria, ncbi_taxonomy_id:2).	18	13	0.722222	intel_def	hydrogen-transporting ATP synthase
GO:0045260	The enzyme that is responsible for the phosphorylation of ADP to ATP in mitochondria, during oxidative phosphorylation; it catalyzes the hydrolysis of ATP to ADP and orthophosphate. As in, but not restricted to, the taxon Eubacteria (Bacteria, ncbi_taxonomy_id:2).	18	13	0.722222	intel_def	proton-transporting ATP synthase complex
GO:0045283	A membrane-bound flavoenzyme complex consisting of four subunits, A, B, C, and D. A and B comprise the membrane-extrinsic catalytic domain and C (INTERPRO:003510; INTERPRO:004224) and D (INTERPRO:003418) link the catalytic centers to the electron-transport chain. This family consists of the 13 kDa hydrophobic subunit D. This component may be required to anchor the catalytic components of the fuma…	54	39	0.722222	intel_def	fumarate reductase complex
GO:0045491	The chemical reactions and physical changes involving xylan, a polymer containing a beta-1,4-linked D-xylose backbone.	18	13	0.722222	intel_def	xylan metabolism
GO:0046372	The chemical reactions and physical changes involving D-arabinose, the dextrorotatory isomer of arabino-pentose. D-arabinose occurs in plant glycosides and is a constituent of arabinonucleosides.	18	13	0.722222	intel_def	D-arabinose metabolism
GO:0046500	The chemical reactions and physical changes involving S-adenosylmethionine, S-(5'-adenosyl)-L-methionine, an important intermediate in one-carbon metabolism.	18	13	0.722222	intel_def	S-adenosylmethionine metabolism
GO:0000386	Catalysis of the second transesterification reaction of spliceosomal mRNA splicing. Ligation of the two exons occurs via a transesterification reaction where the free 3'-hydroxyl group of the 5' exon is the nucleophile attacking the 3' splice site. Non-expressed sequences are now detached from the exons. In cis splicing, the intron is in a lariat structure.	29	21	0.724138	intel_def	3'-splice site cleavage exon ligation
GO:0000386	Catalysis of the second transesterification reaction of spliceosomal mRNA splicing. Ligation of the two exons occurs via a transesterification reaction where the free 3'-hydroxyl group of the 5' exon is the nucleophile attacking the 3' splice site. Non-expressed sequences are now detached from the exons. In cis splicing, the intron is in a lariat structure.	29	21	0.724138	intel_def	second spliceosomal transesterification activity
GO:0006749	The chemical reactions and physical changes involving glutathione, the tripeptide glutamylcysteinylglycine, which acts as a coenzyme for some enzymes and as an antioxidant in the protection of sulfhydryl groups in enzymes and other proteins; it has a specific role in the reduction of hydrogen peroxide (H2O2) and oxidized ascorbate, and it participates in the gamma-glutamyl cycle.	29	21	0.724138	intel_def	glutathione metabolism
GO:0019814	A multiprotein complex that functions as an antibody. Immunoglobulins (Igs) are composed of two identical heavy chains and two identical light chains, held together by disulfide bonds. The classes of Ig are IgA, IgD, IgE, IgG and IgM; they may be embedded in the plasma membrane or circulate in the blood or lymph.	29	21	0.724138	intel_def	immunoglobulin complex
GO:0046469	The chemical reactions and physical changes involving platelet activating factor, 1-O-alkyl-2-acetyl-sn-glycerol 3-phosphocholine, where alkyl = hexadecyl or octadecyl. Platelet activating factor is an inflammatory mediator released from a variety of cells in response to various stimuli.	29	21	0.724138	intel_def	platelet activating factor metabolism
GO:0000344	The plastid-encoded plastid RNA polymerase B (PEP-B) is a plastid-encoded DNA-directed RNA polymerase that resembles eubacterial multisubunit RNA polymerases with a core composed of alpha, beta, and beta-prime subunits. An additional subunit, a sigma factor, is required for promoter recognition. PEP-B is distinguished from PEP-A by its sensitivity to the antibiotic rifampicin. PEP-B is found in b…	40	29	0.725	intel_def	PEP-B
GO:0000344	The plastid-encoded plastid RNA polymerase B (PEP-B) is a plastid-encoded DNA-directed RNA polymerase that resembles eubacterial multisubunit RNA polymerases with a core composed of alpha, beta, and beta-prime subunits. An additional subunit, a sigma factor, is required for promoter recognition. PEP-B is distinguished from PEP-A by its sensitivity to the antibiotic rifampicin. PEP-B is found in b…	40	29	0.725	intel_def	plastid-encoded plastid RNA polymerase complex B
GO:0000142	A cytoskeletal structure composed of actin filaments and myosin that forms beneath the plasma membrane at the mother-bud neck after mitosis. As in, but not restricted to, the taxon Saccharomyces (Saccharomyces, ncbi_taxonomy_id:4930).	22	16	0.727273	intel_def	contractile ring
GO:0000142	A cytoskeletal structure composed of actin filaments and myosin that forms beneath the plasma membrane at the mother-bud neck after mitosis. As in, but not restricted to, the taxon Saccharomyces (Saccharomyces, ncbi_taxonomy_id:4930).	22	16	0.727273	intel_def	cytokinetic ring
GO:0000142	A cytoskeletal structure composed of actin filaments and myosin that forms beneath the plasma membrane at the mother-bud neck after mitosis. As in, but not restricted to, the taxon Saccharomyces (Saccharomyces, ncbi_taxonomy_id:4930).	22	16	0.727273	intel_def	neck ring
GO:0000221	The peripheral domain of the V-type ATPase contains the section responsible for ATP hydrolysis.	11	8	0.727273	intel_def	hydrogen-transporting ATPase V1 domain
GO:0000253	Catalysis of the conversion of the 3-keto sterol intermediate to the 3-beta-hydroxy; acts in the removal of the two C-4 methyl groups of 4,4-dimethylzymosterol in ergosterol biosynthesis.	22	16	0.727273	intel_def	3-keto sterol reductase activity
GO:0000265	OBSOLETE. Smallest subunit of a heterotrimeric G-protein GTPase; associates tightly with the beta subunit.	11	8	0.727273	intel_def	heterotrimeric G-protein GTPase gamma-subunit
GO:0000275	The catalytic sector of the mitochondrial hydrogen-transporting ATP synthase; it comprises the catalytic core and central stalk, and is peripherally associated with the mitochondrial inner membrane (GO:0005743) when the entire ATP synthase is assembled. Found in eukaryotes.	22	16	0.727273	intel_def	hydrogen-transporting ATP synthase F1 sector
GO:0000275	The catalytic sector of the mitochondrial hydrogen-transporting ATP synthase; it comprises the catalytic core and central stalk, and is peripherally associated with the mitochondrial inner membrane (GO:0005743) when the entire ATP synthase is assembled. Found in eukaryotes.	22	16	0.727273	intel_def	proton-transporting ATP synthase complex catalytic core
GO:0000387	The formation and assembly from one or more snRNA and multiple protein components of a ribonucleoprotein complex that in involved in formation of the spliceosome.	11	8	0.727273	intel_def	spliceosomal snRNP biogenesis
GO:0000389	Recognition of the intron 3'-splice site by components of the assembling U12-type spliceosome.	11	8	0.727273	intel_def	nuclear mRNA 3'-splice site recognition
GO:0000702	Catalysis of the removal of oxidized bases by cleaving the N-C1' glycosidic bond between the target damaged DNA base and the deoxyribose sugar. The reaction releases a free base and leaves an apurinic/apyrimidinic (AP) site.	22	16	0.727273	intel_def	oxidized base lesion DNA N-glycosylase activity
GO:0000776	A multisubunit complex that is located at the pericentric region of DNA and provides an attachment point for the spindle microtubules.	11	8	0.727273	intel_def	kinetochore
GO:0000797	The core heterodimer of a condensin complex, a multisubunit protein complex that plays a central role in chromosome condensation.	11	8	0.727273	intel_def	condensin core heterodimer
GO:0000901	Antagonizes the ribosome-mediated translation of mRNA into a polypeptide but does not bind directly to nucleic acid.	11	8	0.727273	intel_def	translation repressor activity non-nucleic acid binding
GO:0001762	The directed movement of beta-alanine, 3-aminopropanoic acid, into, out of, within or between cells.	11	8	0.727273	intel_def	beta-alanine transport
GO:0001830	The cell fate commitment of precursor cells that will become trophectoderm cells (Theiler Stage 4, trophectoderm; EMAP:19).	11	8	0.727273	intel_def	trophectoderm cell fate commitment
GO:0004239	Catalysis of the release of N-terminal amino acids, preferentially methionine, from peptides and arylamides.	11	8	0.727273	intel_def	methionyl aminopeptidase activity
GO:0004614	Catalysis of the reaction: alpha-D-glucose 1-phosphate = alpha-D-glucose 6-phosphate.	11	8	0.727273	intel_def	phosphoglucomutase activity
GO:0004850	Catalysis of the reaction: uridine + phosphate = uracil + alpha-D-ribose 1-phosphate.	11	8	0.727273	intel_def	uridine phosphorylase activity
GO:0004890	Combining with the neurotransmitter GABA-A (gamma aminobutyric acid) to initiate a change in cell activity.	11	8	0.727273	intel_def	GABA-A receptor activity
GO:0004954	Combining with a prostanoid, any compound based on or derive4d from the prostanoate structure, to initiate a change in cell activity.	11	8	0.727273	intel_def	prostanoid receptor activity
GO:0004958	Combining with prostaglandin F (PGF (2-alpha)) to initiate a change in cell activity.	11	8	0.727273	intel_def	prostaglandin F receptor activity
GO:0005534	Interacting selectively with galactose (galacto-hexose), a common constituent of many oligo- and polysaccharides.	11	8	0.727273	intel_def	galactose binding
GO:0005837	OBSOLETE. A large multisubunit protease found in the cytosol that recognizes, unfolds, and digests protein substrates that have been marked for degradation by the attachment of a ubiquitin moiety. Individual subcomplexes of the complete 26S proteasome are involved in these different tasks: the ATP-dependent 19S caps are believed to unfold substrates and feed them to the actual protease, the 20S p…	33	24	0.727273	intel_def	26S proteasome
GO:0006370	Addition of the 7-methylguanosine cap to the 5' end of a nascent messenger RNA transcript.	11	8	0.727273	intel_def	mRNA capping
GO:0006383	The synthesis of RNA from a DNA template by RNA Polymerase III (Pol III), originating at a Pol III-specific promoter.	11	8	0.727273	intel_def	transcription from Pol III promoter
GO:0006401	The breakdown into simpler components of RNA, ribonucleic acid, one of the two main type of nucleic acid, consisting of a long, unbranched macromolecule formed from ribonucleotides joined in 3',5'-phosphodiester linkage.	22	16	0.727273	intel_def	RNA catabolism
GO:0006553	The chemical reactions and physical changes involving lysine, 2,6-diaminohexanoic acid.	11	8	0.727273	intel_def	lysine metabolism
GO:0006655	The formation from simpler components of phosphatidylglycerols, any of a class of phospholipids in which the phosphatidyl group is esterified to the hydroxyl group of glycerol.	11	8	0.727273	intel_def	phosphatidylglycerol biosynthesis
GO:0006714	The chemical reactions and physical changes involving sesquiterpenoid compounds, terpenoids with 15 isoprenoid units.	11	8	0.727273	intel_def	sesquiterpenoid metabolism
GO:0006722	The chemical reactions and physical changes involving triterpenoid compounds, terpenoids with 30 isoprenoid units.	11	8	0.727273	intel_def	triterpenoid metabolism
GO:0007245	OBSOLETE. Upregulation of MAPKKK activity in the context of transduction of mating pheromone signal, as described for Saccharomyces.	11	8	0.727273	intel_def	activation of MAPKKK
GO:0007256	Catalysis of the phosphorylation and activation of JUN kinases (JNKs), members of a subfamily of mitogen activated protein (MAP) kinases.	11	8	0.727273	intel_def	activation of JUN kinase kinase
GO:0007256	Catalysis of the phosphorylation and activation of JUN kinases (JNKs), members of a subfamily of mitogen activated protein (MAP) kinases.	11	8	0.727273	intel_def	activation of JUNKK
GO:0007514	Development of garland cells, a small group of nephrocytes which take up waste materials from the hemolymph by endocytosis.	11	8	0.727273	intel_def	garland cell differentiation
GO:0008143	Interacting selectively with the poly(A) tail, a sequence of adenylyl residues at the 3' end of eukaryotic mRNA.	11	8	0.727273	intel_def	binding
GO:0008143	Interacting selectively with the poly(A) tail, a sequence of adenylyl residues at the 3' end of eukaryotic mRNA.	11	8	0.727273	intel_def	polyadenylate binding
GO:0008184	Catalysis of the reaction: glycogen + phosphate = maltodextrin + alpha-D-glucose 1-phosphate.	11	8	0.727273	intel_def	glycogen phosphorylase activity
GO:0008202	The chemical reactions and physical changes involving steroids, compounds with a 1,2,cyclopentanoperhydrophenanthrene nucleus.	11	8	0.727273	intel_def	steroid metabolism
GO:0008569	Catalysis of movement along a microtubule toward the minus end, coupled to the hydrolysis of ATP (or GTP).	11	8	0.727273	intel_def	minus-end-directed kinesin ATPase activity
GO:0008569	Catalysis of movement along a microtubule toward the minus end, coupled to the hydrolysis of ATP (or GTP).	11	8	0.727273	intel_def	minus-end-directed microtubule motor activity
GO:0008574	Catalysis of movement along a microtubule toward the plus end, coupled to the hydrolysis of ATP (or GTP).	11	8	0.727273	intel_def	plus-end-directed kinesin ATPase activity
GO:0008574	Catalysis of movement along a microtubule toward the plus end, coupled to the hydrolysis of ATP (or GTP).	11	8	0.727273	intel_def	plus-end-directed microtubule motor activity
GO:0008714	Catalysis of the reaction: AMP + H2O = adenine + D-ribose 5-phosphate.	11	8	0.727273	intel_def	AMP nucleosidase activity
GO:0008775	Catalysis of the reaction: acyl-CoA + acetate = a fatty acid anion + acetyl-CoA.	11	8	0.727273	intel_def	acetate CoA-transferase activity
GO:0008801	Catalysis of the reaction: beta-D-glucose 1-phosphate = beta-D-glucose 6-phosphate.	11	8	0.727273	intel_def	beta-phosphoglucomutase activity
GO:0008854	Catalysis of the exonucleolytic cleavage (in the presence of ATP) in either 5' to 3' or 3' to 5' direction to yield 5'-phosphooligonucleotides.	11	8	0.727273	intel_def	exodeoxyribonuclease V activity
GO:0009004	Catalysis of the cleavage of N-terminal leader sequences from secreted and periplasmic proteins precursor.	11	8	0.727273	intel_def	signal peptidase I activity
GO:0009361	A heterodimeric enzyme complex, composed of an alpha and beta chain, most usually found in (but not limited to) bacteria. Functions in the TCA cycle, hydrolyzing succinyl-CoA into succinate and CoA, thereby forming ATP.	22	16	0.727273	intel_def	succinate-CoA ligase complex
GO:0009387	Catalysis of the supercoiling of DNA, whereby DNA has its axis arranged in a helical coil, the usual form in vivo.	11	8	0.727273	intel_def	DNA supercoiling activity
GO:0009582	The series of events by which an (non-living) abiotic stimulus is received and converted into a molecular signal.	11	8	0.727273	intel_def	detection of abiotic stimulus
GO:0009582	The series of events by which an (non-living) abiotic stimulus is received and converted into a molecular signal.	11	8	0.727273	intel_def	perception of abiotic stimulus
GO:0009714	The chemical reactions and physical changes involving chalcones, phenyl steryl ketone or its hydroxylated derivatives.	11	8	0.727273	intel_def	chalcone metabolism
GO:0009718	The formation from simpler components of anthocyanins, any member of a group of intensely colored soluble glycosides of anthocyanidins.	11	8	0.727273	intel_def	anthocyanin biosynthesis
GO:0009778	ATP synthesis is driven by a proton gradient generated across the thylakoid membrane. Involves only photosystem I.	11	8	0.727273	intel_def	cyclic photosynthetic phosphorylation
GO:0009784	A transmembrane receptor that perceives a stimulus and that produces a molecular signal via phosphotransfer at histidine residues.	11	8	0.727273	intel_def	transmembrane receptor histidine kinase activity
GO:0010134	The pathway by which inorganic sulfate is activated, reduced and incorporated into sulfated compounds, where the activated sulfate, adenylyl-sulfate, is reduced to sulfite by the activity of adenylyl-sulfate reductase.	11	8	0.727273	intel_def	sulfate assimilation via adenylyl sulfate reduction
GO:0010134	The pathway by which inorganic sulfate is activated, reduced and incorporated into sulfated compounds, where the activated sulfate, adenylyl-sulfate, is reduced to sulfite by the activity of adenylyl-sulfate reductase.	11	8	0.727273	intel_def	sulphate assimilation via adenylyl sulphate reduction
GO:0010194	The chemical reactions and physical changes involving microRNA, a large family of 21-22 nucleotide non-coding RNAs with presumed post-transcriptional regulatory activity.	22	16	0.727273	intel_def	microRNA metabolism
GO:0012503	A process which directly activates any of the steps required for non-apoptotic programmed cell death.	11	8	0.727273	intel_def	induction of non-apoptotic programmed cell death
GO:0015009	The chemical reactions and physical changes involving corrin, C19H22N4, the fundamental heterocyclic skeleton of the corrinoids. It consists of four reduced pyrrole rings joined into a macrocyclic ring. Corrin is the core of the vitamin B12 molecule.	22	16	0.727273	intel_def	corrin metabolism
GO:0015462	Catalysis of the reaction: ATP + H2O = ADP + phosphate, driving the transport of proteins across a membrane.	11	8	0.727273	intel_def	protein-transporting ATPase activity
GO:0015569	Enables the directed movement of p-aminobenzoyl-glutamate, the anion of p-aminobenzoyl-glutamic acid, into, out of, within or between cells.	11	8	0.727273	intel_def	p-aminobenzoyl-glutamate transporter activity
GO:0015838	The directed movement of betaine, the N-trimethyl derivative of an amino acid, into, out of, within or between cells.	11	8	0.727273	intel_def	betaine transport
GO:0015943	The formation from simpler components of formate, also known as methanoate, the anion HCOO- derived from methanoic (formic) acid.	11	8	0.727273	intel_def	formate biosynthesis
GO:0015943	The formation from simpler components of formate, also known as methanoate, the anion HCOO- derived from methanoic (formic) acid.	11	8	0.727273	intel_def	formic acid biosynthesis
GO:0016007	The major and minor mitochondrial derivatives are the mitochondria of the sperm tail and derive by the unfolding of the Nebenkern during flagellum elongation.	11	8	0.727273	intel_def	mitochondrial derivative
GO:0016098	The chemical reactions and physical changes involving monoterpenoid compounds, terpenoids with 10 isoprenoid units.	11	8	0.727273	intel_def	monoterpenoid metabolism
GO:0016101	The chemical reactions and physical changes involving diterpenoid compounds, terpenoids with 20 isoprenoid units.	11	8	0.727273	intel_def	diterpenoid metabolism
GO:0016108	The chemical reactions and physical changes involving tetraterpenoid compounds, terpenoids with 40 isoprenoid units.	11	8	0.727273	intel_def	tetraterpenoid metabolism
GO:0016111	The chemical reactions and physical changes involving polyterpenoid compounds, terpenoids with more than 40 isoprenoid units.	11	8	0.727273	intel_def	polyterpenoid metabolism
GO:0016114	The formation from simpler components of terpenoids, any member of a class of compounds characterized by an isoprenoid chemical structure.	11	8	0.727273	intel_def	terpenoid biosynthesis
GO:0016115	The breakdown into simpler components of terpenoids, any member of a class of compounds characterized by an isoprenoid chemical structure.	11	8	0.727273	intel_def	terpenoid catabolism
GO:0016284	Catalysis of the release of an N-terminal amino acid, preferentially alanine, from an oligopeptide or polypeptide.	11	8	0.727273	intel_def	alanine aminopeptidase activity
GO:0016464	Catalysis of the reaction: ATP + H2O = ADP + phosphate, driving the transport of proteins into the chloroplast stroma.	11	8	0.727273	intel_def	chloroplast protein-transporting ATPase activity
GO:0016524	Combining with alpha-latrotoxin, a potent presynaptic neurotoxin, to initiate a change in cell activity.	11	8	0.727273	intel_def	latrotoxin receptor activity
GO:0016524	Combining with alpha-latrotoxin, a potent presynaptic neurotoxin, to initiate a change in cell activity.	11	8	0.727273	intel_def	latrophilin
GO:0016612	An enzyme complex containing a molybdenum-iron cluster found in many species. It is composed of two proteins, dinitrogenase and nitrogenase reductase; dinitrogenase, the molybdenum-iron protein, is tetrameric with an alpha2-beta2 structure, and nitrogenase reductase is a homodimer.	22	16	0.727273	intel_def	molybdenum-iron nitrogenase complex
GO:0016810	Catalysis of the hydrolysis of any carbon-nitrogen bond, C-N, with the exception of peptide bonds.	11	8	0.727273	intel_def	hydrolase activity acting on carbon-nitrogen bonds
GO:0016811	Catalysis of the hydrolysis of any non-peptide carbon-nitrogen bond in a linear amide.	11	8	0.727273	intel_def	hydrolase activity acting on carbon-nitrogen bonds in linear amides
GO:0016812	Catalysis of the hydrolysis of any non-peptide carbon-nitrogen bond in a cyclic amide.	11	8	0.727273	intel_def	hydrolase activity acting on carbon-nitrogen bonds in cyclic amides
GO:0017025	Interacting selectively with TATA-binding protein (TBP), a component of various transcription factors.	11	8	0.727273	intel_def	TBP binding
GO:0017025	Interacting selectively with TATA-binding protein (TBP), a component of various transcription factors.	11	8	0.727273	intel_def	TATA-binding protein binding
GO:0017179	The chemical reactions and physical changes involving peptidyl-diphthine, a modified histidine residue.	11	8	0.727273	intel_def	peptidyl-diphthine metabolism
GO:0017182	The chemical reactions and physical changes involving peptidyl-diphthamide, a modified histidine residue.	11	8	0.727273	intel_def	peptidyl-diphthamide metabolism
GO:0018001	The acetylation of the N-terminal tyrosine of proteins to form the derivative N-acetyl-L-valine.	11	8	0.727273	intel_def	N-terminal peptidyl-valine acetylation
GO:0018924	The chemical reactions and physical changes involving mandelate, the anion of mandelic acid. Mandelic acid (alpha-hydroxybenzeneacetic acid) is an 8-carbon alpha-hydroxy acid (AHA) that is used in organic chemistry and as a urinary antiseptic.	22	16	0.727273	intel_def	mandelic acid metabolism
GO:0018924	The chemical reactions and physical changes involving mandelate, the anion of mandelic acid. Mandelic acid (alpha-hydroxybenzeneacetic acid) is an 8-carbon alpha-hydroxy acid (AHA) that is used in organic chemistry and as a urinary antiseptic.	22	16	0.727273	intel_def	mandelate metabolism
GO:0018978	The chemical reactions and physical changes involving 1,1,1-trichloro-2,2-bis-(4'-chlorophenyl)ethane (DDT), a chlorinated, broad spectrum, contact insecticide, in the absence of oxygen.	22	16	0.727273	intel_def	anaerobic 1 1 1-trichloro-2 metabolism
GO:0018978	The chemical reactions and physical changes involving 1,1,1-trichloro-2,2-bis-(4'-chlorophenyl)ethane (DDT), a chlorinated, broad spectrum, contact insecticide, in the absence of oxygen.	22	16	0.727273	intel_def	anaerobic DDT metabolism
GO:0019005	A protein complex usually consisting of three conserved polypeptides (named Skp1, Cdc53/Cul1, Rbx1/Hrt1 in yeast and mammals) and one variable polypeptide (F-box protein), which is involved in the targeting of proteins for proteasome degradation.	22	16	0.727273	intel_def	Skp1 Cul1 F-box protein complex
GO:0019005	A protein complex usually consisting of three conserved polypeptides (named Skp1, Cdc53/Cul1, Rbx1/Hrt1 in yeast and mammals) and one variable polypeptide (F-box protein), which is involved in the targeting of proteins for proteasome degradation.	22	16	0.727273	intel_def	SCF ubiquitin ligase complex
GO:0019005	A protein complex usually consisting of three conserved polypeptides (named Skp1, Cdc53/Cul1, Rbx1/Hrt1 in yeast and mammals) and one variable polypeptide (F-box protein), which is involved in the targeting of proteins for proteasome degradation.	22	16	0.727273	intel_def	cullin complex
GO:0019005	A protein complex usually consisting of three conserved polypeptides (named Skp1, Cdc53/Cul1, Rbx1/Hrt1 in yeast and mammals) and one variable polypeptide (F-box protein), which is involved in the targeting of proteins for proteasome degradation.	22	16	0.727273	intel_def	SCF complex
GO:0019010	Catalysis of the transfer of a methyl group from S-adenosyl-l_methionine to farnesoic acid to produce methyl farnesoate.	11	8	0.727273	intel_def	farnesoic acid O-methyltransferase activity
GO:0019121	The process of linking a protein to peptidoglycan via the epsilon amino group of lysine to the diaminopimelic acid of the peptidoglycan.	11	8	0.727273	intel_def	peptidoglycan-protein cross-linking via N6-mureinyl-L-lysine
GO:0019334	The breakdown into simpler components of p-cymene, 1-methyl-4-isopropylbenzene, one of the alkyl-substituted aromatic hydrocarbons found in volatile oils from over 100 plants.	22	16	0.727273	intel_def	p-cymene catabolism
GO:0019470	The breakdown into simpler components of 4-hydroxyproline, C5H9NO3, a derivative of the amino acid proline.	11	8	0.727273	intel_def	4-hydroxyproline catabolism
GO:0019472	The formation from simpler components of 4-hydroxyproline, C5H9NO3, a derivative of the amino acid proline.	11	8	0.727273	intel_def	4-hydroxyproline biosynthesis
GO:0019500	The breakdown into simpler components of cyanide, NC-, the anion of hydrocyanic acid. Cyanide is a potent inhibitor of respiration.	11	8	0.727273	intel_def	cyanide catabolism
GO:0019518	The breakdown of threonine (2-amino-3-hydroxybutyric acid) to form the compound pyruvate.	11	8	0.727273	intel_def	threonine catabolism to pyruvate
GO:0019604	The formation from toluene of catechol, dihydroxybenzene, by successive oxidations followed by loss of carbon dioxide (CO2).	11	8	0.727273	intel_def	toluene oxidation to catechol
GO:0019667	The anaerobic conversion of L-alanine to simpler components, resulting in energy in the form of ATP.	11	8	0.727273	intel_def	L-alanine fermentation
GO:0019857	The chemical reactions and physical changes involving 5-methylcytosine, a methylated base of DNA.	11	8	0.727273	intel_def	5-methylcytosine metabolism
GO:0030186	The chemical reactions and physical changes involving melatonin (N-acetyl-5-methoxytryptamine).	11	8	0.727273	intel_def	melatonin metabolism
GO:0030287	The region between the plasma membrane and the cell wall. As in, but not restricted to, the fungi (Fungi, ncbi_taxonomy_id:4751).	11	8	0.727273	intel_def	periplasmic space
GO:0030407	Catalysis of the transfer of a formimino group from 5-formimidoyltetrahydrofolate to an acceptor molecule such as an amino acid.	11	8	0.727273	intel_def	formimidoyltransferase activity
GO:0030407	Catalysis of the transfer of a formimino group from 5-formimidoyltetrahydrofolate to an acceptor molecule such as an amino acid.	11	8	0.727273	intel_def	formiminotransferase activity
GO:0030544	Interacting selectively with Hsp70 proteins, any of a group of heat-shock proteins around 70kDa in size.	11	8	0.727273	intel_def	Hsp70 protein binding
GO:0035014	Modulates the activity of any of the phosphoinositide 3-kinases (PI3Ks) (GO:0035004). Regulatory subunits can link a PI3K catalytic subunit to upstream signaling events and help position the catalytic subunits close to their lipid substrates.	22	16	0.727273	intel_def	phosphoinositide 3-kinase regulator activity
GO:0042316	The chemical reactions and physical changes involving any antibiotic that contains the condensed beta-lactamthiazolidine ring system. Penicillins are produced naturally during the growth of various microfungi of the genera Penicillium and Aspergillus.	22	16	0.727273	intel_def	penicillin metabolism
GO:0042317	The breakdown into simpler components of any antibiotic that contains the condensed beta-lactamthiazolidine ring system.	11	8	0.727273	intel_def	penicillin catabolism
GO:0042318	The formation from simpler components of any antibiotic that contains the condensed beta-lactamthiazolidine ring system.	11	8	0.727273	intel_def	penicillin biosynthesis
GO:0042336	Synthesis and deposition of a noncellular, hardened, or membranous secretion from an epithelial sheet, occurring as part of the molting cycle. As in, but not restricted to, the taxon Protostomia (Protostomia, ncbi_taxonomy_id:33317), and the roundworms (Nematoda, ncbi_taxonomy_id:6231).	22	16	0.727273	intel_def	cuticle biosynthesis during molting
GO:0042610	Interacting selectively with a CD8, a receptor found on the surface of thymocytes and cytotoxic and suppressor T-lymphocytes.	11	8	0.727273	intel_def	CD8 receptor binding
GO:0042614	Interacting selectively with a CD70, a receptor found on the surface of most activated B-cells and some activated T-cells.	11	8	0.727273	intel_def	CD27L binding
GO:0042614	Interacting selectively with a CD70, a receptor found on the surface of most activated B-cells and some activated T-cells.	11	8	0.727273	intel_def	CD70 receptor binding
GO:0042797	The synthesis of transfer RNA (tRNA) from a DNA template by RNA Polymerase III (Pol III), originating at a Pol III promoter.	11	8	0.727273	intel_def	tRNA transcription from Pol III promoter
GO:0042930	The directed movement of the siderochrome enterochelin, a cyclic trimer of 2, 3 dihydroxybenzoylserine into, out of, within or between cells.	11	8	0.727273	intel_def	enterochelin transport
GO:0042930	The directed movement of the siderochrome enterochelin, a cyclic trimer of 2, 3 dihydroxybenzoylserine into, out of, within or between cells.	11	8	0.727273	intel_def	enterobactin transport
GO:0045037	The import of proteins into the chloroplast stroma. Import depends on ATP hydrolysis catalyzed by stromal chaperones. Chloroplast stromal proteins, such as the S subunit of rubisco, have a N-terminal stromal-import sequence of about 44 amino acids which is cleaved from the protein precursor after import.	22	16	0.727273	intel_def	chloroplast stroma protein import
GO:0045135	Catalysis of the eliminative cleavage of polysaccharides containing beta-D-mannuronate residues to give oligosaccharides with 4-deoxy-alpha-L-erythro-hex-4-enopyranuronosyl groups at their ends.	22	16	0.727273	intel_def	lyase activity
GO:0045457	The regulated release of ecdysteroids, a group of polyhydroxylated ketosteroids which initiate post-embryonic development.	11	8	0.727273	intel_def	ecdysteroid secretion
GO:0045544	Catalysis of the oxidation of C-20 gibberellins to form the corresponding C-19 lactones.	11	8	0.727273	intel_def	gibberellin 20-oxidase activity
GO:0045557	The formation from simpler components of the TRAIL (TNF-related apoptosis inducing ligand) receptor.	11	8	0.727273	intel_def	TRAIL receptor biosynthesis
GO:0045576	The change in morphology and behavior of a mast cell resulting from exposure to a cytokine, chemokine, soluble factor, or to (at least in mammals) an antigen which the mast cell has specifically bound via IgE bound to Fc-epsilonRI receptors.	22	16	0.727273	intel_def	mast cell activation
GO:0046073	The chemical reactions and physical changes involving dTMP, deoxyribosylthymine monophosphate (2'-deoxyribosylthymine 5'-phosphate).	11	8	0.727273	intel_def	dTMP metabolism
GO:0046156	The chemical reactions and physical changes involving siroheme, a tetrahydroporphyrin with adjacent, reduced pyrrole rings.	11	8	0.727273	intel_def	sirohaem metabolism
GO:0046156	The chemical reactions and physical changes involving siroheme, a tetrahydroporphyrin with adjacent, reduced pyrrole rings.	11	8	0.727273	intel_def	siroheme metabolism
GO:0046202	The formation from simpler components of cyanide, NC-, the anion of hydrocyanic acid. Cyanide is a potent inhibitor of respiration.	11	8	0.727273	intel_def	cyanide biosynthesis
GO:0046284	The breakdown into simpler components of anthocyanins, any member of a group of intensely colored soluble glycosides of anthocyanidins.	11	8	0.727273	intel_def	anthocyanin catabolism
GO:0046463	The formation from simpler components of acylglycerol, any mono-, di- or triester of glycerol with (one or more) fatty acids.	11	8	0.727273	intel_def	acylglycerol biosynthesis
GO:0046464	The breakdown into simpler components of acylglycerol, any mono-, di- or triester of glycerol with (one or more) fatty acids.	11	8	0.727273	intel_def	acylglycerol catabolism
GO:0046615	OBSOLETE. The resumption of the Saccharomyces mitotic cell division cycle by pheromone-arrested cells that have not mated.	11	8	0.727273	intel_def	re-entry into mitotic cell cycle after pheromone arrest
GO:0046623	Catalysis of the movement of sphingolipids from one membrane face to the other ('flippase' activity), driven by the hydrolysis of ATP.	11	8	0.727273	intel_def	sphingolipid-translocating ATPase activity
GO:0046623	Catalysis of the movement of sphingolipids from one membrane face to the other ('flippase' activity), driven by the hydrolysis of ATP.	11	8	0.727273	intel_def	sphingolipid flippase
GO:0047754	Catalysis of the reaction: 3'-phosphoadenosine 5'-phosphosulfate (PAPS) + choline = adenosine 3',5'-bisphosphate + choline sulfate.	11	8	0.727273	intel_def	choline sulfotransferase activity
GO:0047754	Catalysis of the reaction: 3'-phosphoadenosine 5'-phosphosulfate (PAPS) + choline = adenosine 3',5'-bisphosphate + choline sulfate.	11	8	0.727273	intel_def	choline sulphotransferase activity
GO:0047938	Catalysis of the reaction: alpha-D-glucose 6-phosphate = beta-D-glucose 6-phosphate.	11	8	0.727273	intel_def	glucose-6-phosphate 1-epimerase activity
GO:0047938	Catalysis of the reaction: alpha-D-glucose 6-phosphate = beta-D-glucose 6-phosphate.	11	8	0.727273	intel_def	glucose-6 phosphate 1-epimerase activity
GO:0048165	The stage in oogenesis when the antral spaces fuse to form a single antral space. The oocyte is suspended in the cumulus oophorous and the first polar body in the perivitelline space. As in, but not restricted to, mammals (Mammalia, ncbi_taxonomy_id:40674).	22	16	0.727273	intel_def	fused antrum stage oogenesis
GO:0048165	The stage in oogenesis when the antral spaces fuse to form a single antral space. The oocyte is suspended in the cumulus oophorous and the first polar body in the perivitelline space. As in, but not restricted to, mammals (Mammalia, ncbi_taxonomy_id:40674).	22	16	0.727273	intel_def	mammalian oogenesis stage 8
GO:0050082	Catalysis of the reaction: maltose + phosphate = D-glucose + beta-D-glucose 1-phosphate.	11	8	0.727273	intel_def	maltose phosphorylase activity
GO:0050758	Any process that modulates the frequency, rate or extent of the formation from simpler components of the enzyme thymidylate synthase.	11	8	0.727273	intel_def	regulation of thymidylate synthase biosynthesis
GO:0050760	Any process that stops, prevents or reduces the rate of the formation from simpler components of the enzyme thymidylate synthase.	11	8	0.727273	intel_def	negative regulation of thymidylate synthase biosynthesis
GO:0050812	Any process that modulates the frequency, rate or extent of the formation from simpler components of acyl-CoA.	11	8	0.727273	intel_def	regulation of acyl-CoA biosynthesis
GO:0048109	The formation from simpler components of a peptidyl cysteine-peptidyl serine cross-link through a process of forming first an intermediate cysteine sulfenic acid by peroxide oxidation, followed by condensation with the alpha-amido of the following serine residue and the release of water.	26	19	0.730769	intel_def	peptide cross-linking via 2-amino-3-isothiazolidinone-L-serine
GO:0048142	The four rounds of incomplete mitosis undergone by the cystoblast to form a 16-cell cyst. Within the cyst, one cell differentiates into an oocyte while the rest become nurse cells. As in, but not restricted to, the true insects (Insecta, ncbi_taxonomy_id:50557).	26	19	0.730769	intel_def	cystoblast cell division
GO:0000032	The formation from simpler components of cell wall mannoproteins, any cell wall protein that contains covalently bound mannose residues other than as a moiety of nucleic acid.	15	11	0.733333	intel_def	cell wall mannoprotein biosynthesis
GO:0000340	Interacting selectively with the 7-methylguanosine moiety added cotranscriptionally to the 5' end of RNA molecules transcribed by polymerase II.	15	11	0.733333	intel_def	RNA m7G cap binding
GO:0000340	Interacting selectively with the 7-methylguanosine moiety added cotranscriptionally to the 5' end of RNA molecules transcribed by polymerase II.	15	11	0.733333	intel_def	RNA 7-methylguanosine cap binding
GO:0000365	The joining together of exons from two different primary transcripts of messenger RNA (mRNA) via a spliceosomal mechanism, so that mRNA consisting only of the joined exons is produced.	15	11	0.733333	intel_def	nuclear mRNA trans splicing via U2-type spliceosome
GO:0000758	During conjugation without cellular fusion, the aggregation or adhesion of compatible mating-types via complementary cell-cell interactions.	15	11	0.733333	intel_def	agglutination during conjugation without cellular fusion
GO:0000905	The formation of a spore-bearing structure by fungus where spores will arise from asexual reproduction. As in, but not restricted to, the fungi (Fungi, ncbi_taxonomy_id:4751).	15	11	0.733333	intel_def	fruiting body formation during asexual reproduction
GO:0000905	The formation of a spore-bearing structure by fungus where spores will arise from asexual reproduction. As in, but not restricted to, the fungi (Fungi, ncbi_taxonomy_id:4751).	15	11	0.733333	intel_def	haploid fruiting
GO:0000905	The formation of a spore-bearing structure by fungus where spores will arise from asexual reproduction. As in, but not restricted to, the fungi (Fungi, ncbi_taxonomy_id:4751).	15	11	0.733333	intel_def	homokaryotic fruiting
GO:0000905	The formation of a spore-bearing structure by fungus where spores will arise from asexual reproduction. As in, but not restricted to, the fungi (Fungi, ncbi_taxonomy_id:4751).	15	11	0.733333	intel_def	monokaryotic fruiting
GO:0000909	The formation of a spore-bearing structure by fungus where spores will arise from sexual reproduction. As in, but not restricted to, the fungi (Fungi, ncbi_taxonomy_id:4751).	15	11	0.733333	intel_def	fruiting body formation during sexual reproduction
GO:0000923	A microtubule organizing center formed by a band of gamma-tubulin that is recruited to a circumferential band of F-actin, at the midpoint of a cell.	15	11	0.733333	intel_def	EMTOC
GO:0000923	A microtubule organizing center formed by a band of gamma-tubulin that is recruited to a circumferential band of F-actin, at the midpoint of a cell.	15	11	0.733333	intel_def	equatorial mitotic organizing center
GO:0000923	A microtubule organizing center formed by a band of gamma-tubulin that is recruited to a circumferential band of F-actin, at the midpoint of a cell.	15	11	0.733333	intel_def	equatorial mitotic organizing centre
GO:0001401	A large complex of the mitochondrial outer membrane that mediates sorting of some imported proteins to the outer membrane and their assembly in the membrane; functions after import of incoming proteins by the mitochondrial outer membrane translocase complex (GO:0005742).	15	11	0.733333	intel_def	mitochondrial sorting and assembly machinery complex
GO:0001401	A large complex of the mitochondrial outer membrane that mediates sorting of some imported proteins to the outer membrane and their assembly in the membrane; functions after import of incoming proteins by the mitochondrial outer membrane translocase complex (GO:0005742).	15	11	0.733333	intel_def	SAM complex
GO:0001542	Processes leading to rupture the of the follicle releasing the central located oocyte. As in, but not restricted to, mammals (Mammalia, ncbi_taxonomy_id:40674).	15	11	0.733333	intel_def	ovulation
GO:0003933	Hydrolysis of the imidazole ring of GTP, releasing formate. Two C-N bonds are hydrolyzed and the pentase unit is isomerized.	15	11	0.733333	intel_def	GTP cyclohydrolase activity
GO:0004134	Catalysis of the transfer of a segment of a (1,4)-alpha-D-glucan to a new 4-position in an acceptor, which may be glucose or (1,4)-alpha-D-glucan.	15	11	0.733333	intel_def	4-alpha-glucanotransferase activity
GO:0004240	Catalysis of the release of N-terminal transit peptides from precursor proteins imported into the mitochondrion, typically with Arg in position P2.	15	11	0.733333	intel_def	MPP
GO:0004240	Catalysis of the release of N-terminal transit peptides from precursor proteins imported into the mitochondrion, typically with Arg in position P2.	15	11	0.733333	intel_def	mitochondrial processing peptidase activity
GO:0004844	Catalysis of the cleavage of the N-C1' glycosidic bond between the damaged DNA base and the deoxyribose sugar, releasing a free base and leaving an apyrimidinic (AP) site. Enzymes with this activity recognize and remove uracil bases in DNA that result from the deamination of cytosine or the misincorporation of dUTP opposite an adenine.	30	22	0.733333	intel_def	uracil DNA N-glycosylase activity
GO:0004844	Catalysis of the cleavage of the N-C1' glycosidic bond between the damaged DNA base and the deoxyribose sugar, releasing a free base and leaving an apyrimidinic (AP) site. Enzymes with this activity recognize and remove uracil bases in DNA that result from the deamination of cytosine or the misincorporation of dUTP opposite an adenine.	30	22	0.733333	intel_def	uracil-DNA glycosylase
GO:0005456	Enables the directed movement of CMP-sialic acid into, out of, within or between cells. CMP-sialic acid is a substance composed of sialic acid in glycosidic linkage with cytidine monophosphate.	15	11	0.733333	intel_def	CMP-sialic acid transporter activity
GO:0005501	Interacting selectively with retinoids, any member of a class of isoprenoids that contain or are derived from four prenyl groups linked head-to-tail.	15	11	0.733333	intel_def	retinoid binding
GO:0006041	The chemical reactions and physical changes involving glucosamine (2-amino-2-deoxyglucopyranose), an aminodeoxysugar that occurs in combined form in chitin.	15	11	0.733333	intel_def	chitosamine metabolism
GO:0006041	The chemical reactions and physical changes involving glucosamine (2-amino-2-deoxyglucopyranose), an aminodeoxysugar that occurs in combined form in chitin.	15	11	0.733333	intel_def	glucosamine metabolism
GO:0006278	The process whereby new strands of DNA are synthesized, using RNA as a template for RNA-dependent DNA polymerases (eg. reverse transcriptase) that synthesize the new strands.	15	11	0.733333	intel_def	RNA-dependent DNA replication
GO:0006306	The covalent transfer of a methyl group to either N-6 of adenine or C-5 or N-4 of cytosine.	15	11	0.733333	intel_def	DNA methylation
GO:0006597	The formation from simpler components of spermine, a polybasic amine found in human sperm, in ribosomes and in some viruses and involved in nucleic acid packaging.	15	11	0.733333	intel_def	spermine biosynthesis
GO:0006640	The formation from simpler components of monoacylglycerol, any ester of glycerol in which any one of its hydroxyl groups has been acylated with a fatty acid, the other being non-esterified.	15	11	0.733333	intel_def	monoacylglycerol biosynthesis
GO:0006640	The formation from simpler components of monoacylglycerol, any ester of glycerol in which any one of its hydroxyl groups has been acylated with a fatty acid, the other being non-esterified.	15	11	0.733333	intel_def	monoglyceride biosynthesis
GO:0006747	The formation from simpler components of FAD, flavin-adenine dinucleotide, the coenzyme or the prosthetic group of various flavoprotein oxidoreductase enzymes.	15	11	0.733333	intel_def	FAD biosynthesis
GO:0006747	The formation from simpler components of FAD, flavin-adenine dinucleotide, the coenzyme or the prosthetic group of various flavoprotein oxidoreductase enzymes.	15	11	0.733333	intel_def	flavin adenine dinucleotide biosynthesis
GO:0006771	The chemical reactions and physical changes involving vitamin B2, the precursor for the coenzymes flavin mononucleotide (FMN) and flavin adenine dinucleotide (FAD).	15	11	0.733333	intel_def	riboflavin metabolism
GO:0006771	The chemical reactions and physical changes involving vitamin B2, the precursor for the coenzymes flavin mononucleotide (FMN) and flavin adenine dinucleotide (FAD).	15	11	0.733333	intel_def	vitamin B2 metabolism
GO:0007023	Completion of folding of alpha- and beta-tubulin; takes place subsequent to chaperonin-mediated partial folding; mediated by a complex of folding cofactors.	15	11	0.733333	intel_def	post-chaperonin tubulin folding pathway
GO:0007298	The directed movement of the border cells through the nurse cells to reach the oocyte. As in, but not restricted to, the true insects (Insecta, ncbi_taxonomy_id:50557).	15	11	0.733333	intel_def	border cell migration
GO:0008010	The action of a molecule that contributes to the structural integrity of the cuticle of a larva. As in, but not restricted to, the true insects (Insecta, ncbi_taxonomy_id:50557).	15	11	0.733333	intel_def	structural constituent of larval cuticle
GO:0008011	The action of a molecule that contributes to the structural integrity of the cuticle of an pupa. As in, but not restricted to, the true insects (Insecta, ncbi_taxonomy_id:50557).	15	11	0.733333	intel_def	structural constituent of pupal cuticle
GO:0008153	The formation from simpler components of para-aminobenzoic acid, an intermediate in the synthesis of folic acid, a compound which some organisms, eg. prokaryotes, eukaryotic microbes, and plants, can synthesize de novo. Others, notably mammals, cannot. In yeast, it is present as a factor in the B complex of vitamins.	30	22	0.733333	intel_def	PABA biosynthesis
GO:0008153	The formation from simpler components of para-aminobenzoic acid, an intermediate in the synthesis of folic acid, a compound which some organisms, eg. prokaryotes, eukaryotic microbes, and plants, can synthesize de novo. Others, notably mammals, cannot. In yeast, it is present as a factor in the B complex of vitamins.	30	22	0.733333	intel_def	p-aminobenzoic acid biosynthesis
GO:0008153	The formation from simpler components of para-aminobenzoic acid, an intermediate in the synthesis of folic acid, a compound which some organisms, eg. prokaryotes, eukaryotic microbes, and plants, can synthesize de novo. Others, notably mammals, cannot. In yeast, it is present as a factor in the B complex of vitamins.	30	22	0.733333	intel_def	para-aminobenzoic acid biosynthesis
GO:0008819	Catalysis of the phosphorylation of the hydroxyl group of the 1-amino-2-propanol residue of cobinamide, in the presence of ATP, to form cobinamide phosphate.	15	11	0.733333	intel_def	cobinamide kinase activity
GO:0009133	The formation from simpler components of a nucleoside diphosphate, a glycosamine consisting of a base linked to a deoxyribose or ribose sugar esterified with diphosphate on its glycose moiety.	15	11	0.733333	intel_def	nucleoside diphosphate biosynthesis
GO:0009134	The breakdown into simpler components of a nucleoside diphosphate, a glycosamine consisting of a base linked to a deoxyribose or ribose sugar esterified with diphosphate on its glycose moiety.	15	11	0.733333	intel_def	nucleoside diphosphate catabolism
GO:0009142	The formation from simpler components of a nucleoside triphosphate, a glycosamine consisting of a base linked to a deoxyribose or ribose sugar esterified with triphosphate on its glycose moiety.	15	11	0.733333	intel_def	nucleoside triphosphate biosynthesis
GO:0009143	The breakdown into simpler components of a nucleoside triphosphate, a glycosamine consisting of a base linked to a deoxyribose or ribose sugar esterified with triphosphate on its glycose moiety.	15	11	0.733333	intel_def	nucleoside triphosphate catabolism
GO:0009229	The formation from simpler components of thiamin diphosphate, a derivative of thiamin (vitamin B1) which acts as a coenzyme in a range of processes including the Krebs cycle.	15	11	0.733333	intel_def	thiamin diphosphate biosynthesis
GO:0009229	The formation from simpler components of thiamin diphosphate, a derivative of thiamin (vitamin B1) which acts as a coenzyme in a range of processes including the Krebs cycle.	15	11	0.733333	intel_def	thiamine diphosphate biosynthesis
GO:0009229	The formation from simpler components of thiamin diphosphate, a derivative of thiamin (vitamin B1) which acts as a coenzyme in a range of processes including the Krebs cycle.	15	11	0.733333	intel_def	thiamine pyrophosphate biosynthesis
GO:0009229	The formation from simpler components of thiamin diphosphate, a derivative of thiamin (vitamin B1) which acts as a coenzyme in a range of processes including the Krebs cycle.	15	11	0.733333	intel_def	thiamin pyrophosphate biosynthesis
GO:0009229	The formation from simpler components of thiamin diphosphate, a derivative of thiamin (vitamin B1) which acts as a coenzyme in a range of processes including the Krebs cycle.	15	11	0.733333	intel_def	TPP biosynthesis
GO:0009236	The formation from simpler components of vitamin B12, a water-soluble vitamin characterized by possession of a corrin nucleus containing a cobalt atom.	15	11	0.733333	intel_def	cobalamin biosynthesis
GO:0009236	The formation from simpler components of vitamin B12, a water-soluble vitamin characterized by possession of a corrin nucleus containing a cobalt atom.	15	11	0.733333	intel_def	vitamin B12 biosynthesis
GO:0009340	A heterodimeric enzyme, which in most bacterial species is composed of two subunits, PARC and PARE. Functions in chromosome segregation and can relax supercoiled DNA.	15	11	0.733333	intel_def	DNA topoisomerase IV complex
GO:0010137	The formation of ureide which is the organic form of nitrogen in nitrogen fixing and transporting plants, from IMP which is synthesized de-novo during nitrogen fixation by roots.	15	11	0.733333	intel_def	ureide biosynthesis
GO:0015021	Catalysis of the elimination of sulfate; appears to act on linkages between N-acetyl-D-glucosamine and uronate. Product is an unsaturated sugar.	15	11	0.733333	intel_def	heparin-sulfate lyase activity
GO:0015021	Catalysis of the elimination of sulfate; appears to act on linkages between N-acetyl-D-glucosamine and uronate. Product is an unsaturated sugar.	15	11	0.733333	intel_def	heparin-sulphate lyase activity
GO:0015021	Catalysis of the elimination of sulfate; appears to act on linkages between N-acetyl-D-glucosamine and uronate. Product is an unsaturated sugar.	15	11	0.733333	intel_def	heparitin-sulfate lyase activity
GO:0015191	Enables the directed movement of L-methionine, 2-amino-4-(methylthio)butanoic acid, into, out of, within or between cells.	15	11	0.733333	intel_def	L-methionine transporter activity
GO:0015969	The chemical reactions and physical changes involving guanine tetraphosphate (5'-ppGpp-3'), a derivative of guanine riboside with four phosphates.	15	11	0.733333	intel_def	guanosine tetraphosphate metabolism
GO:0015972	The chemical reactions and physical changes involving guanine pentaphosphate (5'-pppGpp-3'), a derivative of guanine riboside with five phosphates.	15	11	0.733333	intel_def	guanosine pentaphosphate metabolism
GO:0016350	The process required to ensure that development of the oocyte continues after oocyte specification. As in, but not restricted to, the true insects (Insecta, ncbi_taxonomy_id:50557).	15	11	0.733333	intel_def	maintenance of oocyte identity
GO:0016542	The actions of reactions of a male, for the purpose of attracting a sexual partner. As in, but not restricted to, the true insects (Insecta, ncbi_taxonomy_id:50557).	15	11	0.733333	intel_def	male courtship behavior
GO:0016544	The process during courtship where the male taps the female with his frontal leg. As in, but not restricted to, the true insects (Insecta, ncbi_taxonomy_id:50557).	15	11	0.733333	intel_def	male courtship behavior tapping
GO:0016654	Catalysis of an oxidation-reduction (redox) reaction in which NADH or NADPH acts as a hydrogen or electron donor and reduces a disulfide group.	15	11	0.733333	intel_def	oxidoreductase activity acting on NADH or NADPH disulphide as acceptor
GO:0016654	Catalysis of an oxidation-reduction (redox) reaction in which NADH or NADPH acts as a hydrogen or electron donor and reduces a disulfide group.	15	11	0.733333	intel_def	oxidoreductase activity acting on NADH or NADPH disulfide as acceptor
GO:0016726	Catalysis of an oxidation-reduction (redox) reaction in which a CH2 group acts as a hydrogen or electron donor and reduces NAD+ or NADP.	15	11	0.733333	intel_def	oxidoreductase activity acting on CH2 groups NAD or NADP as acceptor
GO:0016735	OBSOLETE. Catalysis of the reaction: 8 reduced ferredoxin + 8 H+ + nitrogen + 16 ATP = 8 oxidized ferredoxin + 2 NH3 + 16 ADP + 16 phosphate.	15	11	0.733333	intel_def	vanadium-iron nitrogenase activity
GO:0016885	Catalysis of the ligation of two substances via a carbon-carbon bond with concomitant breakage of a diphosphate linkage, usually in a nucleoside triphosphate.	15	11	0.733333	intel_def	ligase activity forming carbon-carbon bonds
GO:0018133	The formation from simpler components of a peptidyl serine-peptidyl cysteine cross-link by the condensation of a serine hydroxyl with the carbonyl of the preceding residue.	15	11	0.733333	intel_def	peptide cross-linking via L-cysteine oxazolinecarboxylic acid
GO:0018402	Chondroitin sulfate components are covalently linked to a core glycoprotein via O-glycosidic linkages between xylose and serine residues.	15	11	0.733333	intel_def	protein-chondroitin sulfate linkage via chondroitin sulfate D-glucuronyl-D-galactosyl-D-galactosyl-D-xylosyl-L-serine
GO:0018402	Chondroitin sulfate components are covalently linked to a core glycoprotein via O-glycosidic linkages between xylose and serine residues.	15	11	0.733333	intel_def	protein-chondroitin sulphate linkage via chondroitin sulphate D-glucuronyl-D-galactosyl-D-galactosyl-D-xylosyl-L-serine
GO:0018403	Dermatan sulfate components are covalently linked to a core glycoprotein via O-glycosidic linkages between xylose and serine residues.	15	11	0.733333	intel_def	protein-dermatan sulphate linkage via dermatan 4-sulphate D-glucuronyl-D-galactosyl-D-galactosyl-D-xylosyl-L-serine
GO:0018403	Dermatan sulfate components are covalently linked to a core glycoprotein via O-glycosidic linkages between xylose and serine residues.	15	11	0.733333	intel_def	protein-dermatan sulfate linkage via dermatan 4-sulfate D-glucuronyl-D-galactosyl-D-galactosyl-D-xylosyl-L-serine
GO:0018404	Heparan sulfate components are covalently linked to a core glycoprotein via O-glycosidic linkages between xylose and serine residues.	15	11	0.733333	intel_def	protein-heparan sulphate linkage via heparan sulphate D-glucuronyl-D-galactosyl-D-galactosyl-D-xylosyl-L-serine
GO:0018404	Heparan sulfate components are covalently linked to a core glycoprotein via O-glycosidic linkages between xylose and serine residues.	15	11	0.733333	intel_def	protein-heparan sulfate linkage via heparan sulfate D-glucuronyl-D-galactosyl-D-galactosyl-D-xylosyl-L-serine
GO:0018405	Keratan sulfate components are covalently linked to a core glycoprotein via O-glycosidic linkages between xylose and threonine residues.	15	11	0.733333	intel_def	protein-keratan sulfate linkage via keratan sulfate D-glucuronyl-D-galactosyl-D-galactosyl-D-xylosyl-L-threonine
GO:0018405	Keratan sulfate components are covalently linked to a core glycoprotein via O-glycosidic linkages between xylose and threonine residues.	15	11	0.733333	intel_def	protein-keratan sulphate linkage via keratan sulphate D-glucuronyl-D-galactosyl-D-galactosyl-D-xylosyl-L-threonine
GO:0018869	The chemical reactions and physical changes involving 2-aminobenzoate, a derivative of benzoic acid with an NH2 group attached to C2.	15	11	0.733333	intel_def	2-aminobenzoate metabolism
GO:0019260	The breakdown into simpler components of 1,2-dichloroethane, a major commodity chemical used, for example, in the manufacture of vinyl chloride.	15	11	0.733333	intel_def	1 2-dichloroethane catabolism
GO:0019330	The chemical reactions and physical changes involving aldoximes, compounds derived by the reaction of an aldose with hydroxylamine, thus containing the aldoxime group -HC=NOH.	15	11	0.733333	intel_def	aldoxime metabolism
GO:0019341	The breakdown into simpler components of dibenzo-p-dioxin, a substance composed of two benzene rings linked by two ether bonds.	15	11	0.733333	intel_def	dibenzo-p-dioxin catabolism
GO:0019602	The degradation of toluene to form pyruvate acetaldehyde; the first step in the pathway is the oxidation of toluene to form 3-hydroxytoluene (m-cresol).	15	11	0.733333	intel_def	toluene oxidation via 3-hydroxytoluene
GO:0019742	The chemical reactions and physical changes involving pentacyclic triterpenoid compounds, terpenoids with 30 isoprenoid units and 5 carbon rings.	15	11	0.733333	intel_def	pentacyclic triterpenoid metabolism
GO:0030381	The processes that result in the patterns of cell differentiation that will arise in the eggshell. As in, but not restricted to, the true insects (Insecta, ncbi_taxonomy_id:50557).	15	11	0.733333	intel_def	eggshell pattern formation
GO:0030479	Discrete actin-containing structure found at the plasma membrane in cells. As in, but not restricted to, the fungi (Fungi, ncbi_taxonomy_id:4751).	15	11	0.733333	intel_def	actin cortical patch
GO:0030715	The increase in volume of an oocyte during the growth phase of the egg chamber. As in, but not restricted to, the true insects (Insecta, ncbi_taxonomy_id:50557).	15	11	0.733333	intel_def	oocyte growth
GO:0040002	Synthesis and deposition of a noncellular, hardened, or membranous secretion from an epithelial sheet, as in, but not restricted to, the roundworms (Nematoda, ncbi_taxonomy_id:6231).	15	11	0.733333	intel_def	cuticle biosynthesis
GO:0040033	Any process, mediated by small non-coding RNAs, that stops, prevents or reduces the rate that mRNAs are effectively translated into protein.	15	11	0.733333	intel_def	negative regulation of mRNA translation snRNA-mediated
GO:0042003	Promotion of male sex and sexual phenotypes in the hermaphroditic nematode soma. As in, but not restricted to, the roundworms (Nematoda, ncbi_taxonomy_id:6231).	15	11	0.733333	intel_def	masculinization of hermaphrodite soma
GO:0042358	The breakdown into simpler components of thiamin diphosphate, a derivative of thiamin (vitamin B1) which acts as a coenzyme in a range of processes including the Krebs cycle.	15	11	0.733333	intel_def	thiamin pyrophosphate catabolism
GO:0042358	The breakdown into simpler components of thiamin diphosphate, a derivative of thiamin (vitamin B1) which acts as a coenzyme in a range of processes including the Krebs cycle.	15	11	0.733333	intel_def	thiamine pyrophosphate catabolism
GO:0042358	The breakdown into simpler components of thiamin diphosphate, a derivative of thiamin (vitamin B1) which acts as a coenzyme in a range of processes including the Krebs cycle.	15	11	0.733333	intel_def	thiamine diphosphate catabolism
GO:0042358	The breakdown into simpler components of thiamin diphosphate, a derivative of thiamin (vitamin B1) which acts as a coenzyme in a range of processes including the Krebs cycle.	15	11	0.733333	intel_def	thiamin diphosphate catabolism
GO:0042358	The breakdown into simpler components of thiamin diphosphate, a derivative of thiamin (vitamin B1) which acts as a coenzyme in a range of processes including the Krebs cycle.	15	11	0.733333	intel_def	TPP catabolism
GO:0042366	The breakdown into simpler components of vitamin B12, a water-soluble vitamin characterized by possession of a corrin nucleus containing a cobalt atom.	15	11	0.733333	intel_def	vitamin B12 catabolism
GO:0042369	The breakdown into simpler components of vitamin D, any fat-soluble steroid that exhibits qualitatively the biological activity of cholecalciferol, or calciol.	15	11	0.733333	intel_def	vitamin D catabolism
GO:0042385	A monomeric myosin that serves as a link between the cytoskeleton and the signaling complex involved in phototransduction. Differs from all other myosins in having an N-terminal kinase domain.	15	11	0.733333	intel_def	myosin III
GO:0042454	The breakdown into simpler components of any ribonucleoside, a nucleoside in which purine or pyrimidine base is linked to a ribose (beta-D-ribofuranose) molecule.	15	11	0.733333	intel_def	ribonucleoside catabolism
GO:0042455	The formation from simpler components of any ribonucleoside, a nucleoside in which purine or pyrimidine base is linked to a ribose (beta-D-ribofuranose) molecule.	15	11	0.733333	intel_def	ribonucleoside biosynthesis
GO:0042808	Interacting selectively with neuronal Cdc2-like kinase, an enzyme involved in the regulation of neuronal differentiation and neuro-cytoskeleton dynamics.	15	11	0.733333	intel_def	neuronal Cdc2-like kinase binding
GO:0042823	The formation from simpler components of pyridoxal phosphate, pyridoxal phosphorylated at the hydroxymethyl group of C-5, and the active form of vitamin B6.	15	11	0.733333	intel_def	pyridoxal phosphate biosynthesis
GO:0042938	The directed movement of a dipeptide, a combination of two amino acids by means of a peptide (-CO-NH-) link, into, out of, within or between cells.	15	11	0.733333	intel_def	dipeptide transport
GO:0045478	The assembly and arrangement of the fusome, a large intracellular spectrin-rich structure found in insect germline cells and mammalian hematopoietic cells.	15	11	0.733333	intel_def	fusome organization and biogenesis
GO:0045974	Any process, mediated by small non-coding RNAs, that modulates the frequency, rate or extent that mRNAs are effectively translated into protein.	15	11	0.733333	intel_def	regulation of mRNA translation snRNA-mediated
GO:0046169	The formation from simpler components of methanol, CH3-OH, a colorless, flammable, mobile, poisonous liquid, widely used as a solvent.	15	11	0.733333	intel_def	methanol biosynthesis
GO:0046170	The breakdown into simpler components of methanol, CH3-OH, a colorless, flammable, mobile, poisonous liquid, widely used as a solvent.	15	11	0.733333	intel_def	methanol catabolism
GO:0046208	The breakdown into simpler components of spermine, a polybasic amine found in human sperm, in ribosomes and in some viruses and involved in nucleic acid packaging.	15	11	0.733333	intel_def	spermine catabolism
GO:0046240	OBSOLETE. The formation from simpler components of xylene, a mixture of three colorless, aromatic hydrocarbon liquids, ortho-, meta- and para-xylene.	15	11	0.733333	intel_def	xylene biosynthesis
GO:0046268	OBSOLETE. The formation from simpler components of toluene-4-sulfonate, 4-methylbenzenesulfonate, the anion of sulfonic acid attached to a methylbenzene molecule.	15	11	0.733333	intel_def	toluene-4-sulfonate biosynthesis
GO:0046268	OBSOLETE. The formation from simpler components of toluene-4-sulfonate, 4-methylbenzenesulfonate, the anion of sulfonic acid attached to a methylbenzene molecule.	15	11	0.733333	intel_def	4-toluenesulfonate biosynthesis
GO:0046268	OBSOLETE. The formation from simpler components of toluene-4-sulfonate, 4-methylbenzenesulfonate, the anion of sulfonic acid attached to a methylbenzene molecule.	15	11	0.733333	intel_def	toluene-4-sulphonate biosynthesis
GO:0046382	The chemical reactions and physical changes involving GDP-D-rhamnose, a substance composed of rhamnose in glycosidic linkage with guanosine diphosphate.	15	11	0.733333	intel_def	GDP-D-rhamnose metabolism
GO:0046440	The chemical reactions and physical changes involving L-lysine, the levorotatory isomer of (S)-2,6-diaminohexanoic acid.	15	11	0.733333	intel_def	L-lysine metabolism
GO:0046441	The chemical reactions and physical changes involving D-lysine, the dextrorotatory isomer of (S)-2,6-diaminohexanoic acid.	15	11	0.733333	intel_def	D-lysine metabolism
GO:0048252	The chemical reactions and physical changes involving lauric acid, a fatty acid with the formula CH3(CH2)10COOH. Derived from vegetable sources.	15	11	0.733333	intel_def	n-dodecanoic acid metabolism
GO:0048252	The chemical reactions and physical changes involving lauric acid, a fatty acid with the formula CH3(CH2)10COOH. Derived from vegetable sources.	15	11	0.733333	intel_def	lauric acid metabolism
GO:0050661	Interacting selectively with NADPH, reduced nicotinamide-adenine dinucleotide phosphate, a coenzyme involved in many redox and biosynthetic reactions.	15	11	0.733333	intel_def	NADPH binding
GO:0050661	Interacting selectively with NADPH, reduced nicotinamide-adenine dinucleotide phosphate, a coenzyme involved in many redox and biosynthetic reactions.	15	11	0.733333	intel_def	NADP binding
GO:0006823	OBSOLETE. The directed movement of heavy metal ions into, out of, within or between cells. Heavy metals are those that can form a coordination bond with a protein, as opposed to an alkali or alkaline-earth metal that can only form an ionic bond; this definition includes the following biologically relevant heavy metals: Cd, Co, Cu, Fe, Hg, Mn, Mo, Ni, V, W, Zn.	34	25	0.735294	intel_def	heavy metal ion transport
GO:0016611	An enzyme complex containing an iron-iron cluster found in species such as the photosynthetic bacterium Rhodobacter capsulatus. It is composed of two main subunits, dinitrogenase and nitrogenase reductase. Dinitrogenase, the iron-iron containing subunit, has an alpha1-beta2 or alpha2-beta2 structure, and the nitrogenase reductase subunit is a homodimer. Functions in the catalysis of the formation…	34	25	0.735294	intel_def	iron-iron nitrogenase complex
GO:0030006	OBSOLETE. Regulation of the levels, transport, and metabolism of ions of a heavy metal, a metal that can form a coordination bond with a protein, as opposed to an alkali or alkaline-earth metal that can only form an ionic bond; this definition includes the following biologically relevant heavy metals: Cd, Co, Cu, Fe, Hg, Mn, Mo, Ni, V, W, Zn.	34	25	0.735294	intel_def	heavy metal ion homeostasis
GO:0035102	An insect multiprotein complex containing the products of many of the Polycomb Group genes including Polycomb, Posterior sex combs, polyhomeotic and Sex comb on midleg. The Polycomb Group proteins are required for stable long-term maintenance of transcriptionally repressed states and the PRC1 complex directly antagonizes ATP-dependent remodeling of nucleosomal arrays.	34	25	0.735294	intel_def	PRC1 complex
GO:0035102	An insect multiprotein complex containing the products of many of the Polycomb Group genes including Polycomb, Posterior sex combs, polyhomeotic and Sex comb on midleg. The Polycomb Group proteins are required for stable long-term maintenance of transcriptionally repressed states and the PRC1 complex directly antagonizes ATP-dependent remodeling of nucleosomal arrays.	34	25	0.735294	intel_def	Polycomb repressive complex 1
GO:0046952	The breakdown into simpler components of ketone bodies, any one of the three substances: acetoacetate, D-3-hydroxybutyrate (beta-hydroxybutyrate) or acetone. Ketone bodies can be used as an energy source as an alternative to glucose. Utilization of ketone bodies in peripheral tissues involves conversion of acetoacetate to acetoacetyl-CoA, which is then converted to two molecules of acetyl-CoA.	34	25	0.735294	intel_def	ketone body catabolism
GO:0000179	Catalysis of the dimethylation two adjacent A residues in the loop closing the 3'-terminal stem of the 18S rRNA, using S-adenosyl-L-methionine as a methyl donor.	19	14	0.736842	intel_def	rRNA activity
GO:0000243	The first portion of the spliceosome to assemble in mRNA splicing; in commitment complex formation the 5' and 3' splice sites are recognized by the U1 snRNP and the U2 snRNP auxiliary factor, respectively.	19	14	0.736842	intel_def	commitment complex
GO:0000243	The first portion of the spliceosome to assemble in mRNA splicing; in commitment complex formation the 5' and 3' splice sites are recognized by the U1 snRNP and the U2 snRNP auxiliary factor, respectively.	19	14	0.736842	intel_def	E complex
GO:0000504	A multisubunit complex that recognizes and unfolds ubiquitinated proteins, and translocates them to the core complex in an ATP dependent manner. As in, but not restricted to, the taxon Eubacteria (Bacteria, ncbi_taxonomy_id:2).	19	14	0.736842	intel_def	proteasome regulatory particle
GO:0005885	A stable complex of seven subunits, two actin-related proteins, Arp2 and Arp3, and five novel proteins (ARPC1-5). Functions in the nucleation of actin filaments.	19	14	0.736842	intel_def	Arp2 3 protein complex
GO:0006067	The chemical reactions and physical changes involving ethanol, CH3-CH2-OH, a colorless, water-miscible, flammable liquid produced by alcoholic fermentation.	19	14	0.736842	intel_def	ethanol metabolism
GO:0006114	The formation from simpler components of glycerol, 1,2,3-propanetriol, a sweet, hygroscopic, viscous liquid, widely distributed in nature as a constituent of many lipids.	19	14	0.736842	intel_def	glycerol biosynthesis
GO:0006561	The formation from simpler components of proline (pyrrolidine-2-carboxylic acid), a chiral, cyclic, nonessential alpha-amino acid found in peptide linkage in proteins.	19	14	0.736842	intel_def	proline biosynthesis
GO:0006562	The breakdown into simpler components of proline (pyrrolidine-2-carboxylic acid), a chiral, cyclic, nonessential alpha-amino acid found in peptide linkage in proteins.	19	14	0.736842	intel_def	proline catabolism
GO:0006736	The formation from simpler components of NADH, the reduced form of nicotinamide adenine dinucleotide (NAD), a coenzyme present in most living cells and derived from the B vitamin nicotinic acid.	19	14	0.736842	intel_def	NADH biosynthesis
GO:0006737	The breakdown into simpler components of NADH, the reduced form of nicotinamide adenine dinucleotide (NAD), a coenzyme present in most living cells and derived from the B vitamin nicotinic acid.	19	14	0.736842	intel_def	NADH catabolism
GO:0006800	The chemical reactions and physical changes involving dioxygen (O2), or any of the reactive oxygen species eg. superoxide anions (O2-), hydrogen peroxide (H2O2), and hydroxyl radicals (-OH).	19	14	0.736842	intel_def	oxygen and ROS metabolism
GO:0006800	The chemical reactions and physical changes involving dioxygen (O2), or any of the reactive oxygen species eg. superoxide anions (O2-), hydrogen peroxide (H2O2), and hydroxyl radicals (-OH).	19	14	0.736842	intel_def	oxygen and reactive oxygen species metabolism
GO:0007459	The process during which the photoreceptors of the ommatidium commit to their cell fate. There are three classes of photoreceptor cells, R1-6, R7 and R8, which have different spectral sensitivities and express different photosensitive pigments.	19	14	0.736842	intel_def	photoreceptor fate commitment
GO:0008238	Catalysis of the cleavage of the terminal or penultimate peptide bond of a peptide chain, releasing a single amino acid or dipeptide. Exopeptidases are classified as aminopeptidases, carboxypeptidases, dipeptidases, and omega peptidases.	19	14	0.736842	intel_def	exopeptidase activity
GO:0008238	Catalysis of the cleavage of the terminal or penultimate peptide bond of a peptide chain, releasing a single amino acid or dipeptide. Exopeptidases are classified as aminopeptidases, carboxypeptidases, dipeptidases, and omega peptidases.	19	14	0.736842	intel_def	exoprotease
GO:0008550	Catalysis of the reaction: GTP + H2O = GDP + phosphate. An intrinsic activity of alpha-tubulin involved in tubulin folding, division plane formation in prokaryotic cells and others.	19	14	0.736842	intel_def	tubulin GTPase activity
GO:0009086	The formation from simpler components of methionine (2-amino-4-(methylthio)butanoic acid), a sulfur-containing, essential amino acid found in peptide linkage in proteins.	19	14	0.736842	intel_def	methionine biosynthesis
GO:0009087	The breakdown into simpler components of methionine (2-amino-4-(methylthio)butanoic acid), a sulfur-containing, essential amino acid found in peptide linkage in proteins.	19	14	0.736842	intel_def	methionine catabolism
GO:0015130	Enables the directed movement of mevalonate into, out of, within or between cells. Mevalonate is the anion of mevalonic acid; its (R)-enantiomer is a strategic intermediate derived from hydroxymethylglutaryl-CoA in the biosynthesis of polyprenyl compounds.	19	14	0.736842	intel_def	mevalonate transporter activity
GO:0016643	Catalysis of an oxidation-reduction (redox) reaction in which a CH-NH2 group acts as a hydrogen or electron donor and reduces an iron-sulfur protein.	19	14	0.736842	intel_def	oxidoreductase activity acting on the CH-NH2 group of donors iron-sulphur protein as acceptor
GO:0016643	Catalysis of an oxidation-reduction (redox) reaction in which a CH-NH2 group acts as a hydrogen or electron donor and reduces an iron-sulfur protein.	19	14	0.736842	intel_def	oxidoreductase activity acting on the CH-NH2 group of donors iron-sulfur protein as acceptor
GO:0018132	The formation from simpler components of a peptidyl serine-peptidyl cysteine cross-link by the condensation of a serine hydroxyl with the carbonyl of the preceding residue and alpha-beta dehydrogenation.	19	14	0.736842	intel_def	peptide cross-linking via L-cysteine oxazolecarboxylic acid
GO:0018134	The formation from simpler components of a peptidyl serine-peptidyl glycine cross-link by the condensation of a serine hydroxyl with the carbonyl of the preceding residue and alpha-beta dehydrogenation.	19	14	0.736842	intel_def	peptide cross-linking via glycine oxazolecarboxylic acid
GO:0019311	The chemical reactions and physical changes involving sorbose, the ketohexose xylo-2-hexulose. Sorbose is produced commercially by fermentation and is used as an intermediate in the manufacture of ascorbic acid.	19	14	0.736842	intel_def	sorbose metabolism
GO:0019563	The breakdown into simpler components of glycerol, 1,2,3-propanetriol, a sweet, hygroscopic, viscous liquid, widely distributed in nature as a constituent of many lipids.	19	14	0.736842	intel_def	glycerol catabolism
GO:0030388	The chemical reactions and physical changes involving fructose 1,6-bisphosphate, also known as FBP. The D enantiomer is a metabolic intermediate in glycolysis and gluconeogenesis.	19	14	0.736842	intel_def	fructose 1 6-bisphosphate metabolism
GO:0030563	Activity that provides specificity to a methylase by using base complementarity to guide site-specific 2'-O-ribose methylations to a small nuclear RNA molecule.	19	14	0.736842	intel_def	snRNA 2'-O-ribose methylation guide activity
GO:0030645	An anaerobic process in which glucose is fermented, with the production of acetic acid, butyric acid, carbon dioxide (CO2), and dihydrogen; effected by some saccharolytic species of Clostridium, eg. C. butyricum.	19	14	0.736842	intel_def	butyrate fermentation
GO:0043039	The synthesis of aminoacyl tRNA by the formation of an ester bond between the 3'-hydroxyl group of the most 3' adenosine of the tRNA, usually catalyzed by the cognate aminoacyl-tRNA ligase. A given aminoacyl-tRNA ligase aminoacylates all species of an isoaccepting group of tRNA molecules.	19	14	0.736842	intel_def	tRNA charging
GO:0043039	The synthesis of aminoacyl tRNA by the formation of an ester bond between the 3'-hydroxyl group of the most 3' adenosine of the tRNA, usually catalyzed by the cognate aminoacyl-tRNA ligase. A given aminoacyl-tRNA ligase aminoacylates all species of an isoaccepting group of tRNA molecules.	19	14	0.736842	intel_def	tRNA aminoacylation
GO:0045093	Interacting selectively with the alpha subunit of interleukin-18. IL-18a is a component of IL-18 that is essential for IL-18 binding on the surface of T-helper 1 cells.	19	14	0.736842	intel_def	IL-18Ra binding
GO:0045093	Interacting selectively with the alpha subunit of interleukin-18. IL-18a is a component of IL-18 that is essential for IL-18 binding on the surface of T-helper 1 cells.	19	14	0.736842	intel_def	interleukin-18 alpha subunit binding
GO:0045169	A large intracellular spectrin-rich structure that has been found in insect germline cells and mammalian hematopoietic cells. The fusome is an elongated, branched structure, formed from the spherical spectrosome organelle.	19	14	0.736842	intel_def	fusome
GO:0045269	One of two stalks that connect the catalytic core of the hydrogen-transporting ATP synthase to the membrane-associated Fo proteins; rotates within the catalytic core during catalysis.	19	14	0.736842	intel_def	hydrogen-transporting ATP synthase central stalk
GO:0045269	One of two stalks that connect the catalytic core of the hydrogen-transporting ATP synthase to the membrane-associated Fo proteins; rotates within the catalytic core during catalysis.	19	14	0.736842	intel_def	proton-transporting ATP synthase central stalk
GO:0046108	The chemical reactions and physical changes involving uridine, uracil riboside, a ribonucleoside very widely distributed but occurring almost entirely as phosphoric esters in ribonucleotides and ribonucleic acids.	19	14	0.736842	intel_def	uridine metabolism
GO:0046619	Establishment and formation of the optic placode, paired ectodermal placodes that become invaginated to form the embryonic lens vesicles. As in, but not restricted to, mammals (Mammalia, ncbi_taxonomy_id:40674).	19	14	0.736842	intel_def	optic placode formation
GO:0046848	Interacting selectively with hydroxyapatite, the calcium phosphate mineral of formula Ca10(PO4)6(OH)2 found both in rocks of nonorganic origin and as a component of bone and dentine.	19	14	0.736842	intel_def	hydroxyapatite binding
GO:0048033	The chemical reactions and physical changes involving heme O, a derivative of heme containing a 17-carbon hydroxyethylfarnesyl side chain at position 8 of the tetrapyrrole macrocycle.	19	14	0.736842	intel_def	heme o metabolism
GO:0048033	The chemical reactions and physical changes involving heme O, a derivative of heme containing a 17-carbon hydroxyethylfarnesyl side chain at position 8 of the tetrapyrrole macrocycle.	19	14	0.736842	intel_def	haem o metabolism
GO:0050682	Interacting selectively with the AF-2 domain of a protein, a highly conserved ligand-dependent transactivation domain which is essential for receptor-mediated transcriptional activation.	19	14	0.736842	intel_def	AF-2 domain binding
GO:0000071	Formation and maintenance of the mitotic spindle; an intranuclear process involving organization of microtubules and associated molecules into a spindle structure; includes attachment of chromosomes to the mitotic apparatus. As in, but not restricted to, the taxon Saccharomyces (Saccharomyces, ncbi_taxonomy_id:4930).	23	17	0.73913	intel_def	mitotic spindle assembly
GO:0000732	The rejection of the broken 3' single-strand DNA molecule that formed heteroduplex DNA with its complement in an intact duplex DNA. The Watson-Crick base pairing in the original duplex is restored. The rejected 3' single-strand DNA molecule reanneals with its original complement to reform two intact duplex molecules.	23	17	0.73913	intel_def	strand displacement
GO:0005750	A part of the respiratory chain, containing about 10 polypeptide subunits including four redox centers: cytochrome b/b6, cytochrome c1 and an 2Fe-2S cluster. Catalyzes the oxidation of ubiquinol by oxidized cytochrome c1. Found in eukaryotes.	23	17	0.73913	intel_def	respiratory chain complex III
GO:0005750	A part of the respiratory chain, containing about 10 polypeptide subunits including four redox centers: cytochrome b/b6, cytochrome c1 and an 2Fe-2S cluster. Catalyzes the oxidation of ubiquinol by oxidized cytochrome c1. Found in eukaryotes.	23	17	0.73913	intel_def	ubiquinol-cytochrome c oxidoreductase
GO:0006602	The breakdown into simpler components of creatinine, 2-amino-1,5-dihydro-1-methyl-4H-imidazol-4-one, an end product of creatine metabolism and a normal constituent of urine.	23	17	0.73913	intel_def	creatinine catabolism
GO:0006978	A cascade of processes induced by the cell cycle regulator phosphoprotein p53, or an equivalent protein, resulting in the induction of the transcription of p21 (also known as WAF1, CIP1 and SDI1) or any equivalent protein, in response to the perception of DNA damage.	23	17	0.73913	intel_def	DNA damage response signal transduction by p53 class mediator resulting in transcription of p21 class mediator
GO:0009117	The chemical reactions and physical changes involving a nucleotide, a nucleoside that is esterified with (ortho)phosphate or an oligophosphate at any hydroxyl group on the glycose moiety; may be mono-, di- or triphosphate; this definition includes cyclic-nucleotides (nucleoside cyclic phosphates).	23	17	0.73913	intel_def	nucleotide metabolism
GO:0018940	The chemical reactions and physical changes involving orcinol (5-methyl-1,3-benzenediol), an aromatic compound derived from the fermentation of lichen, and synthesized, probably as a fungicide, by some higher plants.	23	17	0.73913	intel_def	orcin metabolism
GO:0018940	The chemical reactions and physical changes involving orcinol (5-methyl-1,3-benzenediol), an aromatic compound derived from the fermentation of lichen, and synthesized, probably as a fungicide, by some higher plants.	23	17	0.73913	intel_def	orcinol metabolism
GO:0018973	The chemical reactions and physical changes involving trinitrotoluene, a methylated benzene molecule with three NO2 groups attached to it. This includes the explosive TNT, 1-methyl-2,4,6-trinitrobenzene.	23	17	0.73913	intel_def	trinitrotoluene metabolism
GO:0046478	The chemical reactions and physical changes involving lactosylceramides, Gal beta(1,4)Glc beta(1,1') ceramides, any compound formed by the replacement of the glycosidic C1 hydroxyl group of lactose by a ceramide group. They are the precursors of both gangliosides and globosides.	23	17	0.73913	intel_def	lactosylceramide metabolism
GO:0046853	The process of introducing a phosphoric group into inositol or an inositol derivative. Inositol is the cyclic alcohol 1,2,3,5/4,6-cyclohexanehexol which is widely distributed in nature and acts as a growth factor in animals and microorganisms.	23	17	0.73913	intel_def	inositol and derivative phosphorylation
GO:0050846	The chemical reactions and physical changes involving teichuronic acid, a polymer containing chains of uronic acids and N-acetylglucosamine found in the cell wall, membrane or capsule of Gram-positive bacteria.	23	17	0.73913	intel_def	teichuronic acid metabolism
GO:0009346	Citrate lyase is a multienzyme complex with three constituents: the alpha subunit, citrate-ACP transferase; the beta subunit, citryl-ACP lyase; and the gamma subunit, an acyl-carrier protein which also carries the prosthetic group components. All three subunits are required for citrate lyase enzyme activity.	27	20	0.740741	intel_def	citrate lyase complex
GO:0015727	The directed movement of lactate into, out of, within or between cells. Lactate is 2-hydroxypropanoate, CH3-CHOH-COOH; L(+)-lactate is formed by anaerobic glycolysis in animal tissues, and DL-lactate is found in sour milk, molasses and certain fruit juices.	27	20	0.740741	intel_def	lactate transport
GO:0017065	Catalysis of the cleavage of the N-C1' glycosidic bond between the damaged DNA base and the deoxyribose sugar, releasing a free base and leaving an apyrimidinic (AP) site. Enzymes with this activity recognize and remove uracil bases present in single-stranded DNA.	27	20	0.740741	intel_def	single-strand selective monofunctional uracil-DNA glycosylase
GO:0017065	Catalysis of the cleavage of the N-C1' glycosidic bond between the damaged DNA base and the deoxyribose sugar, releasing a free base and leaving an apyrimidinic (AP) site. Enzymes with this activity recognize and remove uracil bases present in single-stranded DNA.	27	20	0.740741	intel_def	single-strand selective uracil DNA N-glycosylase activity
GO:0030679	A ribonuclease P complex located in the cyanelle, where it catalyzes the 5' endonucleolytic cleavage of precursor tRNAs to yield mature tRNAs. The best characterized cyanelle ribonuclease P complex, from the alga Cyanophora paradoxa, contains a single RNA molecule that is necessary but not sufficient for catalysis, and several protein molecules.	27	20	0.740741	intel_def	cyanelle ribonuclease P complex
GO:0030679	A ribonuclease P complex located in the cyanelle, where it catalyzes the 5' endonucleolytic cleavage of precursor tRNAs to yield mature tRNAs. The best characterized cyanelle ribonuclease P complex, from the alga Cyanophora paradoxa, contains a single RNA molecule that is necessary but not sufficient for catalysis, and several protein molecules.	27	20	0.740741	intel_def	cyanelle RNase P complex
GO:0045270	One of two stalks that connect the catalytic core of the hydrogen-transporting ATP synthase to the membrane-associated Fo proteins; rotates within the catalytic core during catalysis. As in, but not restricted to, the taxon Eubacteria (Bacteria, ncbi_taxonomy_id:2).	27	20	0.740741	intel_def	hydrogen-transporting ATP synthase central stalk
GO:0045270	One of two stalks that connect the catalytic core of the hydrogen-transporting ATP synthase to the membrane-associated Fo proteins; rotates within the catalytic core during catalysis. As in, but not restricted to, the taxon Eubacteria (Bacteria, ncbi_taxonomy_id:2).	27	20	0.740741	intel_def	proton-transporting ATP synthase central stalk
GO:0004652	Catalysis of the template-independent extension of the 3'- end of an RNA or DNA strand by addition of one adenosine molecule at a time. Cannot initiate a chain 'de novo'. The primer, depending on the source of the enzyme, may be an RNA or DNA fragment, or oligo(A) bearing a 3'-OH terminal group.	31	23	0.741935	intel_def	poly-A polymerase
GO:0004652	Catalysis of the template-independent extension of the 3'- end of an RNA or DNA strand by addition of one adenosine molecule at a time. Cannot initiate a chain 'de novo'. The primer, depending on the source of the enzyme, may be an RNA or DNA fragment, or oligo(A) bearing a 3'-OH terminal group.	31	23	0.741935	intel_def	polynucleotide adenylyltransferase activity
GO:0018252	The formation of the green fluorescent protein chromophore cross-link from the alpha-carboxyl carbon of residue n, a serine, to the alpha-amino nitrogen of residue n+2, a glycine, and a dehydration to form a double bond to the alpha-amino nitrogen of residue n+1. This cross-linking is coupled with a dehydrogenation of residue n+1 to form a double bond between the alpha and beta carbons. See GO:00…	31	23	0.741935	intel_def	biosynthesis of protein-protein cross-link via L-seryl-5-imidazolinone glycine
GO:0018252	The formation of the green fluorescent protein chromophore cross-link from the alpha-carboxyl carbon of residue n, a serine, to the alpha-amino nitrogen of residue n+2, a glycine, and a dehydration to form a double bond to the alpha-amino nitrogen of residue n+1. This cross-linking is coupled with a dehydrogenation of residue n+1 to form a double bond between the alpha and beta carbons. See GO:00…	31	23	0.741935	intel_def	peptide cross-linking via L-seryl-5-imidazolinone glycine
GO:0045284	A membrane-bound flavoenzyme complex consisting of four subunits, A, B, C, and D. A and B comprise the membrane-extrinsic catalytic domain and C (INTERPRO:003510; INTERPRO:00224) and D (INTERPRO:003418) link the catalytic centers to the electron-transport chain. This family consists of the 13 kDa hydrophobic subunit D. This component may be required to anchor the catalytic components of the fumar…	62	46	0.741935	intel_def	fumarate reductase complex
GO:0006098	The process by which glucose is oxidized, coupled to NADPH synthesis. Glucose 6-P is oxidized with the formation of carbon dioxide (CO2), ribulose 5-phosphate and reduced NADP; ribulose 5-P then enters a series of reactions interconverting sugar phosphates. The pentose phosphate pathway is a major source of reducing equivalents for biosynthesis reactions and is also important for the conversion o…	35	26	0.742857	intel_def	hexose monophosphate pathway
GO:0006098	The process by which glucose is oxidized, coupled to NADPH synthesis. Glucose 6-P is oxidized with the formation of carbon dioxide (CO2), ribulose 5-phosphate and reduced NADP; ribulose 5-P then enters a series of reactions interconverting sugar phosphates. The pentose phosphate pathway is a major source of reducing equivalents for biosynthesis reactions and is also important for the conversion o…	35	26	0.742857	intel_def	pentose-phosphate shunt
GO:0015076	OBSOLETE. Enables the directed movement of heavy metal ions into, out of, within or between cells. Heavy metals are those that can form a coordination bond with a protein, as opposed to an alkali or alkaline-earth metal that can only form an ionic bond; this definition includes the following biologically relevant heavy metals: Cd, Co, Cu, Fe, Hg, Mn, Mo, Ni, V, W, Zn.	35	26	0.742857	intel_def	heavy metal ion transporter activity
GO:0030205	The chemical reactions and physical changes involving dermatan sulfate, any of a group of glycosaminoglycans with repeats consisting of beta-(1,4)-linked L-iduronyl-beta-(1,3)-N-acetyl-D-galactosamine 4-sulfate units. They are important components of ground substance or intercellular cement of skin and some connective tissues.	35	26	0.742857	intel_def	chondroitin sulfate B metabolism
GO:0030205	The chemical reactions and physical changes involving dermatan sulfate, any of a group of glycosaminoglycans with repeats consisting of beta-(1,4)-linked L-iduronyl-beta-(1,3)-N-acetyl-D-galactosamine 4-sulfate units. They are important components of ground substance or intercellular cement of skin and some connective tissues.	35	26	0.742857	intel_def	dermatan sulfate metabolism
GO:0030205	The chemical reactions and physical changes involving dermatan sulfate, any of a group of glycosaminoglycans with repeats consisting of beta-(1,4)-linked L-iduronyl-beta-(1,3)-N-acetyl-D-galactosamine 4-sulfate units. They are important components of ground substance or intercellular cement of skin and some connective tissues.	35	26	0.742857	intel_def	dermatan sulphate metabolism
GO:0005967	Complex that carries out the oxidative decarboxylation of pyruvate to form acetyl-CoA in eukaryotes; includes subunits possessing three catalytic activities: pyruvate dehydrogenase (E1), dihydrolipoamide S-acetyltransferase (E2), and dihydrolipoamide dehydrogenase (E3). Usually contains more subunits than its bacterial counterpart; for example, one known complex contains 30 E1 dimers, 60 E2 monom…	39	29	0.74359	intel_def	pyruvate dehydrogenase complex
GO:0050692	Interacting selectively with the DBD, DNA binding domain, of a protein. The DNA binding domain of the vitamin D receptor, one of a family of receptors with the DBD, is split into three regions, the P, D and T boxes. Residues that are critical for target sequence selectivity form the P-box. The D-box contains residues that are important for homodimerization of class I nuclear receptors. The T-box …	39	29	0.74359	intel_def	DBD domain binding
GO:0050692	Interacting selectively with the DBD, DNA binding domain, of a protein. The DNA binding domain of the vitamin D receptor, one of a family of receptors with the DBD, is split into three regions, the P, D and T boxes. Residues that are critical for target sequence selectivity form the P-box. The D-box contains residues that are important for homodimerization of class I nuclear receptors. The T-box …	39	29	0.74359	intel_def	DNA binding domain binding
GO:0050751	The formation from simpler components of fractalkine, a chemokine involved in the control of the key regulatory mechanisms of cell trafficking at sites of inflammation. It exists as a secreted protein and in a membrane-bound form, and exhibits a novel C-X-X-X-C cysteine signature motif. The counterpart of human fractalkine is murine neurotactin; fractalkine is also referred to as CX3C membrane-an…	43	32	0.744186	intel_def	fractalkine biosynthesis
GO:0050751	The formation from simpler components of fractalkine, a chemokine involved in the control of the key regulatory mechanisms of cell trafficking at sites of inflammation. It exists as a secreted protein and in a membrane-bound form, and exhibits a novel C-X-X-X-C cysteine signature motif. The counterpart of human fractalkine is murine neurotactin; fractalkine is also referred to as CX3C membrane-an…	43	32	0.744186	intel_def	CX3C membrane-anchored chemokine biosynthesis
GO:0050751	The formation from simpler components of fractalkine, a chemokine involved in the control of the key regulatory mechanisms of cell trafficking at sites of inflammation. It exists as a secreted protein and in a membrane-bound form, and exhibits a novel C-X-X-X-C cysteine signature motif. The counterpart of human fractalkine is murine neurotactin; fractalkine is also referred to as CX3C membrane-an…	43	32	0.744186	intel_def	neurotactin biosynthesis
GO:0050751	The formation from simpler components of fractalkine, a chemokine involved in the control of the key regulatory mechanisms of cell trafficking at sites of inflammation. It exists as a secreted protein and in a membrane-bound form, and exhibits a novel C-X-X-X-C cysteine signature motif. The counterpart of human fractalkine is murine neurotactin; fractalkine is also referred to as CX3C membrane-an…	43	32	0.744186	intel_def	ABCD-3 biosynthesis
GO:0050751	The formation from simpler components of fractalkine, a chemokine involved in the control of the key regulatory mechanisms of cell trafficking at sites of inflammation. It exists as a secreted protein and in a membrane-bound form, and exhibits a novel C-X-X-X-C cysteine signature motif. The counterpart of human fractalkine is murine neurotactin; fractalkine is also referred to as CX3C membrane-an…	43	32	0.744186	intel_def	CX3CL1 biosynthesis
GO:0000049	Interacting selectively with transfer RNA.	4	3	0.75	intel_def	tRNA binding
GO:0000127	A heterotrimeric transcription factor for eukaryotic RNA polymerase III promoters.	8	6	0.75	intel_def	transcription factor TFIIIC complex
GO:0000149	Interacting selectively with a SNARE (soluble N-ethylmaleimide-sensitive factor attached protein receptor) protein.	12	9	0.75	intel_def	SNARE binding
GO:0000149	Interacting selectively with a SNARE (soluble N-ethylmaleimide-sensitive factor attached protein receptor) protein.	12	9	0.75	intel_def	SNAP receptor binding
GO:0000188	Downregulation of MAP kinase activity.	4	3	0.75	intel_def	inactivation of MAPK
GO:0000252	Catalysis of the removal of the 3-alpha hydrogen from the 3-ketocarboxylic acid sterol intermediate, resulting in the decarboxylation of the 3-ketocarboxylic acid: acts in the removal of the two C-4 methyl groups of 4,4-dimethylzymosterol in ergosterol biosynthesis.	24	18	0.75	intel_def	C-3 sterol dehydrogenase activity
GO:0000257	Catalysis of the reaction: a nitrile + H2O = a carboxylate + NH3. Acts on a wide range of aromatic nitriles including (indole-3-yl)-acetonitrile and some aliphatic nitriles, and on the corresponding acid amides.	20	15	0.75	intel_def	nitrilase activity
GO:0000260	OBSOLETE. Catalysis of the reaction: ATP + H2O + H+(in) = ADP + phosphate + H+(out). Found in vacuoles of eukaryotes and in bacteria.	12	9	0.75	intel_def	hydrogen-translocating V-type ATPase activity
GO:0000278	The most common eukaryotic cell cycle, in which a cell is duplicated without changing ploidy; comprises four successive phases called G1, S, G2, and M.	16	12	0.75	intel_def	mitotic cell cycle
GO:0000288	A major pathway of mRNA degradation, that proceeds through a series of ordered steps: poly(A) tail shortening, deadenylation-dependent decapping, and decay of the transcript body, and that can regulate mRNA stability.	20	15	0.75	intel_def	deadenylation-dependent mRNA decay
GO:0000288	A major pathway of mRNA degradation, that proceeds through a series of ordered steps: poly(A) tail shortening, deadenylation-dependent decapping, and decay of the transcript body, and that can regulate mRNA stability.	20	15	0.75	intel_def	mRNA catabolism deadenylation-dependent
GO:0000295	Transports adenine nucleotides (AMP, ADP, and ATP) across membranes.	8	6	0.75	intel_def	adenine nucleotide transporter activity
GO:0000317	Catalysis of the reaction: L-methionine S-oxide + reduced thioredoxin = L-methionine + oxidized thioredoxin; does not act on oxidized methionine in peptide linkage.	12	9	0.75	intel_def	methionine sulfoxide reductase
GO:0000317	Catalysis of the reaction: L-methionine S-oxide + reduced thioredoxin = L-methionine + oxidized thioredoxin; does not act on oxidized methionine in peptide linkage.	12	9	0.75	intel_def	methionine-S-oxide reductase activity
GO:0000329	The lipid bilayer separating the vacuole from the cytoplasm of the cell. As in, but not restricted to, the fungi (Fungi, ncbi_taxonomy_id:4751).	12	9	0.75	intel_def	vacuolar membrane
GO:0000700	Catalysis of the removal of single bases present in mismatches by the cleavage the N-C1' glycosidic bond between the target damaged DNA base and the deoxyribose sugar. The reaction releases a free base and leaves an apurinic/apyrimidinic (AP) site.	24	18	0.75	intel_def	mismatch base pair DNA N-glycosylase activity
GO:0000703	Catalysis of the formation of a covalent enzyme-pyrimidine base intermediate. Release of the enzyme and free base by a beta-elimination or a beta, gamma-elimination mechanism results in the cleavage of the DNA backbone 3' of the apyrimidinic (AP) site. Enzymes with this activity recognize and remove oxidized pyrimidine bases by cleaving the N-C1' glycosidic bond between the oxidized pyrimidine an…	36	27	0.75	intel_def	bifunctional DNA glycosylase
GO:0000703	Catalysis of the formation of a covalent enzyme-pyrimidine base intermediate. Release of the enzyme and free base by a beta-elimination or a beta, gamma-elimination mechanism results in the cleavage of the DNA backbone 3' of the apyrimidinic (AP) site. Enzymes with this activity recognize and remove oxidized pyrimidine bases by cleaving the N-C1' glycosidic bond between the oxidized pyrimidine an…	36	27	0.75	intel_def	DNA glycosylase AP-lyase
GO:0000703	Catalysis of the formation of a covalent enzyme-pyrimidine base intermediate. Release of the enzyme and free base by a beta-elimination or a beta, gamma-elimination mechanism results in the cleavage of the DNA backbone 3' of the apyrimidinic (AP) site. Enzymes with this activity recognize and remove oxidized pyrimidine bases by cleaving the N-C1' glycosidic bond between the oxidized pyrimidine an…	36	27	0.75	intel_def	endodeoxyribonuclease III
GO:0000703	Catalysis of the formation of a covalent enzyme-pyrimidine base intermediate. Release of the enzyme and free base by a beta-elimination or a beta, gamma-elimination mechanism results in the cleavage of the DNA backbone 3' of the apyrimidinic (AP) site. Enzymes with this activity recognize and remove oxidized pyrimidine bases by cleaving the N-C1' glycosidic bond between the oxidized pyrimidine an…	36	27	0.75	intel_def	endonuclease III
GO:0000703	Catalysis of the formation of a covalent enzyme-pyrimidine base intermediate. Release of the enzyme and free base by a beta-elimination or a beta, gamma-elimination mechanism results in the cleavage of the DNA backbone 3' of the apyrimidinic (AP) site. Enzymes with this activity recognize and remove oxidized pyrimidine bases by cleaving the N-C1' glycosidic bond between the oxidized pyrimidine an…	36	27	0.75	intel_def	pyrimidine-specific oxidized base lesion DNA N-glycosylase activity
GO:0000703	Catalysis of the formation of a covalent enzyme-pyrimidine base intermediate. Release of the enzyme and free base by a beta-elimination or a beta, gamma-elimination mechanism results in the cleavage of the DNA backbone 3' of the apyrimidinic (AP) site. Enzymes with this activity recognize and remove oxidized pyrimidine bases by cleaving the N-C1' glycosidic bond between the oxidized pyrimidine an…	36	27	0.75	intel_def	DNA glycosylase beta-lyase
GO:0000714	During meiosis, the rejection of the broken 3' single-strand DNA molecule that formed heteroduplex DNA with its complement in an intact duplex DNA. The Watson-Crick base pairing in the original duplex is restored. The rejected 3' single-strand DNA molecule reanneals with its original complement to reform two intact duplex molecules.	24	18	0.75	intel_def	meiotic strand displacement
GO:0000729	The 5' to 3' exonucleolytic resection of the DNA at the site of the break to form a 3' single-strand DNA overhang.	12	9	0.75	intel_def	DNA double-strand break processing
GO:0000811	A multisubunit complex that associates with replication origins and is required for the initiation of DNA replication.	8	6	0.75	intel_def	GINS complex
GO:0000811	A multisubunit complex that associates with replication origins and is required for the initiation of DNA replication.	8	6	0.75	intel_def	Go Ichi Nii and Sans complex
GO:0000924	A centrosome-localized multiprotein complex composed of gamma-tubulin and other non-tubulin proteins assembled into a ring structure that is thought to be the unit of nucleation at the minus end of a microtubule. Gamma-tubulin small complexes are thought to be the core repeating units of the ring.	24	18	0.75	intel_def	gamma-tubulin ring complex centrosomal
GO:0001574	The formation from simpler components of ceramide oligosaccharides carrying in addition to other sugar residues, one or more sialic acid residues.	12	9	0.75	intel_def	ganglioside biosynthesis
GO:0001645	A G-protein coupled receptor that is structurally/functionally related to the metabotropic glutamate receptors and binds an unknown ligand.	12	9	0.75	intel_def	class C orphan receptor activity
GO:0001680	Post-transcriptional addition of the terminal 3' CCA sequence to a tRNA which does not encode this sequence within the primary transcript.	12	9	0.75	intel_def	tRNA 3'-terminal CCA addition
GO:0001700	The embryonic development that ends with the hatching of the first instar larva from the eggshell. As in, but not restricted to, the true insects (Insecta, ncbi_taxonomy_id:50557).	16	12	0.75	intel_def	embryonic development
GO:0001719	Any process that results in preventing the activation of the pro-apoptotic caspases.	8	6	0.75	intel_def	inhibition of caspase activation
GO:0001719	Any process that results in preventing the activation of the pro-apoptotic caspases.	8	6	0.75	intel_def	negative regulation of caspase activation
GO:0001750	The outer segment of a vertebrate photoreceptor that contains discs of photoreceptive membranes.	8	6	0.75	intel_def	photoreceptor outer segment
GO:0001761	Enables the directed movement of beta-alanine, 3-aminopropanoic acid, into, out of, within or between cells.	12	9	0.75	intel_def	beta-alanine transporter activity
GO:0001785	Combining with prostaglandin J (PGJ(2)), a metabolite of prostaglandin D (PGD(2)) to initiate a change in cell activity.	12	9	0.75	intel_def	prostaglandin J receptor activity
GO:0001831	The morphogenesis of trophectoderm cells (Theiler Stage 4, trophectoderm; EMAP:19|Theiler Stage 5, trophectoderm; EMAP:28|Theiler Stage 6, trophectoderm; EMAP:39).	12	9	0.75	intel_def	trophectoderm cellular morphogenesis
GO:0001834	The proliferation of cells in the trophectoderm (Theiler Stage 4, trophectoderm; EMAP:19|Theiler Stage 5, trophectoderm; EMAP:28|Theiler Stage 6, trophectoderm; EMAP:39).	12	9	0.75	intel_def	trophectoderm cell proliferation
GO:0003724	Catalysis of the unwinding of an RNA helix.	4	3	0.75	intel_def	RNA helicase activity
GO:0003743	Functions in the initiation of ribosome-mediated translation of mRNA into a polypeptide.	8	6	0.75	intel_def	translation initiation factor activity
GO:0003754	Assists in the correct non-covalent assembly of polypeptide-containing structures in vivo, but is not a component of these assembled structures when they are performing their normal biological function.	16	12	0.75	intel_def	chaperone activity
GO:0003755	Catalysis of the reaction: peptidyl-proline (omega=180) = peptidyl-proline (omega=0).	8	6	0.75	intel_def	peptidyl-prolyl cis-trans isomerase activity
GO:0003755	Catalysis of the reaction: peptidyl-proline (omega=180) = peptidyl-proline (omega=0).	8	6	0.75	intel_def	PPIase
GO:0003755	Catalysis of the reaction: peptidyl-proline (omega=180) = peptidyl-proline (omega=0).	8	6	0.75	intel_def	rotamase
GO:0003779	Interacting selectively with monomeric or multimeric forms of actin, including actin filaments.	8	6	0.75	intel_def	actin binding
GO:0003809	Catalysis of the preferential cleavage of Arg-Gly; activates fibrinogen to fibrin and releases fibrinopeptide A and B.	12	9	0.75	intel_def	thrombin activity
GO:0003834	Catalysis of the reaction: beta-carotene + O2 = 2 retinal.	8	6	0.75	intel_def	beta-carotene 15 15'-dioxygenase activity
GO:0003834	Catalysis of the reaction: beta-carotene + O2 = 2 retinal.	8	6	0.75	intel_def	beta-carotene 15 15'-monooxygenase activity
GO:0004016	Catalysis of the reaction: ATP = 3',5'-cyclic AMP + diphosphate.	8	6	0.75	intel_def	adenylate cyclase activity
GO:0004022	Catalysis of the reaction: an alcohol + NAD+ = an aldehyde or ketone + NADH + H+.	8	6	0.75	intel_def	alcohol dehydrogenase activity
GO:0004023	Catalysis of the reaction: an alcohol + NAD+ = an aldehyde or ketone + NADH + H+.	8	6	0.75	intel_def	alcohol dehydrogenase activity metal ion-independent
GO:0004024	Catalysis of the reaction: an alcohol + NAD+ = an aldehyde or ketone + NADH + H+.	8	6	0.75	intel_def	alcohol dehydrogenase activity zinc-dependent
GO:0004025	Catalysis of the reaction: an alcohol + NAD+ = an aldehyde or ketone + NADH + H+.	8	6	0.75	intel_def	alcohol dehydrogenase activity iron-dependent
GO:0004027	Catalysis of the reaction: 3'-phosphoadenosine 5'-phosphosulfate (PAPS) + an alcohol = adenosine 3',5'-bisphosphate + an alkyl sulfate.	12	9	0.75	intel_def	alcohol sulphotransferase activity
GO:0004027	Catalysis of the reaction: 3'-phosphoadenosine 5'-phosphosulfate (PAPS) + an alcohol = adenosine 3',5'-bisphosphate + an alkyl sulfate.	12	9	0.75	intel_def	alcohol sulfotransferase activity
GO:0004034	Catalysis of the reaction: alpha-D-glucose = beta-D-glucose.	8	6	0.75	intel_def	aldose 1-epimerase activity
GO:0004104	Catalysis of the reaction: an acylcholine + H2O = choline + a carboxylic acid anion.	8	6	0.75	intel_def	cholinesterase activity
GO:0004188	Catalysis of the cleavage of a Pro-Xaa bond to release a C-terminal amino acid.	12	9	0.75	intel_def	lysosomal Pro-X carboxypeptidase activity
GO:0004243	Catalysis of the release of an N-terminal octapeptide as second stage of processing of some proteins imported in the mitochondrion.	12	9	0.75	intel_def	mitochondrial intermediate peptidase activity
GO:0004243	Catalysis of the release of an N-terminal octapeptide as second stage of processing of some proteins imported in the mitochondrion.	12	9	0.75	intel_def	MIP
GO:0004244	Catalysis of the maturation of mitochondrial precursor proteins delivered to the intermembrane space.	8	6	0.75	intel_def	IMP
GO:0004244	Catalysis of the maturation of mitochondrial precursor proteins delivered to the intermembrane space.	8	6	0.75	intel_def	mitochondrial inner membrane peptidase activity
GO:0004574	Catalysis of the hydrolysis of 1,6-alpha-D-glucosidic linkages in some oligosaccharides produced from starch and glycogen by alpha-amylase, and in isomaltose.	16	12	0.75	intel_def	oligo-1 6-glucosidase activity
GO:0004574	Catalysis of the hydrolysis of 1,6-alpha-D-glucosidic linkages in some oligosaccharides produced from starch and glycogen by alpha-amylase, and in isomaltose.	16	12	0.75	intel_def	sucrase-isomaltase
GO:0004738	Catalysis of the oxidative decarboxylation of pyruvate.	4	3	0.75	intel_def	pyruvate dehydrogenase activity
GO:0004771	Catalysis of the reaction: a steryl ester + H2O = a sterol + a fatty acid.	8	6	0.75	intel_def	sterol esterase activity
GO:0004784	Catalysis of the reaction: 2 peroxide radical + 2 H+ = O2 + H2O2.	8	6	0.75	intel_def	superoxide dismutase activity
GO:0004784	Catalysis of the reaction: 2 peroxide radical + 2 H+ = O2 + H2O2.	8	6	0.75	intel_def	superoxide :superoxide oxidoreductase
GO:0004785	Catalysis of the reaction: 2 peroxide radical + 2 H+ = O2 + H2O2.	8	6	0.75	intel_def	zinc superoxide oxidoreductase
GO:0004785	Catalysis of the reaction: 2 peroxide radical + 2 H+ = O2 + H2O2.	8	6	0.75	intel_def	copper zinc superoxide dismutase activity
GO:0004965	Combining with the neurotransmitter GABA-B (gamma aminobutyric acid) to initiate a change in cell activity.	12	9	0.75	intel_def	GABA-B receptor activity
GO:0005118	Interacting selectively with the sevenless (sev) protein, a receptor tyrosine kinase.	8	6	0.75	intel_def	sevenless binding
GO:0005118	Interacting selectively with the sevenless (sev) protein, a receptor tyrosine kinase.	8	6	0.75	intel_def	sevenless ligand
GO:0005118	Interacting selectively with the sevenless (sev) protein, a receptor tyrosine kinase.	8	6	0.75	intel_def	sev binding
GO:0005118	Interacting selectively with the sevenless (sev) protein, a receptor tyrosine kinase.	8	6	0.75	intel_def	sev ligand
GO:0005132	Interacting selectively with the interferon-alpha/beta receptor.	4	3	0.75	intel_def	interferon-alpha beta
GO:0005132	Interacting selectively with the interferon-alpha/beta receptor.	4	3	0.75	intel_def	interferon-alpha beta receptor binding
GO:0005132	Interacting selectively with the interferon-alpha/beta receptor.	4	3	0.75	intel_def	interferon-alpha beta receptor ligand
GO:0005176	Interacting selectively with the Neu/ErbB-2 receptor.	4	3	0.75	intel_def	Neu ErbB-2 receptor binding
GO:0005176	Interacting selectively with the Neu/ErbB-2 receptor.	4	3	0.75	intel_def	Neu ErbB-2 receptor ligand
GO:0005177	OBSOLETE. A class of ligands for neurexins.	4	3	0.75	intel_def	neuroligin
GO:0005216	Allows the regulatable energy-independent passage of ions across a lipid bilayer down a concentration gradient.	12	9	0.75	intel_def	ion channel activity
GO:0005274	Catalysis of the reaction: allantoin(out) + H+(out) = allantoin(in) + H+(in).	4	3	0.75	intel_def	allantoin allantoate transporter
GO:0005274	Catalysis of the reaction: allantoin(out) + H+(out) = allantoin(in) + H+(in).	4	3	0.75	intel_def	allantoin permease activity
GO:0005298	Catalysis of the reaction: proline(out) + Na+(out) = proline(in) + Na+(in).	4	3	0.75	intel_def	sodium proline symporter
GO:0005298	Catalysis of the reaction: proline(out) + Na+(out) = proline(in) + Na+(in).	4	3	0.75	intel_def	proline :sodium symporter activity
GO:0005307	Catalysis of the reaction: choline(out) + Na+(out) = choline(in) + Na+(in).	4	3	0.75	intel_def	choline :sodium symporter activity
GO:0005307	Catalysis of the reaction: choline(out) + Na+(out) = choline(in) + Na+(in).	4	3	0.75	intel_def	sodium choline symporter
GO:0005309	Catalysis of the reaction: creatine(out) + Na+(out) = creatine(in) + Na+(in).	4	3	0.75	intel_def	creatine :sodium symporter activity
GO:0005309	Catalysis of the reaction: creatine(out) + Na+(out) = creatine(in) + Na+(in).	4	3	0.75	intel_def	sodium chloride-dependent creatine transporter
GO:0005328	Catalysis of the reaction: neurotransmitter(out) + Na+(out) = neurotransmitter(in) + Na+(in).	4	3	0.75	intel_def	neurotransmitter :sodium symporter activity
GO:0005328	Catalysis of the reaction: neurotransmitter(out) + Na+(out) = neurotransmitter(in) + Na+(in).	4	3	0.75	intel_def	sodium neurotransmitter symporter
GO:0005330	Catalysis of the reaction: dopamine(out) + Na+(out) = dopamine(in) + Na+(in).	4	3	0.75	intel_def	dopamine :sodium symporter activity
GO:0005330	Catalysis of the reaction: dopamine(out) + Na+(out) = dopamine(in) + Na+(in).	4	3	0.75	intel_def	sodium dopamine symporter
GO:0005334	Catalysis of the reaction: norepinephrine(out) + Na+(out) = norepinephrine(in) + Na+(in).	4	3	0.75	intel_def	noradrenaline :sodium symporter activity
GO:0005334	Catalysis of the reaction: norepinephrine(out) + Na+(out) = norepinephrine(in) + Na+(in).	4	3	0.75	intel_def	sodium norepinephrine symporter
GO:0005335	Catalysis of the reaction: serotonin(out) + Na+(out) = serotonin(in) + Na+(in).	4	3	0.75	intel_def	serotonin :sodium symporter activity
GO:0005335	Catalysis of the reaction: serotonin(out) + Na+(out) = serotonin(in) + Na+(in).	4	3	0.75	intel_def	sodium serotonin symporter
GO:0005347	Enables the directed movement of ATP, adenosine triphosphate, into, out of, within or between cells.	8	6	0.75	intel_def	ATP transporter activity
GO:0005362	Catalysis of the reaction: glucose(out) + Na+(out) = glucose(in) + Na+(in).	4	3	0.75	intel_def	low-affinity glucose :sodium symporter activity
GO:0005362	Catalysis of the reaction: glucose(out) + Na+(out) = glucose(in) + Na+(in).	4	3	0.75	intel_def	low-affinity glucose-sodium cotransporter
GO:0005369	Catalysis of the reaction: taurine(out) + Na+(out) = taurine(in) + Na+(in).	4	3	0.75	intel_def	sodium chloride-dependent taurine transporter
GO:0005369	Catalysis of the reaction: taurine(out) + Na+(out) = taurine(in) + Na+(in).	4	3	0.75	intel_def	taurine :sodium symporter activity
GO:0005412	Catalysis of the reaction: glucose(out) + Na+(out) = glucose(in) + Na+(in).	4	3	0.75	intel_def	sodium glucose symporter
GO:0005412	Catalysis of the reaction: glucose(out) + Na+(out) = glucose(in) + Na+(in).	4	3	0.75	intel_def	glucose :sodium symporter activity
GO:0005415	Catalysis of the reaction: nucleoside(out) + Na+(out) = nucleoside(in) + Na+(in).	4	3	0.75	intel_def	nucleoside-sodium cotransporter
GO:0005415	Catalysis of the reaction: nucleoside(out) + Na+(out) = nucleoside(in) + Na+(in).	4	3	0.75	intel_def	nucleoside :sodium symporter activity
GO:0005415	Catalysis of the reaction: nucleoside(out) + Na+(out) = nucleoside(in) + Na+(in).	4	3	0.75	intel_def	sodium-dependent nucleoside transporter
GO:0005528	Interacting selectively with the immunosuppressant FK506.	4	3	0.75	intel_def	FK506 binding
GO:0005680	A ubiquitin ligase complex that degrades mitotic cyclins and anaphase inhibitory protein, thereby triggering sister chromatid separation and exit from mitosis.	16	12	0.75	intel_def	anaphase-promoting complex
GO:0005680	A ubiquitin ligase complex that degrades mitotic cyclins and anaphase inhibitory protein, thereby triggering sister chromatid separation and exit from mitosis.	16	12	0.75	intel_def	APC
GO:0005680	A ubiquitin ligase complex that degrades mitotic cyclins and anaphase inhibitory protein, thereby triggering sister chromatid separation and exit from mitosis.	16	12	0.75	intel_def	cyclosome
GO:0005937	The narrow end of the pear-shaped cell (shmoo) formed in response to mating pheromone by cells of Saccharomyces and other similar fungi; site of polarized growth. Shmoos are named after the Al Capp cartoon character, whose shape they resemble.	24	18	0.75	intel_def	shmoo tip
GO:0005937	The narrow end of the pear-shaped cell (shmoo) formed in response to mating pheromone by cells of Saccharomyces and other similar fungi; site of polarized growth. Shmoos are named after the Al Capp cartoon character, whose shape they resemble.	24	18	0.75	intel_def	mating projection
GO:0006070	The chemical reactions and physical changes involving octanol, the 8-carbon alcohol with the formula C8H17OH.	12	9	0.75	intel_def	octanol metabolism
GO:0006094	The formation of glucose from noncarbohydrate precursors, such as pyruvate, amino acids and glycerol.	8	6	0.75	intel_def	gluconeogenesis
GO:0006094	The formation of glucose from noncarbohydrate precursors, such as pyruvate, amino acids and glycerol.	8	6	0.75	intel_def	glucose biosynthesis
GO:0006096	The breakdown of a monosaccharide (generally glucose) into simpler components, including pyruvate.	8	6	0.75	intel_def	glycolysis
GO:0006104	The chemical reactions and physical changes involving succinyl-CoA, a compound composed of the univalent acyl group 3-carboxypropanoyl, derived from succinic acid by loss of one OH group, linked to coenzyme A.	24	18	0.75	intel_def	succinyl-CoA metabolism
GO:0006146	The breakdown into simpler components of adenine, 6-aminopurine, one of the 5 main bases found in nucleic acids and a component of numerous important derivatives of its corresponding ribonucleoside, adenosine.	20	15	0.75	intel_def	adenine catabolism
GO:0006154	The breakdown into simpler components of adenosine, adenine riboside, a ribonucleoside found widely distributed in cells of every type as the free nucleoside and in combination in nucleic acids and various nucleoside coenzymes.	20	15	0.75	intel_def	adenosine catabolism
GO:0006165	The process of introducing a phosphoric group into a nucleoside diphosphate to produce a nucleoside triphosphate.	8	6	0.75	intel_def	nucleoside diphosphate phosphorylation
GO:0006200	The breakdown into simpler components of ATP, adenosine 5'-triphosphate, a universally important coenzyme and enzyme regulator.	12	9	0.75	intel_def	ATP catabolism
GO:0006286	Excision of the sugar phosphate residue at an AP site by a phosphodiesterase enzyme.	8	6	0.75	intel_def	base-excision repair base-free sugar-phosphate removal
GO:0006349	Heritable alterations in the activity of a gene that depend on whether it passed through the paternal or the maternal germline, but that are not encoded by DNA itself.	12	9	0.75	intel_def	imprinting
GO:0006496	The glycosylation of an N atom of a free alpha amino terminal of a peptide.	8	6	0.75	intel_def	terminal N-glycosylation
GO:0006506	The formation from simpler components of a glycosylphosphatidylinositol (GPI) anchor that attaches some membrane proteins to the lipid bilayer of the cell membrane. The phosphatidylinositol moiety is linked via the C-6 hydroxyl residue of inositol to a carbohydrate chain which is itself linked to the protein via an ethanolamine phosphate moiety, its amino group forming an amide linkage with the C…	36	27	0.75	intel_def	glycosylphosphatidylinositol biosynthesis
GO:0006506	The formation from simpler components of a glycosylphosphatidylinositol (GPI) anchor that attaches some membrane proteins to the lipid bilayer of the cell membrane. The phosphatidylinositol moiety is linked via the C-6 hydroxyl residue of inositol to a carbohydrate chain which is itself linked to the protein via an ethanolamine phosphate moiety, its amino group forming an amide linkage with the C…	36	27	0.75	intel_def	GPI anchor biosynthesis
GO:0006531	The chemical reactions and physical changes involving aspartate, the anion derived from aspartic acid, 2-aminobutanedioic acid.	12	9	0.75	intel_def	aspartate metabolism
GO:0006570	The chemical reactions and physical changes involving tyrosine, an aromatic amino acid, 2-amino-3-(4-hydroxyphenyl)propanoic acid.	16	12	0.75	intel_def	tyrosine metabolism
GO:0006684	The chemical reactions and physical changes involving sphingomyelin, N-acyl-4-sphingenyl-1-O-phosphorylcholine, any of a class of phospholipids in which the amino group of sphingosine is in amide linkage with one of several fatty acids, while the terminal hydroxyl group of sphingosine is esterified to phosphorylcholine.	28	21	0.75	intel_def	sphingomyelin metabolism
GO:0006700	The formation from simpler components of C21-steroid hormones, steroid compounds containing 21 carbons which function as hormones.	12	9	0.75	intel_def	C21-steroid hormone biosynthesis
GO:0006754	The formation from simpler components of ATP, adenosine 5'-triphosphate, a universally important coenzyme and enzyme regulator.	12	9	0.75	intel_def	ATP biosynthesis
GO:0006756	The process of introducing a phosphoric group into AMP, adenosine monophosphate, to produce ADP. Addition of two phosphoric groups produces ATP.	12	9	0.75	intel_def	AMP phosphorylation
GO:0006784	The formation from simpler components of heme a, a derivative of heme found in cytochrome aa3.	8	6	0.75	intel_def	haem a biosynthesis
GO:0006784	The formation from simpler components of heme a, a derivative of heme found in cytochrome aa3.	8	6	0.75	intel_def	heme a biosynthesis
GO:0006798	The breakdown into simpler components of a polyphosphate, the anion or salt of polyphosphoric acid.	8	6	0.75	intel_def	polyphosphate catabolism
GO:0006799	The formation from simpler components of a polyphosphate, the anion or salt of polyphosphoric acid.	8	6	0.75	intel_def	polyphosphate biosynthesis
GO:0006893	The directed movement of substances from the Golgi to the plasma membrane in transport vesicles that move from the trans-Golgi network to the plasma membrane, where they fuse and release their contents by exocytosis.	16	12	0.75	intel_def	Golgi to plasma membrane transport
GO:0007006	The assembly and arrangement of the mitochondrial membrane, the lipid bilayer surrounding a mitochondrion.	8	6	0.75	intel_def	mitochondrial membrane organization and biogenesis
GO:0007010	The assembly and arrangement of cytoskeletal structures.	4	3	0.75	intel_def	cytoskeleton organization and biogenesis
GO:0007020	The 'de novo' formation of a microtubule, in which tubulin heterodimers form metastable oligomeric aggregates, some of which go on to support formation of a complete microtubule. Microtubule nucleation usually occurs from a specific site within a cell.	20	15	0.75	intel_def	microtubule nucleation
GO:0007030	The assembly and arrangement of the Golgi apparatus.	4	3	0.75	intel_def	Golgi organization and biogenesis
GO:0007132	Metaphase of meiosis I; analogous to mitotic metaphase.	4	3	0.75	intel_def	meiotic metaphase I
GO:0007133	Anaphase of meiosis I; analogous to mitotic anaphase.	4	3	0.75	intel_def	meiotic anaphase I
GO:0007134	Telophase of meiosis I; analogous to mitotic telophase.	4	3	0.75	intel_def	meiotic telophase I
GO:0007194	Any process that stops, prevents or reduces the rate of adenylate cyclase activity.	8	6	0.75	intel_def	negative regulation of adenylate cyclase activity
GO:0007202	A signaling pathway that leads to the upregulation of phospholipase C activity in response to the signal.	8	6	0.75	intel_def	phospholipase C activation
GO:0007575	OBSOLETE. The process of nucleolar expansion.	4	3	0.75	intel_def	nucleolar size increase
GO:0008025	OBSOLETE. The diazepam binding inhibitor is a 10kDa 86-residue polypeptide that acts as an endogenous ligand for a mitochondrial receptor (formerly regarded as a peripheral benzodiazepine binding site) in steroidogenic cells and regulates stimulation of steroidogenesis by tropic hormones. It also binds to the GABA-A receptor and modulates glucose-dependent insulin secretion and synthesis of acyl-…	40	30	0.75	intel_def	DBI
GO:0008025	OBSOLETE. The diazepam binding inhibitor is a 10kDa 86-residue polypeptide that acts as an endogenous ligand for a mitochondrial receptor (formerly regarded as a peripheral benzodiazepine binding site) in steroidogenic cells and regulates stimulation of steroidogenesis by tropic hormones. It also binds to the GABA-A receptor and modulates glucose-dependent insulin secretion and synthesis of acyl-…	40	30	0.75	intel_def	diazepam binding inhibitor activity
GO:0008025	OBSOLETE. The diazepam binding inhibitor is a 10kDa 86-residue polypeptide that acts as an endogenous ligand for a mitochondrial receptor (formerly regarded as a peripheral benzodiazepine binding site) in steroidogenic cells and regulates stimulation of steroidogenesis by tropic hormones. It also binds to the GABA-A receptor and modulates glucose-dependent insulin secretion and synthesis of acyl-…	40	30	0.75	intel_def	diazepam-binding inhibitor activity
GO:0008071	Polarization of the follicle cells along the dorsal-ventral axis by a gene product encoded by somatic cells. As in, but not restricted to, the true insects (Insecta, ncbi_taxonomy_id:50557).	20	15	0.75	intel_def	maternal determination of dorsal ventral axis follicular epithelium soma encoded
GO:0008081	Catalysis of the hydrolysis of a phosphodiester to give a phosphomonoester and a free hydroxyl group.	8	6	0.75	intel_def	phosphodiesterase
GO:0008081	Catalysis of the hydrolysis of a phosphodiester to give a phosphomonoester and a free hydroxyl group.	8	6	0.75	intel_def	phosphoric diester hydrolase activity
GO:0008145	Interacting selectively with phenylalkylamine or any of its derivatives.	4	3	0.75	intel_def	phenylalkylamine binding
GO:0008174	Catalysis of the transfer of a methyl group from S-adenosyl-L-methionine to a nucleoside residue in an mRNA molecule.	12	9	0.75	intel_def	mRNA methyltransferase activity
GO:0008208	The breakdown into simpler components of C21-steroid hormones, steroid compounds containing 21 carbons which function as hormones.	12	9	0.75	intel_def	C21-steroid hormone catabolism
GO:0008241	Catalysis of the release of C-terminal dipeptides from a polypeptide chain.	8	6	0.75	intel_def	peptidyl-dipeptidase activity
GO:0008242	Catalysis of the removal of terminal peptide residues that are substituted, cyclized or linked by isopeptide bonds (peptide linkages other than those of a-carboxyl to a-amino groups).	16	12	0.75	intel_def	omega peptidase activity
GO:0008246	OBSOLETE. Works in conjunction with acyl-CoA dehydrogenase to catalyze the oxidation of CoA and reduce ubiquinone. Part of the mitochondrial electron transport system.	16	12	0.75	intel_def	electron transfer flavoprotein
GO:0008246	OBSOLETE. Works in conjunction with acyl-CoA dehydrogenase to catalyze the oxidation of CoA and reduce ubiquinone. Part of the mitochondrial electron transport system.	16	12	0.75	intel_def	ETF
GO:0008274	A multiprotein complex composed of gamma-tubulin other non-tubulin proteins that forms a flexible open ring structure thought to be the unit of nucleation at the minus end of a microtubule.	20	15	0.75	intel_def	gamma-tubulin ring complex
GO:0008274	A multiprotein complex composed of gamma-tubulin other non-tubulin proteins that forms a flexible open ring structure thought to be the unit of nucleation at the minus end of a microtubule.	20	15	0.75	intel_def	gammaTuRC
GO:0008294	Catalysis of the reaction: ATP = 3',5'-cyclic AMP + diphosphate.	8	6	0.75	intel_def	calcium calmodulin-responsive adenylate cyclase activity
GO:0008310	Catalysis of the sequential cleavage of mononucleotides from a free 3' terminus of a single-stranded DNA molecule.	12	9	0.75	intel_def	single-stranded DNA specific 3'-5' exodeoxyribonuclease activity
GO:0008311	Catalysis of the sequential cleavage of mononucleotides from a free 3' terminus of a double-stranded DNA molecule.	12	9	0.75	intel_def	double-stranded DNA specific 3'-5' exodeoxyribonuclease activity
GO:0008343	Feeding behavior (GO:0007631) in a fully developed and mature organism.	8	6	0.75	intel_def	adult feeding behavior
GO:0008382	Catalysis of the reaction: 2 peroxide radical + 2 H+ = O2 + H2O2.	8	6	0.75	intel_def	iron superoxide dismutase activity
GO:0008382	Catalysis of the reaction: 2 peroxide radical + 2 H+ = O2 + H2O2.	8	6	0.75	intel_def	iron superoxide oxidoreductase
GO:0008383	Catalysis of the reaction: 2 peroxide radical + 2 H+ = O2 + H2O2.	8	6	0.75	intel_def	manganese superoxide dismutase activity
GO:0008383	Catalysis of the reaction: 2 peroxide radical + 2 H+ = O2 + H2O2.	8	6	0.75	intel_def	manganese superoxide oxidoreductase
GO:0008415	Catalysis of the reactions of the type: acyl-carrier + reactant = acyl-reactant + carrier.	8	6	0.75	intel_def	acyltransferase activity
GO:0008422	Catalysis of the hydrolysis of terminal, non-reducing beta-D-glucose residues with release of beta-D-glucose.	12	9	0.75	intel_def	beta-glucosidase activity
GO:0008430	Interacting selectively with selenium (Se).	4	3	0.75	intel_def	selenium binding
GO:0008438	OBSOLETE. Catalysis of the reaction: diphosphate + a purine nucleoside = phosphate + a purine mononucleotide.	8	6	0.75	intel_def	1-phosphatidylinositol-5-phosphate kinase
GO:0008441	Catalysis of the reaction: adenosine 3',5'-bisphosphate + H2O = adenosine 5'-phosphate + phosphate.	8	6	0.75	intel_def	5' bisphosphate nucleotidase activity
GO:0008441	Catalysis of the reaction: adenosine 3',5'-bisphosphate + H2O = adenosine 5'-phosphate + phosphate.	8	6	0.75	intel_def	5'-bisphosphate nucleotidase activity
GO:0008502	Combining with melatonin, N-acetyl-5-methoxytryptamine, to initiate a change in cell activity. Melatonin is a neuroendocrine substance that stimulates the aggregation of melanosomes in melanophores, thus lightening the skin.	20	15	0.75	intel_def	melatonin receptor activity
GO:0008507	Catalysis of the reaction: iodide(out) + Na+(out) = iodide(in) + Na+(in).	4	3	0.75	intel_def	sodium iodide symporter
GO:0008507	Catalysis of the reaction: iodide(out) + Na+(out) = iodide(in) + Na+(in).	4	3	0.75	intel_def	sodium :iodide symporter activity
GO:0008523	Catalysis of the reaction: multivitamin(out) + Na+(out) = multivitamin(in) + Na+(in). Multivitamins include pantothenate, biotin and lipoate.	8	6	0.75	intel_def	sodium-dependent multivitamin transporter activity
GO:0008546	Physical interaction between microtubules and chromatin via DNA binding proteins.	8	6	0.75	intel_def	microtubule chromatin interaction
GO:0008588	The release of NF-kappaB from specific molecules in the cytoplasm to which it is was bound, thereby allowing its translocation into the nucleus.	12	9	0.75	intel_def	activation of NF-kappa B
GO:0008588	The release of NF-kappaB from specific molecules in the cytoplasm to which it is was bound, thereby allowing its translocation into the nucleus.	12	9	0.75	intel_def	release of cytoplasmic sequestered NF-kappaB
GO:0008649	Catalysis of the transfer of a methyl group from S-adenosyl-L-methionine to a nucleoside residue in an rRNA molecule.	12	9	0.75	intel_def	rRNA methyltransferase activity
GO:0008901	Catalysis of the reaction: 2 reduced ferredoxin + 2 H+ = 2 oxidized ferredoxin + H2.	8	6	0.75	intel_def	hydrogenase activity
GO:0008901	Catalysis of the reaction: 2 reduced ferredoxin + 2 H+ = 2 oxidized ferredoxin + H2.	8	6	0.75	intel_def	ferredoxin hydrogenase activity
GO:0008907	Catalysis of the integration of lambdoid phage DNA during establishment, probably by forming a transient DNA-protein link.	12	9	0.75	intel_def	integrase activity
GO:0008940	Catalysis of the reaction: NO2(-) (nitrite) + acceptor = NO3(-) (nitrate) + reduced acceptor.	8	6	0.75	intel_def	nitrate reductase activity
GO:0008984	Catalysis of the reaction: protein L-glutamate O(5)-methyl ester + H2O = protein L-glutamate + methanol.	12	9	0.75	intel_def	protein-glutamate methylesterase activity
GO:0009018	Catalysis of the reaction: sucrose + phosphate = D-fructose + alpha-D-glucose 1-phosphate.	12	9	0.75	intel_def	sucrose phosphorylase activity
GO:0009032	Catalysis of the reaction: thymidine + phosphate = thymine + 2-deoxy-D-ribose 1-phosphate.	12	9	0.75	intel_def	thymidine phosphorylase activity
GO:0009035	Catalysis of the endonucleolytic cleavage of DNA to give random double-stranded fragments with terminal 5'-phosphate; ATP is simultaneously hydrolyzed.	16	12	0.75	intel_def	type 1 site-specific deoxyribonuclease activity
GO:0009035	Catalysis of the endonucleolytic cleavage of DNA to give random double-stranded fragments with terminal 5'-phosphate; ATP is simultaneously hydrolyzed.	16	12	0.75	intel_def	type I site-specific deoxyribonuclease activity
GO:0009070	The formation from simpler components of amino acids of the serine family, comprising cysteine, glycine, homoserine, selenocysteine and serine.	12	9	0.75	intel_def	serine family amino acid biosynthesis
GO:0009071	The breakdown into simpler components of amino acids of the serine family, comprising cysteine, glycine, homoserine, selenocysteine and serine.	12	9	0.75	intel_def	serine family amino acid catabolism
GO:0009095	The pathway of phenylalanine and tyrosine biosynthesis from chorismate, utilizing prephenate as an intermediate.	8	6	0.75	intel_def	aromatic amino acid family biosynthesis prephenate pathway
GO:0009124	The formation from simpler components of a nucleoside monophosphate, a glycosamine consisting of a base linked to a deoxyribose or ribose sugar esterified with phosphate on its glycose moiety.	16	12	0.75	intel_def	nucleoside monophosphate biosynthesis
GO:0009125	The breakdown into simpler components of a nucleoside monophosphate, a glycosamine consisting of a base linked to a deoxyribose or ribose sugar esterified with phosphate on its glycose moiety.	16	12	0.75	intel_def	nucleoside monophosphate catabolism
GO:0009136	The formation from simpler components of purine nucleoside diphosphate, a glycosamine consisting of a purine base linked to a ribose or deoxyribose sugar esterified with diphosphate on its glycose moiety.	16	12	0.75	intel_def	purine nucleoside diphosphate biosynthesis
GO:0009137	The breakdown into simpler components of purine nucleoside diphosphate, a glycosamine consisting of a purine base linked to a ribose or deoxyribose sugar esterified with diphosphate on its glycose moiety.	16	12	0.75	intel_def	purine nucleoside diphosphate catabolism
GO:0009139	The formation from simpler components of pyrimidine nucleoside diphosphate, a glycosamine consisting of a pyrimidine base linked to a ribose or deoxyribose sugar esterified with diphosphate on its glycose moiety.	16	12	0.75	intel_def	pyrimidine nucleoside diphosphate biosynthesis
GO:0009140	The breakdown into simpler components of pyrimidine nucleoside diphosphate, a glycosamine consisting of a pyrimidine base linked to a ribose or deoxyribose sugar esterified with diphosphate on its glycose moiety.	16	12	0.75	intel_def	pyrimidine nucleoside diphosphate catabolism
GO:0009145	The formation from simpler components of purine nucleoside triphosphate, a glycosamine consisting of a purine base linked to a ribose or deoxyribose sugar esterified with triphosphate on its glycose moiety.	16	12	0.75	intel_def	purine nucleoside triphosphate biosynthesis
GO:0009146	The breakdown into simpler components of purine nucleoside triphosphate, a glycosamine consisting of a purine base linked to a ribose or deoxyribose sugar esterified with triphosphate on its glycose moiety.	16	12	0.75	intel_def	purine nucleoside triphosphate catabolism
GO:0009148	The formation from simpler components of pyrimidine nucleoside triphosphate, a glycosamine consisting of a pyrimidine base linked to a ribose or deoxyribose sugar esterified with triphosphate on its glycose moiety.	16	12	0.75	intel_def	pyrimidine nucleoside triphosphate biosynthesis
GO:0009149	The breakdown into simpler components of pyrimidine nucleoside triphosphate, a glycosamine consisting of a pyrimidine base linked to a ribose or deoxyribose sugar esterified with triphosphate on its glycose moiety.	16	12	0.75	intel_def	pyrimidine nucleoside triphosphate catabolism
GO:0009185	The chemical reactions and physical changes involving a ribonucleoside diphosphate, a glycosamine consisting of a base linked to a ribose sugar esterified with diphosphate on its glycose moiety.	16	12	0.75	intel_def	ribonucleoside diphosphate metabolism
GO:0009186	The chemical reactions and physical changes involving a deoxyribonucleoside diphosphate, a glycosamine consisting of a base linked to a deoxyribose sugar esterified with diphosphate on its glycose moiety.	16	12	0.75	intel_def	deoxyribonucleoside diphosphate metabolism
GO:0009198	The breakdown into simpler components of pyrimidine nucleoside diphosphate, a glycosamine consisting of a pyrimidine base linked to a ribose or deoxyribose sugar esterified with diphosphate on its glycose moiety.	16	12	0.75	intel_def	pyrimidine deoxyribonucleoside diphosphate catabolism
GO:0009199	The chemical reactions and physical changes involving a ribonucleoside triphosphate, a glycosamine consisting of a base linked to a ribose sugar esterified with triphosphate on its glycose moiety.	16	12	0.75	intel_def	ribonucleoside triphosphate metabolism
GO:0009200	The chemical reactions and physical changes involving a deoxyribonucleoside triphosphate, a glycosamine consisting of a base linked to a deoxyribose sugar esterified with triphosphate on its glycose moiety.	16	12	0.75	intel_def	deoxyribonucleoside triphosphate metabolism
GO:0009242	The formation from simpler components of colanic acid, a capsular bacterial polysaccharide.	8	6	0.75	intel_def	colanic acid biosynthesis
GO:0009242	The formation from simpler components of colanic acid, a capsular bacterial polysaccharide.	8	6	0.75	intel_def	M antigen biosynthesis
GO:0009250	The formation from simpler components of glucans, polysaccharides consisting only of glucose residues.	8	6	0.75	intel_def	glucan biosynthesis
GO:0009251	The breakdown into simpler components of glucans, polysaccharides consisting only of glucose residues.	8	6	0.75	intel_def	glucan catabolism
GO:0009317	A enzyme complex which, in E. coli, is heterohexameric and composed of biotin carbonyl carrier protein, biotin carboxylase and the acetate CoA-transferase complex. Catalyses the first step in long-chain fatty acid biosynthesis.	24	18	0.75	intel_def	acetyl-CoA carboxylase complex
GO:0009432	An error-prone process for repairing damaged microbial DNA.	8	6	0.75	intel_def	SOS response
GO:0009435	The formation from simpler components of nicotinamide adenine dinucleotide (NAD), a coenzyme present in most living cells and derived from the B vitamin nicotinic acid.	16	12	0.75	intel_def	nicotinamide adenine dinucleotide biosynthesis
GO:0009435	The formation from simpler components of nicotinamide adenine dinucleotide (NAD), a coenzyme present in most living cells and derived from the B vitamin nicotinic acid.	16	12	0.75	intel_def	NAD biosynthesis
GO:0009437	The chemical reactions and physical changes involving carnitine (hydroxy-trimethyl aminobutyric acid), a compound that participates in the transfer of acyl groups across the inner mitochondrial membrane.	20	15	0.75	intel_def	vitamin Bt metabolism
GO:0009437	The chemical reactions and physical changes involving carnitine (hydroxy-trimethyl aminobutyric acid), a compound that participates in the transfer of acyl groups across the inner mitochondrial membrane.	20	15	0.75	intel_def	carnitine metabolism
GO:0009488	OBSOLETE. A copper-containing protein that acts as an electron carrier between methylamine dehydrogenase and cytochrome c.	12	9	0.75	intel_def	amicyanin
GO:0009515	Appressed thylakoid membranes that are part of a granum (stacked regions). A characteristic of these appressed regions is the preferential localization of photosystem II.	12	9	0.75	intel_def	granal stacked thylakoid
GO:0009523	An integral membrane complex containing the P680 reaction center. In the light, PSII functions as a water-plastoquinone oxidoreductase, transferring electrons from water to plastoquinone.	16	12	0.75	intel_def	photosystem II
GO:0009674	Catalysis of the reaction: K+(out) + Na+(out) = K+(in) + Na+(in).	4	3	0.75	intel_def	high affinity potassium transporter
GO:0009674	Catalysis of the reaction: K+(out) + Na+(out) = K+(in) + Na+(in).	4	3	0.75	intel_def	potassium :sodium symporter activity
GO:0009797	The separation of a multi-nucleate cell into individual cells each surrounded by a plasma membrane and a complete or rudimentary cell wall. As in, but not restricted to, the flowering plants (Magnoliophyta, ncbi_taxonomy_id:3398).	20	15	0.75	intel_def	cellularization
GO:0009804	The chemical reactions and physical changes involving coumarins, compounds derived from the phenylacrylic skeleton of cinnamic acids.	12	9	0.75	intel_def	coumarin metabolism
GO:0009834	The formation from simpler components of inextensible cell walls that are formed between the plasma membrane and primary cell wall after cell expansion is complete. As in, but not restricted to, the flowering plants (Magnoliophyta, ncbi_taxonomy_id:3398).	20	15	0.75	intel_def	secondary cell wall biosynthesis
GO:0009839	OBSOLETE. The portion of the SCF ubiquitin ligase complex that contains sites required for recognition (and recruitment) of the substrate to the complex.	12	9	0.75	intel_def	SCF complex substrate recognition subunit
GO:0009963	Any process that activates or increases the rate of the formation of flavonoids from simpler components.	8	6	0.75	intel_def	positive regulation of flavonoid biosynthesis
GO:0010021	The formation from simpler components of amylopectin, the (1,4) linked alpha glucose units with alpha-(1,6) linkages.	12	9	0.75	intel_def	amylopectin biosynthesis
GO:0010140	OBSOLETE. The pathway by which adenine, hypoxanthine and their nucleosides from purine nucleotides breakdown are converted back to purine nucleotides. The salvage pathway is important where there is no de-novo purine nucleotide biosynthesis.	16	12	0.75	intel_def	adenine hypoxanthine and their nucleoside salvage
GO:0010146	The formation from simpler components of fructan a polysaccharide consisting of fructose residues.	8	6	0.75	intel_def	fructan biosynthesis
GO:0010147	The breakdown into simpler components of fructan, a polysaccharide consisting of fructose residues.	8	6	0.75	intel_def	fructan catabolism
GO:0010161	A pathway of signal transduction initiated upon sensing of red light by photoreceptor molecule at 660 nm.	12	9	0.75	intel_def	red light signalling pathway
GO:0010161	A pathway of signal transduction initiated upon sensing of red light by photoreceptor molecule at 660 nm.	12	9	0.75	intel_def	red light signaling pathway
GO:0010180	Interacting selectively with the enzyme thioglucosidase.	4	3	0.75	intel_def	myrosinase binding activity
GO:0010180	Interacting selectively with the enzyme thioglucosidase.	4	3	0.75	intel_def	thioglucosidase binding activity
GO:0010181	Interacting selectively with FMN, flavin mononucleotide, the coenzyme or the prosthetic group of various flavoprotein oxidoreductase enzymes.	12	9	0.75	intel_def	flavin mononucleotide binding
GO:0010181	Interacting selectively with FMN, flavin mononucleotide, the coenzyme or the prosthetic group of various flavoprotein oxidoreductase enzymes.	12	9	0.75	intel_def	FMN binding
GO:0010189	The formation from simpler components of any of the forms of vitamin E(alpha-tocopherol), a fet-soluble vitamin considered to act primarily as an antioxidant.	16	12	0.75	intel_def	vitamin E biosynthesis
GO:0010189	The formation from simpler components of any of the forms of vitamin E(alpha-tocopherol), a fet-soluble vitamin considered to act primarily as an antioxidant.	16	12	0.75	intel_def	alpha-tocopherol biosynthesis
GO:0012511	A subcellular organelle of plant cells surrounded by 'half-unit' or a monolayer membrane instead of the more usual bilayer. A droplet of triacylglycerol surrounded by a monolayer of phospholipids, interacting with the triacylglycerols and the hydrophilic head groups facing the cytosol, and containing major protein components called oleosins. As in, but not restricted to, green plants and algae (V…	36	27	0.75	intel_def	oleosome
GO:0012511	A subcellular organelle of plant cells surrounded by 'half-unit' or a monolayer membrane instead of the more usual bilayer. A droplet of triacylglycerol surrounded by a monolayer of phospholipids, interacting with the triacylglycerols and the hydrophilic head groups facing the cytosol, and containing major protein components called oleosins. As in, but not restricted to, green plants and algae (V…	36	27	0.75	intel_def	spherosome
GO:0012511	A subcellular organelle of plant cells surrounded by 'half-unit' or a monolayer membrane instead of the more usual bilayer. A droplet of triacylglycerol surrounded by a monolayer of phospholipids, interacting with the triacylglycerols and the hydrophilic head groups facing the cytosol, and containing major protein components called oleosins. As in, but not restricted to, green plants and algae (V…	36	27	0.75	intel_def	lipid storage body
GO:0012511	A subcellular organelle of plant cells surrounded by 'half-unit' or a monolayer membrane instead of the more usual bilayer. A droplet of triacylglycerol surrounded by a monolayer of phospholipids, interacting with the triacylglycerols and the hydrophilic head groups facing the cytosol, and containing major protein components called oleosins. As in, but not restricted to, green plants and algae (V…	36	27	0.75	intel_def	oil body
GO:0015008	An enzyme complex that contains cytochrome b/b6 and cytochrome c1. Found in eukaryotes.	8	6	0.75	intel_def	ubiquinol-cytochrome-c reductase complex
GO:0015092	Catalysis of the import of Fe(III).	4	3	0.75	intel_def	high affinity ferric uptake transporter activity
GO:0015129	Enables the directed movement of lactate into, out of, within or between cells. Lactate is 2-hydroxypropanoate, CH3-CHOH-COOH; L(+)-lactate is formed by anaerobic glycolysis in animal tissues, and DL-lactate is found in sour milk, molasses and certain fruit juices.	28	21	0.75	intel_def	lactate transporter activity
GO:0015166	Enables the directed movement of polyols, polyhydric alcohols, into, out of, within or between cells.	8	6	0.75	intel_def	polyol transporter activity
GO:0015182	Enables the directed movement of L-asparagine, alpha-aminosuccinamic acid, into, out of, within or between cells.	12	9	0.75	intel_def	L-asparagine transporter activity
GO:0015199	Enables the directed movement of betaine, the N-trimethyl derivative of an amino acid, into, out of, within or between cells.	12	9	0.75	intel_def	betaine transporter activity
GO:0015213	Enables the directed movement of uridine, uracil riboside, into, out of, within or between cells.	8	6	0.75	intel_def	uridine transporter activity
GO:0015217	Enables the directed movement of ADP, adenosine diphosphate, into, out of, within or between cells.	8	6	0.75	intel_def	ADP transporter activity
GO:0015288	Allows the energy independent passage of small (less than 1000 Da) solutes across a membrane. The transmembrane portions of porins consist exclusively of beta-strands which form a beta-barrel. They are found in the outer membranes of Gram-negative bacteria, mitochondria, plastids and possibly acid-fast Gram-positive bacteria.	36	27	0.75	intel_def	porin activity
GO:0015306	Catalysis of the reaction: sialate(out) + cation(out) = sialate(in) + cation(in).	4	3	0.75	intel_def	sialate transporter activity
GO:0015308	Catalysis of the reaction: H+(out) + amiloride(in) = H+(in) + amiloride(out).	4	3	0.75	intel_def	amiloride :proton antiporter
GO:0015308	Catalysis of the reaction: H+(out) + amiloride(in) = H+(in) + amiloride(out).	4	3	0.75	intel_def	amiloride :hydrogen antiporter activity
GO:0015309	Catalysis of the reaction: H+(out) + cycloheximide(in) = H+(in) + cycloheximide(out).	4	3	0.75	intel_def	cycloheximide :hydrogen antiporter activity
GO:0015309	Catalysis of the reaction: H+(out) + cycloheximide(in) = H+(in) + cycloheximide(out).	4	3	0.75	intel_def	cycloheximide :proton antiporter
GO:0015310	Catalysis of the reaction: H+(out) + benomyl(in) = H+(in) + benomyl(out).	4	3	0.75	intel_def	benomyl :hydrogen antiporter activity
GO:0015310	Catalysis of the reaction: H+(out) + benomyl(in) = H+(in) + benomyl(out).	4	3	0.75	intel_def	benomyl :proton antiporter
GO:0015312	Catalysis of the reaction: H+(out) + polyamine(in) = H+(in) + polyamine(out).	4	3	0.75	intel_def	polyamine :proton antiporter
GO:0015312	Catalysis of the reaction: H+(out) + polyamine(in) = H+(in) + polyamine(out).	4	3	0.75	intel_def	polyamine :hydrogen antiporter activity
GO:0015313	Catalysis of the reaction: H+(out) + fluconazole(in) = H+(in) + fluconazole(out).	4	3	0.75	intel_def	fluconazole :proton antiporter
GO:0015313	Catalysis of the reaction: H+(out) + fluconazole(in) = H+(in) + fluconazole(out).	4	3	0.75	intel_def	fluconazole :hydrogen antiporter activity
GO:0015314	Catalysis of the reaction: H+(out) + aminotriazole(in) = H+(in) + aminotriazole(out).	4	3	0.75	intel_def	aminotriazole :proton antiporter
GO:0015314	Catalysis of the reaction: H+(out) + aminotriazole(in) = H+(in) + aminotriazole(out).	4	3	0.75	intel_def	aminotriazole :hydrogen antiporter activity
GO:0015339	OBSOLETE. Catalysis of the reaction: (Zn2+ or Co2+)(out) = (Zn2+ or Co2+)(in). The activity is driven by proton motive force, possibly by proton symport.	12	9	0.75	intel_def	cobalt zinc uptake permease activity
GO:0015340	OBSOLETE. Catalysis of the reaction: (Zn2+ or Cd2+)(out) = (Zn2+ or Cd2+)(in). The activity is driven by proton motive force, possibly by proton symport.	12	9	0.75	intel_def	zinc cadmium uptake permease activity
GO:0015361	Catalysis of the reaction: dicarboxylate(out) + Na+(out) = dicarboxylate(in) + Na+(in).	4	3	0.75	intel_def	low affinity sodium :dicarboxylate symporter activity
GO:0015361	Catalysis of the reaction: dicarboxylate(out) + Na+(out) = dicarboxylate(in) + Na+(in).	4	3	0.75	intel_def	low affinity sodium :dicarboxylate cotransporter activity
GO:0015362	Catalysis of the reaction: dicarboxylate(out) + Na+(out) = dicarboxylate(in) + Na+(in).	4	3	0.75	intel_def	high affinity sodium :dicarboxylate symporter activity
GO:0015362	Catalysis of the reaction: dicarboxylate(out) + Na+(out) = dicarboxylate(in) + Na+(in).	4	3	0.75	intel_def	high affinity sodium :dicarboxylate cotransporter activity
GO:0015366	Catalysis of the reaction: malate(out) + H+(out) = malate(in) + H+(in).	4	3	0.75	intel_def	malate :proton symporter
GO:0015366	Catalysis of the reaction: malate(out) + H+(out) = malate(in) + H+(in).	4	3	0.75	intel_def	malate :hydrogen symporter activity
GO:0015368	Catalysis of the reaction: Ca2+(in) + cation(out) = Ca2+(out) + cation(in).	4	3	0.75	intel_def	calcium :cation antiporter activity
GO:0015369	Catalysis of the reaction: Ca2+(in) + H+(out) = Ca2+(out) + H+(in).	4	3	0.75	intel_def	calcium :hydrogen antiporter activity
GO:0015369	Catalysis of the reaction: Ca2+(in) + H+(out) = Ca2+(out) + H+(in).	4	3	0.75	intel_def	calcium :proton antiporter
GO:0015370	Catalysis of the reaction: solute(out) + Na+(out) = solute(in) + Na+(in).	4	3	0.75	intel_def	solute :sodium symporter activity
GO:0015375	Catalysis of the reaction: glycine(out) + Na+(out) = glycine(in) + Na+(in).	4	3	0.75	intel_def	glycine :sodium symporter activity
GO:0015378	Catalysis of the reaction: Na+(out) + Cl-(out) = Na+(in) + Cl-(in).	4	3	0.75	intel_def	sodium :chloride symporter activity
GO:0015382	Catalysis of the reaction: sulfate(out) + Na+(out) = sulfate(in) + Na+(in).	4	3	0.75	intel_def	sodium :sulphate symporter activity
GO:0015382	Catalysis of the reaction: sulfate(out) + Na+(out) = sulfate(in) + Na+(in).	4	3	0.75	intel_def	sodium :sulfate symporter activity
GO:0015382	Catalysis of the reaction: sulfate(out) + Na+(out) = sulfate(in) + Na+(in).	4	3	0.75	intel_def	sodium :sulfate cotransporter activity
GO:0015385	Catalysis of the reaction: Na+(out) + H+(in) = Na+(in) + H+(out).	4	3	0.75	intel_def	pH-dependent sodium :proton antiporter
GO:0015385	Catalysis of the reaction: Na+(out) + H+(in) = Na+(in) + H+(out).	4	3	0.75	intel_def	pH-dependent sodium :hydrogen antiporter activity
GO:0015385	Catalysis of the reaction: Na+(out) + H+(in) = Na+(in) + H+(out).	4	3	0.75	intel_def	sodium :hydrogen antiporter activity
GO:0015385	Catalysis of the reaction: Na+(out) + H+(in) = Na+(in) + H+(out).	4	3	0.75	intel_def	sodium hydrogen antiporter
GO:0015385	Catalysis of the reaction: Na+(out) + H+(in) = Na+(in) + H+(out).	4	3	0.75	intel_def	sodium :proton antiporter
GO:0015401	Catalysis of the reaction: urea(out) + Na+(out) = urea(in) + Na+(in).	4	3	0.75	intel_def	urea active transporter activity
GO:0015455	Catalysis of the PEP-dependent, phosphoryl transfer-driven transport of substances across a membrane.	12	9	0.75	intel_def	group translocator activity
GO:0015465	OBSOLETE. An agent that can lyse cells.	4	3	0.75	intel_def	lysin activity
GO:0015498	Catalysis of the reaction: pantothenate(out) + Na+(out) = pantothenate(in) + Na+(in).	4	3	0.75	intel_def	pantothenate :sodium symporter activity
GO:0015501	Catalysis of the reaction: glutamate(out) + Na+(out) = glutamate(in) + Na+(in).	4	3	0.75	intel_def	glutamate :sodium symporter activity
GO:0015518	Catalysis of the reaction: arabinose(out) + H+(out) = arabinose(in) + H+(in).	4	3	0.75	intel_def	arabinose :hydrogen symporter activity
GO:0015518	Catalysis of the reaction: arabinose(out) + H+(out) = arabinose(in) + H+(in).	4	3	0.75	intel_def	arabinose :proton symporter
GO:0015523	Catalysis of the reaction: H+(out) + arabinose(in) = H+(in) + arabinose(out).	4	3	0.75	intel_def	arabinose efflux permease activity
GO:0015533	Catalysis of the reaction: shikimate(out) + H+(out) = shikimate(in) + H+(in).	4	3	0.75	intel_def	shikimate :hydrogen symporter activity
GO:0015533	Catalysis of the reaction: shikimate(out) + H+(out) = shikimate(in) + H+(in).	4	3	0.75	intel_def	shikimate :proton symporter
GO:0015535	Catalysis of the reaction: fucose(out) + H+(out) = fucose(in) + H+(in).	4	3	0.75	intel_def	fucose :proton symporter
GO:0015535	Catalysis of the reaction: fucose(out) + H+(out) = fucose(in) + H+(in).	4	3	0.75	intel_def	fucose :hydrogen symporter activity
GO:0015537	Catalysis of the reaction: xanthosine(out) + H+(out) = xanthosine(in) + H+(in).	4	3	0.75	intel_def	xanthosine permease activity
GO:0015538	Catalysis of the reaction: sialate(out) + H+(out) = sialate(in) + H+(in).	4	3	0.75	intel_def	sialic acid permease activity
GO:0015553	Enables the directed movement of xanthosine, xanthine riboside, into, out of, within or between cells.	8	6	0.75	intel_def	xanthosine transporter activity
GO:0015556	Enables the directed movement of C4-dicarboxylate into, out of, within or between cells.	8	6	0.75	intel_def	C4-dicarboxylate transporter activity
GO:0015561	Catalysis of the reaction: rhamnose(out) + H+(out) = rhamnose(in) + H+(in).	4	3	0.75	intel_def	rhamnose :proton symporter
GO:0015561	Catalysis of the reaction: rhamnose(out) + H+(out) = rhamnose(in) + H+(in).	4	3	0.75	intel_def	rhamnose :hydrogen symporter activity
GO:0015620	Enables the directed movement of ferric-enterobactin into, out of, within or between cells.	8	6	0.75	intel_def	ferric-enterobactin transporter activity
GO:0015622	Enables the directed movement of ferric-hydroxamate into, out of, within or between cells.	8	6	0.75	intel_def	ferric-hydroxamate transporter activity
GO:0015639	Catalysis of the reaction: Fe2+(out) + energy = Fe2+(in).	4	3	0.75	intel_def	ferrous iron uptake transporter activity
GO:0015654	Catalysis of the reaction: tellurite(out) + H+(out) = tellurite(in) + H+(in).	4	3	0.75	intel_def	tellurite-resistance uptake permease activity
GO:0015655	Catalysis of the reaction: alanine(out) + Na+(out) = alanine(in) + Na+(in).	4	3	0.75	intel_def	alanine :sodium symporter activity
GO:0015716	The directed movement of phosphonates into, out of, within or between cells. A phosphonate is any salt, anion, or ester of phosphonic acid (HPO(OH)2).	12	9	0.75	intel_def	phosphonate transport
GO:0015821	The directed movement of L-methionine, the levorotatory isomer of 2-amino-4-(methylthio)butanoic acid, into, out of, within or between cells.	16	12	0.75	intel_def	L-methionine transport
GO:0015853	The directed movement of adenine, 6-aminopurine, into, out of, within or between cells.	8	6	0.75	intel_def	adenine transport
GO:0015869	The directed movement of DNA-protein complexes into, out of, within or between cells.	8	6	0.75	intel_def	DNA-protein complex transport
GO:0015880	The directed movement of coenzyme A into, out of, within or between cells. Coenzyme A, 3'-phosphoadenosine-(5')diphospho(4')pantatheine, is an acyl carrier in many acylation and acyl-transfer reactions in which the intermediate is a thiol ester.	20	15	0.75	intel_def	coenzyme A transport
GO:0015927	Catalysis of the hydrolysis of trehalose or a trehalose derivative.	4	3	0.75	intel_def	trehalase activity
GO:0015934	The larger of the two subunits of a ribosome. Two sites on the ribosomal large subunit are involved in translation, namely the aminoacyl site (A site) and peptidyl site (P site).	12	9	0.75	intel_def	large ribosomal subunit
GO:0015936	The chemical reactions and physical changes involving coenzyme A, 3'-phosphoadenosine-(5')diphospho(4')pantatheine, an acyl carrier in many acylation and acyl-transfer reactions in which the intermediate is a thiol ester.	20	15	0.75	intel_def	coenzyme A metabolism
GO:0015948	The formation from simpler components of methane, a colorless, odorless, flammable gas with the formula CH4. It is the simplest of the alkanes.	12	9	0.75	intel_def	methanogenesis
GO:0015948	The formation from simpler components of methane, a colorless, odorless, flammable gas with the formula CH4. It is the simplest of the alkanes.	12	9	0.75	intel_def	methane biosynthesis
GO:0015963	The formation from simpler components of diadenosine triphosphate, a derivative of the nucleoside adenosine with three phosphate groups attached.	12	9	0.75	intel_def	diadenosine triphosphate biosynthesis
GO:0015964	The breakdown into simpler components of diadenosine triphosphate, a derivative of the nucleoside adenosine with three phosphate groups attached.	12	9	0.75	intel_def	diadenosine triphosphate catabolism
GO:0015966	The formation from simpler components of diadenosine tetraphosphate, a derivative of the nucleoside adenosine with four phosphate groups attached.	12	9	0.75	intel_def	diadenosine tetraphosphate biosynthesis
GO:0015967	The breakdown into simpler components of diadenosine tetraphosphate, a derivative of the nucleoside adenosine with four phosphate groups attached.	12	9	0.75	intel_def	diadenosine tetraphosphate catabolism
GO:0016039	The reception of a (UV light) photon by a cell, UV light being defined as having a wavelength within the range 13.6-400 nm.	12	9	0.75	intel_def	absorption of UV light
GO:0016123	The formation from simpler components of xanthophylls, oxygen-containing carotenoids.	8	6	0.75	intel_def	xanthophyll biosynthesis
GO:0016124	The breakdown into simpler components of xanthophylls, oxygen-containing carotenoids.	8	6	0.75	intel_def	xanthophyll catabolism
GO:0016143	The chemical reactions and physical changes involving S-glycosides, any compound in which a glycosyl group has been substituted into a thiol group.	12	9	0.75	intel_def	thioglycoside metabolism
GO:0016143	The chemical reactions and physical changes involving S-glycosides, any compound in which a glycosyl group has been substituted into a thiol group.	12	9	0.75	intel_def	S-glycoside metabolism
GO:0016160	Catalysis of the hydrolysis of amylose or an amylose derivative.	4	3	0.75	intel_def	amylase activity
GO:0016187	Internalization of the contents of a synaptic vesicle into the postsynaptic membrane following endocytosis.	8	6	0.75	intel_def	synaptic vesicle internalization
GO:0016246	The process by which double-stranded RNAs silence cognate genes.	8	6	0.75	intel_def	RNAi
GO:0016246	The process by which double-stranded RNAs silence cognate genes.	8	6	0.75	intel_def	RNA interference
GO:0016423	Catalysis of the transfer of a methyl group from S-adenosyl-L-methionine to a guanine residue in a tRNA molecule.	12	9	0.75	intel_def	tRNA methyltransferase activity
GO:0016424	Catalysis of the transfer of a methyl group from S-adenosyl-L-methionine to a guanosine residue in a tRNA molecule.	12	9	0.75	intel_def	tRNA methyltransferase activity
GO:0016426	Catalysis of the transfer of a methyl group from S-adenosyl-L-methionine to an adenine residue in a tRNA molecule.	12	9	0.75	intel_def	tRNA activity
GO:0016427	Catalysis of the transfer of a methyl group from S-adenosyl-L-methionine to a cytosine residue in a tRNA molecule.	12	9	0.75	intel_def	tRNA activity
GO:0016433	Catalysis of the transfer of a methyl group from S-adenosyl-L-methionine to an adenine residue in an rRNA molecule.	12	9	0.75	intel_def	rRNA methyltransferase activity
GO:0016434	Catalysis of the transfer of a methyl group from S-adenosyl-L-methionine to a cytosine residue in an rRNA molecule.	12	9	0.75	intel_def	rRNA methyltransferase activity
GO:0016435	Catalysis of the transfer of a methyl group from S-adenosyl-L-methionine to a guanine residue in an rRNA molecule.	12	9	0.75	intel_def	rRNA methyltransferase activity
GO:0016501	Combining with prostacyclin (PGI(2)) to initiate a change in cell activity.	8	6	0.75	intel_def	prostacyclin receptor activity
GO:0016595	Interacting selectively with glutamate, the anion of 2-aminopentanedioic acid.	8	6	0.75	intel_def	glutamic acid binding
GO:0016595	Interacting selectively with glutamate, the anion of 2-aminopentanedioic acid.	8	6	0.75	intel_def	glutamate binding
GO:0016605	A class of nuclear body; they react against SP100 auto-antibodies (PML, promyelocytic leukemia); cells typically contain 10-30 PML bodies per nucleus; alterations in the localization of PML bodies occurs after viral infection.	24	18	0.75	intel_def	nuclear dot
GO:0016605	A class of nuclear body; they react against SP100 auto-antibodies (PML, promyelocytic leukemia); cells typically contain 10-30 PML bodies per nucleus; alterations in the localization of PML bodies occurs after viral infection.	24	18	0.75	intel_def	ND10
GO:0016605	A class of nuclear body; they react against SP100 auto-antibodies (PML, promyelocytic leukemia); cells typically contain 10-30 PML bodies per nucleus; alterations in the localization of PML bodies occurs after viral infection.	24	18	0.75	intel_def	PML body
GO:0016614	Catalysis of an oxidation-reduction (redox) reaction in which a CH-OH group act as a hydrogen or electron donor and reduces a hydrogen or electron acceptor.	16	12	0.75	intel_def	oxidoreductase activity acting on CH-OH group of donors
GO:0016638	Catalysis of an oxidation-reduction (redox) reaction in which a CH-NH2 group acts as a hydrogen or electron donor and reduces a hydrogen or electron acceptor.	16	12	0.75	intel_def	oxidoreductase activity acting on the CH-NH2 group of donors
GO:0016645	Catalysis of an oxidation-reduction (redox) reaction in which a CH-NH group acts as a hydrogen or electron donor and reduces a hydrogen or electron acceptor.	16	12	0.75	intel_def	oxidoreductase activity acting on the CH-NH group of donors
GO:0016802	Catalysis of the hydrolysis of a thioether bond, -S-.	4	3	0.75	intel_def	trialkylsulfonium hydrolase activity
GO:0016802	Catalysis of the hydrolysis of a thioether bond, -S-.	4	3	0.75	intel_def	thioether hydrolase activity
GO:0016802	Catalysis of the hydrolysis of a thioether bond, -S-.	4	3	0.75	intel_def	trialkylsulphonium hydrolase activity
GO:0016846	Catalysis of the elimination of H2S or substituted H2S.	4	3	0.75	intel_def	carbon-sulfur lyase activity
GO:0016846	Catalysis of the elimination of H2S or substituted H2S.	4	3	0.75	intel_def	carbon-sulphur lyase activity
GO:0016875	Catalysis of the ligation of two substances via a carbon-oxygen bond with concomitant breakage of a diphosphate linkage, usually in a nucleoside triphosphate.	16	12	0.75	intel_def	ligase activity forming carbon-oxygen bonds
GO:0016877	Catalysis of the ligation of two substances via a carbon-sulfur bond with concomitant breakage of a diphosphate linkage, usually in a nucleoside triphosphate.	16	12	0.75	intel_def	ligase activity forming carbon-sulphur bonds
GO:0016877	Catalysis of the ligation of two substances via a carbon-sulfur bond with concomitant breakage of a diphosphate linkage, usually in a nucleoside triphosphate.	16	12	0.75	intel_def	ligase activity forming carbon-sulfur bonds
GO:0016879	Catalysis of the ligation of two substances via a carbon-nitrogen bond with concomitant breakage of a diphosphate linkage, usually in a nucleoside triphosphate.	16	12	0.75	intel_def	ligase activity forming carbon-nitrogen bonds
GO:0016949	Catalysis of the reaction: 2 reduced ferredoxin + 2 H+ = 2 oxidized ferredoxin + H2.	8	6	0.75	intel_def	nickel hydrogenase activity
GO:0016954	Catalysis of the reaction: 2 peroxide radical + 2 H+ = O2 + H2O2.	8	6	0.75	intel_def	nickel superoxide dismutase activity
GO:0016954	Catalysis of the reaction: 2 peroxide radical + 2 H+ = O2 + H2O2.	8	6	0.75	intel_def	nickel superoxide oxidoreductase
GO:0016971	Catalysis of the formation of disulfide bridges.	4	3	0.75	intel_def	flavin-linked sulfhydryl oxidase activity
GO:0017024	Interacting selectively with the single headed non-muscle myosin I.	8	6	0.75	intel_def	myosin I binding
GO:0017129	Interacting selectively with any triester of glycerol.	4	3	0.75	intel_def	triglyceride binding
GO:0017131	Interacting selectively with U-rich sequence in the 3'-end of mRNAs; required for cytoplasmic polyadenylation.	12	9	0.75	intel_def	uridine-rich cytoplasmic polyadenylation element binding
GO:0018365	Catalysis of the reaction: (protein)-L-serine = (protein)-D-serine.	8	6	0.75	intel_def	protein-serine epimerase activity
GO:0018456	Catalysis of the reaction: an aromatic alcohol + NAD+ = an aromatic aldehyde + NADH + H+.	8	6	0.75	intel_def	benzyl alcohol dehydrogenase activity
GO:0018456	Catalysis of the reaction: an aromatic alcohol + NAD+ = an aromatic aldehyde + NADH + H+.	8	6	0.75	intel_def	aryl-alcohol dehydrogenase activity
GO:0018469	Catalysis of the reaction: myrtenal + H2O = 2 H+ + 2 e- + myrtenic acid.	8	6	0.75	intel_def	myrtenal dehydrogenase activity
GO:0018486	Catalysis of the reaction: methyl ethyl ketone + O2 = H2O + ethyl acetate.	8	6	0.75	intel_def	2-butanone oxidase activity
GO:0018642	Catalysis of the addition or substitution of an OH group on C4 of a halogenated phenol.	8	6	0.75	intel_def	chlorophenol 4-monooxygenase activity
GO:0018742	Catalysis of the hydrolysis of the ether in chloro- or hydroxyepoxypropane to produce chloropropane diol or glycerol. Acts on R enantiomers.	12	9	0.75	intel_def	epoxide hydrolase B activity
GO:0018760	Catalysis of the reaction: thiocyanate + H+ + H2O = NH3 + carbonyl sulfide.	8	6	0.75	intel_def	thiocyanate hydrolase activity
GO:0018838	Catalysis of the reaction: (S)-mandelate = (R)-mandelate.	4	3	0.75	intel_def	mandelate racemase activity
GO:0018892	The chemical reactions and physical changes involving cyclohexylsulfamate, also known as cyclamic acid. Sodium cyclohexylsulfamate (CHS-Na) was a widely used sweetening agent but was banned because of the suspicion of carcinogenicity and metabolic conversion to cyclohexylamine (CHA), a toxic substance. It is now used as a fungicide.	28	21	0.75	intel_def	cyclohexylsulfamate metabolism
GO:0018892	The chemical reactions and physical changes involving cyclohexylsulfamate, also known as cyclamic acid. Sodium cyclohexylsulfamate (CHS-Na) was a widely used sweetening agent but was banned because of the suspicion of carcinogenicity and metabolic conversion to cyclohexylamine (CHA), a toxic substance. It is now used as a fungicide.	28	21	0.75	intel_def	cyclohexylsulphamate metabolism
GO:0018904	The chemical reactions and physical changes involving organic ethers, any anhydride of the general formula R1-O-R2, formed between two identical or nonidentical organic hydroxy compounds.	20	15	0.75	intel_def	organic ether metabolism
GO:0018905	The chemical reactions and physical changes involving dimethyl ether, CH3-O-CH3, the simplest ether. Dimethyl ether, also known wood ether and methyl ether, is a colorless gas that has been used in refrigeration applications.	20	15	0.75	intel_def	methyl ether metabolism
GO:0018905	The chemical reactions and physical changes involving dimethyl ether, CH3-O-CH3, the simplest ether. Dimethyl ether, also known wood ether and methyl ether, is a colorless gas that has been used in refrigeration applications.	20	15	0.75	intel_def	dimethyl ether metabolism
GO:0018949	The chemical reactions and physical changes involving m-xylene, (1,3-dimethylbenzene) a colorless, liquid aromatic hydrocarbon.	16	12	0.75	intel_def	meta-xylene metabolism
GO:0018949	The chemical reactions and physical changes involving m-xylene, (1,3-dimethylbenzene) a colorless, liquid aromatic hydrocarbon.	16	12	0.75	intel_def	m-xylene metabolism
GO:0018975	The chemical reactions and physical changes involving 2,4,6-trinitrotoluene, 1-methyl-2,4,6-trinitrobenzene, a highly explosive pale yellow crystalline solid, that occur in the absence of oxygen.	24	18	0.75	intel_def	anaerobic 2 4 6-trinitrotoluene metabolism
GO:0019015	The whole of the genetic information of a virus, contained as either DNA or RNA.	8	6	0.75	intel_def	viral genome
GO:0019026	A single stranded RNA genome with the opposite nucleotide polarity as mRNA.	8	6	0.75	intel_def	negative sense viral genome
GO:0019162	Catalysis of the reaction: pyridoxamine + oxaloacetate = pyridoxal + L-aspartate.	8	6	0.75	intel_def	pyridoxamine-oxaloacetate transaminase activity
GO:0019162	Catalysis of the reaction: pyridoxamine + oxaloacetate = pyridoxal + L-aspartate.	8	6	0.75	intel_def	pyridoxamine-oxaloacetate aminotransferase activity
GO:0019163	Catalysis of the reaction: pyridoxamine 5'-phosphate + 2-oxoglutarate = pyridoxal 5'-phosphate + D-glutamate.	12	9	0.75	intel_def	pyridoxamine-phosphate transaminase activity
GO:0019163	Catalysis of the reaction: pyridoxamine 5'-phosphate + 2-oxoglutarate = pyridoxal 5'-phosphate + D-glutamate.	12	9	0.75	intel_def	pyridoxamine-phosphate aminotransferase activity
GO:0019174	Catalysis of the reaction: tetrahydrothiophene 1-oxide + reduced acceptor = tetrahydrothiophene + acceptor.	8	6	0.75	intel_def	tetrahydrothiophene 1-oxide reductase activity
GO:0019314	The chemical reactions and physical changes involving D-allose, the dextrorotatory isomer of D-allo-hexose, an aldohexose similar to glucose.	16	12	0.75	intel_def	D-allose metabolism
GO:0019370	The formation from simpler components of leukotriene, a pharmacologically active substance derived from a polyunsaturated fatty acid, such as arachidonic acid.	12	9	0.75	intel_def	leukotriene biosynthesis
GO:0019434	The chemical reactions and physical changes involving sophorosyloxydocosanoate, 13-sophorosyloxydocosanoate 6',6''-diacetate, an aromatic hydrocarbon.	12	9	0.75	intel_def	sophorosyloxydocosanoate metabolism
GO:0019452	The breakdown of L-cysteine into simpler components, including taurine.	8	6	0.75	intel_def	L-cysteine catabolism to taurine
GO:0019465	The exchange of the amino group of aspartate, the anion derived from aspartic acid, for another amino group.	8	6	0.75	intel_def	aspartate transamidation
GO:0019475	The breakdown of L-lysine into simpler components, including acetate.	8	6	0.75	intel_def	lysine fermentation
GO:0019475	The breakdown of L-lysine into simpler components, including acetate.	8	6	0.75	intel_def	L-lysine catabolism to acetate
GO:0019529	The breakdown into simpler components of taurine (2-aminoethanesulfonic acid), a sulphur-containing amino acid derivative important in the metabolism of fats.	16	12	0.75	intel_def	taurine catabolism
GO:0019611	The chemical reactions and physical changes involving 4-toluenecarboxylate, 4-methylbenzenecarboxylate, the anion of carboxylic acid attached to a methylbenzene molecule.	16	12	0.75	intel_def	4-toluenecarboxylate metabolism
GO:0019611	The chemical reactions and physical changes involving 4-toluenecarboxylate, 4-methylbenzenecarboxylate, the anion of carboxylic acid attached to a methylbenzene molecule.	16	12	0.75	intel_def	p-toluate metabolism
GO:0019624	The breakdown of atrazine, a triazine ring-containing herbicide, into isopropylamine.	8	6	0.75	intel_def	atrazine catabolism to isopropylamine
GO:0019677	The breakdown into simpler components of nicotinamide adenine dinucleotide (NAD), a coenzyme present in most living cells and derived from the B vitamin nicotinic acid.	16	12	0.75	intel_def	nicotinamide adenine dinucleotide catabolism
GO:0019677	The breakdown into simpler components of nicotinamide adenine dinucleotide (NAD), a coenzyme present in most living cells and derived from the B vitamin nicotinic acid.	16	12	0.75	intel_def	NAD catabolism
GO:0019751	The chemical reactions and physical changes involving a polyol, any polyhydric alcohol.	8	6	0.75	intel_def	polyol metabolism
GO:0019811	Interacting selectively with cocaine (2-beta-carbomethoxy-3-beta-benzoxytropane), an alkaloid obtained from dried leaves of the South American shrub Erythroxylon coca or by chemical synthesis.	20	15	0.75	intel_def	cocaine binding
GO:0019815	A membrane-bound antigen receptor complex consisting in its basic form of an antigen-binding subunit (the membrane immunoglobulin or mIg), comprised of two identical heavy chains and two identical light chains held together by disulfide bonds, and a signaling subunit, a heterodimer of the Ig-alpha and Ig-beta proteins.	32	24	0.75	intel_def	immunoglobulin complex membrane bound
GO:0019815	A membrane-bound antigen receptor complex consisting in its basic form of an antigen-binding subunit (the membrane immunoglobulin or mIg), comprised of two identical heavy chains and two identical light chains held together by disulfide bonds, and a signaling subunit, a heterodimer of the Ig-alpha and Ig-beta proteins.	32	24	0.75	intel_def	B-cell receptor complex
GO:0019815	A membrane-bound antigen receptor complex consisting in its basic form of an antigen-binding subunit (the membrane immunoglobulin or mIg), comprised of two identical heavy chains and two identical light chains held together by disulfide bonds, and a signaling subunit, a heterodimer of the Ig-alpha and Ig-beta proteins.	32	24	0.75	intel_def	BCR
GO:0019825	Interacting selectively with oxygen (O2).	4	3	0.75	intel_def	oxygen binding
GO:0019825	Interacting selectively with oxygen (O2).	4	3	0.75	intel_def	cytochrome P450
GO:0019843	Interacting selectively with ribosomal RNA.	4	3	0.75	intel_def	rRNA binding
GO:0019937	The autocatalytic formation of isopeptide bonds by ligation of peptidyl-lysine and peptidyl-asparagine residues; known to occur in the capsid of some bacteriophage, such as HK97, where it is thought to provide a mechanism for stabilizing the capsid.	20	15	0.75	intel_def	protein catenane formation via autocatalytic
GO:0019938	The formation of isopeptide bonds by ligation of peptidyl-lysine and peptidyl-asparagine residues; occurs in mammals in proteins as yet unidentified by a mechanism probably analogous to that of transglutaminase reactions.	20	15	0.75	intel_def	peptide cross-linking via presumed catalytic
GO:0019938	The formation of isopeptide bonds by ligation of peptidyl-lysine and peptidyl-asparagine residues; occurs in mammals in proteins as yet unidentified by a mechanism probably analogous to that of transglutaminase reactions.	20	15	0.75	intel_def	peptide cross-linking via catalytic
GO:0019960	Interacting selectively with a C-X3-C chemokine; C-X3-C chemokines have three amino acids between the first two cysteines of the characteristic four-cysteine motif.	16	12	0.75	intel_def	C-X3-C chemokine binding
GO:0019992	Interacting selectively with diacylglycerol, a diester of glycerol and two fatty acids.	8	6	0.75	intel_def	diacylglycerol binding
GO:0019992	Interacting selectively with diacylglycerol, a diester of glycerol and two fatty acids.	8	6	0.75	intel_def	phorbol ester binding
GO:0030132	The coat found on coated pits and the coated vesicles derived from coated pits; comprises clathrin and the AP-2 adaptor complex.	12	9	0.75	intel_def	clathrin coat of coated pit
GO:0030158	Catalysis of the transfer of a beta-D-xylosyl residue from UDP-D-xylose to the serine hydroxyl group of an acceptor protein substrate.	16	12	0.75	intel_def	protein xylosyltransferase activity
GO:0030158	Catalysis of the transfer of a beta-D-xylosyl residue from UDP-D-xylose to the serine hydroxyl group of an acceptor protein substrate.	16	12	0.75	intel_def	peptide O-xylosyltransferase activity
GO:0030301	The directed movement of cholesterol, cholest-5-en-3-beta-ol, into, out of, within or between cells.	12	9	0.75	intel_def	cholesterol transport
GO:0030305	Catalysis of the cleavage of heparan sulfate; can degrade both heparan sulfate and heparin glycosaminoglycan chains.	8	6	0.75	intel_def	heparanase activity
GO:0030328	The breakdown into simpler components of prenylcysteine, 3-methyl-2-buten-1-yl-cysteine, a derivative of the amino acid cysteine formed by the covalent addition of a prenyl residue.	20	15	0.75	intel_def	prenylcysteine catabolism
GO:0030366	Catalysis of the conversion of precursor Z to molybdopterin, the final step in molybdopterin biosynthesis.	8	6	0.75	intel_def	Mo-molybdopterin synthase activity
GO:0030366	Catalysis of the conversion of precursor Z to molybdopterin, the final step in molybdopterin biosynthesis.	8	6	0.75	intel_def	molybdopterin synthase
GO:0030378	Catalysis of the synthesis of free D-serine from L-serine.	8	6	0.75	intel_def	serine racemase activity
GO:0030398	Degradation of the membranes of cargo-carrying vesicles formed during peroxisome degradation.	8	6	0.75	intel_def	peroxisomal membrane degradation
GO:0030427	Any part of a cell where non-isotropic growth takes place.	8	6	0.75	intel_def	site of polarized growth
GO:0030482	A long bundle of actin filaments found in cells. As in, but not restricted to, the fungi (Fungi, ncbi_taxonomy_id:4751).	12	9	0.75	intel_def	actin cable
GO:0030488	The posttranscriptional addition of methyl groups to specific residues in a tRNA molecule.	8	6	0.75	intel_def	tRNA methylation
GO:0030519	Interacting selectively with a protein constituent of a small nucleolar ribonucleoprotein particle.	8	6	0.75	intel_def	snoRNP binding
GO:0030553	Interacting selectively with 3',5'-cGMP, the nucleotide guanosine 3',5'-cyclophosphate.	8	6	0.75	intel_def	3' 5'-cGMP binding
GO:0030553	Interacting selectively with 3',5'-cGMP, the nucleotide guanosine 3',5'-cyclophosphate.	8	6	0.75	intel_def	cyclic GMP binding
GO:0030553	Interacting selectively with 3',5'-cGMP, the nucleotide guanosine 3',5'-cyclophosphate.	8	6	0.75	intel_def	3' 5' cGMP binding
GO:0030587	Formation of a structure comprising a spore-containing case at the end of a stalk, as in, but not restricted to, the taxon Dictyosteliida (Dictyosteliida, ncbi_taxonomy_id:33083).	16	12	0.75	intel_def	fruiting body formation
GO:0030617	A TGFbeta cytoplasmic mediator that inhibits the signaling function of common-partner and pathway-specific mediators.	12	9	0.75	intel_def	TGFbeta receptor inhibitory cytoplasmic mediator activity
GO:0030617	A TGFbeta cytoplasmic mediator that inhibits the signaling function of common-partner and pathway-specific mediators.	12	9	0.75	intel_def	TGF-beta receptor inhibitory cytoplasmic mediator activity
GO:0030617	A TGFbeta cytoplasmic mediator that inhibits the signaling function of common-partner and pathway-specific mediators.	12	9	0.75	intel_def	transforming growth factor beta receptor inhibitory cytoplasmic mediator activity
GO:0030681	A ribonuclease P complex in an archaebacterial cell. Archaebacterial ribonuclease P complexes generally contain a single RNA molecule and several protein molecules.	12	9	0.75	intel_def	ribonuclease P complex
GO:0030681	A ribonuclease P complex in an archaebacterial cell. Archaebacterial ribonuclease P complexes generally contain a single RNA molecule and several protein molecules.	12	9	0.75	intel_def	RNase P complex
GO:0030692	A heterodimer associated with precursors of the eukaryotic small ribosomal subunit, including the 90S preribosome; involved in small subunit biogenesis.	12	9	0.75	intel_def	Noc4p-Nop14p complex
GO:0030723	The assembly and arrangement of the fusome of ovarian cells, an organelle derived from the spectrosome. It anchors the mitotic spindle pole to provide orientation during cystoblast cell divisions.	16	12	0.75	intel_def	ovarian fusome organization and biogenesis
GO:0030724	The assembly and arrangement of the fusome of testicular cells, an organelle derived from the spectrosome.	8	6	0.75	intel_def	testicular fusome organization and biogenesis
GO:0030728	The release of a mature ovum/oocyte from an ovary.	4	3	0.75	intel_def	ovulation
GO:0030846	The process by which transcription of polyadenylated RNA polymerase II transcripts is terminated; cleavage and polyadenylation of the mRNA 3' end is coupled to transcription termination.	12	9	0.75	intel_def	transcription termination from Pol II promoter coupled
GO:0030898	Catalysis of the reaction: ATP + H2O = ADP + phosphate, requiring the presence of an actin filament to accelerate release of ADP and phosphate.	12	9	0.75	intel_def	actin-dependent ATPase activity
GO:0030898	Catalysis of the reaction: ATP + H2O = ADP + phosphate, requiring the presence of an actin filament to accelerate release of ADP and phosphate.	12	9	0.75	intel_def	actin-activated ATPase activity
GO:0035046	The directed movement of the male and female pronuclei towards each other prior to their fusion.	8	6	0.75	intel_def	pronuclear migration
GO:0035048	The directed movement of a pre-mRNA splicing factor from the cytoplasm into the nucleus, across the nuclear membrane.	12	9	0.75	intel_def	splicing factor protein-nucleus import
GO:0040003	Synthesis and deposition of a noncellular, hardened, or membranous secretion from an epithelial sheet. As in, but not restricted to, the true insects (Insecta, ncbi_taxonomy_id:50557).	16	12	0.75	intel_def	cuticle biosynthesis
GO:0042082	The formation from simpler components of a glycosylsphingolipidinositol (GSI) anchor that attaches some membrane proteins to the lipid bilayer of the cell membrane. The sphingolipid moiety is linked, via the C-6 hydroxyl residue of inositol to a carbohydrate chain which is itself linked to the protein via a ethanolamine phosphate moiety, its amino group forming an amide linkage with the C-termina…	36	27	0.75	intel_def	GSI anchor biosynthesis
GO:0042083	Catalysis of the transfer of a methyl group to an acceptor molecule, dependent on the presence of 5,10-methylenetetrahydrofolate.	12	9	0.75	intel_def	5 10-methylenetetrahydrofolate-dependent methyltransferase activity
GO:0042124	Catalysis of the splitting and linkage of 1,3-beta-glucan molecules, resulting in 1,3-beta-glucan chain elongation.	12	9	0.75	intel_def	1 3-beta-glucanosyltransferase activity
GO:0042158	The formation from simpler components of any conjugated, water-soluble protein in which the nonprotein moiety consists of a lipid or lipids.	12	9	0.75	intel_def	lipoprotein biosynthesis
GO:0042159	The breakdown into simpler components of any conjugated, water-soluble protein in which the nonprotein moiety consists of a lipid or lipids.	12	9	0.75	intel_def	lipoprotein catabolism
GO:0042178	The breakdown into simpler components of a xenobiotic compound, a compound foreign to living organisms. Used of chemical compounds, eg. a xenobiotic chemical, such as a pesticide.	12	9	0.75	intel_def	xenobiotic catabolism
GO:0042183	The breakdown into simpler components of formate, also known as methanoate, the anion HCOO- derived from methanoic (formic) acid.	12	9	0.75	intel_def	formic acid catabolism
GO:0042183	The breakdown into simpler components of formate, also known as methanoate, the anion HCOO- derived from methanoic (formic) acid.	12	9	0.75	intel_def	formate degradation
GO:0042183	The breakdown into simpler components of formate, also known as methanoate, the anion HCOO- derived from methanoic (formic) acid.	12	9	0.75	intel_def	formate catabolism
GO:0042246	The regrowth of lost or destroyed tissues.	4	3	0.75	intel_def	tissue regeneration
GO:0042246	The regrowth of lost or destroyed tissues.	4	3	0.75	intel_def	regeneration
GO:0042382	Discrete subnuclear bodies in the interchromatin nucleoplasmic space, often located adjacent to nuclear specks. 10-20 paraspeckles are typically found in human cell nuclei.	20	15	0.75	intel_def	paraspeckles
GO:0042412	The formation from simpler components of taurine (2-aminoethanesulfonic acid), a sulphur-containing amino acid derivative important in the metabolism of fats.	16	12	0.75	intel_def	taurine biosynthesis
GO:0042450	The formation of arginine (2-amino-5-guanidinopentanoic acid) via the intermediate compound ornithine.	12	9	0.75	intel_def	arginine biosynthesis via ornithine
GO:0042463	Development of non-eye photoreceptors, sensory cells that react to the presence of light, found outside of the eye.	12	9	0.75	intel_def	non-eye photoreceptor cell development
GO:0042499	Catalysis of the intramembrane proteolysis of a signal peptide, following its removal from a preprotein.	8	6	0.75	intel_def	SPP
GO:0042499	Catalysis of the intramembrane proteolysis of a signal peptide, following its removal from a preprotein.	8	6	0.75	intel_def	signal peptide peptidase activity
GO:0042555	A hexameric protein complex required for the initiation and regulation of DNA replication.	8	6	0.75	intel_def	mini-chromosome maintenance complex
GO:0042555	A hexameric protein complex required for the initiation and regulation of DNA replication.	8	6	0.75	intel_def	MCM complex
GO:0042575	Any of the multimeric enzyme complexes involved in template directed synthesis of DNA.	8	6	0.75	intel_def	DNA polymerase complex
GO:0042625	Catalysis of the reaction: ATP + H2O = ADP + phosphate, to directly drive the transport of ions across a membrane.	12	9	0.75	intel_def	ATPase activity coupled to transmembrane movement of ions
GO:0042626	Catalysis of the reaction: ATP + H2O = ADP + phosphate to directly drive the transport of a substance across a membrane.	12	9	0.75	intel_def	ATPase activity coupled to transmembrane movement of substances
GO:0042644	The region of a chloroplast to which the DNA is confined.	4	3	0.75	intel_def	chloroplast nucleoid
GO:0042645	The region of a mitochondrion to which the DNA is confined.	4	3	0.75	intel_def	mitochondrial nucleoid
GO:0042646	The region of a plastid to which the DNA is confined.	4	3	0.75	intel_def	plastid nucleoid
GO:0042715	The processes by which the complex that mediates dosage compensation is assembled on both X chromosomes in the monogametic sex, ultimately resulting in a two-fold reduction in transcription from these chromosomes, as in, but not restricted to, the roundworms (Nematoda, ncbi_taxonomy_id:6231).	24	18	0.75	intel_def	dosage compensation complex assembly
GO:0042724	The formation from simpler components of thiamin (vitamin B1), and related compounds.	8	6	0.75	intel_def	thiamine and derivative biosynthesis
GO:0042724	The formation from simpler components of thiamin (vitamin B1), and related compounds.	8	6	0.75	intel_def	thiamin and derivative biosynthesis
GO:0042725	The breakdown into simpler components of thiamin (vitamin B1), and compounds derived from it.	8	6	0.75	intel_def	thiamin and derivative catabolism
GO:0042725	The breakdown into simpler components of thiamin (vitamin B1), and compounds derived from it.	8	6	0.75	intel_def	thiamine and derivative catabolism
GO:0042793	The synthesis of RNA from a plastid DNA template, usually by a specific plastid RNA Polymerase.	8	6	0.75	intel_def	transcription from plastid promoter
GO:0042795	The synthesis of small nuclear RNA (snRNA) from a DNA template by RNA Polymerase II (Pol II), originating at a Pol II promoter.	12	9	0.75	intel_def	snRNA transcription from Pol II promoter
GO:0042796	The synthesis of small nuclear RNA (snRNA) from a DNA template by RNA Polymerase III (Pol III), originating at a Pol III promoter.	12	9	0.75	intel_def	snRNA transcription from Pol III promoter
GO:0042806	Interacting selectively with fucose, a 5-carbon (pentose) sugar.	8	6	0.75	intel_def	fucose binding
GO:0042817	The chemical reactions and physical changes involving 3-hydroxy-5-(hydroxymethyl)-2-methyl-4-pyridinecarboxaldehyde, one of the vitamin B6 family of compounds.	20	15	0.75	intel_def	pyridoxal metabolism
GO:0042855	The formation from simpler components of eugenol, a colorless, aromatic, liquid hydrocarbon (C10H12O2) found in clove oil.	12	9	0.75	intel_def	4-allyl-2-methoxyphenol biosynthesis
GO:0042855	The formation from simpler components of eugenol, a colorless, aromatic, liquid hydrocarbon (C10H12O2) found in clove oil.	12	9	0.75	intel_def	eugenol biosynthesis
GO:0042855	The formation from simpler components of eugenol, a colorless, aromatic, liquid hydrocarbon (C10H12O2) found in clove oil.	12	9	0.75	intel_def	eugenic acid biosynthesis
GO:0042856	The breakdown into simpler components of eugenol, a colorless, aromatic, liquid hydrocarbon (C10H12O2) found in clove oil.	12	9	0.75	intel_def	eugenic acid catabolism
GO:0042856	The breakdown into simpler components of eugenol, a colorless, aromatic, liquid hydrocarbon (C10H12O2) found in clove oil.	12	9	0.75	intel_def	eugenol catabolism
GO:0042856	The breakdown into simpler components of eugenol, a colorless, aromatic, liquid hydrocarbon (C10H12O2) found in clove oil.	12	9	0.75	intel_def	4-allyl-2-methoxyphenol catabolism
GO:0042860	The chemical reactions and physical changes involving achromobactin, a citrate siderophore.	8	6	0.75	intel_def	achromobactin metabolism
GO:0042868	The chemical reactions and physical changes involving antisense RNA, an RNA molecule complementary in sequence to another RNA or DNA molecule, which, by binding the latter, acts to inhibit its function and/or completion of synthesis.	20	15	0.75	intel_def	antisense RNA metabolism
GO:0042889	The directed movement of 3-phenylpropionic acid into, out of, within or between cells.	8	6	0.75	intel_def	3-phenylpropionate transport
GO:0042889	The directed movement of 3-phenylpropionic acid into, out of, within or between cells.	8	6	0.75	intel_def	3-phenylpropionic acid transport
GO:0042889	The directed movement of 3-phenylpropionic acid into, out of, within or between cells.	8	6	0.75	intel_def	hydrocinnamic acid transport
GO:0042889	The directed movement of 3-phenylpropionic acid into, out of, within or between cells.	8	6	0.75	intel_def	HCA transport
GO:0042920	The directed movement of 3-hydroxyphenylpropionic acid into, out of, within or between cells.	8	6	0.75	intel_def	m-hydroxyphenylpropionic acid transport
GO:0042920	The directed movement of 3-hydroxyphenylpropionic acid into, out of, within or between cells.	8	6	0.75	intel_def	acid transport
GO:0042920	The directed movement of 3-hydroxyphenylpropionic acid into, out of, within or between cells.	8	6	0.75	intel_def	3-hydroxyphenylpropionic acid transport
GO:0042931	Enables the directed movement of the siderochrome enterochelin, a cyclic trimer of 2, 3 dihydroxybenzoylserine into, out of, within or between cells.	12	9	0.75	intel_def	enterobactin transporter activity
GO:0042931	Enables the directed movement of the siderochrome enterochelin, a cyclic trimer of 2, 3 dihydroxybenzoylserine into, out of, within or between cells.	12	9	0.75	intel_def	enterochelin transporter activity
GO:0042934	Enables the directed movement of achromobactin, a citrate siderophore, into, out of, within or between cells.	8	6	0.75	intel_def	achromobactin transporter activity
GO:0042936	Enables the directed movement of a dipeptide, a combination of two amino acids by means of a peptide (-CO-NH-) link, into, out of, within or between cells.	16	12	0.75	intel_def	dipeptide transporter activity
GO:0042966	The formation from simpler components of the biotin carboxyl carrier protein, a subunit of acetyl-coenzyme A carboxylase.	12	9	0.75	intel_def	biotin carboxyl carrier protein biosynthesis
GO:0042966	The formation from simpler components of the biotin carboxyl carrier protein, a subunit of acetyl-coenzyme A carboxylase.	12	9	0.75	intel_def	BCCP biosynthesis
GO:0042968	The directed movement of homoserine, alpha-amino-gamma-hydroxybutyric acid, an intermediate in the biosynthesis of cystathionine, threonine and methionine, into, out of, within or between cells.	16	12	0.75	intel_def	homoserine transport
GO:0043001	The directed movement of proteins from the Golgi to the plasma membrane in transport vesicles that move from the trans-Golgi network to the plasma membrane.	12	9	0.75	intel_def	Golgi to plasma membrane protein transport
GO:0043014	Interacting selectively with the microtubule constituent protein alpha-tubulin.	8	6	0.75	intel_def	alpha-tubulin binding
GO:0043014	Interacting selectively with the microtubule constituent protein alpha-tubulin.	8	6	0.75	intel_def	alpha tubulin binding
GO:0043015	Interacting selectively with the microtubule constituent protein gamma-tubulin.	8	6	0.75	intel_def	gamma-tubulin binding
GO:0043015	Interacting selectively with the microtubule constituent protein gamma-tubulin.	8	6	0.75	intel_def	gamma tubulin binding
GO:0043033	A protein complex whose composition varies amongst species e. g. in rice it probably exists in a homo-tetramer to homo-hexamer form and in Gram negative bacteria as a dimer. Functions in the hydrolysis of alpha-(1,6)-D-glucosidic branch linkages.	32	24	0.75	intel_def	isoamylase complex
GO:0043033	A protein complex whose composition varies amongst species e. g. in rice it probably exists in a homo-tetramer to homo-hexamer form and in Gram negative bacteria as a dimer. Functions in the hydrolysis of alpha-(1,6)-D-glucosidic branch linkages.	32	24	0.75	intel_def	debranching enzyme complex
GO:0043045	The covalent transfer of a methyl group to C-5 of cytosine during embryogenesis, when DNA methylation patterns are established.	12	9	0.75	intel_def	DNA methylation during embryonic development
GO:0043045	The covalent transfer of a methyl group to C-5 of cytosine during embryogenesis, when DNA methylation patterns are established.	12	9	0.75	intel_def	de novo DNA methylation
GO:0043083	The narrow gap that separates the presynaptic and postsynaptic membranes, into which neurotransmitter is released.	8	6	0.75	intel_def	synaptic cleft
GO:0045044	Import of proteins directly into the mitochondrial intermembrane space without the assistance of any targeting signals. A conformational change ensures that the protein cannot diffuse back through the outer-membrane channels.	20	15	0.75	intel_def	direct mitochondrial IMS protein import
GO:0045080	Any process that activates or increases the rate of the formation from simpler components of chemokines.	8	6	0.75	intel_def	positive regulation of chemokine biosynthesis
GO:0045145	Catalysis of the sequential cleavage of mononucleotides from a free 5' terminus of a single-stranded DNA molecule.	12	9	0.75	intel_def	single-stranded DNA specific 5'-3' exodeoxyribonuclease activity
GO:0045220	Any process that activates or increases the rate of the formation from simpler components of FasL.	8	6	0.75	intel_def	positive regulation of FasL biosynthesis
GO:0045222	The formation from simpler components of CD4, a CD marker that occurs on T-helper cells and is involved in MHC class II restricted interactions.	16	12	0.75	intel_def	CD4 biosynthesis
GO:0045224	Any process that activates or increases the rate of the formation from simpler components of CD4.	8	6	0.75	intel_def	positive regulation of CD4 biosynthesis
GO:0045250	Complex that carries out the oxidative decarboxylation of pyruvate to form acetyl-CoA; comprises subunits possessing three catalytic activities: pyruvate dehydrogenase (E1), dihydrolipoamide S-acetyltransferase (E2), and dihydrolipoamide dehydrogenase (E3). Usually contains fewer subunits than its eukaryotic counterpart; for example, the E. coli complex contains 12 E1 dimers, 8 E2 trimers, and 6 …	48	36	0.75	intel_def	pyruvate dehydrogenase complex
GO:0045265	One of two stalks that connect the catalytic core of the hydrogen-transporting ATP synthase to the membrane-associated Fo proteins; is thought to prevent futile rotation of the catalytic core.	20	15	0.75	intel_def	proton-transporting ATP synthase stator stalk
GO:0045265	One of two stalks that connect the catalytic core of the hydrogen-transporting ATP synthase to the membrane-associated Fo proteins; is thought to prevent futile rotation of the catalytic core.	20	15	0.75	intel_def	hydrogen-transporting ATP synthase stator stalk
GO:0045266	One of two stalks that connect the catalytic core of the hydrogen-transporting ATP synthase to the membrane-associated F0 proteins; is thought to prevent futile rotation of the catalytic core. As in, but not restricted to, the taxon Eubacteria (Bacteria, ncbi_taxonomy_id:2).	28	21	0.75	intel_def	proton-transporting ATP synthase stator stalk
GO:0045266	One of two stalks that connect the catalytic core of the hydrogen-transporting ATP synthase to the membrane-associated F0 proteins; is thought to prevent futile rotation of the catalytic core. As in, but not restricted to, the taxon Eubacteria (Bacteria, ncbi_taxonomy_id:2).	28	21	0.75	intel_def	hydrogen-transporting ATP synthase stator stalk
GO:0045338	The chemical reactions and physical changes involving farnesyl diphosphate, an intermediate in carotenoid, sesquiterpene, squalene and sterol biosynthesis, as well as a substrate in protein farnesylation.	16	12	0.75	intel_def	farnesyl diphosphate metabolism
GO:0045442	Catalysis of the hydroxylation of deacetoxycephalosporin C in the 3' position to form deacetylcephalosporin C.	8	6	0.75	intel_def	deacetoxycephalosporin C hydroxylase activity
GO:0045442	Catalysis of the hydroxylation of deacetoxycephalosporin C in the 3' position to form deacetylcephalosporin C.	8	6	0.75	intel_def	deacetylcephalosporin C synthetase
GO:0045442	Catalysis of the hydroxylation of deacetoxycephalosporin C in the 3' position to form deacetylcephalosporin C.	8	6	0.75	intel_def	DACS
GO:0045442	Catalysis of the hydroxylation of deacetoxycephalosporin C in the 3' position to form deacetylcephalosporin C.	8	6	0.75	intel_def	beta-lactam hydroxylase
GO:0045458	Genetic recombination within the DNA of the genes coding for ribosomal RNA.	8	6	0.75	intel_def	recombination within rDNA repeats
GO:0045488	The chemical reactions and physical changes involving pectin, a polymer containing a backbone of alpha-1,4-linked D-galacturonic acid residues.	20	15	0.75	intel_def	pectin metabolism
GO:0045502	Interacting selectively with dynein, the multisubunit protein complex that is associated with microtubules.	8	6	0.75	intel_def	dynein binding
GO:0045726	Any process that activates or increases the rate of the formation from simpler components of integrins.	8	6	0.75	intel_def	positive regulation of integrin biosynthesis
GO:0045761	Any process that modulates the frequency, rate or extent of adenylate cyclase activity.	8	6	0.75	intel_def	regulation of adenylate cyclase activity
GO:0045854	Any process that activates or increases the rate at which bicoid mRNA is established and/or maintained in its correct position in the oocyte.	12	9	0.75	intel_def	positive regulation of bicoid mRNA localization
GO:0045893	Any process that activates or increases the rate of DNA-dependent transcription.	8	6	0.75	intel_def	positive regulation of transcription DNA-dependent
GO:0045998	Any process that activates or increases the rate of the formation from simpler components of ecdysteroids.	8	6	0.75	intel_def	positive regulation of ecdysteroid biosynthesis
GO:0046010	Any process that activates or increases the duration or quality of non-rapid eye movement (NREM) sleep.	12	9	0.75	intel_def	positive regulation of non-REM sleep
GO:0046010	Any process that activates or increases the duration or quality of non-rapid eye movement (NREM) sleep.	12	9	0.75	intel_def	positive regulation of circadian sleep wake cycle non-REM sleep
GO:0046011	Any process that modulates the frequency, rate or extent of oskar mRNA translation.	8	6	0.75	intel_def	regulation of oskar mRNA translation
GO:0046035	The chemical reactions and physical changes involving CMP, cytidine monophosphate.	8	6	0.75	intel_def	CMP metabolism
GO:0046036	The chemical reactions and physical changes involving CTP, cytidine triphosphate.	8	6	0.75	intel_def	CTP metabolism
GO:0046037	The chemical reactions and physical changes involving GMP, guanosine monophosphate.	8	6	0.75	intel_def	GMP metabolism
GO:0046039	The chemical reactions and physical changes involving GTP, guanosine triphosphate.	8	6	0.75	intel_def	GTP metabolism
GO:0046040	The chemical reactions and physical changes involving IMP, inosine monophosphate.	8	6	0.75	intel_def	IMP metabolism
GO:0046049	The chemical reactions and physical changes involving UMP, uridine monophosphate.	8	6	0.75	intel_def	UMP metabolism
GO:0046063	The chemical reactions and physical changes involving dCMP, deoxycytidine monophosphate.	8	6	0.75	intel_def	dCMP metabolism
GO:0046065	The chemical reactions and physical changes involving dCTP, deoxycytidine triphosphate.	8	6	0.75	intel_def	dCTP metabolism
GO:0046070	The chemical reactions and physical changes involving dGTP, guanosine triphosphate.	8	6	0.75	intel_def	dGTP metabolism
GO:0046084	The formation from simpler components of adenine, 6-aminopurine, one of the five main bases found in nucleic acids and a component of numerous important derivatives of its corresponding ribonucleoside, adenosine.	20	15	0.75	intel_def	adenine biosynthesis
GO:0046086	The formation from simpler components of adenosine, adenine riboside, a ribonucleoside found widely distributed in cells of every type as the free nucleoside and in combination in nucleic acids and various nucleoside coenzymes.	20	15	0.75	intel_def	adenosine biosynthesis
GO:0046161	The breakdown into simpler components of heme a, a derivative of heme found in cytochrome aa3.	8	6	0.75	intel_def	heme a catabolism
GO:0046161	The breakdown into simpler components of heme a, a derivative of heme found in cytochrome aa3.	8	6	0.75	intel_def	haem a catabolism
GO:0046188	The breakdown into simpler components of methane, a colorless, odorless, flammable gas with the formula CH4. It is the simplest of the alkanes.	12	9	0.75	intel_def	methane catabolism
GO:0046237	OBSOLETE. The formation from simpler components of phenanthrene, a tricyclic aromatic hydrocarbon.	8	6	0.75	intel_def	phenanthrene biosynthesis
GO:0046274	The breakdown into simpler components of lignins, a class of polymers of phenylpropanoid units.	8	6	0.75	intel_def	lignin catabolism
GO:0046300	The breakdown into simpler components of 2,4-dichlorophenoxyacetic acid, a chlorinated phenoxy compound which functions as a systemic herbicide and is used to control many types of broadleaf weeds.	20	15	0.75	intel_def	2 4-dichlorophenoxyacetic acid catabolism
GO:0046304	The breakdown into simpler components of 2-nitropropane, a clear, colorless liquid with a mild, fruity odor.	12	9	0.75	intel_def	2-nitropropane catabolism
GO:0046311	The formation from simpler components of prenylcysteine, 3-methyl-2-buten-1-yl-cysteine, a derivative of the amino acid cysteine formed by the covalent addition of a prenyl residue.	20	15	0.75	intel_def	prenylcysteine biosynthesis
GO:0046319	Any process that activates or increases the rate of the formation from simpler components of glucosylceramide.	8	6	0.75	intel_def	positive regulation of glucosylceramide biosynthesis
GO:0046376	The chemical reactions and physical changes involving GDP-alpha-D-mannosylchitobiosyldiphosphodolichol, a substance composed of mannosylchitobiosyldiphosphodolichol in glycosidic linkage with guanosine diphosphate.	16	12	0.75	intel_def	GDP-alpha-D-mannosylchitobiosyldiphosphodolichol metabolism
GO:0046455	The breakdown into simpler components of organosilicones, any organic compound that contains silicone.	8	6	0.75	intel_def	organosilicone catabolism
GO:0046508	Catalysis of the hydrolysis of any carbon-sulfur bond, C-S.	8	6	0.75	intel_def	hydrolase activity acting on carbon-sulphur bonds
GO:0046508	Catalysis of the hydrolysis of any carbon-sulfur bond, C-S.	8	6	0.75	intel_def	hydrolase activity acting on carbon-sulfur bonds
GO:0046589	Catalysis of the endonucleolytic cleavage to nucleoside 3'-phosphates and 3'-phosphooligonucleotides ending in Gp with 2',3'-cyclic phosphate intermediates.	12	9	0.75	intel_def	guanyloribonuclease
GO:0046589	Catalysis of the endonucleolytic cleavage to nucleoside 3'-phosphates and 3'-phosphooligonucleotides ending in Gp with 2',3'-cyclic phosphate intermediates.	12	9	0.75	intel_def	ribonuclease T1 activity
GO:0046589	Catalysis of the endonucleolytic cleavage to nucleoside 3'-phosphates and 3'-phosphooligonucleotides ending in Gp with 2',3'-cyclic phosphate intermediates.	12	9	0.75	intel_def	ribonuclease F1
GO:0046625	Interacting selectively with sphingolipids, a class of lipids containing the long-chain amine diol sphingosine or a closely related base (a sphingoid).	16	12	0.75	intel_def	sphingolipid binding
GO:0046723	The regulated release of malic acid, hydroxybutanedioic (hydroxysuccinic) acid, by a cell or group of cells.	8	6	0.75	intel_def	hydroxysuccinic acid secretion
GO:0046723	The regulated release of malic acid, hydroxybutanedioic (hydroxysuccinic) acid, by a cell or group of cells.	8	6	0.75	intel_def	malic acid secretion
GO:0046723	The regulated release of malic acid, hydroxybutanedioic (hydroxysuccinic) acid, by a cell or group of cells.	8	6	0.75	intel_def	malate secretion
GO:0046760	A form of viral release in which the nucleocapsid evaginates from the host Golgi membrane system, resulting in envelopment of the virus without triggering cell lysis.	16	12	0.75	intel_def	non-lytic Golgi membrane viral budding
GO:0046777	The phosphorylation by a protein of one of its own residues.	4	3	0.75	intel_def	autophosphorylation
GO:0046798	A multimeric ring of proteins through which the DNA enters and exits the viral capsid.	8	6	0.75	intel_def	viral portal complex
GO:0046821	DNA structures that are not part of a chromosome.	4	3	0.75	intel_def	extrachromosomal DNA
GO:0046901	The formation from simpler components of tetrahydrofolylpolyglutamate, a folate derivative comprising tetrahydrofolate attached to a chain of glutamate residues.	12	9	0.75	intel_def	biosynthesis
GO:0046901	The formation from simpler components of tetrahydrofolylpolyglutamate, a folate derivative comprising tetrahydrofolate attached to a chain of glutamate residues.	12	9	0.75	intel_def	tetrahydrofolylpolyglutamate biosynthesis
GO:0046930	Any small opening in a membrane that allows the passage of gases and/or liquids.	8	6	0.75	intel_def	pore
GO:0046930	Any small opening in a membrane that allows the passage of gases and/or liquids.	8	6	0.75	intel_def	pore complex
GO:0047300	Catalysis of the reaction: pyruvate + pyridoxamine = L-alanine + pyridoxal.	8	6	0.75	intel_def	pyridoxamine-pyruvate aminotransferase activity
GO:0047300	Catalysis of the reaction: pyruvate + pyridoxamine = L-alanine + pyridoxal.	8	6	0.75	intel_def	pyridoxamine-pyruvate transaminase activity
GO:0047327	Catalysis of the reaction: beta-D-glucose + glycerol-3-phosphate = glucose-6-phosphate + glycerol.	12	9	0.75	intel_def	glycerol-3-phosphate-glucose phosphotransferase activity
GO:0047468	Catalysis of the reaction: glucose-1-phosphate = glucose-6-phosphate.	8	6	0.75	intel_def	phosphoglucomutase activity
GO:0047471	Catalysis of the reaction: maltose = trehalose.	4	3	0.75	intel_def	maltose alpha-D-glucosyltransferase activity
GO:0047604	Catalysis of the reaction: (S)-acetoin = (R)-acetoin.	4	3	0.75	intel_def	acetoin racemase activity
GO:0047622	Catalysis of the reaction: adenosine + H2O = D-ribose + adenine.	8	6	0.75	intel_def	adenosine nucleosidase activity
GO:0047653	Catalysis of the reaction: (S)(+)-allantoin = (R)(-)-allantoin.	4	3	0.75	intel_def	allantoin racemase activity
GO:0047661	Catalysis of the reaction: an L-amino acid = a D-amino acid.	8	6	0.75	intel_def	amino-acid racemase activity
GO:0047682	Catalysis of the reaction: an aromatic primary alcohol + O2 = an aromatic aldehyde + H2O2.	8	6	0.75	intel_def	aryl-alcohol oxidase activity
GO:0048028	Interacting selectively with any simple or complex galacturonan. Galacturonan is any glycan composed solely of galacturonic acid residues, a specific type of glycuronan, and a constituent of some pectins.	16	12	0.75	intel_def	polygalacturonide binding
GO:0048028	Interacting selectively with any simple or complex galacturonan. Galacturonan is any glycan composed solely of galacturonic acid residues, a specific type of glycuronan, and a constituent of some pectins.	16	12	0.75	intel_def	galacturonan binding
GO:0048032	Interacting selectively with any galacturonate. Galacturonate is the anion of galacturonic acid, the uronic acid formally derived from galactose by oxidation of the hydroxymethylene group at C-6 to a carboxyl group.	16	12	0.75	intel_def	galacturonic acid binding
GO:0048032	Interacting selectively with any galacturonate. Galacturonate is the anion of galacturonic acid, the uronic acid formally derived from galactose by oxidation of the hydroxymethylene group at C-6 to a carboxyl group.	16	12	0.75	intel_def	galacturonate binding
GO:0048101	Catalysis of the reaction: guanosine 3',5'-cyclic phosphate + H2O = guanosine 5'-phosphate. The reaction is calmodulin and calcium-sensitive.	12	9	0.75	intel_def	calcium calmodulin-regulated cGMP-specific phosphodiesterase activity
GO:0048107	The formation from simpler components of 4-amino-3-isothiazolinone, five-membered saturated heterocyclic ring structures containing a sulfur and a nitrogen in the 1-position and 2-positions respectively.	24	18	0.75	intel_def	4-amino-3-isothiazolidinone biosynthesis
GO:0048156	Interacting selectively with tau protein. tau is a microtubule-associated protein, implicated in Alzheimer's disease, Down Syndrome and ALS.	12	9	0.75	intel_def	tau protein binding
GO:0048161	The stage in oogenesis when a double layer of distinct follicle cells surrounds the oocyte. As in, but not restricted to, mammals (Mammalia, ncbi_taxonomy_id:40674).	16	12	0.75	intel_def	double layer follicle stage oogenesis
GO:0048161	The stage in oogenesis when a double layer of distinct follicle cells surrounds the oocyte. As in, but not restricted to, mammals (Mammalia, ncbi_taxonomy_id:40674).	16	12	0.75	intel_def	mammalian oogenesis stage 4
GO:0048293	Any process that modulates the frequency, rate or extent of isotype switching to IgE isotypes.	8	6	0.75	intel_def	regulation of isotype switching to IgE isotypes
GO:0048294	Any process that stops, prevents or reduces the rate of isotype switching to IgE isotypes.	8	6	0.75	intel_def	negative regulation of isotype switching to IgE isotypes
GO:0048296	Any process that modulates the frequency, rate or extent of isotype switching to IgA isotypes.	8	6	0.75	intel_def	regulation of isotype switching to IgA isotypes
GO:0048297	Any process that stops, prevents or reduces the rate of isotype switching to IgA isotypes.	8	6	0.75	intel_def	negative regulation of isotype switching to IgA isotypes
GO:0048299	Any process that modulates the frequency, rate or extent of isotype switching to IgD isotypes.	8	6	0.75	intel_def	regulation of isotype switching to IgD isotypes
GO:0048300	Any process that stops, prevents or reduces the rate of isotype switching to IgD isotypes.	8	6	0.75	intel_def	negative regulation of isotype switching to IgD isotypes
GO:0048302	Any process that modulates the frequency, rate or extent of isotype switching to IgG isotypes.	8	6	0.75	intel_def	regulation of isotype switching to IgG isotypes
GO:0048303	Any process that stops, prevents or reduces the rate of isotype switching to IgG isotypes.	8	6	0.75	intel_def	negative regulation of isotype switching to IgG isotypes
GO:0050076	Catalysis of the reaction: maleate = fumarate.	4	3	0.75	intel_def	maleate isomerase activity
GO:0050115	Catalysis of the reaction: myosin light-chain phosphate + H2O = myosin light chain + phosphate.	8	6	0.75	intel_def	myosin-light-chain-phosphatase activity
GO:0050115	Catalysis of the reaction: myosin light-chain phosphate + H2O = myosin light chain + phosphate.	8	6	0.75	intel_def	[Myosin light-chain]-phosphatase activity
GO:0050146	Catalysis of the reaction: a nucleotide + a 2'-deoxynucleoside = a nucleoside + a 2'-deoxynucleoside 5'-monophosphate.	8	6	0.75	intel_def	nucleoside phosphotransferase activity
GO:0050196	Catalysis of the reaction: [phosphorylase a] + 4 H2O = 2 [phosphorylase b] + 4 phosphate.	8	6	0.75	intel_def	phosphorylase phosphatase activity
GO:0050196	Catalysis of the reaction: [phosphorylase a] + 4 H2O = 2 [phosphorylase b] + 4 phosphate.	8	6	0.75	intel_def	[phosphorylase] phosphatase activity
GO:0050423	Catalysis of the reaction: thiamin + 2 O2 = thiamin acetic acid + 2 H2O2.	8	6	0.75	intel_def	thiamine oxidase activity
GO:0050423	Catalysis of the reaction: thiamin + 2 O2 = thiamin acetic acid + 2 H2O2.	8	6	0.75	intel_def	thiamin oxidase activity
GO:0050528	Catalysis of the reaction: 3-(acyloxy)acyl group of bacterial toxin = 3-hydroxyacyl group of bacterial toxin + a fatty acid.	12	9	0.75	intel_def	acyloxyacyl hydrolase activity
GO:0050683	Interacting selectively with the AF-2 domain of a protein, a ligand-independent transactivation domain which is required for the full transcriptional activity of the receptor.	16	12	0.75	intel_def	AF-1 domain binding
GO:0050824	Interacting selectively with water (H2O).	4	3	0.75	intel_def	water binding
GO:0009401	The uptake and phosphorylation of specific carbohydrates from the extracellular environment; uptake and phosphorylation are coupled, making the PTS a link between the uptake and metabolism of sugars; phosphoenolpyruvate is the original phosphate donor; phosphoenolpyruvate passes the phosphate via a signal transduction pathway, to enzyme 1 (E1), which in turn passes it on to the histidine protein,…	53	40	0.754717	intel_def	PTS system
GO:0009401	The uptake and phosphorylation of specific carbohydrates from the extracellular environment; uptake and phosphorylation are coupled, making the PTS a link between the uptake and metabolism of sugars; phosphoenolpyruvate is the original phosphate donor; phosphoenolpyruvate passes the phosphate via a signal transduction pathway, to enzyme 1 (E1), which in turn passes it on to the histidine protein,…	53	40	0.754717	intel_def	phosphoenolpyruvate-dependent sugar phosphotransferase system
GO:0000343	The plastid-encoded plastid RNA polymerase A (PEP-A) is a plastid-encoded DNA-directed RNA polymerase that resembles eubacterial multisubunit RNA polymerases with a core composed of alpha, beta, and beta-prime subunits. An additional subunit, a sigma factor, is required for promoter recognition. PEP-A is generated from the PEP-B form during chloroplast maturation to generate a complex composed of…	41	31	0.756098	intel_def	PEP-A
GO:0000343	The plastid-encoded plastid RNA polymerase A (PEP-A) is a plastid-encoded DNA-directed RNA polymerase that resembles eubacterial multisubunit RNA polymerases with a core composed of alpha, beta, and beta-prime subunits. An additional subunit, a sigma factor, is required for promoter recognition. PEP-A is generated from the PEP-B form during chloroplast maturation to generate a complex composed of…	41	31	0.756098	intel_def	plastid-encoded plastid RNA polymerase complex A
GO:0009274	A protective structure outside the cytoplasmic membrane composed of peptidoglycan, a molecule made up of a glycan (sugar) backbone of repetitively alternating N-acetylglucosamine and N-acetylmuramic acid with short, attached, cross-linked peptide chains containing unusual amino acids; also called murein. As in, but not restricted to, the taxon Eubacteria (Bacteria, ncbi_taxonomy_id:2).	41	31	0.756098	intel_def	cell wall
GO:0009274	A protective structure outside the cytoplasmic membrane composed of peptidoglycan, a molecule made up of a glycan (sugar) backbone of repetitively alternating N-acetylglucosamine and N-acetylmuramic acid with short, attached, cross-linked peptide chains containing unusual amino acids; also called murein. As in, but not restricted to, the taxon Eubacteria (Bacteria, ncbi_taxonomy_id:2).	41	31	0.756098	intel_def	envelope
GO:0009274	A protective structure outside the cytoplasmic membrane composed of peptidoglycan, a molecule made up of a glycan (sugar) backbone of repetitively alternating N-acetylglucosamine and N-acetylmuramic acid with short, attached, cross-linked peptide chains containing unusual amino acids; also called murein. As in, but not restricted to, the taxon Eubacteria (Bacteria, ncbi_taxonomy_id:2).	41	31	0.756098	intel_def	peptidoglycan
GO:0009274	A protective structure outside the cytoplasmic membrane composed of peptidoglycan, a molecule made up of a glycan (sugar) backbone of repetitively alternating N-acetylglucosamine and N-acetylmuramic acid with short, attached, cross-linked peptide chains containing unusual amino acids; also called murein. As in, but not restricted to, the taxon Eubacteria (Bacteria, ncbi_taxonomy_id:2).	41	31	0.756098	intel_def	murein sacculus
GO:0009412	OBSOLETE. A change in state or activity of the organism (in terms of movement, secretion, enzyme production, gene expression, etc.) as a result of exposure to a heavy metal, a metal that can form a coordination bond with a protein; this definition includes the following biologically relevant heavy metals: Cd, Co, Cu, Fe, Hg, Mn, Mo, Ni, V, W, Zn.	37	28	0.756757	intel_def	response to heavy metal
GO:0005718	OBSOLETE. A particle that forms the primary packing unit of DNA in chromatin. Each consists of a segment of duplex DNA, 160-240 base pairs long, with associated histone proteins; about 146 base pairs of the DNA comprise a core particle and the remainder form the linker DNA. The core particle is a disk-like structure, 11 nm in diameter and 5.7 nm thick, consisting of two molecules each of historie…	62	47	0.758065	intel_def	nucleosome
GO:0008201	Interacting selectively with heparin, any member of a group of glycosaminoglycans found mainly as an intracellular component of mast cells and which consist predominantly of alternating alpha1-4-linked D-galactose and N-acetyl-D-glucosamine-6-sulfate residues.	29	22	0.758621	intel_def	heparin binding
GO:0008571	OBSOLETE. Catalysis of the reaction: ATP + H2O = ADP + phosphate. This is a highly diverse group of enzymes that perform many functions that are similar to those of chaperonins. They comprise a number of heat-shock-cognate proteins. They are also active in clathrin uncoating and in the oligomerization of actin.	29	22	0.758621	intel_def	non-chaperonin molecular chaperone ATPase activity
GO:0009568	Plant storage body for amylose and amylopectin, 1 - 100um in diameter, and located in amyloplasts. Also contains small amounts of enzymes, amino acids, lipids and nucleic acids. The shape of the grain varies widely amongst species, but is often spherical or disk-shaped.	29	22	0.758621	intel_def	amyloplast starch granule
GO:0009568	Plant storage body for amylose and amylopectin, 1 - 100um in diameter, and located in amyloplasts. Also contains small amounts of enzymes, amino acids, lipids and nucleic acids. The shape of the grain varies widely amongst species, but is often spherical or disk-shaped.	29	22	0.758621	intel_def	amyloplast starch grain
GO:0018880	The chemical reactions and physical changes involving 4-chlorobiphenyl, a member of the polychlorinated biphenyl (PCB) group of compounds, a very stable group of synthetic organic compounds composed of a biphenyl nucleus with 1-10 chlorine substituents. 4-chlorobiphenyl has been used as a model substrate to investigate PCB degradation.	29	22	0.758621	intel_def	4-chlorobiphenyl metabolism
GO:0045276	A part of the respiratory chain, containing about 10 polypeptide subunits including four redox centers: cytochrome b/b6, cytochrome c1 and an 2Fe-2S cluster. Catalyzes the oxidation of ubiquinol by oxidized cytochrome c1. As in, but not restricted to, the taxon Eubacteria (Bacteria, ncbi_taxonomy_id:2).	29	22	0.758621	intel_def	ubiquinol-cytochrome c oxidoreductase
GO:0045276	A part of the respiratory chain, containing about 10 polypeptide subunits including four redox centers: cytochrome b/b6, cytochrome c1 and an 2Fe-2S cluster. Catalyzes the oxidation of ubiquinol by oxidized cytochrome c1. As in, but not restricted to, the taxon Eubacteria (Bacteria, ncbi_taxonomy_id:2).	29	22	0.758621	intel_def	respiratory chain complex III
GO:0007513	The process whereby a relatively unspecialized mesodermal cell acquires specialized structural and/or functional features of a pericardial cell. In insects, pericardial cells are loosely arranged non-myogenic cells that flank the cardioblasts and probably act in the filtration of hemolymph.	25	19	0.76	intel_def	pericardial cell differentiation
GO:0009534	Sac-like membranous structures (cisternae) in a chloroplast combined into stacks (grana) and present singly in the stroma (stroma thylakoids or frets) as interconnections between grana. As in, but not restricted to, green plants and algae (Viridiplantae, ncbi_taxonomy_id:33090).	25	19	0.76	intel_def	thylakoid
GO:0018883	The chemical reactions and physical changes involving caprolactam, hexahydro-2h-azepin-2-one, a cyclic amide of caproic acid used in manufacture of synthetic fibers of the polyamide type. It can cause local irritation.	25	19	0.76	intel_def	caprolactam metabolism
GO:0019828	Stops, prevents or reduces the activity of aspartic-type endopeptidases, enzymes that catalyze the hydrolysis of nonterminal peptide linkages in oligopeptides or polypeptides; the optimum reaction pH is below 5 due to an aspartic residue involved in the catalytic process.	25	19	0.76	intel_def	aspartic protease inhibitor activity
GO:0019828	Stops, prevents or reduces the activity of aspartic-type endopeptidases, enzymes that catalyze the hydrolysis of nonterminal peptide linkages in oligopeptides or polypeptides; the optimum reaction pH is below 5 due to an aspartic residue involved in the catalytic process.	25	19	0.76	intel_def	aspartic-type endopeptidase inhibitor activity
GO:0030204	The chemical reactions and physical changes involving chondroitin sulfate, any member of a group of 10-60 kDa glycosaminoglycans, widely distributed in cartilage and other mammalian connective tissues, the repeat units of which consist of beta-(1,4)-linked D-glucuronyl beta-(1,3)-N-acetyl-D-galactosamine sulfate. They usually occur linked to a protein to form proteoglycans. Two subgroups exist, o…	71	54	0.760563	intel_def	chondroitin sulfate metabolism
GO:0030204	The chemical reactions and physical changes involving chondroitin sulfate, any member of a group of 10-60 kDa glycosaminoglycans, widely distributed in cartilage and other mammalian connective tissues, the repeat units of which consist of beta-(1,4)-linked D-glucuronyl beta-(1,3)-N-acetyl-D-galactosamine sulfate. They usually occur linked to a protein to form proteoglycans. Two subgroups exist, o…	71	54	0.760563	intel_def	chondroitin sulphate metabolism
GO:0015030	A class of nuclear body, first seen after silver staining by Cajal in 1903, enriched in small nuclear ribonucleoproteins, and certain general RNA polymerase II transcription factors; ultrastructurally, they appear as a tangle of coiled, electron-dense threads roughly 0.5 micrometers in diameter; involved in aspects of snRNP biogenesis; the protein coilin serves as a marker for Cajal bodies. Some …	46	35	0.76087	intel_def	Cajal body
GO:0015030	A class of nuclear body, first seen after silver staining by Cajal in 1903, enriched in small nuclear ribonucleoproteins, and certain general RNA polymerase II transcription factors; ultrastructurally, they appear as a tangle of coiled, electron-dense threads roughly 0.5 micrometers in diameter; involved in aspects of snRNP biogenesis; the protein coilin serves as a marker for Cajal bodies. Some …	46	35	0.76087	intel_def	coiled body
GO:0000390	Dissembly of the spliceosome with the ATP-dependent release of the product RNAs, one of which is composed of the joined exons. In cis splicing, the other product is the excised sequence, often a single intron, in a lariat structure.	21	16	0.761905	intel_def	spliceosome dissembly
GO:0000930	A multiprotein complex composed of gamma-tubulin and other non-tubulin proteins. Gamma-tubulin complexes are localized to microtubule organizing centers, and play an important role in the nucleation of microtubules. The number and complexity of non-tubulin proteins associated with these complexes varies between species.	21	16	0.761905	intel_def	gamma-tubulin complex
GO:0002168	Progression of the larva over time, from the newly hatched first-instar larva, through its maturation to the end of the last larval stage. As in, but not restricted to, the true insects (Insecta, ncbi_taxonomy_id:50557).	21	16	0.761905	intel_def	larval development
GO:0003923	Catalysis of the formation of the linkage between a protein and a glycosylphosphatidylinositol anchor. The reaction probably occurs by subjecting a peptide bond to nucleophilic attack by the amino group of ethanolamine-GPI, transferring the protein from a signal peptide to the GPI anchor.	21	16	0.761905	intel_def	GPI-anchor transamidase activity
GO:0004216	Catalysis of the hydrolysis of peptide bonds. Has a broad proteolytic activity. With small-molecule substrates and inhibitors, the major determinant of specificity is P2, which is preferably Leu, Met > Phe, and not Arg.	21	16	0.761905	intel_def	cathepsin K activity
GO:0005697	Telomerase is a ribonucleoprotein enzyme complex, with a minimal catalytic core composed of a catalytic reverse transcriptase subunit and an RNA subunit that provides the template for telomeric DNA addition. In vivo, the holoenzyme complex often contains additional subunits.	21	16	0.761905	intel_def	telomerase holoenzyme complex
GO:0005720	A condensed form of chromatin, occurring in the nucleus during interphase, that stains strongly with basophilic dyes. The DNA of heterochromatin is typically replicated at a later stage in the cell-division cycle than euchromatin.	21	16	0.761905	intel_def	nuclear heterochromatin
GO:0005756	One of two stalks that connect the catalytic core of the hydrogen-transporting ATP synthase to the membrane-associated F0 proteins; rotates within the catalytic core during catalysis. Found in eukaryotes.	21	16	0.761905	intel_def	hydrogen-transporting ATP synthase central stalk
GO:0005756	One of two stalks that connect the catalytic core of the hydrogen-transporting ATP synthase to the membrane-associated F0 proteins; rotates within the catalytic core during catalysis. Found in eukaryotes.	21	16	0.761905	intel_def	proton-transporting ATP synthase central stalk
GO:0005968	A heterodimeric enzyme complex, which in mammals is composed of an alpha and a beta subunit, and which associates with an accessory protein Rep (Rab escort protein). Catalyzes of the transfer of a geranyl-geranyl moiety from geranylgeranyl pyrophosphate to a Rab protein.	21	16	0.761905	intel_def	GGTase-II complex
GO:0005968	A heterodimeric enzyme complex, which in mammals is composed of an alpha and a beta subunit, and which associates with an accessory protein Rep (Rab escort protein). Catalyzes of the transfer of a geranyl-geranyl moiety from geranylgeranyl pyrophosphate to a Rab protein.	21	16	0.761905	intel_def	Rab geranylgeranyltransferase complex
GO:0005968	A heterodimeric enzyme complex, which in mammals is composed of an alpha and a beta subunit, and which associates with an accessory protein Rep (Rab escort protein). Catalyzes of the transfer of a geranyl-geranyl moiety from geranylgeranyl pyrophosphate to a Rab protein.	21	16	0.761905	intel_def	RabGGTase complex
GO:0005968	A heterodimeric enzyme complex, which in mammals is composed of an alpha and a beta subunit, and which associates with an accessory protein Rep (Rab escort protein). Catalyzes of the transfer of a geranyl-geranyl moiety from geranylgeranyl pyrophosphate to a Rab protein.	21	16	0.761905	intel_def	Rab-protein geranylgeranyltransferase complex
GO:0005968	A heterodimeric enzyme complex, which in mammals is composed of an alpha and a beta subunit, and which associates with an accessory protein Rep (Rab escort protein). Catalyzes of the transfer of a geranyl-geranyl moiety from geranylgeranyl pyrophosphate to a Rab protein.	21	16	0.761905	intel_def	RAB-protein geranylgeranyltransferase complex
GO:0007102	The dynamics of the spindle pole body and microtubule cytoskeleton during the cell cycle. Includes spindle pole body duplication and separation and formation and elongation of the mitotic spindle. As in, but not restricted to, the taxon Saccharomyces (Saccharomyces, ncbi_taxonomy_id:4930).	21	16	0.761905	intel_def	spindle pole body and microtubule cycle
GO:0008022	Interacting selectively with a protein C-terminus, the end of any peptide chain at which the 1-carboxy function of a constituent amino acid is not attached in peptide linkage to another amino-acid residue.	21	16	0.761905	intel_def	C-terminal binding
GO:0008022	Interacting selectively with a protein C-terminus, the end of any peptide chain at which the 1-carboxy function of a constituent amino acid is not attached in peptide linkage to another amino-acid residue.	21	16	0.761905	intel_def	protein C-terminus binding
GO:0009701	The formation from simpler components of isoflavonoid phytoalexins, a group of water-soluble phenolic derivatives isomeric with flavonoids, which possess antibiotic activity and are produced by plant tissues in response to infection.	21	16	0.761905	intel_def	isoflavonoid phytoalexin biosynthesis
GO:0015048	Catalysis of the transfer of electrons between pyridine nucleotides (obligatory two-electron carriers) and hemes or (2Fe-2S) centers (obligatory one-electron carriers) in respiration, photosynthesis, and many oxygenase systems.	21	16	0.761905	intel_def	phthalate dioxygenase reductase activity
GO:0015228	Enables the directed movement of coenzyme A into, out of, within or between cells. Coenzyme A, 3'-phosphoadenosine-(5')diphospho(4')pantatheine, is an acyl carrier in many acylation and acyl-transfer reactions in which the intermediate is a thiol ester.	21	16	0.761905	intel_def	coenzyme A transporter activity
GO:0016925	The process by which a SUMO protein (small ubiquitin-related modifier) is conjugated to a target protein via an isopeptide bond between the carboxyl terminus of SUMO with an epsilon-amino group of a lysine residue of the target protein.	21	16	0.761905	intel_def	SUMO-protein conjugation
GO:0016925	The process by which a SUMO protein (small ubiquitin-related modifier) is conjugated to a target protein via an isopeptide bond between the carboxyl terminus of SUMO with an epsilon-amino group of a lysine residue of the target protein.	21	16	0.761905	intel_def	small ubiquitin-related protein 1 conjugation
GO:0016925	The process by which a SUMO protein (small ubiquitin-related modifier) is conjugated to a target protein via an isopeptide bond between the carboxyl terminus of SUMO with an epsilon-amino group of a lysine residue of the target protein.	21	16	0.761905	intel_def	protein sumolation
GO:0016925	The process by which a SUMO protein (small ubiquitin-related modifier) is conjugated to a target protein via an isopeptide bond between the carboxyl terminus of SUMO with an epsilon-amino group of a lysine residue of the target protein.	21	16	0.761905	intel_def	protein sumoylation
GO:0016925	The process by which a SUMO protein (small ubiquitin-related modifier) is conjugated to a target protein via an isopeptide bond between the carboxyl terminus of SUMO with an epsilon-amino group of a lysine residue of the target protein.	21	16	0.761905	intel_def	sumoylation
GO:0019806	Catalysis of the reaction: 2 R-H + 2 bromide + H2O2 = 2 R-Br + 2 H2O. Enzymes with this activity often accept other halide ions as substrates, including chloride and iodide.	21	16	0.761905	intel_def	bromide peroxidase activity
GO:0019806	Catalysis of the reaction: 2 R-H + 2 bromide + H2O2 = 2 R-Br + 2 H2O. Enzymes with this activity often accept other halide ions as substrates, including chloride and iodide.	21	16	0.761905	intel_def	bromoperoxidase
GO:0030602	Catalysis of the lysis of peptide bonds with broad specificity similar to that of pepsin A. Clots milk by cleavage of a single Ser-Phe-l-Met-Ala bond in kappa-casein.	21	16	0.761905	intel_def	chymosin activity
GO:0030680	A ribonuclease P complex. Generally contains a single RNA molecule that is necessary and usually sufficient for catalysis, and a single protein molecule. As in, but not restricted to, the taxon Eubacteria (Bacteria, ncbi_taxonomy_id:2).	21	16	0.761905	intel_def	ribonuclease P complex
GO:0030680	A ribonuclease P complex. Generally contains a single RNA molecule that is necessary and usually sufficient for catalysis, and a single protein molecule. As in, but not restricted to, the taxon Eubacteria (Bacteria, ncbi_taxonomy_id:2).	21	16	0.761905	intel_def	RNase P complex
GO:0030870	Trimeric protein complex that possesses endonuclease activity; involved in DNA repair and checkpoint signaling. In Saccharomyces the complex comprises Mre11p, Rad50p, and Xrs2p; complexes identified in other species generally contain proteins related to the Saccharomyces proteins.	21	16	0.761905	intel_def	Mre11 complex
GO:0030870	Trimeric protein complex that possesses endonuclease activity; involved in DNA repair and checkpoint signaling. In Saccharomyces the complex comprises Mre11p, Rad50p, and Xrs2p; complexes identified in other species generally contain proteins related to the Saccharomyces proteins.	21	16	0.761905	intel_def	MRN complex
GO:0042564	A protein complex which usually consists of three components, eg. in Xenopus, the importin alpha and beta-subunits and any protein which has a nuclear localization sequence (NLS). The complex acts to import proteins with an NLS into the nucleus through a nuclear pore.	21	16	0.761905	intel_def	NLS-dependent protein nuclear import complex
GO:0045173	The breakdown into simpler components of O-sialoglycoproteins, glycoproteins which contain sialic acid as one of their carbohydrates. They are often found on or in the cell or tissue membranes and participate in a variety of biological activities.	21	16	0.761905	intel_def	O-sialoglycoprotein catabolism
GO:0045173	The breakdown into simpler components of O-sialoglycoproteins, glycoproteins which contain sialic acid as one of their carbohydrates. They are often found on or in the cell or tissue membranes and participate in a variety of biological activities.	21	16	0.761905	intel_def	O-sialoglycoprotein degradation
GO:0045210	The formation from simpler components of FasL (CD95), an antigen originally found to be expressed on the cell surface of activated human T-lymphocytes and B-lymphocytes and a variety of malignant human lymphoid cell lines.	21	16	0.761905	intel_def	FasL biosynthesis
GO:0045210	The formation from simpler components of FasL (CD95), an antigen originally found to be expressed on the cell surface of activated human T-lymphocytes and B-lymphocytes and a variety of malignant human lymphoid cell lines.	21	16	0.761905	intel_def	CD95 biosynthesis
GO:0045210	The formation from simpler components of FasL (CD95), an antigen originally found to be expressed on the cell surface of activated human T-lymphocytes and B-lymphocytes and a variety of malignant human lymphoid cell lines.	21	16	0.761905	intel_def	Apo-1 biosynthesis
GO:0045251	A protein complex containing flavin adenine dinucleotide (FAD) and acyl-CoA dehydrogenase, which form a system that oxidizes an acyl-CoA molecule and reduces ubiquinone and other acceptors in the mitochondrial electron transport system.	21	16	0.761905	intel_def	electron transfer flavoprotein complex
GO:0045433	The process during wing vibration where the male produces a species-specific acoustic signal called a love song. As in, but not restricted to, the true insects (Insecta, ncbi_taxonomy_id:50557).	21	16	0.761905	intel_def	male courtship behavior song production
GO:0046290	The breakdown into simpler components of isoflavonoid phytoalexins, a group of water-soluble phenolic derivatives isomeric with flavonoids, which possess antibiotic activity and are produced by plant tissues in response to infection.	21	16	0.761905	intel_def	isoflavonoid phytoalexin catabolism
GO:0046299	OBSOLETE. The formation from simpler components of 2,4-dichlorophenoxyacetic acid, a chlorinated phenoxy compound which functions as a systemic herbicide and is used to control many types of broadleaf weeds.	21	16	0.761905	intel_def	2 4-dichlorophenoxyacetic acid biosynthesis
GO:0046687	A change in state or activity of the organism (in terms of movement, secretion, enzyme production, gene expression, etc.) as a result of exposure to chromate, the anion of chromic acid, H2CrO4 (aq) or CrO3.	21	16	0.761905	intel_def	response to chromate
GO:0000138	The Golgi cisterna farthest from the endoplasmic reticulum; the final processing compartment through which proteins pass before exiting the Golgi apparatus; the compartment in which N-linked protein glycosylation is completed.	17	13	0.764706	intel_def	Golgi trans cisterna
GO:0000254	Catalysis of the oxidation of the 4-alpha methyl group of 4,4-dimethylzymosterol, the first step in the removal of the two C-4 methyl groups of 4,4-dimethylzymosterol in ergosterol biosynthesis.	17	13	0.764706	intel_def	C-4 methyl sterol oxidase activity
GO:0000358	Conformational rearrangement of the U2-type spliceosomal complex containing the RNA products of the first step of splicing to form the catalytic site for the second step of splicing.	17	13	0.764706	intel_def	formation of catalytic U2-type spliceosome for second transesterification step
GO:0000358	Conformational rearrangement of the U2-type spliceosomal complex containing the RNA products of the first step of splicing to form the catalytic site for the second step of splicing.	17	13	0.764706	intel_def	spliceosomal A2-3 complex formation
GO:0000358	Conformational rearrangement of the U2-type spliceosomal complex containing the RNA products of the first step of splicing to form the catalytic site for the second step of splicing.	17	13	0.764706	intel_def	spliceosomal C2 complex formation
GO:0000359	Conformational rearrangement of the U12-type spliceosomal complex containing the RNA products of the 1st step of splicing to form the catalytic site for the second step of splicing.	17	13	0.764706	intel_def	formation of catalytic U12-type spliceosome for second transesterification step
GO:0001405	Protein complex located on the matrix side of the mitochondrial inner membrane and associated with the presequence translocase complex; hydrolyzes ATP to provide the force to drive import of proteins into the mitochondrial matrix.	17	13	0.764706	intel_def	mitochondrial import motor
GO:0001405	Protein complex located on the matrix side of the mitochondrial inner membrane and associated with the presequence translocase complex; hydrolyzes ATP to provide the force to drive import of proteins into the mitochondrial matrix.	17	13	0.764706	intel_def	PAM complex
GO:0001405	Protein complex located on the matrix side of the mitochondrial inner membrane and associated with the presequence translocase complex; hydrolyzes ATP to provide the force to drive import of proteins into the mitochondrial matrix.	17	13	0.764706	intel_def	pre-sequence translocase-associated import motor
GO:0001405	Protein complex located on the matrix side of the mitochondrial inner membrane and associated with the presequence translocase complex; hydrolyzes ATP to provide the force to drive import of proteins into the mitochondrial matrix.	17	13	0.764706	intel_def	presequence translocase-associated import motor
GO:0003763	OBSOLETE. Catalysis of the reaction: ATP + H2O = ADP + phosphate. The hydrolysis of ATP involved in maintaining an unfolded polypeptide structure before folding or to entry into mitochondria and chloroplasts.	17	13	0.764706	intel_def	chaperonin
GO:0003763	OBSOLETE. Catalysis of the reaction: ATP + H2O = ADP + phosphate. The hydrolysis of ATP involved in maintaining an unfolded polypeptide structure before folding or to entry into mitochondria and chloroplasts.	17	13	0.764706	intel_def	chaperonin ATPase activity
GO:0004190	Catalysis of the hydrolysis of nonterminal peptide linkages in oligopeptides or polypeptides; the optimum reaction pH is below 5 due to an aspartic residue involved in the catalytic process.	17	13	0.764706	intel_def	aspartic endopeptidase activity
GO:0004190	Catalysis of the hydrolysis of nonterminal peptide linkages in oligopeptides or polypeptides; the optimum reaction pH is below 5 due to an aspartic residue involved in the catalytic process.	17	13	0.764706	intel_def	aspartic protease activity
GO:0004190	Catalysis of the hydrolysis of nonterminal peptide linkages in oligopeptides or polypeptides; the optimum reaction pH is below 5 due to an aspartic residue involved in the catalytic process.	17	13	0.764706	intel_def	aspartic-type endopeptidase activity
GO:0004190	Catalysis of the hydrolysis of nonterminal peptide linkages in oligopeptides or polypeptides; the optimum reaction pH is below 5 due to an aspartic residue involved in the catalytic process.	17	13	0.764706	intel_def	aspartyl protease activity
GO:0004190	Catalysis of the hydrolysis of nonterminal peptide linkages in oligopeptides or polypeptides; the optimum reaction pH is below 5 due to an aspartic residue involved in the catalytic process.	17	13	0.764706	intel_def	carboxyl protease activity
GO:0004364	Catalysis of the reaction: R-X + glutathione = H-X + R-S-glutathione. R may be an aliphatic, aromatic or heterocyclic group; X may be a sulfate, nitrile or halide group.	17	13	0.764706	intel_def	glutathione S-transferase
GO:0004364	Catalysis of the reaction: R-X + glutathione = H-X + R-S-glutathione. R may be an aliphatic, aromatic or heterocyclic group; X may be a sulfate, nitrile or halide group.	17	13	0.764706	intel_def	glutathione transferase activity
GO:0004868	OBSOLETE. A superfamily of proteins, many of which inhibit serine proteinases and exhibit a high degree of homology with classical serine proteinase inhibitors such as alpha1-antitrypsin or antithrombin.	17	13	0.764706	intel_def	serpin
GO:0005046	Interacting selectively with a KDEL sequence, the C terminus tetrapeptide sequence Lys-Asp-Glu-Leu found in proteins that are to be retained in the endoplasmic reticulum.	17	13	0.764706	intel_def	KDEL receptor activity
GO:0005046	Interacting selectively with a KDEL sequence, the C terminus tetrapeptide sequence Lys-Asp-Glu-Leu found in proteins that are to be retained in the endoplasmic reticulum.	17	13	0.764706	intel_def	KDEL sequence binding
GO:0006402	The breakdown into simpler components of mRNA, messenger RNA, which is responsible for carrying the coded genetic 'message', transcribed from DNA, to sites of protein assembly at the ribosomes.	17	13	0.764706	intel_def	mRNA catabolism
GO:0006599	The chemical reactions and physical changes involving phosphagen, any of a group of guanidine phosphates that occur in muscle and can be used to regenerate ATP from ADP during muscular contraction.	17	13	0.764706	intel_def	phosphagen metabolism
GO:0009092	The chemical reactions and physical changes involving homoserine, alpha-amino-gamma-hydroxybutyric acid, an intermediate in the biosynthesis of cystathionine, threonine and methionine.	17	13	0.764706	intel_def	homoserine metabolism
GO:0009127	The formation from simpler components of purine nucleoside monophosphate, a glycosamine consisting of a purine base linked to a ribose or deoxyribose sugar esterified with phosphate on its glycose moiety.	17	13	0.764706	intel_def	purine nucleoside monophosphate biosynthesis
GO:0009128	The breakdown into simpler components of purine nucleoside monophosphate, a glycosamine consisting of a purine base linked to a ribose or deoxyribose sugar esterified with phosphate on its glycose moiety.	17	13	0.764706	intel_def	purine nucleoside monophosphate catabolism
GO:0009130	The formation from simpler components of pyrimidine nucleoside monophosphate, a glycosamine consisting of a pyrimidine base linked to a ribose or deoxyribose sugar esterified with phosphate on its glycose moiety.	17	13	0.764706	intel_def	pyrimidine nucleoside monophosphate biosynthesis
GO:0009131	The breakdown into simpler components of pyrimidine nucleoside monophosphate, a glycosamine consisting of a pyrimidine base linked to a ribose or deoxyribose sugar esterified with phosphate on its glycose moiety.	17	13	0.764706	intel_def	pyrimidine nucleoside monophosphate catabolism
GO:0009161	The chemical reactions and physical changes involving a ribonucleoside monophosphate, a glycosamine consisting of a base linked to a ribose sugar esterified with phosphate on its glycose moiety.	17	13	0.764706	intel_def	ribonucleoside monophosphate metabolism
GO:0009162	The chemical reactions and physical changes involving a deoxyribonucleoside monophosphate, a glycosamine consisting of a base linked to a deoxyribose sugar esterified with phosphate on its glycose moiety.	17	13	0.764706	intel_def	deoxyribonucleoside monophosphate metabolism
GO:0009179	The chemical reactions and physical changes involving purine ribonucleoside diphosphate, a glycosamine consisting of a purine base linked to a ribose sugar esterified with diphosphate on its glycose moiety.	17	13	0.764706	intel_def	purine ribonucleoside diphosphate metabolism
GO:0009182	The chemical reactions and physical changes involving purine deoxyribonucleoside diphosphate, a glycosamine consisting of a purine base linked to a deoxyribose sugar esterified with diphosphate on its glycose moiety.	17	13	0.764706	intel_def	purine deoxyribonucleoside diphosphate metabolism
GO:0009193	The chemical reactions and physical changes involving pyrimidine ribonucleoside diphosphate, a glycosamine consisting of a pyrimidine base linked to a ribose sugar esterified with diphosphate on its glycose moiety.	17	13	0.764706	intel_def	pyrimidine ribonucleoside diphosphate metabolism
GO:0009196	The chemical reactions and physical changes involving pyrimidine deoxynucleoside diphosphate, a glycosamine consisting of a pyrimidine base linked to a deoxyribose sugar esterified with diphosphate on its glycose moiety.	17	13	0.764706	intel_def	pyrimidine deoxyribonucleoside diphosphate metabolism
GO:0009205	The chemical reactions and physical changes involving purine ribonucleoside triphosphate, a glycosamine consisting of a purine base linked to a ribose sugar esterified with triphosphate on its glycose moiety.	17	13	0.764706	intel_def	purine ribonucleoside triphosphate metabolism
GO:0009208	The chemical reactions and physical changes involving pyrimidine ribonucleoside triphosphate, a glycosamine consisting of a pyrimidine base linked to a ribose sugar esterified with triphosphate on its glycose moiety.	17	13	0.764706	intel_def	pyrimidine ribonucleoside triphosphate metabolism
GO:0009211	The chemical reactions and physical changes involving pyrimidine deoxyribonucleoside triphosphate, a glycosamine consisting of a pyrimidine base linked to a deoxyribose sugar esterified with triphosphate on its glycose moiety.	17	13	0.764706	intel_def	pyrimidine deoxyribonucleoside triphosphate metabolism
GO:0009215	The chemical reactions and physical changes involving purine deoxyribonucleoside triphosphate, a glycosamine consisting of a purine base linked to a deoxyribose sugar esterified with triphosphate on its glycose moiety.	17	13	0.764706	intel_def	purine deoxyribonucleoside triphosphate metabolism
GO:0009245	The formation from simpler components of lipid A, the glycolipid moiety of bacterial lipopolysaccharides, consisting of six fatty acyl chains linked to two glucosamine residues.	17	13	0.764706	intel_def	lipid A biosynthesis
GO:0009247	The formation from simpler components of glycolipid, a compound containing (usually) 1-4 linked monosaccharide residues joined by a glycosyl linkage to a lipid.	17	13	0.764706	intel_def	glycolipid biosynthesis
GO:0010007	A heterotrimeric enzyme complex composed of three subunits, all of which are required for enzyme activity, which catalyzes the chelation of Mg by proto IX in an ATP-dependent manner.	17	13	0.764706	intel_def	magnesium chelatase complex
GO:0015291	A transporter of solutes that utilizes a carrier-mediated process to catalyze uniport, symport or antiport between aqueous phases on either side of a lipid membrane.	17	13	0.764706	intel_def	porter activity
GO:0015291	A transporter of solutes that utilizes a carrier-mediated process to catalyze uniport, symport or antiport between aqueous phases on either side of a lipid membrane.	17	13	0.764706	intel_def	active transporter
GO:0015768	The directed movement of maltose into, out of, within or between cells. Maltose is the disaccharide 4-O-alpha-D-glucopyranosyl-D-glucopyranose, an intermediate in the catabolism of glycogen and starch.	17	13	0.764706	intel_def	maltose transport
GO:0015792	The directed movement of arabitol into, out of, within or between cells. Arabitol is the pentitol derived from arabinose or lyxose by reduction of the aldehyde group. The D enantiomer is present in lichens and mushrooms.	17	13	0.764706	intel_def	arabinitol transport
GO:0016299	Inhibits signal transduction the GTPase activity of G-protein alpha subunits, thereby driving them into their inactive GDP-bound form.	17	13	0.764706	intel_def	regulator of G-protein signalling activity
GO:0016299	Inhibits signal transduction the GTPase activity of G-protein alpha subunits, thereby driving them into their inactive GDP-bound form.	17	13	0.764706	intel_def	regulator of G-protein signaling activity
GO:0016299	Inhibits signal transduction the GTPase activity of G-protein alpha subunits, thereby driving them into their inactive GDP-bound form.	17	13	0.764706	intel_def	RGS
GO:0016546	The process during courtship where the male licks the genitalia of a stationary female fly with his proboscis. As in, but not restricted to, the true insects (Insecta, ncbi_taxonomy_id:50557).	17	13	0.764706	intel_def	male courtship behavior licking
GO:0016640	Catalysis of an oxidation-reduction (redox) reaction in which a CH-NH2 group acts as a hydrogen or electron donor and reduces a cytochrome molecule.	17	13	0.764706	intel_def	oxidoreductase activity acting on the CH-NH2 group of donors cytochrome as acceptor
GO:0016641	Catalysis of an oxidation-reduction (redox) reaction in which a CH-NH2 group acts as a hydrogen or electron donor and reduces an oxygen molecule.	17	13	0.764706	intel_def	oxidoreductase activity acting on the CH-NH2 group of donors oxygen as acceptor
GO:0016898	Catalysis of an oxidation-reduction (redox) reaction in which a CH-OH group acts as a hydrogen or electron donor and reduces a cytochrome molecule.	17	13	0.764706	intel_def	oxidoreductase activity acting on the CH-OH group of donors cytochrome as acceptor
GO:0016899	Catalysis of an oxidation-reduction (redox) reaction in which a CH-OH group acts as a hydrogen or electron donor and reduces an oxygen molecule.	17	13	0.764706	intel_def	oxidoreductase activity acting on the CH-OH group of donors oxygen as acceptor
GO:0019377	The breakdown into simpler components of glycolipid, a compound containing (usually) 1-4 linked monosaccharide residues joined by a glycosyl linkage to a lipid.	17	13	0.764706	intel_def	glycolipid catabolism
GO:0030694	The central portion of the flagellar basal body, which spans the periplasm and threads through the rings. As in, but not restricted to, the taxon Eubacteria (Bacteria, ncbi_taxonomy_id:2).	17	13	0.764706	intel_def	flagellar basal body rod
GO:0030719	The assembly and arrangement of polar granules, cytoplasmic, non-membranous RNA/protein complex aggregates in the primordial germ cells of many higher eukaryotes.	17	13	0.764706	intel_def	polar granule organization and biogenesis
GO:0035018	The processes that give rise to the patterns of cell differentiation that will arise in the adult cuticle. As in, but not restricted to, the true insects (Insecta, ncbi_taxonomy_id:50557).	17	13	0.764706	intel_def	adult cuticle pattern formation
GO:0042043	Interacting selectively with neurexins, synaptic cell surface proteins related to latrotoxin receptor, laminin and agrin. Neurexins act as cell recognition molecules at nerve terminals.	17	13	0.764706	intel_def	neurexin binding
GO:0042211	The aerobic breakdown into simpler components of dimethylsilanediol; the smallest member of the dialkylsilanediols. Dimethylsilanediol is the monomer of polydimethylsiloxane, a compound which can be found in a wide range of industrial and consumer products.	17	13	0.764706	intel_def	dimethylsilanediol catabolism
GO:0042211	The aerobic breakdown into simpler components of dimethylsilanediol; the smallest member of the dialkylsilanediols. Dimethylsilanediol is the monomer of polydimethylsiloxane, a compound which can be found in a wide range of industrial and consumer products.	17	13	0.764706	intel_def	degradation of dimethylsilanediol
GO:0042211	The aerobic breakdown into simpler components of dimethylsilanediol; the smallest member of the dialkylsilanediols. Dimethylsilanediol is the monomer of polydimethylsiloxane, a compound which can be found in a wide range of industrial and consumer products.	17	13	0.764706	intel_def	catabolism of DMSD
GO:0042348	The directed movement of NF-kappaB, a transcription factor for eukaryotic RNA polymerase II promoters, from the cytoplasm into the nucleus, across the nuclear membrane.	17	13	0.764706	intel_def	NF-kappaB protein-nucleus import
GO:0042348	The directed movement of NF-kappaB, a transcription factor for eukaryotic RNA polymerase II promoters, from the cytoplasm into the nucleus, across the nuclear membrane.	17	13	0.764706	intel_def	NF-kappaB-nucleus import
GO:0042758	The breakdown into simpler components of long-chain fatty acids, aliphatic compounds having a terminal carboxyl group and with a chain length of C12-18.	17	13	0.764706	intel_def	long-chain fatty acid catabolism
GO:0042759	The formation from simpler components of long-chain fatty acids, aliphatic compounds having a terminal carboxyl group and with a chain length of C12-18.	17	13	0.764706	intel_def	long-chain fatty acid biosynthesis
GO:0042906	The directed movement of xanthine into, out of, within or between cells. Xanthine (2,6-dihydroxypurine) is a purine formed in the metabolic breakdown of guanine, but is not present in nucleic acids.	17	13	0.764706	intel_def	xanthine transport
GO:0042970	Enables the directed movement of homoserine, alpha-amino-gamma-hydroxybutyric acid, an intermediate in the biosynthesis of cystathionine, threonine and methionine, into, out of, within or between cells.	17	13	0.764706	intel_def	homoserine transporter activity
GO:0045090	Any process involved in the replication of a retroviral genome. Retroviruses use RNA as their nucleic acid and reverse transcriptase to copy their genome into the DNA of the host cells chromosomes.	17	13	0.764706	intel_def	retroviral genome replication
GO:0045436	Catalysis of the cyclization of beta rings at one or both ends of the lycopene molecule (psi, psi-carotene) to form gamma-carotene or the bicyclic beta-carotene (beta, beta-carotene), respectively.	17	13	0.764706	intel_def	lycopene beta cyclase activity
GO:0046403	Catalysis of the reaction: 3'-phosphopolynucleotide + H2O = a polynucleotide + phosphate. Hydrolyzes the free 3'-phosphate resulting from single strand breaks in DNA due to oxidative damage.	17	13	0.764706	intel_def	polynucleotide 3'-phosphatase activity
GO:0046444	The chemical reactions and physical changes involving FMN, riboflavin 5'-(dihydrogen phosphate), a coenzyme for a number of oxidative enzymes including NADH dehydrogenase.	17	13	0.764706	intel_def	FMN metabolism
GO:0046447	The chemical reactions and physical changes involving terpenoid indole alkaloids, compounds formed from the condensation of tryptamine (derived from tryptophan) and secologanin (derived from geranyl pyrophosphate).	17	13	0.764706	intel_def	terpenoid indole alkaloid metabolism
GO:0046448	The chemical reactions and physical changes involving tropane alkaloids, compounds containing the 8-methyl-8-azabicyclo(3.2.1)octane ring system.	17	13	0.764706	intel_def	tropane alkaloid metabolism
GO:0046867	The directed movement of carotenoids into, out of, within or between cells. Carotenoids are tetraterpenoid compounds in which two units of 4 isoprenoid residues joined head-to-tail are themselves joined tail-to-tail.	17	13	0.764706	intel_def	carotenoid transport
GO:0048110	The synthesis, deposition, and organization of a cell of an ovary that can then undergo meiosis and form an ovum. As in, but not restricted to, the true insects (Insecta, ncbi_taxonomy_id:50557).	17	13	0.764706	intel_def	oocyte construction
GO:0048152	The formation from simpler components of S100 beta protein. S100 is a small calcium and zinc binding protein produced in astrocytes that is implicated in Alzheimer's disease, Down Syndrome and ALS.	17	13	0.764706	intel_def	S100 beta biosynthesis
GO:0048153	The formation from simpler components of S100 alpha protein. S100 is a small calcium and zinc binding protein produced in astrocytes that is implicated in Alzheimer's disease, Down Syndrome and ALS.	17	13	0.764706	intel_def	S100 alpha biosynthesis
GO:0048158	The stage in mammalian oogenesis when the primordial germ cell is hardly distinguishable from other cortical cells of the ovary. As in, but not restricted to, mammals (Mammalia, ncbi_taxonomy_id:40674).	17	13	0.764706	intel_def	mammalian oogenesis stage 1
GO:0048158	The stage in mammalian oogenesis when the primordial germ cell is hardly distinguishable from other cortical cells of the ovary. As in, but not restricted to, mammals (Mammalia, ncbi_taxonomy_id:40674).	17	13	0.764706	intel_def	oogonium stage oogenesis
GO:0015876	The directed movement of acetyl-CoA into, out of, within or between cells. Acetyl-CoA is a derivative of coenzyme A in which the sulfhydryl group is acetylated; it is a metabolite derived from several pathways (eg. glycolysis, fatty acid oxidation, amino-acid catabolism) and is further metabolized by the tricarboxylic acid cycle. It is a key intermediate in lipid and terpenoid biosynthesis.	30	23	0.766667	intel_def	acetyl-CoA transport
GO:0018057	The oxidation of the terminal amino-methylene groups of peptidyl-L-lysine or peptidyl-5-hydroxy-L-lysine to aldehyde groups to form allysine or hydroxyallysine residues, respectively; these are intermediates in the formation of covalent cross-links between adjacent polypeptide chains in proteins such as collagens.	30	23	0.766667	intel_def	peptidyl-lysine oxidation
GO:0018424	This modification produces peptidyl-glutamic acid poly-ADP-ribose found in a number of nuclear proteins under certain conditions including the repair of single strand DNA breaks. The activated form of the generating enzyme poly(ADP-ribose) polymerase is itself modified in this way.	30	23	0.766667	intel_def	peptidyl-glutamic acid poly-ADP-ribosylation
GO:0030648	The formation from simpler components of an aminoglycoside antibiotic, any member of a group of broad spectrum antibiotics, of similar toxicity and pharmacology, that contain an aminodeoxysugar, an amino- or guanidino-substituted inositol ring, and one or more residues of other sugars. The group includes streptomycin, neomycin, framycetin, kanamycin, paromomycin, and gentamicin.	30	23	0.766667	intel_def	aminoglycoside antibiotic biosynthesis
GO:0030649	The breakdown into simpler components of an aminoglycoside antibiotic, any member of a group of broad spectrum antibiotics, of similar toxicity and pharmacology, that contain an aminodeoxysugar, an amino- or guanidino-substituted inositol ring, and one or more residues of other sugars. The group includes streptomycin, neomycin, framycetin, kanamycin, paromomycin, and gentamicin.	30	23	0.766667	intel_def	aminoglycoside antibiotic catabolism
GO:0048269	A multimeric enzyme complex composed of variable numbers of catalytic alpha subunits, and noncatalytic beta subunits. The beta subunits are believed to have a regulatory function. The enzyme complex catalyzes the synthesis of S-adenosylmethionine (AdoMet), which is is the major methyl group donor, participating in the methylation of proteins, DNA, RNA, phospholipids, and other small molecules.	30	23	0.766667	intel_def	MAT complex
GO:0048269	A multimeric enzyme complex composed of variable numbers of catalytic alpha subunits, and noncatalytic beta subunits. The beta subunits are believed to have a regulatory function. The enzyme complex catalyzes the synthesis of S-adenosylmethionine (AdoMet), which is is the major methyl group donor, participating in the methylation of proteins, DNA, RNA, phospholipids, and other small molecules.	30	23	0.766667	intel_def	methionine adenosyltransferase complex
GO:0000271	The formation from simpler components of polysaccharides (synonym:glycans), a polymer of more than about 10 monosaccharide residues joined by glycosidic linkages.	13	10	0.769231	intel_def	glycan biosynthesis
GO:0000271	The formation from simpler components of polysaccharides (synonym:glycans), a polymer of more than about 10 monosaccharide residues joined by glycosidic linkages.	13	10	0.769231	intel_def	polysaccharide biosynthesis
GO:0000272	The breakdown into simpler components of polysaccharides (synonym:glycans), a polymer of more than about 10 monosaccharide residues joined by glycosidic linkages.	13	10	0.769231	intel_def	polysaccharide catabolism
GO:0000272	The breakdown into simpler components of polysaccharides (synonym:glycans), a polymer of more than about 10 monosaccharide residues joined by glycosidic linkages.	13	10	0.769231	intel_def	glycan catabolism
GO:0000704	Catalysis of the removal of pyrimidine dimers by removing the 5' pyrimidine of the dimer by cleaving the N-C1' glycosidic bond between the 5' pyrimidine of the dimer and the deoxyribose sugar. The reaction releases the 5' pyrimidine of the dimer and leaves an apurinic (AP) site. The reaction involves the formation of a covalent enzyme substrate intermediate. Release of the enzyme and free base by…	39	30	0.769231	intel_def	pyrimidine dimer DNA N-glycosylase activity
GO:0000706	During meiosis, the 5' to 3' exonucleolytic resection of the DNA at the site of the break to form a 3' single-strand DNA overhang.	13	10	0.769231	intel_def	meiotic DNA double-strand break processing
GO:0000735	The removal of nonhomologous sequences at the broken 3' single-strand DNA end before DNA repair synthesis can occur.	13	10	0.769231	intel_def	removal of nonhomologous ends
GO:0001835	The hatching of the cellular blastocyst from the zona pellucida (Theiler Stage 4, zona pellucida; EMAP:22|Theiler Stage 5, embryo; EMAP:23).	13	10	0.769231	intel_def	blastocyst hatching
GO:0003731	OBSOLETE. Interacting selectively with the 7-methylguanosine cap at the 5' end of a nascent messenger RNA transcript.	13	10	0.769231	intel_def	mRNA cap binding
GO:0003844	Catalysis of the transfer of a segment of a 1,4-a-D-glucan chain to a primary hydroxyl group in a similar glucan chain.	13	10	0.769231	intel_def	1 4-alpha-glucan branching enzyme activity
GO:0003844	Catalysis of the transfer of a segment of a 1,4-a-D-glucan chain to a primary hydroxyl group in a similar glucan chain.	13	10	0.769231	intel_def	glycogen branching enzyme
GO:0003865	Catalysis of the reaction: a 3-oxo-5-alpha-steroid + acceptor = a 3-oxo-delta(4)-steroid + reduced acceptor.	13	10	0.769231	intel_def	steroid 5 alpha reductase
GO:0003865	Catalysis of the reaction: a 3-oxo-5-alpha-steroid + acceptor = a 3-oxo-delta(4)-steroid + reduced acceptor.	13	10	0.769231	intel_def	3-oxo-5-alpha-steroid 4-dehydrogenase activity
GO:0005288	Catalysis of the stereospecific transfer of arginine, 2-amino-5-guanidinopentanoic acid, across a biological membrane.	13	10	0.769231	intel_def	arginine permease activity
GO:0005313	Enables the directed movement of L-glutamate, the anion of 2-aminopentanedioic acid, into, out of, within or between cells.	13	10	0.769231	intel_def	L-glutamate transporter activity
GO:0005537	Interacting selectively with mannose, a monosaccharide hexose, stereoisomeric with glucose, that occurs naturally only in polymerized forms called mannans.	13	10	0.769231	intel_def	mannose binding
GO:0005785	A transmembrane heterodimeric protein located in the membrane of the rough endoplasmic reticulum. Both subunits contain GTPase domains with which signal recognition particle interacts. In the presence of GTP and SRP receptor, SRP is released from the ribosome-nascent chain complex.	26	20	0.769231	intel_def	docking protein complex
GO:0005785	A transmembrane heterodimeric protein located in the membrane of the rough endoplasmic reticulum. Both subunits contain GTPase domains with which signal recognition particle interacts. In the presence of GTP and SRP receptor, SRP is released from the ribosome-nascent chain complex.	26	20	0.769231	intel_def	signal recognition particle receptor complex
GO:0005961	A component, along with aminomethyltransferase, of the glycine cleavage system; it is found as a homodimer or as a tetramer with two alpha subunits and two beta subunits.	13	10	0.769231	intel_def	glycine dehydrogenase complex
GO:0006081	The chemical reactions and physical changes involving aldehydes, any organic compound with the formula R-CH=O.	13	10	0.769231	intel_def	aldehyde metabolism
GO:0006147	The breakdown into simpler components of guanine, 2-amino-6-hydroxypurine, a purine that is one of the five main bases found in nucleic acids and a component of a number of phosphorylated guanosine derivatives whose metabolic or regulatory functions are important.	26	20	0.769231	intel_def	guanine catabolism
GO:0006206	The chemical reactions and physical changes involving pyrimidine bases, 1,3-diazine, organic nitrogenous bases.	13	10	0.769231	intel_def	pyrimidine base metabolism
GO:0006293	The stabilization of the multiprotein complex involved in damage recognition, DNA helix unwinding, and endonucleolytic cleavage at the site of DNA damage as well as the unwound DNA. The stabilization of the protein-DNA complex ensures proper positioning of the preincision complex before the the phosphodiester backbone of the damaged strand is cleaved 3' and 5' of the site of DNA damage.	26	20	0.769231	intel_def	nucleotide-excision repair preincision complex stabilization
GO:0006415	The process resulting in the release of a polypeptide chain from the ribosome, usually in response to a termination codon (UAA, UAG, or UGA).	13	10	0.769231	intel_def	protein synthesis termination
GO:0006415	The process resulting in the release of a polypeptide chain from the ribosome, usually in response to a termination codon (UAA, UAG, or UGA).	13	10	0.769231	intel_def	translational termination
GO:0006673	The chemical reactions and physical changes involving inositolphosphoceramides, any lipid with a phosphodiester bridge between an inositol residue and the ceramide moiety.	13	10	0.769231	intel_def	inositolphosphoceramide metabolism
GO:0006679	The formation from simpler components of glucosylceramides, any compound formed by the replacement of the glycosidic hydroxyl group of a cyclic form of glucose by a ceramide group.	13	10	0.769231	intel_def	glucosylceramide biosynthesis
GO:0006680	The breakdown into simpler components of glucosylceramides, any compound formed by the replacement of the glycosidic hydroxyl group of a cyclic form of glucose by a ceramide group.	13	10	0.769231	intel_def	glucosylceramide catabolism
GO:0006682	The formation from simpler components of galactosylceramides, any compound formed by the replacement of the glycosidic hydroxyl group of a cyclic form of galactose by a ceramide group.	13	10	0.769231	intel_def	galactosylceramide biosynthesis
GO:0006683	The breakdown into simpler components of galactosylceramides, any compound formed by the replacement of the glycosidic hydroxyl group of a cyclic form of galactose by a ceramide group.	13	10	0.769231	intel_def	galactosylceramide catabolism
GO:0006867	The directed movement of L-asparagine, the levorotatory isomer of alpha-aminosuccinamic acid, into, out of, within or between cells.	13	10	0.769231	intel_def	L-asparagine transport
GO:0006868	The directed movement of L-glutamine, 2-amino-4-carbamoylbutanoic acid, into, out of, within or between cells.	13	10	0.769231	intel_def	L-glutamine transport
GO:0006960	An immune response against microbes mediated through a body fluid. As in, but not restricted to, the taxon Protostomia (Protostomia, ncbi_taxonomy_id:33317).	13	10	0.769231	intel_def	antimicrobial humoral response
GO:0006961	An immune response against bacteria mediated through a body fluid. As in, but not restricted to, the taxon Protostomia (Protostomia, ncbi_taxonomy_id:33317).	13	10	0.769231	intel_def	antibacterial humoral response
GO:0006966	An immune response against fungi mediated through a body fluid. As in, but not restricted to, the taxon Protostomia (Protostomia, ncbi_taxonomy_id:33317).	13	10	0.769231	intel_def	antifungal humoral response
GO:0007295	Growth of the egg chamber between the time it leaves the germarium and the onset of vitellogenesis. During this time both nurse cells and the oocyte undergo developmental changes including nuclear organization and cytoplasmic growth. As in, but not restricted to, the true insects (Insecta, ncbi_taxonomy_id:50557).	26	20	0.769231	intel_def	egg chamber growth
GO:0007374	Formation of a cup-shaped invagination at the posterior end of the embryo, bringing the posterior midgut and hindgut primordia into the interior.	13	10	0.769231	intel_def	posterior midgut invagination
GO:0007460	The process during which the R8 photoreceptor commits to its cell fate. The R8 receptor contributes the central part of the rhabdomere in the basal parts of the ommatidium.	13	10	0.769231	intel_def	R8 cell fate commitment
GO:0007465	The process during which the R7 photoreceptor commits to its cell fate. The R7 receptor contributes the central part of the rhabdomere in the apical parts of the ommatidium.	13	10	0.769231	intel_def	R7 cell fate commitment
GO:0008014	OBSOLETE. A calcium-dependent cell adhesion protein (type I membrane protein) that interacts in a homophilic manner in cell-cell interactions.	13	10	0.769231	intel_def	cadherin
GO:0008014	OBSOLETE. A calcium-dependent cell adhesion protein (type I membrane protein) that interacts in a homophilic manner in cell-cell interactions.	13	10	0.769231	intel_def	calcium-dependent cell adhesion molecule activity
GO:0008297	Catalysis of the sequential cleavage of mononucleotides from a free 5' or 3' terminus of a single-stranded DNA molecule.	13	10	0.769231	intel_def	single-stranded DNA specific exodeoxyribonuclease activity
GO:0008301	The function of causing local conformational micropolymorphism of DNA in which the original B-DNA structure is only distorted but not extensively modified.	13	10	0.769231	intel_def	DNA bending activity
GO:0008309	Catalysis of the sequential cleavage of mononucleotides from a free 5' or 3' terminus of a double-stranded DNA molecule.	13	10	0.769231	intel_def	double-stranded DNA specific exodeoxyribonuclease activity
GO:0008359	Any process that modulates the frequency, rate or extent to which bicoid mRNA is established and/or maintained in its correct position in the oocyte.	13	10	0.769231	intel_def	regulation of bicoid mRNA localization
GO:0008570	OBSOLETE. Catalysis of the reaction: ATP + H2O = ADP + phosphate. The hydrolysis of ATP by myosin that provides the energy for actomyosin contraction.	13	10	0.769231	intel_def	myosin ATPase activity
GO:0008852	Catalysis of the degradation of single-stranded DNA. It acts progressively in a 3' to 5' direction, releasing 5'-phosphomononucleotides.	13	10	0.769231	intel_def	exodeoxyribonuclease I activity
GO:0008853	Catalysis of the degradation of double-stranded DNA. It acts progressively in a 3' to 5' direction, releasing 5'-phosphomononucleotides.	13	10	0.769231	intel_def	exodeoxyribonuclease III activity
GO:0009036	Catalysis of the endonucleolytic cleavage of DNA to give specific double-stranded fragments with terminal 5'-phosphates.	13	10	0.769231	intel_def	type II site-specific deoxyribonuclease activity
GO:0009241	The formation from simpler components of polyisoprenoids, acyclic polymers containing a large number of isoprene subunits, usually unsaturated.	13	10	0.769231	intel_def	polyisoprenoid biosynthesis
GO:0009241	The formation from simpler components of polyisoprenoids, acyclic polymers containing a large number of isoprene subunits, usually unsaturated.	13	10	0.769231	intel_def	polyterpene biosynthesis
GO:0009273	The formation, from simpler components, of the cell wall. As in, but not restricted to, the taxon Eubacteria (Bacteria, ncbi_taxonomy_id:2).	13	10	0.769231	intel_def	cell envelope biosynthesis
GO:0009273	The formation, from simpler components, of the cell wall. As in, but not restricted to, the taxon Eubacteria (Bacteria, ncbi_taxonomy_id:2).	13	10	0.769231	intel_def	cell wall biosynthesis
GO:0009278	OBSOLETE. A peptidoglycan polymer that forms the shape-determining structure of the cell all of Gram-negative bacteria.	13	10	0.769231	intel_def	murein sacculus
GO:0009278	OBSOLETE. A peptidoglycan polymer that forms the shape-determining structure of the cell all of Gram-negative bacteria.	13	10	0.769231	intel_def	capsule
GO:0009357	An enzyme that catalyzes the transfer of a phosphate from protein N(PI)-phosphohistidine to a sugar molecule. It is enzyme II of the phosphotransferase system.	13	10	0.769231	intel_def	phosphotransferase complex
GO:0009809	The formation from simpler components of lignins, a class of polymers formed by the dehydrogenetive radical polymerization of various phenylpropanoid monomers.	13	10	0.769231	intel_def	lignin biosynthesis
GO:0009848	The formation from simpler components of indole-3-acetic acid that occurs through metabolism of L-tryptophan.	13	10	0.769231	intel_def	indoleacetic acid biosynthesis via tryptophan
GO:0009883	The function of absorbing and responding to electromagnetic radiation between approximately 660-730 nm to initiate a change in cell function.	13	10	0.769231	intel_def	red far-red light photoreceptor activity
GO:0009930	The side of the cell parallel to the zygotic axis. As in, but not restricted to, the flowering plants (Magnoliophyta, ncbi_taxonomy_id:3398).	13	10	0.769231	intel_def	longitudinal side of cell surface
GO:0010018	A pathway of signal transduction initiated upon sensing of far red light by photoreceptor molecule at 730 nm.	13	10	0.769231	intel_def	far red light signalling pathway
GO:0010018	A pathway of signal transduction initiated upon sensing of far red light by photoreceptor molecule at 730 nm.	13	10	0.769231	intel_def	far red light signaling pathway
GO:0010139	The pathway by which pyrimidine bases or pyrimidine deoxyribonucleotides from pyrimidine nucleotide breakdown are converted back to pyrimidine deoxyribonucleotides. The salvage pathway is important where there is no de novo pyrimidine deoxyribonucleotide biosynthesis.	13	10	0.769231	intel_def	pyrimidine deoxyribonucleotide salvage
GO:0015147	Enables the directed movement of L-arabinose into, out of, within or between cells. Arabinose occurs free, for example in the heartwood of many conifers and in the combined states, in both furanose and pyranose forms, as a constituent of various plant hemicelluloses, bacterial polysaccharides, etc.	26	20	0.769231	intel_def	L-arabinose transporter activity
GO:0015193	Enables the directed movement of L-proline, pyrrolidine-2-carboxylic acid, into, out of, within or between cells.	13	10	0.769231	intel_def	L-proline transporter activity
GO:0015604	Enables the directed movement of phosphonate into, out of, within or between cells. A phosphonate is any salt, anion, or ester of phosphonic acid (HPO(OH)2).	13	10	0.769231	intel_def	phosphonate transporter activity
GO:0015668	Catalysis of the endonucleolytic cleavage of DNA to give specific double-stranded fragments with terminal 5'-phosphates.	13	10	0.769231	intel_def	type III site-specific deoxyribonuclease activity
GO:0015797	The directed movement of mannitol into, out of, within or between cells. Mannitol is the alditol derived from D-mannose by reduction of the aldehyde group.	13	10	0.769231	intel_def	mannitol transport
GO:0015808	The directed movement of L-alanine, the levorotatory isomer of 2-aminopropanoic acid, into, out of, within or between cells.	13	10	0.769231	intel_def	L-alanine transport
GO:0015917	The directed movement of aminophospholipids into, out of, within or between cells. Aminophospholipids contain phosphoric acid as a mono- or diester and an amino (NH2) group.	13	10	0.769231	intel_def	aminophospholipid transport
GO:0016027	A complex of proteins that are involved in phototransduction and attached to the transient receptor potential (TRP) channel. The protein connections are mediated through inaD.	13	10	0.769231	intel_def	inaD signalling complex
GO:0016027	A complex of proteins that are involved in phototransduction and attached to the transient receptor potential (TRP) channel. The protein connections are mediated through inaD.	13	10	0.769231	intel_def	inaD signaling complex
GO:0016038	The reception of a (visible light) photon by a cell, visible light being defined as having a wavelength within the range 380-780 nm.	13	10	0.769231	intel_def	absorption of visible light
GO:0016051	The formation from simpler components of carbohydrates, any of a group of organic compounds based of the general formula Cx(H2O)y.	13	10	0.769231	intel_def	carbohydrate biosynthesis
GO:0016051	The formation from simpler components of carbohydrates, any of a group of organic compounds based of the general formula Cx(H2O)y.	13	10	0.769231	intel_def	anabolic carbohydrate metabolism
GO:0016052	The breakdown into simpler components of carbohydrates, any of a group of organic compounds based of the general formula Cx(H2O)y.	13	10	0.769231	intel_def	catabolic carbohydrate metabolism
GO:0016052	The breakdown into simpler components of carbohydrates, any of a group of organic compounds based of the general formula Cx(H2O)y.	13	10	0.769231	intel_def	carbohydrate catabolism
GO:0016097	The breakdown into simpler components of polyisoprenoids, acyclic polymers containing a large number of isoprene subunits, usually unsaturated.	13	10	0.769231	intel_def	polyisoprenoid catabolism
GO:0016097	The breakdown into simpler components of polyisoprenoids, acyclic polymers containing a large number of isoprene subunits, usually unsaturated.	13	10	0.769231	intel_def	polyterpene catabolism
GO:0016140	The chemical reactions and physical changes involving O-glycosides, any compound in which a glycosyl group has been substituted into a hydroxyl group.	13	10	0.769231	intel_def	O-glycoside metabolism
GO:0016273	Catalysis of the transfer of a methyl group from S-adenosyl-L-methionine to the epsilon-amino group of an arginine residue.	13	10	0.769231	intel_def	arginine N-methyltransferase activity
GO:0016278	Catalysis of the transfer of a methyl group from S-adenosyl-L-methionine to the epsilon-amino group of a lysine residue.	13	10	0.769231	intel_def	lysine N-methyltransferase activity
GO:0016604	Extra-nucleolar nuclear domains usually visualized by confocal microscopy and fluorescent antibodies to specific proteins.	13	10	0.769231	intel_def	nuclear body
GO:0016823	Catalysis of the hydrolysis of any acid carbon-carbon bond in a ketonic substance, a substance containing a keto (C=O) group.	13	10	0.769231	intel_def	hydrolase activity acting on acid carbon-carbon bonds in ketonic substances
GO:0017194	The acetylation of the N-terminal isoleucine of proteins to form the derivative N-acetyl-L-isoleucine. The occurrence of this modification has not been confirmed.	13	10	0.769231	intel_def	N-terminal peptidyl-isoleucine acetylation
GO:0018995	Any organism in which another organism, especially a parasite or symbiont, spends part or all of its life cycle and from which it obtains nourishment and/or protection.	13	10	0.769231	intel_def	host
GO:0019295	The formation from simpler components of coenzyme M (2-thioethansulfonate), a coenzyme involved in the utilization of methane by methanogenic prokaryotes.	13	10	0.769231	intel_def	coenzyme M biosynthesis
GO:0019357	The formation from simpler components of nicotinamide nucleotides, any nucleotide that contains combined nicotinate (pyridine 3-carboxylic acid).	13	10	0.769231	intel_def	nicotinate nucleotide biosynthesis
GO:0019517	The breakdown of threonine (2-amino-3-hydroxybutyric acid) to form the compound D-lactate.	13	10	0.769231	intel_def	threonine catabolism to D-lactate
GO:0019521	The chemical reactions and physical changes involving D-gluconate, the anion of D-gluconic acid, the aldonic acid derived from glucose.	13	10	0.769231	intel_def	D-gluconate metabolism
GO:0019634	The chemical reactions and physical changes involving phosphonates, any salt, anion, or ester of phosphonic acid (HPO(OH)2).	13	10	0.769231	intel_def	phosphonate metabolism
GO:0019636	The chemical reactions and physical changes involving phosphonoacetate, C2H4PO5, a substance composed of an acetate and a phosphonic acid residue.	13	10	0.769231	intel_def	phosphonoacetate metabolism
GO:0019733	An immune response against bacteria mediated through a body fluid, as in, but not restricted to, the vertebrates (Vertebrata, ncbi_taxonomy_id:7742).	13	10	0.769231	intel_def	antibacterial humoral response
GO:0019734	An immune response against fungi mediated through a body fluid, as in, but not restricted to, the vertebrates (Vertebrata, ncbi_taxonomy_id:7742).	13	10	0.769231	intel_def	antifungal humoral response
GO:0019735	An immune response against microbes mediated through a body fluid, as in, but not restricted to, the vertebrates (Vertebrata, ncbi_taxonomy_id:7742).	13	10	0.769231	intel_def	antimicrobial humoral response
GO:0019866	The inner membrane of organelles such as mitochondria and chloroplasts; highly selective to most ions and metabolites (contrast outer membrane GO:0019867).	13	10	0.769231	intel_def	inner membrane
GO:0030089	Any of the granules, approximately 32 nm x 48 nm and consisting of highly aggregated phycobiliproteins, that are attached in arrays to the external face of a thylakoid membrane in algae of the phyla Cyanophyta and Rhodophyta, where they function as light-harvesting devices in photosynthesis. Excitation energy in the phycobilisome flows in the sequence: phycoerythrin, phycocyanin, allophycocyanin …	39	30	0.769231	intel_def	cyanosome
GO:0030089	Any of the granules, approximately 32 nm x 48 nm and consisting of highly aggregated phycobiliproteins, that are attached in arrays to the external face of a thylakoid membrane in algae of the phyla Cyanophyta and Rhodophyta, where they function as light-harvesting devices in photosynthesis. Excitation energy in the phycobilisome flows in the sequence: phycoerythrin, phycocyanin, allophycocyanin …	39	30	0.769231	intel_def	phycobilisome
GO:0030339	Catalysis of the reaction: a long-chain-acyl ethyl ester + H2O = a long-chain carboxylic acid + ethanol.	13	10	0.769231	intel_def	fatty-acyl-ethyl-ester synthase activity
GO:0030339	Catalysis of the reaction: a long-chain-acyl ethyl ester + H2O = a long-chain carboxylic acid + ethanol.	13	10	0.769231	intel_def	FAEES
GO:0030634	A pathway of carbon dioxide fixation in which one molecule of acetyl-CoA is completely synthesized from two molecules of carbon dioxide (CO2).	13	10	0.769231	intel_def	Ljungdahl-Wood pathway
GO:0030634	A pathway of carbon dioxide fixation in which one molecule of acetyl-CoA is completely synthesized from two molecules of carbon dioxide (CO2).	13	10	0.769231	intel_def	carbon fixation by acetyl-CoA pathway
GO:0030689	Any of several heterodimers containing one or two Noc proteins, associated with preribosomal complexes; involved in ribosome biogenesis.	13	10	0.769231	intel_def	Noc complex
GO:0030691	A heterodimer associated with 66S preribosomes; also found throughout the nucleoplasm; involved in ribosomal large subunit biogenesis.	13	10	0.769231	intel_def	Noc2p-Noc3p complex
GO:0030696	Catalysis of the transfer of a methyl group from a donor to the C5 atom of the uridine residue at position 54 in a tRNA molecule.	13	10	0.769231	intel_def	RUMT
GO:0030696	Catalysis of the transfer of a methyl group from a donor to the C5 atom of the uridine residue at position 54 in a tRNA molecule.	13	10	0.769231	intel_def	tRNA methyltransferase activity
GO:0030895	Protein complex that mediates editing of the mRNA encoding apolipoprotein B; catalyzes the deamination of C to U (residue 6666 in the human mRNA). Contains a catalytic subunit, APOBEC-1, and other proteins (e. g. human ASP; rat ASP and KSRP).	26	20	0.769231	intel_def	apoB mRNA editing enzyme complex
GO:0030895	Protein complex that mediates editing of the mRNA encoding apolipoprotein B; catalyzes the deamination of C to U (residue 6666 in the human mRNA). Contains a catalytic subunit, APOBEC-1, and other proteins (e. g. human ASP; rat ASP and KSRP).	26	20	0.769231	intel_def	apolipoprotein B mRNA editing enzyme complex
GO:0030895	Protein complex that mediates editing of the mRNA encoding apolipoprotein B; catalyzes the deamination of C to U (residue 6666 in the human mRNA). Contains a catalytic subunit, APOBEC-1, and other proteins (e. g. human ASP; rat ASP and KSRP).	26	20	0.769231	intel_def	APOBEC
GO:0035095	A change in the behavior of an organism as a result of the perception of nicotine [(S)(-)-3-(1-methyl-2-pyrrolidinyl)pyridine].	13	10	0.769231	intel_def	behavioral response to nicotine
GO:0042323	Any process that stops, prevents or reduces the duration or quality of non-rapid eye movement (NREM) sleep.	13	10	0.769231	intel_def	negative regulation of circadian sleep wake cycle non-REM sleep
GO:0042323	Any process that stops, prevents or reduces the duration or quality of non-rapid eye movement (NREM) sleep.	13	10	0.769231	intel_def	negative regulation of non-REM sleep
GO:0042354	The chemical reactions and physical changes involving L-fucose, 6-deoxy-L-galactose, a sugar that occurs in fucans, a class of polysaccharides in seaweeds, especially Fucus species, and in the cell wall matrix of higher plants.	26	20	0.769231	intel_def	L-fucose metabolism
GO:0042566	A spherical, membrane-bounded organelle found in some anaerobic protozoa, which participates in ATP and molecular hydrogen formation.	13	10	0.769231	intel_def	hydrogenosome
GO:0042623	Catalysis of the reaction: ATP + H2O = ADP + phosphate to directly drive some other reaction, for example ion transport across a membrane.	13	10	0.769231	intel_def	ATPase activity coupled
GO:0042941	The directed movement of D-alanine, the dextrorotatory isomer of 2-aminopropanoic acid, into, out of, within or between cells.	13	10	0.769231	intel_def	D-alanine transport
GO:0043040	The synthesis of aminoacyl tRNA by the formation of an ester bond between the 3'-hydroxyl group of the most 3' adenosine of the tRNA, to be used in nonribosomal peptide synthesis.	13	10	0.769231	intel_def	tRNA aminoacylation for nonribosomal peptide biosynthesis
GO:0045131	Interacting selectively with a pre-mRNA branch point sequence, located upstream of the 3' splice site.	13	10	0.769231	intel_def	pre-mRNA branch point binding
GO:0045336	A clathrin-coated, membrane-bounded intracellular vesicle that arises from the ingestion of particulate material by phagocytosis.	13	10	0.769231	intel_def	clathrin-coated phagocytic vesicle
GO:0045336	A clathrin-coated, membrane-bounded intracellular vesicle that arises from the ingestion of particulate material by phagocytosis.	13	10	0.769231	intel_def	clathrin-coated phagosome
GO:0045713	The formation from simpler components of low-density lipoprotein receptors, cell surface proteins that mediate the endocytosis of low-density lipoprotein by cells.	13	10	0.769231	intel_def	low-density lipoprotein receptor biosynthesis
GO:0045713	The formation from simpler components of low-density lipoprotein receptors, cell surface proteins that mediate the endocytosis of low-density lipoprotein by cells.	13	10	0.769231	intel_def	LDLr biosynthesis
GO:0045853	Any process that stops, prevents or reduces the rate at which bicoid mRNA is established and/or maintained in its correct position in the oocyte.	13	10	0.769231	intel_def	negative regulation of bicoid mRNA localization
GO:0046099	The formation from simpler components of guanine, 2-amino-6-hydroxypurine, a purine that is one of the five main bases found in nucleic acids and a component of a number of phosphorylated guanosine derivatives whose metabolic or regulatory functions are important.	26	20	0.769231	intel_def	guanine biosynthesis
GO:0046180	The formation from simpler components of ketogluconate, the anion of ketogluconic acid, an aldonic acid derived from glucose containing a ketonic carbonyl group.	13	10	0.769231	intel_def	ketogluconate biosynthesis
GO:0046181	The breakdown into simpler components of ketogluconate, the anion of ketogluconic acid, an aldonic acid derived from glucose containing a ketonic carbonyl group.	13	10	0.769231	intel_def	ketogluconate catabolism
GO:0046303	OBSOLETE. The formation from simpler components of 2-nitropropane, a clear, colorless liquid with a mild, fruity odor.	13	10	0.769231	intel_def	2-nitropropane biosynthesis
GO:0046746	The re-envelopment of a virus, in which the nucleocapsid evaginates from the host nuclear membrane system, thus acquiring an additional membrane envelope.	13	10	0.769231	intel_def	nuclear membrane viral budding during viral capsid re-envelopment
GO:0046748	The re-envelopment of a virus, in which the nucleocapsid evaginates from the host ER membrane system, thus acquiring an additional membrane envelope.	13	10	0.769231	intel_def	ER membrane viral budding during viral capsid re-envelopment
GO:0046768	The re-envelopment of a virus, in which the nucleocapsid evaginates from the host plasma membrane system, thus acquiring an additional membrane envelope.	13	10	0.769231	intel_def	plasma membrane viral budding during viral capsid re-envelopment
GO:0046841	The chemical reactions and physical changes involving trisporic acid, a carotenoic acid derivative used as a pheromone in some species of Zygomycota.	13	10	0.769231	intel_def	trisporic acid metabolism
GO:0047215	Catalysis of the reaction: auxin + UDP-D-glucose = indole-3-acetyl-beta-1-D-glucose + UDP.	13	10	0.769231	intel_def	indole-3-acetate beta-glucosyltransferase activity
[truncated: 9,066 more rows]
