# Supplementary material for: Quality control for terms and definitions in ontologies and taxonomies
Source: BMC Bioinformatics. 2006 Apr 19;7:212. doi: 10.1186/1471-2105-7-212 (PMC1482721; doi:10.1186/1471-2105-7-212)
Supplement: Additional File 5 — Unintelligible terms, intelligibility index < 0.7 (See also Figure 1, C1) [file 1471-2105-7-212-S5.out]

id	term	definition	term_length	wn_length	def_length	c_index	i_index	category
GO:0018174	protein-heme P460 linkage	The linkage of protein to heme P460.	4	\N	4	1	\N	circ_def
GO:0018174	protein-haem P460 linkage	The linkage of protein to heme P460.	4	\N	4	1	\N	circ_def
GO:0018359	protein-heme P460 linkage via heme P460-bis-L-cysteine-L-tyrosine	The linkage of protein to heme P460 via heme P460-bis-L-cysteine-L-tyrosine.	9	\N	10	0.9	\N	circ_def
GO:0018359	protein-haem P460 linkage via haem P460-bis-L-cysteine-L-tyrosine	The linkage of protein to heme P460 via heme P460-bis-L-cysteine-L-tyrosine.	9	\N	10	0.9	\N	circ_def
GO:0018360	protein-heme P460 linkage via heme P460-bis-L-cysteine-L-lysine	The linkage of protein to heme P460 via heme P460-bis-L-cysteine-L-lysine.	9	\N	10	0.9	\N	circ_def
GO:0018360	protein-haem P460 linkage via haem P460-bis-L-cysteine-L-lysine	The linkage of protein to heme P460 via heme P460-bis-L-cysteine-L-lysine.	9	\N	10	0.9	\N	circ_def
GO:0018006	N-terminal protein amino acid glucuronylation	The glucuronylation of the N-terminal amino acid of proteins.	6	\N	7	0.857143	\N	circ_def
GO:0050990	N-terminal protein amino acid carbamylation	The carbamoylation of the N-terminal amino acid of proteins.	6	\N	7	0.857143	\N	circ_def
GO:0050990	N-terminal protein amino acid carbamoylation	The carbamoylation of the N-terminal amino acid of proteins.	6	\N	7	0.857143	\N	circ_def
GO:0018283	iron incorporation into metallo-sulfur cluster	The incorporation of iron into a metallo-sulfur cluster.	5	\N	6	0.833333	\N	circ_def
GO:0018283	iron incorporation into metallo-sulphur cluster	The incorporation of iron into a metallo-sulfur cluster.	5	\N	6	0.833333	\N	circ_def
GO:0018289	molybdenum incorporation into metallo-sulfur cluster	The incorporation of molybdenum into a metallo-sulfur cluster.	5	\N	6	0.833333	\N	circ_def
GO:0018289	molybdenum incorporation into metallo-sulphur cluster	The incorporation of molybdenum into a metallo-sulfur cluster.	5	\N	6	0.833333	\N	circ_def
GO:0018414	nickel incorporation into metallo-sulphur cluster	The incorporation of nickel into a metallo-sulfur cluster.	5	\N	6	0.833333	\N	circ_def
GO:0018414	nickel incorporation into metallo-sulfur cluster	The incorporation of nickel into a metallo-sulfur cluster.	5	\N	6	0.833333	\N	circ_def
GO:0018427	copper incorporation into metallo-sulfur cluster	The incorporation of copper into a metallo-sulfur cluster.	5	\N	6	0.833333	\N	circ_def
GO:0018427	copper incorporation into metallo-sulphur cluster	The incorporation of copper into a metallo-sulfur cluster.	5	\N	6	0.833333	\N	circ_def
GO:0019728	peptidyl-allysine oxidation to 2-aminoadipic acid	The oxidation of allysine to 2-aminoadipic acid.	5	\N	6	0.833333	\N	circ_def
GO:0050834	molybdenum incorporation via L-cysteinyl copper sulfido molybdopterin cytosine dinuncleotide	The incorporation of molybdenum into a protein by L-cysteinyl copper sulfido molybdopterin cytosine dinuncleotide.	9	\N	11	0.818182	\N	circ_def
GO:0018301	iron incorporation into iron-sulfur cluster via tris-L-cysteinyl-L-cysteine persulfido-bis-L-glutamato-L-histidino tetrairon	The incorporation of iron into an iron-sulfur cluster by tris-L-cysteinyl-L-cysteine persulfido-bis-L-glutamato-L-histidino tetrairon.	13	\N	16	0.8125	\N	circ_def
GO:0018301	iron incorporation into iron-sulphur cluster via tris-L-cysteinyl-L-cysteine persulphido-bis-L-glutamato-L-histidino tetrairon	The incorporation of iron into an iron-sulfur cluster by tris-L-cysteinyl-L-cysteine persulfido-bis-L-glutamato-L-histidino tetrairon.	13	\N	16	0.8125	\N	circ_def
GO:0000153	cytoplasmic ubiquitin ligase complex	A ubiquitin ligase complex found in the cytoplasm.	4	\N	5	0.8	\N	circ_def
GO:0018147	molybdenum incorporation via L-selenocysteinyl molybdopterin guanine dinucleotide	The incorporation of molybdenum into a protein via L-selenocysteinyl molybdopterin guanine dinucleotide.	8	\N	10	0.8	\N	circ_def
GO:0018197	peptidyl-aspartic acid modification	The modification of peptidyl-aspartic acid.	4	\N	5	0.8	\N	circ_def
GO:0018200	peptidyl-glutamic acid modification	The modification of peptidyl-glutamic acid.	4	\N	5	0.8	\N	circ_def
GO:0030128	clathrin coat of endocytic vesicle	A clathrin coat found on an endocytic vesicle.	4	\N	5	0.8	\N	circ_def
GO:0030128	clathrin coat of endocytotic vesicle	A clathrin coat found on an endocytic vesicle.	4	\N	5	0.8	\N	circ_def
GO:0042258	molybdenum incorporation via L-serinyl molybdopterin guanine dinucleotide	The incorporation of molybdenum into a protein via L-serinyl molybdopterin guanine dinucleotide.	8	\N	10	0.8	\N	circ_def
GO:0048202	clathrin coating of Golgi vesicle	The coating of a Golgi transport vesicle with clathrin.	4	\N	5	0.8	\N	circ_def
GO:0050842	copper incorporation via L-cysteinyl copper sulfido molybdopterin cytosine dinuncleotide	The incorporation of copper into a protein by L-cysteinyl copper sulfido molybdopterin cytosine dinuncleotide.	8	\N	10	0.8	\N	circ_def
GO:0000308	cytoplasmic cyclin-dependent protein kinase holoenzyme complex	Cyclin-dependent protein kinase (CDK) complex found in the cytoplasm.	7	\N	9	0.777778	\N	circ_def
GO:0000308	CDK holoenzyme	Cyclin-dependent protein kinase (CDK) complex found in the cytoplasm.	7	\N	9	0.777778	\N	circ_def
GO:0018187	molybdenum incorporation via L-cysteinyl molybdopterin guanine dinucleotide	The incorporation of molybdenum into a protein by L-cysteinyl molybdopterin guanine dinucleotide.	7	\N	9	0.777778	\N	circ_def
GO:0018379	cytochrome c-heme linkage via heme-bis-L-cysteine	The linkage of cytochromes and other heme proteins to heme via heme-bis-L-cysteine.	7	\N	9	0.777778	\N	circ_def
GO:0018379	cytochrome c-haem linkage via haem-bis-L-cysteine	The linkage of cytochromes and other heme proteins to heme via heme-bis-L-cysteine.	7	\N	9	0.777778	\N	circ_def
GO:0000132	mitotic spindle orientation	The intracellular orientation of the mitotic spindle.	3	\N	4	0.75	\N	circ_def
GO:0001751	eye photoreceptor differentiation	The differentiation of eye photoreceptors in the fly.	3	\N	4	0.75	\N	circ_def
GO:0006404	RNA-nucleus import	The import of RNA from the cytoplasm to the nucleus.	3	\N	4	0.75	\N	circ_def
GO:0006405	RNA-nucleus export	The export of RNA from the nucleus to the cytoplasm.	3	\N	4	0.75	\N	circ_def
GO:0006406	mRNA-nucleus export	The export of mRNA from the nucleus to the cytoplasm.	3	\N	4	0.75	\N	circ_def
GO:0006407	rRNA-nucleus export	The export of rRNA from the nucleus to the cytoplasm.	3	\N	4	0.75	\N	circ_def
GO:0006408	snRNA-nucleus export	The export of snRNA from the nucleus to the cytoplasm.	3	\N	4	0.75	\N	circ_def
GO:0006409	tRNA-nucleus export	The export of tRNA from the nucleus to the cytoplasm.	3	\N	4	0.75	\N	circ_def
GO:0016031	cytoplasmic tRNA mitochondrial import	The import of cytoplasmic tRNA by the mitochondrion.	3	\N	4	0.75	\N	circ_def
GO:0017007	protein-bilin linkage	The covalent linkage of bilin and a protein.	3	\N	4	0.75	\N	circ_def
GO:0018091	peptidyl-asparagine racemization	The racemization of peptidyl-asparagine.	3	\N	4	0.75	\N	circ_def
GO:0018143	nucleic acid-protein covalent cross-linking	The formation of a covalent cross-link between a nucleic acid and a protein.	6	\N	8	0.75	\N	circ_def
GO:0018194	peptidyl-alanine modification	The modification of peptidyl-alanine.	3	\N	4	0.75	\N	circ_def
GO:0018195	peptidyl-arginine modification	The modification of peptidyl-arginine.	3	\N	4	0.75	\N	circ_def
GO:0018196	peptidyl-asparagine modification	The modification of peptidyl-asparagine.	3	\N	4	0.75	\N	circ_def
GO:0018198	peptidyl-cysteine modification	The modification of peptidyl-cysteine.	3	\N	4	0.75	\N	circ_def
GO:0018199	peptidyl-glutamine modification	The modification of peptidyl-glutamine.	3	\N	4	0.75	\N	circ_def
GO:0018201	peptidyl-glycine modification	The modification of peptidyl-glycine.	3	\N	4	0.75	\N	circ_def
GO:0018202	peptidyl-histidine modification	The modification of peptidyl-histidine.	3	\N	4	0.75	\N	circ_def
GO:0018203	peptidyl-isoleucine modification	The modification of peptidyl-isoleucine.	3	\N	4	0.75	\N	circ_def
GO:0018204	peptidyl-leucine modification	The modification of peptidyl-leucine.	3	\N	4	0.75	\N	circ_def
GO:0018205	peptidyl-lysine modification	The modification of peptidyl-lysine.	3	\N	4	0.75	\N	circ_def
GO:0018206	peptidyl-methionine modification	The modification of peptidyl-methionine.	3	\N	4	0.75	\N	circ_def
GO:0018207	peptidyl-phenylalanine modification	The modification of peptidyl-phenylalanine.	3	\N	4	0.75	\N	circ_def
GO:0018208	peptidyl-proline modification	The modification of peptidyl-proline.	3	\N	4	0.75	\N	circ_def
GO:0018209	peptidyl-serine modification	The modification of peptidyl-serine.	3	\N	4	0.75	\N	circ_def
GO:0018210	peptidyl-threonine modification	The modification of peptidyl-threonine.	3	\N	4	0.75	\N	circ_def
GO:0018211	peptidyl-tryptophan modification	The modification of peptidyl-tryptophan.	3	\N	4	0.75	\N	circ_def
GO:0018212	peptidyl-tyrosine modification	The modification of peptidyl-tyrosine.	3	\N	4	0.75	\N	circ_def
GO:0018213	peptidyl-valine modification	The modification of peptidyl-valine.	3	\N	4	0.75	\N	circ_def
GO:0018292	molybdenum incorporation via L-cysteinyl molybdopterin	The incorporation of molybdenum into a protein via L-cysteinyl molybdopterin.	6	\N	8	0.75	\N	circ_def
GO:0018362	peroxidase-haem linkage via dihydroxyhaem-L-aspartyl ester-L-glutamyl ester	The covalent linkage of heme to peroxidase via dihydroxyheme-L-aspartyl ester-L-glutamyl ester.	9	\N	12	0.75	\N	circ_def
GO:0018362	peroxidase-heme linkage via dihydroxyheme-L-aspartyl ester-L-glutamyl ester	The covalent linkage of heme to peroxidase via dihydroxyheme-L-aspartyl ester-L-glutamyl ester.	9	\N	12	0.75	\N	circ_def
GO:0018378	cytochrome c-haem linkage via haem-L-cysteine	The linkage of cytochromes and other heme proteins to heme via heme-L-cysteine.	6	\N	8	0.75	\N	circ_def
GO:0018378	cytochrome c-heme linkage via heme-L-cysteine	The linkage of cytochromes and other heme proteins to heme via heme-L-cysteine.	6	\N	8	0.75	\N	circ_def
GO:0018395	peptidyl-lysine hydroxylation to 5-hydroxy-L-lysine	The hydroxylation of peptidyl-lysine to peptidyl-5-hydroxy-L-lysine.	6	\N	8	0.75	\N	circ_def
GO:0018396	peptidyl-lysine hydroxylation to 4-hydroxy-L-lysine	The hydroxylation of peptidyl-lysine to peptidyl-4-hydroxy-L-lysine.	6	\N	8	0.75	\N	circ_def
GO:0018986	mitotic spindle positioning	The intracellular positioning of the mitotic spindle.	3	\N	4	0.75	\N	circ_def
GO:0019123	peptidyl-methionine racemization	The racemization of peptidyl-methionine.	3	\N	4	0.75	\N	circ_def
GO:0019124	peptidyl-isoleucine racemization	The racemization of peptidyl-isoleucine.	3	\N	4	0.75	\N	circ_def
GO:0019125	peptidyl-phenylalanine racemization	The racemization of peptidyl-phenylalanine.	3	\N	4	0.75	\N	circ_def
GO:0019126	peptidyl-serine racemization	The racemization of peptidyl-serine.	3	\N	4	0.75	\N	circ_def
GO:0019128	peptidyl-tryptophan racemization	The racemization of peptidyl-tryptophan.	3	\N	4	0.75	\N	circ_def
GO:0019129	peptidyl-leucine racemization	The racemization of peptidyl-leucine.	3	\N	4	0.75	\N	circ_def
GO:0019916	peptidyl-D-alanine racemization direct	The racemization of peptidyl-alanine.	3	\N	4	0.75	\N	circ_def
GO:0030125	clathrin vesicle coat	A clathrin coat found on a vesicle.	3	\N	4	0.75	\N	circ_def
GO:0030130	clathrin coat of trans-Golgi network vesicle	A clathrin coat found on a vesicle of the trans-Golgi network.	6	\N	8	0.75	\N	circ_def
GO:0030249	guanylate cyclase regulator activity	Modulates the activity of guanylate cyclase.	3	\N	4	0.75	\N	circ_def
GO:0030250	guanylin	Increases the activity of guanylate cyclase.	3	\N	4	0.75	\N	circ_def
GO:0030250	guanylate cyclase activator activity	Increases the activity of guanylate cyclase.	3	\N	4	0.75	\N	circ_def
GO:0030399	autophagic membrane degradation	Degradation of the membranes of autophagic vacuoles.	3	\N	4	0.75	\N	circ_def
GO:0030666	endocytic vesicle membrane	The membrane surrounding an endocytic vesicle.	3	\N	4	0.75	\N	circ_def
GO:0048268	clathrin coat assembly	Assembly of clathrin triskelia into clathrin cage.	3	\N	4	0.75	\N	circ_def
GO:0048268	clathrin cage assembly	Assembly of clathrin triskelia into clathrin cage.	3	\N	4	0.75	\N	circ_def
GO:0050844	peptidyl-selenocysteine modification	The modification of peptidyl-selenocysteine.	3	\N	4	0.75	\N	circ_def
GO:0018363	peroxidase-heme linkage via dihydroxyheme-L-aspartyl ester-L-glutamyl ester-L-methionine sulphonium	The covalent linkage of heme to peroxidase via dihydroxyheme-L-aspartyl ester-L-glutamyl ester-L-methionine sulfonium.	11	\N	15	0.733333	\N	circ_def
GO:0018363	peroxidase-haem linkage via dihydroxyhaem-L-aspartyl ester-L-glutamyl ester-L-methionine sulfonium	The covalent linkage of heme to peroxidase via dihydroxyheme-L-aspartyl ester-L-glutamyl ester-L-methionine sulfonium.	11	\N	15	0.733333	\N	circ_def
GO:0018363	peroxidase-heme linkage via dihydroxyheme-L-aspartyl ester-L-glutamyl ester-L-methionine sulfonium	The covalent linkage of heme to peroxidase via dihydroxyheme-L-aspartyl ester-L-glutamyl ester-L-methionine sulfonium.	11	\N	15	0.733333	\N	circ_def
GO:0000375	RNA splicing via transesterification reactions	Splicing of RNA via a series of two transesterification reactions.	5	\N	7	0.714286	\N	circ_def
GO:0012507	ER-Golgi transport vesicle membrane	The membrane surrounding a vesicle transporting substances from the ER to the Golgi.	5	\N	7	0.714286	\N	circ_def
GO:0012508	Golgi-ER transport vesicle membrane	The membrane surrounding a vesicle transporting substances from the Golgi to the ER.	5	\N	7	0.714286	\N	circ_def
GO:0018097	protein-chromophore linkage via peptidyl-S-4-hydroxycinnamyl-L-cysteine	The synthesis of the chromophore S-4-hydroxycinnamyl-L-cysteine.	5	\N	7	0.714286	\N	circ_def
GO:0018142	DNA-protein covalent cross-linking	The formation of a covalent cross-link between DNA and a protein.	5	\N	7	0.714286	\N	circ_def
GO:0018144	RNA-protein covalent cross-linking	The formation of a covalent cross-link between RNA and a protein.	5	\N	7	0.714286	\N	circ_def
GO:0030669	clathrin-coated endocytic vesicle membrane	The membrane surrounding a clathrin-coated endocytic vesicle.	5	\N	7	0.714286	\N	circ_def
GO:0030671	clathrin-coated phagocytic vesicle membrane	The membrane surrounding a clathrin-coated phagocytic vesicle.	5	\N	7	0.714286	\N	circ_def
GO:0046784	intronless viral mRNA-nucleus export	The export of intronless viral mRNA from the nucleus to the cytoplasm for translation.	5	\N	7	0.714286	\N	circ_def
GO:0048221	rough ER to cis-Golgi transport	Transport of a vesicle from the rough ER to the cis-Golgi.	5	\N	7	0.714286	\N	circ_def
GO:0018302	iron incorporation into iron-sulfur cluster via tris-L-cysteinyl-L-N1'-histidino tetrairon tetrasulfide	The incorporation of iron into a 4Fe-4S iron-sulfur cluster via tris-L-cysteinyl-L-N1'-histidino tetrairon tetrasulfide.	12	\N	17	0.705882	\N	circ_def
GO:0018302	iron incorporation into iron-sulphur cluster via tris-L-cysteinyl-L-N1'-histidino tetrairon tetrasulphide	The incorporation of iron into a 4Fe-4S iron-sulfur cluster via tris-L-cysteinyl-L-N1'-histidino tetrairon tetrasulfide.	12	\N	17	0.705882	\N	circ_def
GO:0018303	iron incorporation into iron-sulfur cluster via tris-L-cysteinyl-L-N3'-histidino tetrairon tetrasulfide	The incorporation of iron into a 4Fe-4S iron-sulfur cluster via tris-L-cysteinyl-L-N3'-histidino tetrairon tetrasulfide.	12	\N	17	0.705882	\N	circ_def
GO:0018303	iron incorporation into iron-sulphur cluster via tris-L-cysteinyl-L-N3'-histidino tetrairon tetrasulphide	The incorporation of iron into a 4Fe-4S iron-sulfur cluster via tris-L-cysteinyl-L-N3'-histidino tetrairon tetrasulfide.	12	\N	17	0.705882	\N	circ_def
GO:0018429	copper incorporation into copper-sulfur cluster via heptakis-L-histidino tetracopper mu4-sulfide hydroxide	The incorporation of copper into a 4Cu-S copper-sulfur cluster via heptakis-L-histidino tetracopper mu4-sulfide hydroxide.	12	\N	17	0.705882	\N	circ_def
GO:0018429	copper incorporation into copper-sulphur cluster via heptakis-L-histidino tetracopper mu4-sulphide hydroxide	The incorporation of copper into a 4Cu-S copper-sulfur cluster via heptakis-L-histidino tetracopper mu4-sulfide hydroxide.	12	\N	17	0.705882	\N	circ_def
GO:0018415	iron incorporation into iron-sulphur cluster via tris-L-cysteinyl L-cysteine persulphido bis-L-glutamato L-histidino nickel triiron disulphide trioxide	The incorporation of iron into a 3Fe-2S cluster via tris-L-cysteinyl L-cysteine persulfido bis-L-glutamato L-histidino nickel triiron disulfide trioxide.	16	\N	23	0.695652	\N	circ_def
GO:0018415	iron incorporation into iron-sulfur cluster via tris-L-cysteinyl L-cysteine persulfido bis-L-glutamato L-histidino nickel triiron disulfide trioxide	The incorporation of iron into a 3Fe-2S cluster via tris-L-cysteinyl L-cysteine persulfido bis-L-glutamato L-histidino nickel triiron disulfide trioxide.	16	\N	23	0.695652	\N	circ_def
GO:0018407	peptidyl-thyronine iodination to form 3' 3'' 5'-triiodo-L-thyronine	The posttranslational iodination of peptidyl-thyronine to form peptidyl-3',3'',5'-triiodo-L-thyronine (triiodothyronine).	9	\N	13	0.692308	\N	circ_def
GO:0018407	peptidyl-thyronine iodination to form triiodothyronine	The posttranslational iodination of peptidyl-thyronine to form peptidyl-3',3'',5'-triiodo-L-thyronine (triiodothyronine).	9	\N	13	0.692308	\N	circ_def
GO:0050740	protein-FMN linkage via O3-riboflavin phosphoryl-L-threonine	The formation of a protein-FMN linkage via O3-riboflavin phosphoryl-L-threonine.	9	\N	13	0.692308	\N	circ_def
GO:0050741	protein-FMN linkage via O3-riboflavin phosphoryl-L-serine	The formation of a protein-FMN linkage via O3-riboflavin phosphoryl-L-serine.	9	\N	13	0.692308	\N	circ_def
GO:0018304	iron incorporation into iron-sulfur cluster via tris-L-cysteinyl-L-aspartato tetrairon tetrasulfide	The incorporation of iron into a 4Fe-4S iron-sulfur cluster via tris-L-cysteinyl-L-aspartato tetrairon tetrasulfide.	11	\N	16	0.6875	\N	circ_def
GO:0018304	iron incorporation into iron-sulphur cluster via tris-L-cysteinyl-L-aspartato tetrairon tetrasulphide	The incorporation of iron into a 4Fe-4S iron-sulfur cluster via tris-L-cysteinyl-L-aspartato tetrairon tetrasulfide.	11	\N	16	0.6875	\N	circ_def
GO:0018305	iron incorporation into iron-sulfur cluster via tris-L-cysteinyl-L-serinyl tetrairon tetrasulfide	The incorporation of iron into a 4Fe-4S iron-sulfur cluster via tris-L-cysteinyl-L-serinyl tetrairon tetrasulfide.	11	\N	16	0.6875	\N	circ_def
GO:0018305	iron incorporation into iron-sulphur cluster via tris-L-cysteinyl-L-serinyl tetrairon tetrasulphide	The incorporation of iron into a 4Fe-4S iron-sulfur cluster via tris-L-cysteinyl-L-serinyl tetrairon tetrasulfide.	11	\N	16	0.6875	\N	circ_def
GO:0046869	iron incorporation into iron-sulphur cluster via tris-L-cysteinyl-L-aspartato diiron disulphide	The incorporation of iron into a 2Fe-2S iron-sulfur cluster via tris-L-cysteinyl-L-aspartato diiron disulfide.	11	\N	16	0.6875	\N	circ_def
GO:0046869	iron incorporation into iron-sulfur cluster via tris-L-cysteinyl-L-aspartato diiron disulfide	The incorporation of iron into a 2Fe-2S iron-sulfur cluster via tris-L-cysteinyl-L-aspartato diiron disulfide.	11	\N	16	0.6875	\N	circ_def
GO:0018306	iron incorporation into iron-sulfur cluster via bis-L-cysteinyl-L-N3'-histidino-L-serinyl tetrairon tetrasulfide	The incorporation of iron into a 4Fe-4S iron-sulfur cluster via bis-L-cysteinyl-L-N3'-histidino-L-serinyl tetrairon tetrasulfide.	13	\N	19	0.684211	\N	circ_def
GO:0018306	iron incorporation into iron-sulphur cluster via bis-L-cysteinyl-L-N3'-histidino-L-serinyl tetrairon tetrasulphide	The incorporation of iron into a 4Fe-4S iron-sulfur cluster via bis-L-cysteinyl-L-N3'-histidino-L-serinyl tetrairon tetrasulfide.	13	\N	19	0.684211	\N	circ_def
GO:0000167	activation of MAPKKK during osmolarity sensing	Upregulation of MAPKKK activity in the context of osmolarity sensing.	4	\N	6	0.666667	\N	circ_def
GO:0001749	non-eye photoreceptor development	Development of non-eye photoreceptors in Drosophila.	4	\N	6	0.666667	\N	circ_def
GO:0005797	Golgi medial cisterna	The middle Golgi cisterna (or cisternae).	2	\N	3	0.666667	\N	circ_def
GO:0016484	proprotein convertase 2 activator activity	Required for the maturation and activation of proprotein convertase 2.	4	\N	6	0.666667	\N	circ_def
GO:0018011	N-terminal peptidyl-alanine methylation	The methylation of the N-terminal alanine of proteins.	4	\N	6	0.666667	\N	circ_def
GO:0018075	peptidyl-phenylalanine bromination	The posttranslational bromination of phenylalanine.	2	\N	3	0.666667	\N	circ_def
GO:0018076	N-terminal peptidyl-lysine acetylation	The acetylation of the N-terminal lysine of proteins.	4	\N	6	0.666667	\N	circ_def
GO:0018217	peptidyl-aspartic acid phosphorylation	The posttranslational phosphorylation of peptidyl-aspartic acid.	4	\N	6	0.666667	\N	circ_def
GO:0018285	iron incorporation into iron-sulfur cluster via tetrakis-L-cysteinyl diiron disulfide	The incorporation of iron into a 2Fe-2S iron-sulfur cluster via tetrakis-L-cysteinyl diiron disulfide.	10	\N	15	0.666667	\N	circ_def
GO:0018285	iron incorporation into iron-sulphur cluster via tetrakis-L-cysteinyl diiron disulphide	The incorporation of iron into a 2Fe-2S iron-sulfur cluster via tetrakis-L-cysteinyl diiron disulfide.	10	\N	15	0.666667	\N	circ_def
GO:0018287	iron incorporation into iron-sulfur cluster via tris-L-cysteinyl triiron tetrasulfide	The incorporation of iron into a 3Fe-4S iron-sulfur cluster via tris-L-cysteinyl triiron tetrasulfide.	10	\N	15	0.666667	\N	circ_def
GO:0018287	iron incorporation into iron-sulphur cluster via tris-L-cysteinyl triiron tetrasulphide	The incorporation of iron into a 3Fe-4S iron-sulfur cluster via tris-L-cysteinyl triiron tetrasulfide.	10	\N	15	0.666667	\N	circ_def
GO:0018288	iron incorporation into iron-sulphur cluster via tetrakis-L-cysteinyl tetrairon tetrasulphide	The incorporation of iron into a 4Fe-4S iron-sulfur cluster via tetrakis-L-cysteinyl tetrairon tetrasulfide.	10	\N	15	0.666667	\N	circ_def
GO:0018288	iron incorporation into iron-sulfur cluster via tetrakis-L-cysteinyl tetrairon tetrasulfide	The incorporation of iron into a 4Fe-4S iron-sulfur cluster via tetrakis-L-cysteinyl tetrairon tetrasulfide.	10	\N	15	0.666667	\N	circ_def
GO:0018299	iron incorporation into the Rieske iron-sulfur cluster via bis-L-cysteinyl bis-L-histidino diiron disulfide	The incorporation of iron into a Rieske 4Fe-4S iron-sulfur cluster via bis-L-cysteinyl bis-L-histidino diiron disulfide.	12	\N	18	0.666667	\N	circ_def
GO:0018299	iron incorporation into the Rieske iron-sulphur cluster via bis-L-cysteinyl bis-L-histidino diiron disulphide	The incorporation of iron into a Rieske 4Fe-4S iron-sulfur cluster via bis-L-cysteinyl bis-L-histidino diiron disulfide.	12	\N	18	0.666667	\N	circ_def
GO:0018357	protein-phycourobilin linkage via phycourobilin-bis-L-cysteine	The linkage of the chromophore phycourobilin to phycoerythrins via phycourobilin-bis-L-cysteine.	6	\N	9	0.666667	\N	circ_def
GO:0019712	peptidyl-L-glutamic acid 5-methyl ester biosynthesis from glutamic acid	The methyl esterification of peptidyl-glutamic acid.	4	\N	6	0.666667	\N	circ_def
GO:0019908	CDK holoenzyme	Cyclin-dependent protein kinase (CDK) complex found in the nucleus.	6	\N	9	0.666667	\N	circ_def
GO:0019908	nuclear cyclin-dependent protein kinase holoenzyme complex	Cyclin-dependent protein kinase (CDK) complex found in the nucleus.	6	\N	9	0.666667	\N	circ_def
GO:0030661	chitosome membrane	The membrane surrounding a chitosome.	2	\N	3	0.666667	\N	circ_def
GO:0042040	metal incorporation into metallo-pterin complex	The incorporation of a metal into a metallo-pterin cluster.	4	\N	6	0.666667	\N	circ_def
GO:0042041	molybdenum incorporation into metallo-pterin complex	The incorporation of molybdenum into a metallo-pterin cluster.	4	\N	6	0.666667	\N	circ_def
GO:0042042	tungsten incorporation into metallo-pterin complex	The incorporation of tungsten into a metallo-pterin cluster.	4	\N	6	0.666667	\N	circ_def
GO:0042651	thylakoid membrane	The pigmented membrane of any thylakoid.	2	\N	3	0.666667	\N	circ_def
GO:0045209	leptomycin B-sensitive MAPK phosphatase nucleus export	Leptomycin B-sensitive movement of a MAPK phosphatase from the nucleus to the cytoplasm.	6	\N	9	0.666667	\N	circ_def
GO:0045459	iron incorporation into iron-sulfur cluster via tetrakis-L-cysteinyl triiron tetrasulfide	The incorporation of iron into a 3Fe-4S iron-sulfur cluster via tetrakis-L-cysteinyl triiron tetrasulfide.	10	\N	15	0.666667	\N	circ_def
GO:0045459	iron incorporation into iron-sulphur cluster via tetrakis-L-cysteinyl triiron tetrasulphide	The incorporation of iron into a 3Fe-4S iron-sulfur cluster via tetrakis-L-cysteinyl triiron tetrasulfide.	10	\N	15	0.666667	\N	circ_def
GO:0046799	recruitment of helicase-primase complex to DNA lesions	The recruitment of the helicase-primase complex to viral DNA lesions during viral DNA repair.	6	\N	9	0.666667	\N	circ_def
GO:0046859	hydrogenosome membrane	The membrane surrounding a hydrogenosome.	2	\N	3	0.666667	\N	circ_def
GO:0046859	hydrogenosomal membrane	The membrane surrounding a hydrogenosome.	2	\N	3	0.666667	\N	circ_def
GO:0046860	glycosome membrane	The membrane surrounding a glycosome.	2	\N	3	0.666667	\N	circ_def
GO:0046861	glyoxysome membrane	The membrane surrounding a glyoxysome.	2	\N	3	0.666667	\N	circ_def
GO:0046861	glyoxysomal membrane	The membrane surrounding a glyoxysome.	2	\N	3	0.666667	\N	circ_def
GO:0048218	trans-Golgi to endosome transport	Transport of a vesicle from the trans-Golgi to the endosome.	4	\N	6	0.666667	\N	circ_def
GO:0050835	iron incorporation into iron-sulfur cluster via tris-L-cysteinyl S-adenosylmethion-N O-diyl tetrairon tetrasulfide	The incorporation of iron into a 4Fe-4S iron-sulfur cluster via tris-L-cysteinyl S-adenosylmethion-N,O-diyl tetrairon tetrasulfide.	14	\N	21	0.666667	\N	circ_def
GO:0050841	peptidyl-N6 N6 N6-trimethyl-lysine hydroxylation to peptidyl-N6 N6 N6-trimethyl-5-hydroxy-L-lysine	The hydroxylation of peptidyl-N6,N6,N6-trimethyl-L-lysine to form peptidyl-N6,N6,N6-trimethyl-5-hydroxy-L-lysine.	8	\N	12	0.666667	\N	circ_def
GO:0018417	iron incorporation into iron-sulfur cluster via tris-L-cysteinyl L-cysteine persulfido L-glutamato L-histidino L-serinyl nickel triiron disulfide trioxide	The incorporation of iron into a 3Fe-2S cluster by tris-L-cysteinyl L-cysteine persulfido L-glutamato L-histidino L-serinyl nickel triiron disulfide trioxide.	15	\N	23	0.652174	\N	circ_def
GO:0018417	iron incorporation into iron-sulphur cluster via tris-L-cysteinyl L-cysteine persulphido L-glutamato L-histidino L-serinyl nickel triiron disulphide trioxide	The incorporation of iron into a 3Fe-2S cluster by tris-L-cysteinyl L-cysteine persulfido L-glutamato L-histidino L-serinyl nickel triiron disulfide trioxide.	15	\N	23	0.652174	\N	circ_def
GO:0050836	iron incorporation into iron-sulfur cluster via tris-L-cysteinyl L-arginyl diiron disulfide	The incorporation of iron into a 4Fe-4S iron-sulfur cluster via tris-L-cysteinyl L-arginyl diiron disulfide.	11	\N	17	0.647059	\N	circ_def
GO:0000376	RNA splicing via transesterification reactions with guanosine as nucleophile	Splicing of RNA via a series of two transesterification reactions with exogenous guanosine as the initiating nucleophile.	7	\N	11	0.636364	\N	circ_def
GO:0019709	iron incorporation into iron-sulphur cluster via pentakis-L-cysteinyl L-histidino nickel tetrairon pentasulphide	The incorporation of iron into a nickel-iron-sulfur cluster via pentakis-L-cysteinyl L-histidino nickel tetrairon pentasulfide, found in carbon monoxide dehydrogenase.	12	\N	19	0.631579	\N	circ_def
GO:0019709	iron incorporation into iron-sulfur cluster via pentakis-L-cysteinyl L-histidino nickel tetrairon pentasulfide	The incorporation of iron into a nickel-iron-sulfur cluster via pentakis-L-cysteinyl L-histidino nickel tetrairon pentasulfide, found in carbon monoxide dehydrogenase.	12	\N	19	0.631579	\N	circ_def
GO:0042075	nickel incorporation into nickel-iron-sulfur cluster via pentakis-L-cysteinyl L-histidino nickel tetrairon pentasulfide	The incorporation of nickel into a nickel-iron-sulfur cluster via pentakis-L-cysteinyl L-histidino nickel tetrairon pentasulfide, found in carbon monoxide dehydrogenase.	12	\N	19	0.631579	\N	circ_def
GO:0042075	nickel incorporation into nickel-iron-sulphur cluster via pentakis-L-cysteinyl L-histidino nickel tetrairon pentasulphide	The incorporation of nickel into a nickel-iron-sulfur cluster via pentakis-L-cysteinyl L-histidino nickel tetrairon pentasulfide, found in carbon monoxide dehydrogenase.	12	\N	19	0.631579	\N	circ_def
GO:0000086	G2 M transition of mitotic cell cycle	Progression from G2 phase to M phase of the standard mitotic cell cycle.	5	\N	8	0.625	\N	circ_def
GO:0000216	M G1 transition of mitotic cell cycle	Progression from M phase to G1 phase of the standard mitotic cell cycle.	5	\N	8	0.625	\N	circ_def
GO:0015014	heparan sulfate proteoglycan biosynthesis polysaccharide chain biosynthesis	The formation from simpler components of polysaccharide chain component of heparan sulfate proteoglycan.	5	\N	8	0.625	\N	circ_def
GO:0015014	heparan sulphate proteoglycan biosynthesis polysaccharide chain biosynthesis	The formation from simpler components of polysaccharide chain component of heparan sulfate proteoglycan.	5	\N	8	0.625	\N	circ_def
GO:0015014	heparan sulfate proteoglycan chain elongation	The formation from simpler components of polysaccharide chain component of heparan sulfate proteoglycan.	5	\N	8	0.625	\N	circ_def
GO:0018168	protein-phycoerythrobilin linkage via S-phycoerythrobilin-L-cysteine	The linkage of the chromophore phycoerythrobilin to phycoerythrocyanin via S-phycoerythrobilin-L-cysteine.	5	\N	8	0.625	\N	circ_def
GO:0018356	protein-phycobiliviolin linkage via S-phycobiliviolin-L-cysteine	The linkage of the chromophore phycobiliviolin to phycoerythrocyanin via S-phycobiliviolin-L-cysteine.	5	\N	8	0.625	\N	circ_def
GO:0018791	2-hydroxy-3-carboxy-6-oxo-7-methylocta-2 4-dienoate decarboxylase activity	Catalysis of the reaction: 2-hydroxy-3-carboxy-6-oxo-7-methylocta-2,4-dienoate = CO2 + 2-hydroxy-6-oxo-7-methylocta-2,4-dienoate.	10	\N	16	0.625	\N	circ_def
GO:0019922	protein-chromophore linkage via peptidyl-cysteine	The covalent linking of a chromophore to a protein via peptidyl-cysteines.	5	\N	8	0.625	\N	circ_def
GO:0042707	non-eye photoreceptor cell fate commitment	The process by which a cell becomes committed to become an non-eye photoreceptor cell.	5	\N	8	0.625	\N	circ_def
GO:0048206	cis-Golgi to rough ER targeting	Targeting of a transport vesicle from the cis-Golgi to the rough ER.	5	\N	8	0.625	\N	circ_def
GO:0048207	rough ER to cis-Golgi targeting	Targeting of a transport vesicle from the rough ER to the cis-Golgi.	5	\N	8	0.625	\N	circ_def
GO:0018416	nickel incorporation into iron-sulfur cluster via tris-L-cysteinyl L-cysteine persulfido bis-L-glutamato L-histidino nickel triiron disulfide trioxide	The incorporation of nickel into a 3Fe-2S complex by tris-L-cysteinyl L-cysteine persulfido bis-L-glutamato L-histidino nickel triiron disulfide trioxide.	13	\N	21	0.619048	\N	circ_def
GO:0018416	nickel incorporation into iron-sulphur cluster via tris-L-cysteinyl L-cysteine persulphido bis-L-glutamato L-histidino nickel triiron disulphide trioxide	The incorporation of nickel into a 3Fe-2S complex by tris-L-cysteinyl L-cysteine persulfido bis-L-glutamato L-histidino nickel triiron disulfide trioxide.	13	\N	21	0.619048	\N	circ_def
GO:0018300	iron incorporation into iron-sulphur cluster via hexakis-L-cysteinyl hexairon hexasulphide	OBSOLETE. The incorporation of iron into a 6Fe-6S cluster by hexakis-L-cysteinyl hexairon hexasulfide.	8	\N	13	0.615385	\N	circ_def
GO:0018300	iron incorporation into iron-sulfur cluster via hexakis-L-cysteinyl hexairon hexasulfide	OBSOLETE. The incorporation of iron into a 6Fe-6S cluster by hexakis-L-cysteinyl hexairon hexasulfide.	8	\N	13	0.615385	\N	circ_def
GO:0000002	mitochondrial genome maintenance	The maintenance of the structure and integrity of the mitochondrial genome.	3	\N	5	0.6	\N	circ_def
GO:0000152	nuclear ubiquitin ligase complex	A ubiquitin ligase complex found in the nucleus.	3	\N	5	0.6	\N	circ_def
GO:0000233	cytoplasmic interphase chromosome	OBSOLETE. A chromosome found in the cytoplasm during interphase.	3	\N	5	0.6	\N	circ_def
GO:0005166	neurotrophin p75 receptor ligand	Interacting selectively with the neurotrophin p75 receptor.	3	\N	5	0.6	\N	circ_def
GO:0005166	neurotrophin p75 receptor binding	Interacting selectively with the neurotrophin p75 receptor.	3	\N	5	0.6	\N	circ_def
GO:0005167	neurotrophin TRK receptor ligand	Interacting selectively with a neurotrophin TRK receptor.	3	\N	5	0.6	\N	circ_def
GO:0005167	neurotrophin TRK receptor binding	Interacting selectively with a neurotrophin TRK receptor.	3	\N	5	0.6	\N	circ_def
GO:0005168	neurotrophin TRKA receptor binding	Interacting selectively with the neurotrophin TRKA receptor.	3	\N	5	0.6	\N	circ_def
GO:0005168	neurotrophin TRKA receptor ligand	Interacting selectively with the neurotrophin TRKA receptor.	3	\N	5	0.6	\N	circ_def
GO:0005169	neurotrophin TRKB receptor ligand	Interacting selectively with the neurotrophin TRKB receptor.	3	\N	5	0.6	\N	circ_def
GO:0005169	neurotrophin TRKB receptor binding	Interacting selectively with the neurotrophin TRKB receptor.	3	\N	5	0.6	\N	circ_def
GO:0005170	neurotrophin TRKC receptor binding	Interacting selectively with the neurotrophin TRKC receptor.	3	\N	5	0.6	\N	circ_def
GO:0005170	neurotrophin TRKC receptor ligand	Interacting selectively with the neurotrophin TRKC receptor.	3	\N	5	0.6	\N	circ_def
GO:0005913	cell-cell adherens junction	An adherens junction which connects two cells to each other.	3	\N	5	0.6	\N	circ_def
GO:0008439	monophenol monooxygenase activator activity	Increases the activity of the enzyme monophenol monooxygenase.	3	\N	5	0.6	\N	circ_def
GO:0008439	prophenol oxidase activator	Increases the activity of the enzyme monophenol monooxygenase.	3	\N	5	0.6	\N	circ_def
GO:0009748	hexokinase-independent signalling	Signal transduction pathway independent of hexokinase.	3	\N	5	0.6	\N	circ_def
GO:0009748	hexokinase-independent signaling	Signal transduction pathway independent of hexokinase.	3	\N	5	0.6	\N	circ_def
GO:0015526	hexose-phosphate :inorganic phosphate antiporter activity	Catalysis of the reaction: hexose phosphate(out) + inorganic phosphate(in) = hexose phosphate(in) + inorganic phosphate(out).	3	\N	5	0.6	\N	circ_def
GO:0015527	glycerol-phosphate :inorganic phosphate antiporter activity	Catalysis of the reaction: glycerol phosphate(out) + inorganic phosphate(in) = glycerol phosphate(in) + inorganic phosphate(out).	3	\N	5	0.6	\N	circ_def
GO:0016005	phospholipase A2 activator activity	Increases the activity of the enzyme phospholipase A2.	3	\N	5	0.6	\N	circ_def
GO:0016079	synaptic vesicle exocytosis	Exocytosis of a synaptic vesicle from the presynaptic membrane.	3	\N	5	0.6	\N	circ_def
GO:0016230	neutral sphingomyelinase activator	Increases the activity of the enzyme sphingomyelin phosphodiesterase.	3	\N	5	0.6	\N	circ_def
GO:0016230	sphingomyelin phosphodiesterase activator activity	Increases the activity of the enzyme sphingomyelin phosphodiesterase.	3	\N	5	0.6	\N	circ_def
GO:0018397	peptidyl-phenylalanine bromination to L-2'-bromophenylalanine	The posttranslational bromination of peptidyl-phenylalanine to form L-2'-bromophenylalanine.	6	\N	10	0.6	\N	circ_def
GO:0018398	peptidyl-phenylalanine bromination to L-3'-bromophenylalanine	The posttranslational bromination of peptidyl-phenylalanine to form L-3'-bromophenylalanine.	6	\N	10	0.6	\N	circ_def
GO:0018399	peptidyl-phenylalanine bromination to L-4'-bromophenylalanine	The posttranslational bromination of peptidyl-phenylalanine to form L-4'-bromophenylalanine.	6	\N	10	0.6	\N	circ_def
GO:0019988	charged-tRNA modification	The modification of the aminoacyl group of a charged tRNA.	3	\N	5	0.6	\N	circ_def
GO:0019988	pre-translational amino acid modification	The modification of the aminoacyl group of a charged tRNA.	3	\N	5	0.6	\N	circ_def
GO:0030131	clathrin adaptor complex	A membrane adaptor complex that links clathrin to a membrane.	3	\N	5	0.6	\N	circ_def
GO:0030215	plexin ligand	Interacting selectively with semaphorin receptors (plexins).	3	\N	5	0.6	\N	circ_def
GO:0030215	semaphorin receptor binding	Interacting selectively with semaphorin receptors (plexins).	3	\N	5	0.6	\N	circ_def
GO:0030215	plexin binding	Interacting selectively with semaphorin receptors (plexins).	3	\N	5	0.6	\N	circ_def
GO:0030215	semaphorin receptor ligand	Interacting selectively with semaphorin receptors (plexins).	3	\N	5	0.6	\N	circ_def
GO:0030363	pre-mRNA cleavage factor activity	Any activity required for the process of mRNA cleavage.	3	\N	5	0.6	\N	circ_def
GO:0043088	regulation of Cdc42 GTPase activity	Any process that modulates the activity of the GTPase Cdc42.	3	\N	5	0.6	\N	circ_def
GO:0043089	positive regulation of Cdc42 GTPase activity	Any process that activates or increases the activity of the GTPase Cdc42.	3	\N	5	0.6	\N	circ_def
GO:0045237	CXCR1 chemokine receptor binding	Interacting selectively with the CXCR1 chemokine receptor.	3	\N	5	0.6	\N	circ_def
GO:0045237	CXCR1 chemokine receptor ligand	Interacting selectively with the CXCR1 chemokine receptor.	3	\N	5	0.6	\N	circ_def
GO:0045238	CXCR2 chemokine receptor ligand	Interacting selectively with the CXCR2 chemokine receptor.	3	\N	5	0.6	\N	circ_def
GO:0045238	CXCR2 chemokine receptor binding	Interacting selectively with the CXCR2 chemokine receptor.	3	\N	5	0.6	\N	circ_def
GO:0045327	DNA-protein covalent cross-linking via peptidyl-tyrosine	The formation of a covalent cross-link between DNA and a peptidyl-tyrosine residue.	6	\N	10	0.6	\N	circ_def
GO:0048248	CXCR3 chemokine receptor binding	Interacting selectively with a the CXCR3 chemokine receptor.	3	\N	5	0.6	\N	circ_def
GO:0018418	nickel incorporation into iron-sulfur cluster via tris-L-cysteinyl L-cysteine persulfido L-glutamato L-histidino L-serinyl nickel triiron disulfide trioxide	The incorporation of nickel into a 3Fe-2S complex by tris-L-cysteinyl L-cysteine persulfido L-glutamato L-histidino L-serinyl nickel triiron disulfide trioxide.	13	\N	22	0.590909	\N	circ_def
GO:0018418	nickel incorporation into iron-sulphur cluster via tris-L-cysteinyl L-cysteine persulphido L-glutamato L-histidino L-serinyl nickel triiron disulphide trioxide	The incorporation of nickel into a 3Fe-2S complex by tris-L-cysteinyl L-cysteine persulfido L-glutamato L-histidino L-serinyl nickel triiron disulfide trioxide.	13	\N	22	0.590909	\N	circ_def
GO:0003945	N-acetyllactosamine synthase activity	Catalysis of the reaction: UDP-galactose + N-acetyl-D-glucosamine = UDP + N-acetyllactosamine.	7	\N	12	0.583333	\N	circ_def
GO:0003945	UDP-galactose :N-acetyl-D-glucosamine 4-beta-D-galactosyltransferase	Catalysis of the reaction: UDP-galactose + N-acetyl-D-glucosamine = UDP + N-acetyllactosamine.	7	\N	12	0.583333	\N	circ_def
GO:0018441	iron incorporation into iron-sulfur cluster via hexakis-L-cysteinyl L-serinyl octairon heptasulfide	The incorporation of iron into a 8Fe-7S iron-sulfur cluster via hexakis-L-cysteinyl L-serinyl octairon heptasulfide, found in nitrogenase.	11	\N	19	0.578947	\N	circ_def
GO:0018441	iron incorporation into iron-sulphur cluster via hexakis-L-cysteinyl L-serinyl octairon heptasulphide	The incorporation of iron into a 8Fe-7S iron-sulfur cluster via hexakis-L-cysteinyl L-serinyl octairon heptasulfide, found in nitrogenase.	11	\N	19	0.578947	\N	circ_def
GO:0000082	G1 S transition of mitotic cell cycle	Progression from G1 phase to S phase of the standard mitotic cell cycle.	4	\N	7	0.571429	\N	circ_def
GO:0005086	ARF guanyl-nucleotide exchange factor activity	Stimulates the hydrolysis and exchange of guanyl nucleotides by the GTPase ARF.	4	\N	7	0.571429	\N	circ_def
GO:0005087	RCC1	Stimulates the hydrolysis and exchange of guanyl nucleotides by the GTPase Ran.	4	\N	7	0.571429	\N	circ_def
GO:0005087	Ran guanyl-nucleotide exchange factor activity	Stimulates the hydrolysis and exchange of guanyl nucleotides by the GTPase Ran.	4	\N	7	0.571429	\N	circ_def
GO:0005088	Ras guanyl-nucleotide exchange factor activity	Stimulates the hydrolysis and exchange of guanyl nucleotides by the GTPase Ras.	4	\N	7	0.571429	\N	circ_def
GO:0005090	Sar guanyl-nucleotide exchange factor activity	Stimulates the hydrolysis and exchange of guanyl nucleotides by the GTPase Sar.	4	\N	7	0.571429	\N	circ_def
GO:0008321	Ral guanyl-nucleotide exchange factor activity	Stimulates the hydrolysis and exchange of guanyl nucleotides by the GTPase Ral.	4	\N	7	0.571429	\N	circ_def
GO:0009849	indoleacetic acid biosynthesis tryptophan-independent	The formation from simpler components of indoleacetic acid, independent of tryptophan.	4	\N	7	0.571429	\N	circ_def
GO:0012509	inter-Golgi transport vesicle membrane	The membrane surrounding a vesicle transporting substances within the Golgi.	4	\N	7	0.571429	\N	circ_def
GO:0017112	Rab guanyl-nucleotide exchange factor activity	Stimulates the hydrolysis and exchange of guanyl nucleotides by the GTPase Rab.	4	\N	7	0.571429	\N	circ_def
GO:0018004	N-terminal protein formylation	The formylation of the N-terminal amino acid of proteins.	4	\N	7	0.571429	\N	circ_def
GO:0018408	peptidyl-thyronine iodination to form 3' 3'' 5' 5''-tetraiodo-L-thyronine	The posttranslational iodination of peptidyl-thyronine to form peptidyl-3',3'',5',5''-tetraiodo-L-thyronine (L-thyroxine).	8	\N	14	0.571429	\N	circ_def
GO:0019288	isopentenyl diphosphate biosynthesis mevalonate-independent	The formation from simpler components of isopentenyl diphosphate, independent of mevalonate.	4	\N	7	0.571429	\N	circ_def
GO:0019909	[pyruvate dehydrogenase phosphatase intrinsic regulator activity	Modification of the activity of the enzyme [pyruvate dehydrogenase (lipoamide)] phosphatase.	4	\N	7	0.571429	\N	circ_def
GO:0019909	[pyruvate dehydrogenase phosphatase regulator activity	Modification of the activity of the enzyme [pyruvate dehydrogenase (lipoamide)] phosphatase.	4	\N	7	0.571429	\N	circ_def
GO:0030508	thiol-disulphide exchange intermediate activity	Functions as an exchange intermediate in thiol-disulfide exchange reactions.	4	\N	7	0.571429	\N	circ_def
GO:0030508	thioredoxin	Functions as an exchange intermediate in thiol-disulfide exchange reactions.	4	\N	7	0.571429	\N	circ_def
GO:0030508	glutaredoxin	Functions as an exchange intermediate in thiol-disulfide exchange reactions.	4	\N	7	0.571429	\N	circ_def
GO:0030508	thiol-disulfide exchange intermediate activity	Functions as an exchange intermediate in thiol-disulfide exchange reactions.	4	\N	7	0.571429	\N	circ_def
GO:0030676	Rac guanyl-nucleotide exchange factor activity	Stimulates the hydrolysis and exchange of guanyl nucleotides by the GTPase Rac.	4	\N	7	0.571429	\N	circ_def
GO:0045041	mitochondrial intermembrane space protein import	The import of proteins into the space between the inner and outer mitochondrial membranes.	4	\N	7	0.571429	\N	circ_def
GO:0048203	trans-Golgi to endosome targeting	Targeting of a transport vesicle from the trans-Golgi to the endosome.	4	\N	7	0.571429	\N	circ_def
GO:0015931	nucleobase nucleoside nucleotide and nucleic acid transport	The directed movement of nucleobases, nucleosides, nucleotides and nucleic acids, into, out of, within or between cells.	5	\N	9	0.555556	\N	circ_def
GO:0018353	protein-phycocyanobilin linkage via S-phycocyanobilin-L-cysteine	The linkage of the chromophore phycocyanobilin to phycocyanin or allophycocyanin via S-phycocyanobilin-L-cysteine.	5	\N	9	0.555556	\N	circ_def
GO:0018358	protein-phytochromobilin linkage via S-phytochromobilin-L-cysteine	The linkage of the chromophore phytochromobilin to phycocyanin or allophycocyanin via S-phytochromobilin-L-cysteine.	5	\N	9	0.555556	\N	circ_def
GO:0018386	N-terminal peptidyl-cysteine condensation with pyruvate to form N-pyruvic acid 2-iminyl-L-cysteine	The condensation of pyruvate through the 2-oxo group with the N-terminal cysteine of proteins to form the derivative N-pyruvic acid 2-iminyl-L-cysteine.	10	\N	18	0.555556	\N	circ_def
GO:0018388	N-terminal peptidyl-valine condensation with pyruvate to form N-pyruvic acid 2-iminyl-L-valine	The condensation of pyruvate through the 2-oxo group with the N-terminal valine of proteins to form the derivative N-pyruvic acid 2-iminyl-L-valine.	10	\N	18	0.555556	\N	circ_def
GO:0030140	trans-Golgi network transport vesicle	A vesicle that mediates transport between the trans-Golgi network and other parts of the cell.	5	\N	9	0.555556	\N	circ_def
GO:0030627	pre-mRNA 5'-splice site binding	Interacting selectively with the pre-mRNA 5' splice site sequence.	5	\N	9	0.555556	\N	circ_def
GO:0030627	pre-mRNA 5' splice site binding	Interacting selectively with the pre-mRNA 5' splice site sequence.	5	\N	9	0.555556	\N	circ_def
GO:0030628	pre-mRNA 3'-splice site binding	Interacting selectively with the pre-mRNA 3' splice site sequence.	5	\N	9	0.555556	\N	circ_def
GO:0030628	pre-mRNA 3' splice site binding	Interacting selectively with the pre-mRNA 3' splice site sequence.	5	\N	9	0.555556	\N	circ_def
GO:0046028	electron transporter transferring electrons from cytochrome b6 f complex of photosystem II activity	Enables the directed movement of electrons from the cytochrome b6/f complex of photosystem II.	5	\N	9	0.555556	\N	circ_def
GO:0046028	plastocyanin	Enables the directed movement of electrons from the cytochrome b6/f complex of photosystem II.	5	\N	9	0.555556	\N	circ_def
GO:0046892	formation of peptidyl-S-cyanocysteine	The dehydration of peptidyl-S-carbamoyl-L-cysteine to form peptidyl-S-cyano-L-cysteine.	5	\N	9	0.555556	\N	circ_def
GO:0046892	peptidyl-S-carbamoyl-L-cysteine dehydration	The dehydration of peptidyl-S-carbamoyl-L-cysteine to form peptidyl-S-cyano-L-cysteine.	5	\N	9	0.555556	\N	circ_def
GO:0046892	formation of peptidyl-serine thiocyanate ester	The dehydration of peptidyl-S-carbamoyl-L-cysteine to form peptidyl-S-cyano-L-cysteine.	5	\N	9	0.555556	\N	circ_def
GO:0047443	4-hydroxy-4-methyl-2-oxoglutarate aldolase activity	Catalysis of the reaction: 4-hydroxy-4-methyl-2-oxoglutarate = 2 pyruvate.	5	\N	9	0.555556	\N	circ_def
GO:0018290	iron and molybdenum incorporation into iron-molybdenum-sulfur cluster via L-cysteinyl homocitryl molybdenum-heptairon-nonasulfide	The incorporation of iron and molybdenum into a Mo-7Fe-8S iron-molybdenum-sulfur cluster via L-cysteinyl homocitryl molybdenum-heptairon-nonasulfide, found in nitrogenase.	11	\N	20	0.55	\N	circ_def
GO:0018290	iron and molybdenum incorporation into iron-molybdenum-sulphur cluster via L-cysteinyl homocitryl molybdenum-heptairon-nonasulphide	The incorporation of iron and molybdenum into a Mo-7Fe-8S iron-molybdenum-sulfur cluster via L-cysteinyl homocitryl molybdenum-heptairon-nonasulfide, found in nitrogenase.	11	\N	20	0.55	\N	circ_def
GO:0000382	U12-type nuclear mRNA 3'-splice site recognition	Recognition of the intron 3'-splice site by components of the assembling U12-type spliceosome.	6	\N	11	0.545455	\N	circ_def
GO:0000383	U2-type nuclear mRNA 3'-splice site recognition	Recognition of the intron 3'-splice site by components of the assembling U2-type spliceosome.	6	\N	11	0.545455	\N	circ_def
GO:0001640	adenylate cyclase inhibiting metabotropic glutamate receptor activity	A G-protein coupled receptor that binds glutamate and inhibits adenylate cyclase activity.	6	\N	11	0.545455	\N	circ_def
GO:0003962	CTT gamma synthase activity	Catalysis of the reaction: O-succinyl-L-homoserine + L-cysteine = cystathionine + succinate.	6	\N	11	0.545455	\N	circ_def
GO:0003962	cystathionine gamma synthase activity	Catalysis of the reaction: O-succinyl-L-homoserine + L-cysteine = cystathionine + succinate.	6	\N	11	0.545455	\N	circ_def
GO:0003962	cystathionine gamma-synthase activity	Catalysis of the reaction: O-succinyl-L-homoserine + L-cysteine = cystathionine + succinate.	6	\N	11	0.545455	\N	circ_def
GO:0003962	cystathionine g-synthase	Catalysis of the reaction: O-succinyl-L-homoserine + L-cysteine = cystathionine + succinate.	6	\N	11	0.545455	\N	circ_def
GO:0003962	O-succinyl-L-homoserine activity	Catalysis of the reaction: O-succinyl-L-homoserine + L-cysteine = cystathionine + succinate.	6	\N	11	0.545455	\N	circ_def
GO:0003962	O-succinyl-L-homoserine succinate-lyase activity	Catalysis of the reaction: O-succinyl-L-homoserine + L-cysteine = cystathionine + succinate.	6	\N	11	0.545455	\N	circ_def
GO:0012510	trans-Golgi network transport vesicle membrane	The membrane surrounding a vesicle transporting substances between the trans-Golgi network and other parts of the cell.	6	\N	11	0.545455	\N	circ_def
GO:0018067	peptidyl-L-3' 4'-dihydroxyphenylalanine biosynthesis from peptidyl-tyrosine	The posttranslational modification of protein tyrosine to peptidyl-L-3',4'-dihydroxyphenylalanine (DOPA).	6	\N	11	0.545455	\N	circ_def
GO:0019282	methionine biosynthesis direct from O-acetyl-L-homoserine	The direct formation of methionine from simpler components, including O-acetyl-L-homoserine.	6	\N	11	0.545455	\N	circ_def
GO:0019283	methionine biosynthesis from O-phospho-L-homoserine and cystathione	The formation of methionine from simpler components, including O-phospho-L-homoserine and cystathione.	6	\N	11	0.545455	\N	circ_def
GO:0046893	iron incorporation into hydrogenase diiron subcluster via L-cysteine ligation	The incorporation of iron into an L-cysteinyl diiron subcluster, found in Fe-hydrogenase.	6	\N	11	0.545455	\N	circ_def
GO:0047438	2-dehydro-3-deoxy-L-pentonate aldolase activity	Catalysis of the reaction: 2-dehydro-3-deoxy-L-pentonate = glycolaldehyde + pyruvate.	6	\N	11	0.545455	\N	circ_def
GO:0047440	2-dehydro-3-deoxy-D-pentonate aldolase activity	Catalysis of the reaction: 2-dehydro-3-deoxy-D-pentonate = glycolaldehyde + pyruvate.	6	\N	11	0.545455	\N	circ_def
GO:0003825	alpha alpha-trehalose-phosphate synthase activity	Catalysis of the reaction: UDP-glucose + D-glucose 6-phosphate = UDP + alpha,alpha-trehalose 6-phosphate.	7	\N	13	0.538462	\N	circ_def
GO:0003825	UDP-glucose :D-glucose-6-phosphate 1-alpha-D-glucosyltransferase	Catalysis of the reaction: UDP-glucose + D-glucose 6-phosphate = UDP + alpha,alpha-trehalose 6-phosphate.	7	\N	13	0.538462	\N	circ_def
GO:0018284	iron incorporation into protein via tetrakis-L-cysteinyl iron	The incorporation of iron into a protein via tetrakis-L-cysteinyl iron (there is no exogenous sulfur, so this modification by itself does not produce an iron-sulfur protein).	7	\N	13	0.538462	\N	circ_def
GO:0018390	peptidyl-L-glutamic acid 5-methyl ester biosynthesis from peptidyl-glutamic acid or peptidyl-glutamine	The methyl esterification of peptidyl-glutamic acid or peptidyl-glutamine to form the derivative glutamic acid 5-methyl ester.	7	\N	13	0.538462	\N	circ_def
GO:0019280	methionine biosynthesis from homoserine via O-acetyl-L-homoserine and cystathione	The formation of methionine from simpler components, including homoserine, via the intermediates O-acetyl-L-homoserine and cystathione.	7	\N	13	0.538462	\N	circ_def
GO:0019281	methionine biosynthesis from homoserine via O-succinyl-L-homoserine and cystathione	The formation of methionine from simpler components, including homoserine, via the intermediates O-succinyl-L-homoserine and cystathione.	7	\N	13	0.538462	\N	circ_def
GO:0000264	heterotrimeric G-protein GTPase beta-subunit	OBSOLETE. Subunit of a heterotrimeric G-protein GTPase; associates tightly with the gamma subunit.	5	\N	10	0.5	\N	circ_def
GO:0000736	double-strand break repair via single-strand annealing removal of nonhomologous ends	During DSBR via single-strand annealing, the removal of nonhomologous sequences at the broken 3' single-strand DNA end before DNA repair synthesis can occur.	8	\N	16	0.5	\N	circ_def
GO:0000774	adenyl-nucleotide exchange factor activity	Stimulates the hydrolysis and exchange of adenyl nucleotides by other proteins.	3	\N	6	0.5	\N	circ_def
GO:0001619	lysosphingolipid and lysophosphatidic acid receptor activity	Combining with lysosphingolipid or lysophosphatidic acid to initiate a change in cell activity.	4	\N	8	0.5	\N	circ_def
GO:0003676	nucleic acid binding	Interacting selectively with any nucleic acid.	2	\N	4	0.5	\N	circ_def
GO:0003684	damaged DNA binding	Interacting selectively with damaged DNA.	2	\N	4	0.5	\N	circ_def
GO:0003690	double-stranded DNA binding	Interacting selectively with double-stranded DNA.	3	\N	6	0.5	\N	circ_def
GO:0003697	single-stranded DNA binding	Interacting selectively with single-stranded DNA.	3	\N	6	0.5	\N	circ_def
GO:0003725	double-stranded RNA binding	Interacting selectively with double-stranded RNA.	3	\N	6	0.5	\N	circ_def
GO:0003727	single-stranded RNA binding	Interacting selectively with single-stranded RNA.	3	\N	6	0.5	\N	circ_def
GO:0004706	JNK kinase kinase activity	Catalysis of the phosphorylation and activation of JUN kinase kinases (JNKKs).	3	\N	6	0.5	\N	circ_def
GO:0004706	JNKKK	Catalysis of the phosphorylation and activation of JUN kinase kinases (JNKKs).	3	\N	6	0.5	\N	circ_def
GO:0004706	JUN kinase kinase kinase activity	Catalysis of the phosphorylation and activation of JUN kinase kinases (JNKKs).	3	\N	6	0.5	\N	circ_def
GO:0004858	dUTP pyrophosphatase inhibitor activity	Stops, prevents or reduces the activity of dUTP pyrophosphatase.	3	\N	6	0.5	\N	circ_def
GO:0005085	guanyl-nucleotide releasing factor	Stimulates the hydrolysis and exchange of guanyl nucleotides by other proteins.	3	\N	6	0.5	\N	circ_def
GO:0005085	guanyl-nucleotide exchange factor activity	Stimulates the hydrolysis and exchange of guanyl nucleotides by other proteins.	3	\N	6	0.5	\N	circ_def
GO:0005085	guanyl-nucleotide release factor activity	Stimulates the hydrolysis and exchange of guanyl nucleotides by other proteins.	3	\N	6	0.5	\N	circ_def
GO:0005085	GEF	Stimulates the hydrolysis and exchange of guanyl nucleotides by other proteins.	3	\N	6	0.5	\N	circ_def
GO:0005085	GNRP	Stimulates the hydrolysis and exchange of guanyl nucleotides by other proteins.	3	\N	6	0.5	\N	circ_def
GO:0005147	oncostatin-M	Interacting selectively with the oncostatin-M receptor.	3	\N	6	0.5	\N	circ_def
GO:0005147	oncostatin-M receptor binding	Interacting selectively with the oncostatin-M receptor.	3	\N	6	0.5	\N	circ_def
GO:0005147	oncostatin-M receptor ligand	Interacting selectively with the oncostatin-M receptor.	3	\N	6	0.5	\N	circ_def
GO:0005165	neurotrophin receptor ligand	Interacting selectively with a neurotrophin receptor.	2	\N	4	0.5	\N	circ_def
GO:0005165	neurotrophin receptor binding	Interacting selectively with a neurotrophin receptor.	2	\N	4	0.5	\N	circ_def
GO:0005165	neurotrophin	Interacting selectively with a neurotrophin receptor.	2	\N	4	0.5	\N	circ_def
GO:0005469	succinate :fumarate antiporter activity	Catalysis of the reaction: succinate(out) + fumarate(in) = succinate(in) + fumarate(out).	2	\N	4	0.5	\N	circ_def
GO:0005471	adenine nucleotide translocase	Catalysis of the reaction: ATP(out) + ADP(in) = ATP(in) + ADP(out).	2	\N	4	0.5	\N	circ_def
GO:0005471	ADP ATP translocase	Catalysis of the reaction: ATP(out) + ADP(in) = ATP(in) + ADP(out).	2	\N	4	0.5	\N	circ_def
GO:0005471	ATP :ADP antiporter activity	Catalysis of the reaction: ATP(out) + ADP(in) = ATP(in) + ADP(out).	2	\N	4	0.5	\N	circ_def
GO:0005471	ATP ADP exchanger	Catalysis of the reaction: ATP(out) + ADP(in) = ATP(in) + ADP(out).	2	\N	4	0.5	\N	circ_def
GO:0005845	mRNA cap complex	Any complex that binds to an mRNA cap at any time in the lifetime of the mRNA.	3	\N	6	0.5	\N	circ_def
GO:0005924	cell-substrate adherens junction	An adherens junction which connects a cell to the extracellular matrix.	3	\N	6	0.5	\N	circ_def
GO:0006139	nucleobase nucleoside nucleotide and nucleic acid metabolism	The chemical reactions and physical changes involving nucleobases, nucleosides, nucleotides and nucleic acids.	5	\N	10	0.5	\N	circ_def
GO:0006471	protein amino acid ADP-ribosylation	The transfer, from NAD, of ADP-ribose to protein amino acids.	4	\N	8	0.5	\N	circ_def
GO:0007052	mitotic spindle assembly	The formation and maintenance of the mitotic spindle.	2	\N	4	0.5	\N	circ_def
GO:0007520	myoblast fusion	The fusion of myoblasts to form myotubes.	2	\N	4	0.5	\N	circ_def
GO:0008099	synaptic vesicle endocytosis	Endocytosis of a synaptic vesicle into the presynaptic or postsynaptic membrane.	3	\N	6	0.5	\N	circ_def
GO:0008177	quinol :fumarate oxidoreductase activity	Catalysis of the reaction: succinate + quinone = fumarate + quinol.	3	\N	6	0.5	\N	circ_def
GO:0008177	succinate dehydrogenase activity	Catalysis of the reaction: succinate + quinone = fumarate + quinol.	3	\N	6	0.5	\N	circ_def
GO:0008524	glucose 6-phosphate :phosphate antiporter activity	Catalysis of the reaction: glucose 6-phosphate(out) + phosphate(in) = glucose 6-phosphate(in) + phosphate(out).	3	\N	6	0.5	\N	circ_def
GO:0008657	DNA gyrase inhibitor activity	Stops, prevents or reduces the activity of DNA gyrase.	3	\N	6	0.5	\N	circ_def
GO:0009742	brassinosteroid mediated signalling	Signal transduction pathway mediated by the perception of brassinosteroid.	3	\N	6	0.5	\N	circ_def
GO:0009742	brassinosteroid mediated signaling	Signal transduction pathway mediated by the perception of brassinosteroid.	3	\N	6	0.5	\N	circ_def
GO:0009747	hexokinase-dependent signaling	Signal transduction pathway dependent on the perception of hexokinase.	3	\N	6	0.5	\N	circ_def
GO:0009747	hexokinase-dependent signalling	Signal transduction pathway dependent on the perception of hexokinase.	3	\N	6	0.5	\N	circ_def
GO:0010056	atrichoblast fate specification	The processes involved in the specification of an atrichoblast.	2	\N	4	0.5	\N	circ_def
GO:0010057	trichoblast fate specification	The processes involved in the specification of a trichoblast.	2	\N	4	0.5	\N	circ_def
GO:0015346	ferric triacetylfusarinine C :hydrogen symporter activity	Catalysis of the reaction: ferric triacetylfusarinine C(out) + H+(out) = ferric triacetylfusarinine C(in) + H+(in).	3	\N	6	0.5	\N	circ_def
GO:0015346	ferric triacetylfusarinine C :proton symporter	Catalysis of the reaction: ferric triacetylfusarinine C(out) + H+(out) = ferric triacetylfusarinine C(in) + H+(in).	3	\N	6	0.5	\N	circ_def
GO:0015367	oxoglutarate :malate antiporter activity	Catalysis of the reaction: oxoglutarate(out) + malate(in) = oxoglutarate(in) + malate(out).	2	\N	4	0.5	\N	circ_def
GO:0015391	nucleobase :cation symporter activity	Catalysis of the reaction: nucleobase(out) + cation(out) = nucleobase(in) + cation(in).	2	\N	4	0.5	\N	circ_def
GO:0015524	L-arabinose beta-D-thiogalactopyranoside :hydrogen antiporter activity	Catalysis of the reaction: H+(out) + (L-arabinose or beta-D-thiogalactopyranoside)(in) = H+(in) + (L-arabinose or beta-D-thiogalactopyranoside)(out).	5	\N	10	0.5	\N	circ_def
GO:0015524	L-arabinose beta-D-thiogalactopyranoside :proton antiporter	Catalysis of the reaction: H+(out) + (L-arabinose or beta-D-thiogalactopyranoside)(in) = H+(in) + (L-arabinose or beta-D-thiogalactopyranoside)(out).	5	\N	10	0.5	\N	circ_def
GO:0015544	phenyl propionate permease activity	Catalysis of the reaction: phenyl propionate(out) = phenyl propionate(in).	2	\N	4	0.5	\N	circ_def
GO:0015649	2-keto-3-deoxygluconate :proton symporter	Catalysis of the reaction: 2-keto-3-deoxygluconate(out) + H+(out) = 2-keto-3-deoxygluconate(in) + H+(in).	4	\N	8	0.5	\N	circ_def
GO:0015649	2-keto-3-deoxygluconate :hydrogen symporter activity	Catalysis of the reaction: 2-keto-3-deoxygluconate(out) + H+(out) = 2-keto-3-deoxygluconate(in) + H+(in).	4	\N	8	0.5	\N	circ_def
GO:0016795	phosphoric triester hydrolase activity	Catalysis of the hydrolysis of a phosphoric triester.	2	\N	4	0.5	\N	circ_def
GO:0016798	hydrolase activity acting on glycosyl bonds	Catalysis of the hydrolysis of any glycosyl bond.	2	\N	4	0.5	\N	circ_def
GO:0016798	N-glycosylase	Catalysis of the hydrolysis of any glycosyl bond.	2	\N	4	0.5	\N	circ_def
GO:0016798	glycosylase	Catalysis of the hydrolysis of any glycosyl bond.	2	\N	4	0.5	\N	circ_def
GO:0016819	hydrolase activity acting on acid anhydrides in sulfonyl-containing anhydrides	Catalysis of the hydrolysis of any acid anhydride which contains a sulfonyl group, -SO2-.	4	\N	8	0.5	\N	circ_def
GO:0016819	hydrolase activity acting on acid anhydrides in sulphonyl-containing anhydrides	Catalysis of the hydrolysis of any acid anhydride which contains a sulfonyl group, -SO2-.	4	\N	8	0.5	\N	circ_def
GO:0017006	protein-tetrapyrrole linkage	The covalent linking of a tetrapyrrole to a protein.	2	\N	4	0.5	\N	circ_def
GO:0017008	protein-phycobiliviolin linkage	The linkage of the chromophore phycobiliviolin to phycoerythrocyanin.	2	\N	4	0.5	\N	circ_def
GO:0017010	protein-phycourobilin linkage	The linkage of the chromophore phycourobilin to phycoerythrins.	2	\N	4	0.5	\N	circ_def
GO:0017011	protein-phycoerythrobilin linkage	The linkage of the chromophore phycoerythrobilin to phycoerythrins.	2	\N	4	0.5	\N	circ_def
GO:0017030	beta-galactosidase stabilization activity	OBSOLETE. Stabilization of the structure of beta-galactosidase.	3	\N	6	0.5	\N	circ_def
GO:0018104	peptidoglycan-protein cross-linking	The process of covalently linking peptidoglycan (murein) to proteins.	3	\N	6	0.5	\N	circ_def
GO:0018159	peptidyl-methionine oxidation	The oxidation of peptidyl-L-methionine to peptidyl-L-methionine sulfone.	3	\N	6	0.5	\N	circ_def
GO:0018167	protein-phycoerythrobilin linkage via phycoerythrobilin-bis-L-cysteine	The linkage of the chromophore phycoerythrobilin to phycoerythrin.	2	\N	4	0.5	\N	circ_def
GO:0018172	peptidyl-L-3' 4' 5'-trihydroxyphenylalanine biosynthesis from peptidyl-tyrosine	The, presumably, posttranslational modification of protein tyrosine to peptidyl-L-3',4',5'-dihydroxyphenylalanine.	6	\N	12	0.5	\N	circ_def
GO:0018181	peptidyl-arginine 5-methylation	The methylation of peptidyl-arginine to form peptidyl-5-methyl-L-arginine.	4	\N	8	0.5	\N	circ_def
GO:0018229	peptidyl-L-cysteine methyl ester biosynthesis from peptidyl-cysteine	The posttranslational modification of peptidyl-cysteine to form peptidyl-L-cysteine methyl ester.	5	\N	10	0.5	\N	circ_def
GO:0018272	protein-pyridoxal-5-phosphate linkage via peptidyl-N6-pyridoxal phosphate-L-lysine	The posttranslation modification of peptidyl-lysine to form N6-pyridoxal phosphate-L-lysine.	6	\N	12	0.5	\N	circ_def
GO:0018273	protein-chromophore linkage via peptidyl-N6-retinal-L-lysine	The posttranslation modification of peptidyl-lysine to form N6-retinal-L-lysine.	5	\N	10	0.5	\N	circ_def
GO:0018308	enzyme active site formation via N6-pyruvic acid 2-iminyl-L-lysine	OBSOLETE. The transient modification of lysine by pyruvate to form N6-pyruvic acid 2-iminyl-L-lysine, found in the active site of dihydrodipicolinate synthase.	9	\N	18	0.5	\N	circ_def
GO:0018361	peptidyl-glutamine 2-methylation	The methylation of glutamine to form 2-methyl-L-glutamine.	3	\N	6	0.5	\N	circ_def
GO:0018389	N-terminal peptidyl-valine deamination	The deamination of valine to form isobutyrate.	2	\N	4	0.5	\N	circ_def
GO:0018736	6-oxo-2-hydroxycyclohexane-1-carboxyl-CoA hydrolase activity	Catalysis of the reaction: 6-oxo-2-hydroxycyclohexane-1-carboxyl-CoA + H2O = 3-hydroxypimeloyl-CoA.	7	\N	14	0.5	\N	circ_def
GO:0018774	2-hydroxy-6-oxo-6-phenylhexa-2 4-dienoate hydrolase activity	Catalysis of the reaction: 2,6-dioxo-6-phenylhexa-3-enoate + H2O = benzoate + 2-oxopent-4-enoate.	7	\N	14	0.5	\N	circ_def
GO:0018774	2 6-dioxo-6-phenylhexa-3-enoate hydrolase activity	Catalysis of the reaction: 2,6-dioxo-6-phenylhexa-3-enoate + H2O = benzoate + 2-oxopent-4-enoate.	7	\N	14	0.5	\N	circ_def
GO:0018985	pronuclear envelope synthesis	Synthesis and ordering of the envelope of pronuclei.	2	\N	4	0.5	\N	circ_def
GO:0019071	viral DNA cleavage	The cleavage of viral DNA into singular functional units.	3	\N	6	0.5	\N	circ_def
GO:0019287	isopentenyl diphosphate biosynthesis via mevalonate	The formation from simpler components of isopentenyl diphosphate, via the intermediate mevalonate.	4	\N	8	0.5	\N	circ_def
GO:0019486	beta-alanine catabolism to mevalonate semialdehyde by transamination	The breakdown of beta-alanine into simpler components, including mevalonate semialdehyde, by transamination.	5	\N	10	0.5	\N	circ_def
GO:0019512	lactose catabolism via tagatose-6-phosphate	The breakdown into simpler components of lactose, via the intermediate tagatose-6-phosphate.	5	\N	10	0.5	\N	circ_def
GO:0020004	parasitophorous vacuolar space	Space between a parasite plasma membrane and the parasitophorous vacuolar membrane.	3	\N	6	0.5	\N	circ_def
GO:0020005	parasitophorous vacuolar membrane	Membrane surrounding a parasitophorous vacuole.	2	\N	4	0.5	\N	circ_def
GO:0020018	flagellar pocket membrane	That part of the plasma membrane found in the flagellar pocket.	3	\N	6	0.5	\N	circ_def
GO:0030142	Golgi-ER transport vesicle	A vesicle that mediates transport from the Golgi to the endoplasmic reticulum.	3	\N	6	0.5	\N	circ_def
GO:0030251	guanylate cyclase inhibitor activity	Stops, prevents or reduces the activity of guanylate cyclase.	3	\N	6	0.5	\N	circ_def
GO:0030380	interleukin-17E receptor ligand	Interacting selectively with the interleukin-17E receptor.	3	\N	6	0.5	\N	circ_def
GO:0030380	interleukin-17E receptor binding	Interacting selectively with the interleukin-17E receptor.	3	\N	6	0.5	\N	circ_def
GO:0030380	IL-17E	Interacting selectively with the interleukin-17E receptor.	3	\N	6	0.5	\N	circ_def
GO:0030660	Golgi vesicle membrane	The membrane surrounding a vesicle associated with the Golgi apparatus.	3	\N	6	0.5	\N	circ_def
GO:0030701	NAD+-dinitrogen-reductase ADP-D-ribosyltransferase activity	Catalysis of the reaction: NAD+ + [dinitrogen reductase] = nicotinamide + ADP-D-ribosyl-[dinitrogen reductase].	5	\N	10	0.5	\N	circ_def
GO:0030701	NAD-dinitrogen-reductase ADP-D-ribosyltransferase activity	Catalysis of the reaction: NAD+ + [dinitrogen reductase] = nicotinamide + ADP-D-ribosyl-[dinitrogen reductase].	5	\N	10	0.5	\N	circ_def
GO:0030881	beta-2-microglobulin binding	Interacting selectively with beta-2-microglobulin.	3	\N	6	0.5	\N	circ_def
GO:0035055	regulation of nuclear mRNA splicing via U2-type spliceosome	Any process that modulates the frequency, rate or extent of mRNA splicing via a U2-type spliceosome.	6	\N	12	0.5	\N	circ_def
GO:0035057	positive regulation of nuclear mRNA splicing via U2-type spliceosome	Any process that activates or increases the rate or extent of mRNA splicing via a U2-type spliceosome.	6	\N	12	0.5	\N	circ_def
GO:0042324	orexin receptor ligand	Interacting selectively with the hypocretin receptor.	2	\N	4	0.5	\N	circ_def
GO:0042324	hypocretin receptor binding	Interacting selectively with the hypocretin receptor.	2	\N	4	0.5	\N	circ_def
GO:0042324	hypocretin receptor ligand	Interacting selectively with the hypocretin receptor.	2	\N	4	0.5	\N	circ_def
GO:0042324	orexin receptor binding	Interacting selectively with the hypocretin receptor.	2	\N	4	0.5	\N	circ_def
GO:0042356	GDP-4-keto-6-deoxy-D-mannose	Catalysis of the reaction: GDP-6-deoxy-D-mannose + NADP+ = GDP-4-dehydro-6-deoxy-D-mannose + NADPH + H+.	7	\N	14	0.5	\N	circ_def
GO:0042356	GDP-4-dehydro-D-rhamnose reductase activity	Catalysis of the reaction: GDP-6-deoxy-D-mannose + NADP+ = GDP-4-dehydro-6-deoxy-D-mannose + NADPH + H+.	7	\N	14	0.5	\N	circ_def
GO:0042379	chemokine receptor ligand	Interacting selectively with any chemokine receptor.	2	\N	4	0.5	\N	circ_def
GO:0042379	chemokine receptor binding	Interacting selectively with any chemokine receptor.	2	\N	4	0.5	\N	circ_def
GO:0042656	JUNKKKK activity	Catalysis of the phosphorylation and activation of JUN kinase kinase kinases (JNKKKs).	3	\N	6	0.5	\N	circ_def
GO:0042656	JUN kinase kinase kinase kinase activity	Catalysis of the phosphorylation and activation of JUN kinase kinase kinases (JNKKKs).	3	\N	6	0.5	\N	circ_def
GO:0043095	regulation of GTP cyclohydrolase I activity	Any process that modulates the activity of the enzyme GTP cyclohydrolase I.	3	\N	6	0.5	\N	circ_def
GO:0043104	positive regulation of GTP cyclohydrolase I activity	Any process that activates or increases the activity of the enzyme GTP cyclohydrolase I.	3	\N	6	0.5	\N	circ_def
GO:0045267	proton-transporting ATP synthase catalytic core	The hexamer that possesses the catalytic activity of the mitochondrial hydrogen-transporting ATP synthase.	5	\N	10	0.5	\N	circ_def
GO:0045267	hydrogen-transporting ATP synthase catalytic core	The hexamer that possesses the catalytic activity of the mitochondrial hydrogen-transporting ATP synthase.	5	\N	10	0.5	\N	circ_def
GO:0045313	rhabdomere membrane biogenesis	The assembly and maintenance of the rhabdomere membrane.	2	\N	4	0.5	\N	circ_def
GO:0045430	chalcone-flavanone isomerase	Catalysis of the reaction: a chalcone = a flavanone.	2	\N	4	0.5	\N	circ_def
GO:0045430	chalcone isomerase activity	Catalysis of the reaction: a chalcone = a flavanone.	2	\N	4	0.5	\N	circ_def
GO:0045762	positive regulation of adenylate cyclase activity	Any process that activates or increases the rate of adenylate cyclase activity.	3	\N	6	0.5	\N	circ_def
GO:0046002	positive regulation of preblastoderm mitotic cell cycle	Any process that activates or increases the rate of preblastoderm mitotic cell cycle activity.	4	\N	8	0.5	\N	circ_def
GO:0046540	U4 U6 . U5 snRNP complex	A complex composed of three small nuclear ribonucleoproteins, snRNP U4, snRNP U6 and snRNP U5.	5	\N	10	0.5	\N	circ_def
GO:0046540	U4 U6 x U5 tri-snRNP complex	A complex composed of three small nuclear ribonucleoproteins, snRNP U4, snRNP U6 and snRNP U5.	5	\N	10	0.5	\N	circ_def
GO:0046571	aspartate-2-keto-4-methylthiobutyrate transaminase activity	Catalysis of the reaction: 2-keto-4-methylthiobutyrate + aspartate = methionine + oxaloacetate.	5	\N	10	0.5	\N	circ_def
GO:0046875	Eph receptor binding	Interacting selectively with an ephrin receptor.	2	\N	4	0.5	\N	circ_def
GO:0046875	ephrin	Interacting selectively with an ephrin receptor.	2	\N	4	0.5	\N	circ_def
GO:0046875	ephrin receptor binding	Interacting selectively with an ephrin receptor.	2	\N	4	0.5	\N	circ_def
GO:0047009	3-alpha-hydroxy-5-beta-androstane-17-one 3-alpha-dehydrogenase activity	Catalysis of the reaction: NAD+ + 3-alpha-hydroxy-5-beta-androstane-17-one = NADH + 5-beta-androstane-3,17-dione.	8	\N	16	0.5	\N	circ_def
GO:0047420	N-acyl-D-amino-acid deacylase activity	Catalysis of the reaction: H2O + N-acyl-D-amino acid = D-amino acid + an acid.	5	\N	10	0.5	\N	circ_def
GO:0047793	cycloeucalenol-obtusifoliol isomerase	Catalysis of the reaction: cycloeucalenol = obtusifoliol.	2	\N	4	0.5	\N	circ_def
GO:0047793	cycloeucalenol cycloisomerase activity	Catalysis of the reaction: cycloeucalenol = obtusifoliol.	2	\N	4	0.5	\N	circ_def
GO:0048182	inhibin beta-B	A homodimer of inhibin beta-B is termed 'Activin B complex'. This protein complex is secreted.	5	\N	10	0.5	\N	circ_def
GO:0048182	activin B complex	A homodimer of inhibin beta-B is termed 'Activin B complex'. This protein complex is secreted.	5	\N	10	0.5	\N	circ_def
GO:0048183	inhibin beta-B	A heterodimer of inhibin beta-A and Inhibin-beta-B is termed 'Activin AB complex'. This protein complex is secreted.	6	\N	12	0.5	\N	circ_def
GO:0048183	inhibin beta-A	A heterodimer of inhibin beta-A and Inhibin-beta-B is termed 'Activin AB complex'. This protein complex is secreted.	6	\N	12	0.5	\N	circ_def
GO:0048183	activin AB complex	A heterodimer of inhibin beta-A and Inhibin-beta-B is termed 'Activin AB complex'. This protein complex is secreted.	6	\N	12	0.5	\N	circ_def
GO:0048187	inhibin beta-B binding	Interacting selectively with inhibin beta-B.	3	\N	6	0.5	\N	circ_def
GO:0048219	inter-Golgi cisterna transport	Transport of a vesicle from one Golgi cisterna to another.	3	\N	6	0.5	\N	circ_def
GO:0050577	GDP-L-fucose synthase activity	Catalysis of the reaction: GDP-L-fucose + NAD+ = GDP-4-dehydro-6-deoxy-D-mannose + NADH + H+.	8	\N	16	0.5	\N	circ_def
GO:0050577	GDP-4-keto-6-deoxy-D-mannose-3 5-epimerase-4-reductase	Catalysis of the reaction: GDP-L-fucose + NAD+ = GDP-4-dehydro-6-deoxy-D-mannose + NADH + H+.	8	\N	16	0.5	\N	circ_def
GO:0050838	peptidyl-5-hydroxy-L-lysine tri-methylation	The methylation of 5-hydroxy-L-lysine to form peptidyl-N6,N6,N6-trimethyl-5-hydroxy-L-lysine.	6	\N	12	0.5	\N	circ_def
GO:0004051	arachidonate 5-lipoxygenase activity	Catalysis of the reaction: arachidonate + O2 = (6E,8Z,11Z,14Z)-(5S)-5-hydroperoxycosa-6,8,11,14-tetraenoate.	\N	18	3	\N	0.166667	intel_def
GO:0004052	arachidonate 12-lipoxygenase activity	Catalysis of the reaction: arachidonate + O2 = (5Z,8Z,10E,14Z)-(12S)-12-hydroperoxyicosa-5,8,10,14-tetraenoate.	\N	18	3	\N	0.166667	intel_def
GO:0008834	di-trans poly-cis-decaprenylcistransferase activity	Catalysis of the reaction: di-trans-poly-cis-decaprenyl diphosphate + isopentenyl diphosphate = diphosphate + di-trans-poly-cis-undecaprenyl diphosphate.	\N	12	2	\N	0.166667	intel_def
GO:0047677	arachidonate 8-lipoxygenase activity	Catalysis of the reaction: arachidonate + O2 = (5Z,9E,11Z,14Z)-(8R)-8-hydroperoxyicosa-5,9,11,14-tetraenoate.	\N	18	3	\N	0.166667	intel_def
GO:0018854	3-isopropenyl-6-oxoheptanoyl-CoA synthetase activity	Catalysis of the reaction: (3R)-3-isopropenyl-6-oxoheptanoate + CoA-SH + ATP = H2O + ADP/AMP + mono/diphosphate + (3R)-3-isopropenyl-6-oxoheptanoyl-CoA.	\N	17	3	\N	0.176471	intel_def
GO:0004463	leukotriene-A4 hydrolase activity	Catalysis of the reaction: (7E,9E,11Z,14Z)-(5S,6S)-5,6-epoxyicosa-7,9,11,14-tetraenoate + H2O = (6Z,8E,10E,14Z)-(5S,12R)-5,12-dihydroxyicosa-6,8,10,14-tetraenoate.	\N	28	5	\N	0.178571	intel_def
GO:0003859	3-hydroxybutyryl-CoA dehydratase activity	Catalysis of the reaction: (3R)-3-hydroxybutanoyl-CoA = crotonoyl-CoA + H2O.	\N	10	2	\N	0.2	intel_def
GO:0047082	3 9-dihydroxypterocarpan 6a-monooxygenase activity	Catalysis of the reaction: O2 + NADPH + (6AS,11AS)-3,9-dihydroxypterocarpan = (6AS,11AS)-3,6A,9-trihydroxypterocarpan + H2O + NADP.	\N	15	3	\N	0.2	intel_def
GO:0047084	methyltetrahydroprotoberberine 14-monooxygenase activity	Catalysis of the reaction: O2 + NADPH + (S)-N-methylcanadine = H2O + NADP+ + allocryptopine.	\N	10	2	\N	0.2	intel_def
GO:0050052	leukotriene-E4 20-monooxygenase activity	Catalysis of the reaction: (7E,9E,11Z,14Z)-(5S,6R)-6-(cystein-S-yl)-5-hydroxyicosa-7,9,11,14-tetraenoate + NADPH + O2 = 20-hydroxy-leucotriene E4 + NADP+ + H2O.	\N	30	6	\N	0.2	intel_def
GO:0050051	leukotriene-B4 20-monooxygenase activity	Catalysis of the reaction: (6Z,8E,10E,14Z)-(5S,12R)-5,12-dihydroxyicosa-6,8,10,14-tetraenoate + NADPH + H2O = (6Z,8E,10E,14Z)-(5S,12R)-5,12,20-trihydroxyicosa-6,8,10,14-tetraenoate + NADP+ + H2O.	\N	24	5	\N	0.208333	intel_def
GO:0016165	lipoxygenase activity	Catalysis of the reaction: linoleate + O2 = (9Z,11E)-(13S)-13-hydroperoxyoctadeca-9,11-dienoate.	\N	14	3	\N	0.214286	intel_def
GO:0047424	methylenediurea deaminase activity	Catalysis of the reaction: 2 H2O + NH(2)-CO-NH-CH(2)-NH-CO-NH(2) = CO2 + 2 NH3 + N-hydroxymethylurea.	\N	14	3	\N	0.214286	intel_def
GO:0050584	linoleate 11-lipoxygenase activity	Catalysis of the reaction: linoleate + O2 = (9Z,12Z)-(11S)-11-hydroperoxyoctadeca-9,12-dienoate.	\N	14	3	\N	0.214286	intel_def
GO:0000010	trans-hexaprenyltranstransferase activity	Catalysis of the reaction: all-trans-hexaprenyl diphosphate + isopentenyl diphosphate = diphosphate + all-trans-heptaprenyl diphosphate.	\N	9	2	\N	0.222222	intel_def
GO:0008781	N-acylneuraminate cytidylyltransferase activity	Catalysis of the reaction: CTP + N-acylneuraminate = diphosphate + CMP-N-acylneuraminate.	\N	9	2	\N	0.222222	intel_def
GO:0018532	F433-independent 5 10-methenyl-5 6 7 8-tetrahydromethanopterin dehydrogenase activity	Catalysis of the reaction: N5,N10-methenyltetrahydromethanopterin + H2 = N5,N10-methylenetetrahydromethanopterin.	\N	9	2	\N	0.222222	intel_def
GO:0018532	F433-independent methylene-H4MPT dehydrogenase	Catalysis of the reaction: N5,N10-methenyltetrahydromethanopterin + H2 = N5,N10-methylenetetrahydromethanopterin.	\N	9	2	\N	0.222222	intel_def
GO:0047361	phosphomannan mannosephosphotransferase activity	Catalysis of the reaction: phosphomannan(n) + GDP-mannose = phosphomannan(n+1) + GMP.	\N	9	2	\N	0.222222	intel_def
GO:0047672	anthranilate N-benzoyltransferase activity	Catalysis of the reaction: benzoyl-CoA + anthranilate = CoA + N-benzoylanthranilate.	\N	9	2	\N	0.222222	intel_def
GO:0047673	anthranilate N-malonyltransferase activity	Catalysis of the reaction: malonyl-CoA + anthranilate = CoA + N-malonylanthranilate.	\N	9	2	\N	0.222222	intel_def
GO:0048045	hexaprenyl pyrophosphate synthetase activity	Catalysis of the reaction: all-trans-pentaprenyl diphosphate + isopentenyl diphosphate = diphosphate + all-trans-hexaprenyl diphosphate.	\N	9	2	\N	0.222222	intel_def
GO:0048045	trans-pentaprenyltranstransferase activity	Catalysis of the reaction: all-trans-pentaprenyl diphosphate + isopentenyl diphosphate = diphosphate + all-trans-hexaprenyl diphosphate.	\N	9	2	\N	0.222222	intel_def
GO:0050262	ribosylnicotinamide kinase activity	Catalysis of the reaction: ATP + N-ribosylnicotinamide = ADP + nicotinamide ribonucleotide.	\N	9	2	\N	0.222222	intel_def
GO:0050347	trans-octaprenyltranstransferase activity	Catalysis of the reaction: all-trans-octaprenyl diphosphate + isopentenyl diphosphate = diphosphate + all-trans-nonaprenyl diphosphate.	\N	9	2	\N	0.222222	intel_def
GO:0050473	arachidonate 15-lipoxygenase activity	Catalysis of the reaction: arachidonate + O2= (5Z,8Z,11Z,13E)-(15S)-15-hydroperoxyicosa-5,8,11,13-tetraenoate.	\N	18	4	\N	0.222222	intel_def
GO:0004047	aminomethyltransferase activity	Catalysis of the reaction: (6S)-tetrahydrofolate + S-aminomethyldihydrolipoylprotein = (6R)-5,10-methylenetetrahydrofolate + NH3 + dihydrolipoylprotein.	\N	13	3	\N	0.230769	intel_def
GO:0018499	cis-2 3-dihydrodiol DDT dehydrogenase activity	Catalysis of the reaction: cis-2,3-dihydrodiol DDT + NADP+ = NADPH + 2,3-dihydroxy DDT.	\N	13	3	\N	0.230769	intel_def
GO:0030338	CMP-N-acetylneuraminate monooxygenase activity	Catalysis of the reaction: CMP-N-acetylneuraminate + NADPH + H+ + O2 = CMP-N-glycoloylneuraminate + NADP+ + H2O.	\N	13	3	\N	0.230769	intel_def
GO:0046592	polyamine oxidase activity	Catalysis of the reaction: N1-acetylspermine + O2 + H2O = N1-acetylspermidine + 3-aminopropanal + H2O2.	\N	13	3	\N	0.230769	intel_def
GO:0047634	agmatine N4-coumaroyltransferase activity	Catalysis of the reaction: 4-coumaroyl-CoA + agmatine = CoA + N-(4-guanidinobutyl)-N4-hydroxycinnamamide.	\N	13	3	\N	0.230769	intel_def
GO:0016629	12-oxo-phytodienoate reductase	Catalysis of the reaction: 8-((1R,2R)-3-oxo-2-((Z)-pent-2-enyl)cyclopentyl)octanoate + NADP+ = (15Z)-12-oxophyto-10,15-dienoate + NADPH.	\N	25	6	\N	0.24	intel_def
GO:0016629	12-oxophytodienoate reductase activity	Catalysis of the reaction: 8-((1R,2R)-3-oxo-2-((Z)-pent-2-enyl)cyclopentyl)octanoate + NADP+ = (15Z)-12-oxophyto-10,15-dienoate + NADPH.	\N	25	6	\N	0.24	intel_def
GO:0047977	hepoxilin-epoxide hydrolase activity	Catalysis of the reaction: (5Z,9E,14Z)-(8x,11R,12S)-11,12-epoxy-8-hydroxyicosa-5,9,14-trienoate + H2O = (5Z,9E,14Z)-(8x,11x,12S)-8,11,12-trihydroxyicosa-5,9,14-trienoate.	\N	25	6	\N	0.24	intel_def
GO:0003881	phosphatidylinositol synthase activity	Catalysis of the reaction: CDP-diacylglycerol + myo-inositol = CMP + phosphatidyl-1D-myo-inositol.	\N	12	3	\N	0.25	intel_def
GO:0003881	CDP-diacylglycerol-inositol 3-phosphatidyltransferase activity	Catalysis of the reaction: CDP-diacylglycerol + myo-inositol = CMP + phosphatidyl-1D-myo-inositol.	\N	12	3	\N	0.25	intel_def
GO:0003912	DNA nucleotidylexotransferase activity	Catalysis of the reaction: deoxynucleoside triphosphate + DNA(n) = diphosphate + DNA(n+1).	\N	8	2	\N	0.25	intel_def
GO:0004149	dihydrolipoamide S-succinyltransferase activity	Catalysis of the reaction: succinyl-CoA + dihydrolipoamide = CoA + S-succinyldihydrolipoamide.	\N	8	2	\N	0.25	intel_def
GO:0004149	dihydrolipoyllysine-residue succinyltransferase activity	Catalysis of the reaction: succinyl-CoA + dihydrolipoamide = CoA + S-succinyldihydrolipoamide.	\N	8	2	\N	0.25	intel_def
GO:0004226	Gly-X carboxypeptidase activity	Catalysis of the reaction: peptidyl-Gly-Xaa + H2O = peptidyl-Gly + Xaa.	\N	8	2	\N	0.25	intel_def
GO:0004305	ethanolamine kinase activity	Catalysis of the reaction: ATP + ethanolamine = ADP + O-phosphoethanolamine.	\N	8	2	\N	0.25	intel_def
GO:0004311	farnesyltranstransferase activity	Catalysis of the reaction: trans,trans-farnesyl diphosphate + isopentenyl diphosphate = diphosphate + geranylgeranyl diphosphate.	\N	8	2	\N	0.25	intel_def
GO:0004337	geranyltranstransferase activity	Catalysis of the reaction: geranyl diphosphate + isopentenyl diphosphate = diphosphate + trans,trans-farnesyl diphosphate.	\N	8	2	\N	0.25	intel_def
GO:0004337	geranyltransferase	Catalysis of the reaction: geranyl diphosphate + isopentenyl diphosphate = diphosphate + trans,trans-farnesyl diphosphate.	\N	8	2	\N	0.25	intel_def
GO:0004605	phosphatidate cytidylyltransferase activity	Catalysis of the reaction: CTP + phosphatidate = diphosphate + CDP-diacylglycerol.	\N	8	2	\N	0.25	intel_def
GO:0008111	alpha-methylacyl-CoA racemase activity	Catalysis of the reaction: (2S)-2-methylacyl-CoA = (2R)-2-methylacyl-CoA.	\N	8	2	\N	0.25	intel_def
GO:0008715	CDP-diacylglycerol diphosphatase activity	Catalysis of the reaction: CDP-diacylglycerol + H2O = CMP + phosphatidate.	\N	8	2	\N	0.25	intel_def
GO:0008715	CDP-diacylglycerol pyrophosphatase activity	Catalysis of the reaction: CDP-diacylglycerol + H2O = CMP + phosphatidate.	\N	8	2	\N	0.25	intel_def
GO:0008949	oxalyl-CoA decarboxylase activity	Catalysis of the reaction: oxalyl-CoA = formyl-CoA + CO2.	\N	8	2	\N	0.25	intel_def
GO:0009899	ent-kaurene synthase activity	Catalysis of the reaction: ent-copalyl diphosphate = ent-kaurene + diphosphate.	\N	8	2	\N	0.25	intel_def
GO:0009899	ent-kaurene synthetase B	Catalysis of the reaction: ent-copalyl diphosphate = ent-kaurene + diphosphate.	\N	8	2	\N	0.25	intel_def
GO:0016508	long-chain-enoyl-CoA hydratase activity	Catalysis of the reaction: (3S)-3-hydroxyacyl-CoA = trans-2-enoyl-CoA + H2O.	\N	12	3	\N	0.25	intel_def
GO:0018527	cyclohexylamine oxidase activity	Catalysis of the reaction: cyclohexylamine + O2 + H2O = cyclohexanone + NH3 + H2O2.	\N	8	2	\N	0.25	intel_def
GO:0018819	lactoyl-CoA dehydratase activity	Catalysis of the reaction: lactoyl-CoA = acryloyl-CoA + H2O.	\N	8	2	\N	0.25	intel_def
GO:0047090	benzoyl-CoA 3-monooxygenase activity	Catalysis of the reaction: benzoyl-CoA + O2 + NADPH = H2O + NADP+ + 3-hydroxybenzoyl-CoA.	\N	12	3	\N	0.25	intel_def
GO:0047226	globotriosylceramide beta-1 6-N-acetylgalactosaminyltransferase activity	Catalysis of the reaction: globotriosylceramide + UDP-N-acetylgalactosamine = globotetraosylceramide + UDP.	\N	8	2	\N	0.25	intel_def
GO:0047259	glucomannan 4-beta-mannosyltransferase activity	Catalysis of the reaction: glucomannan(n) + GDP-mannose = glucomannan(n+1) + GDP.	\N	8	2	\N	0.25	intel_def
GO:0047288	monosialoganglioside sialyltransferase activity	Catalysis of the reaction: D-galactosyl-N-acetyl-D-galactosaminyl-(N-acetylneuraminyl)-D-galactosyl-D-glucosylceramide + CMP-N-acetylneuraminate = N-acetylneuraminyl-D-galactosyl-N-acetyl-D-galactosaminyl-(N-acetylneuraminyl)-D-galactosyl-D-glucosylceramide + CMP.	\N	16	4	\N	0.25	intel_def
GO:0047392	CMP-N-acylneuraminate phosphodiesterase activity	Catalysis of the reaction: H2O + CMP-N-acylneuraminate = N-acylneuraminate + CMP.	\N	8	2	\N	0.25	intel_def
GO:0047632	agmatine deiminase activity	Catalysis of the reaction: agmatine + H2O = N-carbamoylputrescine + NH3.	\N	8	2	\N	0.25	intel_def
GO:0047633	agmatine kinase activity	Catalysis of the reaction: ATP + agmatine = ADP + N4-phosphoagmatine.	\N	8	2	\N	0.25	intel_def
GO:0047648	alkylamidase activity	Catalysis of the reaction: N-methylhexanamide + H2O = hexanoate + methylamine.	\N	8	2	\N	0.25	intel_def
GO:0047671	anthranilate adenylyltransferase activity	Catalysis of the reaction: ATP + anthranilate = diphosphate + N-adenylylanthranilate.	\N	8	2	\N	0.25	intel_def
GO:0047790	creatinine deaminase activity	Catalysis of the reaction: creatinine + H2O = N-methylhydantoin + NH3.	\N	8	2	\N	0.25	intel_def
GO:0047872	dolichol O-acyltransferase activity	Catalysis of the reaction: palmitoyl-CoA + dolichol = CoA + dolichyl palmitate.	\N	8	2	\N	0.25	intel_def
GO:0047883	ethanolamine oxidase activity	Catalysis of the reaction: ethanolamine + H2O + O2 = glycolaldehyde + NH3 + H2O2.	\N	8	2	\N	0.25	intel_def
GO:0047968	glyoxylate dehydrogenase activity	Catalysis of the reaction: glyoxylate + CoA + NADP+ = oxalyl-CoA + NADPH.	\N	8	2	\N	0.25	intel_def
GO:0048000	isoflavone 3'-hydroxylase activity	Catalysis of the reaction: formononetin + NADPH + O2 = calycosin + NADP+ + H2O.	\N	8	2	\N	0.25	intel_def
GO:0050011	itaconyl-CoA hydratase activity	Catalysis of the reaction: citramalyl-CoA = itaconyl-CoA + H2O.	\N	8	2	\N	0.25	intel_def
GO:0050059	lombricine kinase activity	Catalysis of the reaction: ATP + lombricine = ADP + N-phospholombricine.	\N	8	2	\N	0.25	intel_def
GO:0050246	questin monooxygenase activity	Catalysis of the reaction: questin + NADPH + O2 = sulochrin + NADP+ + H2O.	\N	8	2	\N	0.25	intel_def
GO:0050279	sepiapterin deaminase activity	Catalysis of the reaction: sepiapterin + H2O = xanthopterin-B2 + NH3.	\N	8	2	\N	0.25	intel_def
GO:0050316	T2-induced deoxynucleotide kinase activity	Catalysis of the reaction: ATP + dGMP (or dTMP) = ADP + dGDP (or dTDP).	\N	8	2	\N	0.25	intel_def
GO:0050324	taurocyamine kinase activity	Catalysis of the reaction: ATP + taurocyamine = ADP + N-phosphotaurocyamine.	\N	8	2	\N	0.25	intel_def
GO:0050344	trans-cinnamate 2-monooxygenase activity	Catalysis of the reaction: trans-cinnamate + NADPH + O2 = 2-hydroxycinnamate + NADP+ + H2O.	\N	12	3	\N	0.25	intel_def
GO:0050359	tropomyosin kinase activity	Catalysis of the reaction: ATP + tropomyosin = ADP + O-phosphotropomyosin.	\N	8	2	\N	0.25	intel_def
GO:0050489	ecdysteroid UDP-glucuronosyltransferase activity	Catalysis of the reaction: UDP-glucuronate + ecdysteroid = UDP + glucuronosyl-ecdysteroid.	\N	8	2	\N	0.25	intel_def
GO:0050549	cyclohexyl-isocyanide hydratase activity	Catalysis of the reaction: N-cyclohexylformamide = cyclohexyl isocyanide + H2O.	\N	8	2	\N	0.25	intel_def
GO:0050566	asparaginyl-tRNA synthase activity	Catalysis Cyc:6.3.5.6-RXN.	\N	4	1	\N	0.25	intel_def
GO:0047855	dihydrobunolol dehydrogenase activity	Catalysis of the reaction: (+-)-5-[(tert-butylamino)-2'-hydroxypropoxy]-1,2,3,4-tetrahydro-1-naphthol + NADP+ = (+-)-5-[(tert-butylamino)-2'-hydroxypropoxy]-3,4-dihydro-1(2H)-naphthalenone + NADPH.	\N	23	6	\N	0.26087	intel_def
GO:0018646	1-hydroxy-2-oxolimonene 1 2-monooxygenase activity	Catalysis of the reaction: (1S,4R)-1-hydroxy-2-oxolimonene + NADPH + O2 = NADP+ + OH- + (3R)-3-isopropenyl-6-oxoheptanoate.	\N	19	5	\N	0.263158	intel_def
GO:0030796	cycloartenol 24-C-methyltransferase activity	Catalysis of the reaction: S-adenosyl-L-methionine + cycloartenol = S-adenosyl-L-homocysteine + (24R)-24-methylcycloarta-8,25-dien-3N2-ol.	\N	19	5	\N	0.263158	intel_def
GO:0046423	allene-oxide cyclase activity	Catalysis of the reaction: (9Z)-(13S)-12,13-epoxyoctadeca-9,11,15-trienoate = (15Z)-12-oxophyto-10,15-dienoate.	\N	19	5	\N	0.263158	intel_def
GO:0050458	decylhomocitrate synthase activity	Catalysis of the reaction: dodecanoyl-CoA + H2O + 2-oxoglutarate = (3S,4S)-3-hydroxytetradecane-1,3,4-tricarboxylate + CoA .	\N	19	5	\N	0.263158	intel_def
GO:0003947	N-acetylgalactosaminyltransferase activity	Catalysis of the reaction: UDP-N-acetyl-D-galactosamine + (N-acetylneuraminyl)-D-galactosyl-D-glucosylceramide = UDP + N-acetyl-D-galactosaminyl-(N-acetylneuraminyl)-D-galactosyl-D-glucosylceramide.	\N	15	4	\N	0.266667	intel_def
GO:0018500	trans-9R 10R-dihydrodiolphenanthrene dehydrogenase activity	Catalysis of the reaction: trans-9R,10R-dihydrodiolphenanthrene + NAD+ = NADH + H+ + 9,10-dihydroxyphenanthrene.	\N	15	4	\N	0.266667	intel_def
GO:0018513	dibenzothiophene dihydrodiol dehydrogenase activity	Catalysis of the reaction: cis-1,2-dihydroxy-1,2-dihydrodibenzothiophene + NAD+ = 1,2-dihydroxydibenzothiophene + NADH + H+.	\N	15	4	\N	0.266667	intel_def
GO:0018555	phenanthrene dioxygenase activity	Catalysis of the reaction: phenanthrene + NADH + H+ + O2 = NAD+ = cis-3,4-dihydroxy-3,4-dihydrophenanthrene.	\N	15	4	\N	0.266667	intel_def
GO:0018612	dibenzothiophene dioxygenase activity	Catalysis of the reaction: dibenzothiophene + NADH + O2 + H+ = NAD+ + cis-1,2-dihydroxy-1,2-dihydrodibenzothiophene.	\N	15	4	\N	0.266667	intel_def
GO:0018743	phenanthrene-9 10-epoxide hydrolase activity	Catalysis of the reaction: phenanthrene-9,10-oxide + H2O = trans-9R,10R-dihydrodiolphenanthrene.	\N	15	4	\N	0.266667	intel_def
GO:0018803	aldolase activity	Catalysis of the reaction: (3E)-4-(2-carboxyphenyl)-2-oxobut-3-enoate = 2-carboxybenzaldehyde + pyruvate.	\N	15	4	\N	0.266667	intel_def
GO:0018803	trans-2'-carboxybenzalpyruvate hydratase-aldolase activity	Catalysis of the reaction: (3E)-4-(2-carboxyphenyl)-2-oxobut-3-enoate = 2-carboxybenzaldehyde + pyruvate.	\N	15	4	\N	0.266667	intel_def
GO:0050481	mandelate 4-monooxygenase activity	Catalysis of the reaction: (S)-2-hydroxy-2-phenylacetate (S-mandelate) + O2 + (tetrahydrobiopterin/tetrahydropteridine) = (S)-4-hydroxymandelate + H2O + (dihydrobiopterin/dihydropteridine).	\N	15	4	\N	0.266667	intel_def
GO:0050601	myristoyl-CoA desaturase activity	Catalysis of the reaction: myristoyl-CoA + NAD(P)H + H+ + O2 = (Z)-11-tetradecenoyl-CoA + NAD(P)+ + 2 H2O.	\N	15	4	\N	0.266667	intel_def
GO:0050635	acridone synthase activity	Catalysis of the reaction: 3 malonyl-CoA + N-methylanthraniloyl-CoA = 4 CoA + 1,3-dihydroxy-N-methylacridone + 3 CO2.	\N	15	4	\N	0.266667	intel_def
GO:0003874	6-pyruvoyltetrahydropterin synthase activity	Catalysis of the reaction: 6-[(1S,2R)-1,2-dihydroxy-3-triphosphooxypropyl]-7,8-dihydropterin = 6-pyruvoyl-5,6,7,8-tetrahydropterin + triphosphate.	\N	22	6	\N	0.272727	intel_def
GO:0004307	ethanolaminephosphotransferase activity	Catalysis of the reaction: CDP-ethanolamine + 1,2-diacylglycerol = CMP + a phosphatidylethanolamine.	\N	11	3	\N	0.272727	intel_def
GO:0004379	glycylpeptide N-tetradecanoyltransferase activity	Catalysis of the reaction: tetradecanoyl-CoA + glycyl-peptide = CoA + N-tetradecanoylglycyl-peptide.	\N	11	3	\N	0.272727	intel_def
GO:0004379	N-myristoyltransferase	Catalysis of the reaction: tetradecanoyl-CoA + glycyl-peptide = CoA + N-tetradecanoylglycyl-peptide.	\N	11	3	\N	0.272727	intel_def
GO:0004658	propionyl-CoA carboxylase activity	Catalysis of the reaction: ATP + propanoyl-CoA + HCO3- = ADP + phosphate + (S)-methylmalonyl-CoA.	\N	11	3	\N	0.272727	intel_def
GO:0008668	2 3-dihydroxybenzoate-AMP ligase activity	Catalysis of the reaction: ATP + 2,3-dihydroxybenzoate = diphosphate + (2,3-dihydroxybenzoyl)adenylate.	\N	11	3	\N	0.272727	intel_def
GO:0008668	synthase activity	Catalysis of the reaction: ATP + 2,3-dihydroxybenzoate = diphosphate + (2,3-dihydroxybenzoyl)adenylate.	\N	11	3	\N	0.272727	intel_def
GO:0008756	o-succinylbenzoate-CoA ligase activity	Catalysis of the reaction: ATP + O-succinylbenzoate + CoA = AMP + diphosphate + O-succinylbenzoyl-CoA.	\N	11	3	\N	0.272727	intel_def
GO:0018108	peptidyl-tyrosine phosphorylation	The posttranslational phosphorylation of peptidyl-tyrosine to form peptidyl-O4'-phospho-L-tyrosine.	\N	11	3	\N	0.272727	intel_def
GO:0018740	2'-hydroxybiphenyl-2-sulfinate sulfinolyase activity	Catalysis of the reaction: 2-(2-hydroxyphenyl)benzenesulfinate + H2O = 2-hydroxybiphenyl + SO3(2-) (sulfite).	\N	11	3	\N	0.272727	intel_def
GO:0018740	hydrolase activity	Catalysis of the reaction: 2-(2-hydroxyphenyl)benzenesulfinate + H2O = 2-hydroxybiphenyl + SO3(2-) (sulfite).	\N	11	3	\N	0.272727	intel_def
GO:0018748	iprodione amidohydrolase activity	Catalysis of the reaction: iprodione + OH- = 3,5-dichlorophenylcarboximide + N-isopropylcarbamate.	\N	11	3	\N	0.272727	intel_def
GO:0047039	tetrahydroxynaphthalene reductase activity	Catalysis of the reaction: NADP+ + scytalone = NADPH + 1,3,6,8-naphthalenetetrol.	\N	11	3	\N	0.272727	intel_def
GO:0047052	synthase activity	Catalysis of the reaction: O2 + NADPH + S-cheilanthifoline = 2 H2O + NADP+ + S-stylopine.	\N	11	3	\N	0.272727	intel_def
GO:0047053	synthase activity	Catalysis of the reaction: O2 + NADPH + S-scoulerine = 2 H2O + NADP+ + S-cheilanthifoline.	\N	11	3	\N	0.272727	intel_def
GO:0047056	synthase activity	Catalysis of the reaction: O2 + NADPH + S-tetrahydrocolumbamine = 2 H2O + NADP+ + S-canadine.	\N	11	3	\N	0.272727	intel_def
GO:0047085	hydroxyphenylacetonitrile 2-monooxygenase activity	Catalysis of the reaction: O2 + NADPH + 4-hydroxyphenylacetonitrile = H2O + NADP+ + 4-hydroxymandelonitrile.	\N	11	3	\N	0.272727	intel_def
GO:0047336	5-methyldeoxycytidine-5'-phosphate kinase activity	Catalysis of the reaction: deoxy-5-methylcytidylate + ATP = 5-methyldeoxycytidine diphosphate + ADP.	\N	11	3	\N	0.272727	intel_def
GO:0047737	cellobiose oxidase activity	Catalysis of the reaction: cellobiose + O2 = cellobiono-1,5-lactone + H2O2.	\N	11	3	\N	0.272727	intel_def
GO:0050164	oxoglutarate dehydrogenase activity	Catalysis of the reaction: 2-oxoglutarate + CoA + NADP+ = succinyl-CoA + CO2 + NADPH.	\N	11	3	\N	0.272727	intel_def
GO:0050386	ureidosuccinase activity	Catalysis of the reaction: N-carbamoyl-L-aspartate + H2O = L-aspartate + CO2 + NH3.	\N	11	3	\N	0.272727	intel_def
GO:0050414	formiminoaspartate deiminase activity	Catalysis of the reaction: N-formimidoyl-L-aspartate + H2O = N-formyl-L-aspartate + NH3.	\N	11	3	\N	0.272727	intel_def
GO:0050414	formimidoylaspartate deiminase activity	Catalysis of the reaction: N-formimidoyl-L-aspartate + H2O = N-formyl-L-aspartate + NH3.	\N	11	3	\N	0.272727	intel_def
GO:0006715	farnesol biosynthesis	The formation from simpler components of the sesquiterpenoid alcohol farnesol, 3,7,11-trimethyl-2,6,10,dodecatrien-1-ol.	\N	18	5	\N	0.277778	intel_def
GO:0016488	farnesol catabolism	The breakdown into simpler components of the sesquiterpenoid alcohol farnesol, 3,7,11-trimethyl-2,6,10,dodecatrien-1-ol.	\N	18	5	\N	0.277778	intel_def
GO:0047083	3'-monooxygenase activity	Catalysis of the reaction: O2 + NADPH + trans-5-O-(4-coumaroyl)-D-quinate = H2O + NADP+ + trans-5-O-caffeoyl-D-quinate.	\N	18	5	\N	0.277778	intel_def
GO:0047120	4-dihydroxycyclohexa-1 5-diene-1 4-dicarboxylate dehydrogenase activity	Catalysis of the reaction: NAD+ + (3S,4R)-3,4-dihydroxycyclohexa-1,5-diene-1,4-dicarboxylate = NADH + CO2 + protocatechuate.	\N	18	5	\N	0.277778	intel_def
GO:0047206	UDP-N-acetylmuramoylpentapeptide-lysine N6-alanyltransferase activity	Catalysis of the reaction: UDP-N-acetylmuramoyl-L-alanyl-D-glutamyl-L-lysyl-D-alanyl-D-alanine + L-alanyl-tRNA = UDP-N-acetylmuramoyl-L-alanyl-D-glutamyl-N6-(L-alanyl)-L-lysyl-D-alanyl-D-alanine + tRNA.	\N	18	5	\N	0.277778	intel_def
GO:0000773	phosphatidyl-N-methylethanolamine N-methyltransferase activity	Catalysis of the reaction: S-adenosyl-L-methionine + phosphatidyl-N-methylethanolamine = S-adenosyl-L-homocysteine + phosphatidyl-N-dimethylethanolamine.	\N	14	4	\N	0.285714	intel_def
GO:0000773	PLMT	Catalysis of the reaction: S-adenosyl-L-methionine + phosphatidyl-N-methylethanolamine = S-adenosyl-L-homocysteine + phosphatidyl-N-dimethylethanolamine.	\N	14	4	\N	0.285714	intel_def
GO:0003885	D-arabinono-1 4-lactone oxidase activity	Catalysis of the reaction: D-arabinono-1,4-lactone + O2 = D-erythro-ascorbate + H2O2.	\N	14	4	\N	0.285714	intel_def
GO:0004140	dephospho-CoA kinase activity	Catalysis of the reaction: ATP + dephospho-CoA = ADP + CoA.	\N	7	2	\N	0.285714	intel_def
GO:0004173	ecdysone O-acyltransferase activity	Catalysis of the reaction: palmitoyl-CoA + ecdysone = CoA + ecdysone palmitate.	\N	7	2	\N	0.285714	intel_def
GO:0004300	enoyl-CoA hydratase activity	Catalysis of the reaction: (3S)-3-hydroxyacyl-CoA = trans-2(or 3)-enoyl-CoA + H2O.	\N	14	4	\N	0.285714	intel_def
GO:0004300	short-chain enoyl-CoA hydratase activity	Catalysis of the reaction: (3S)-3-hydroxyacyl-CoA = trans-2(or 3)-enoyl-CoA + H2O.	\N	14	4	\N	0.285714	intel_def
GO:0004464	leukotriene-C4 synthase activity	Catalysis of the reaction: leukotriene A4 + glutathione = leukotriene C4 + H2O.	\N	7	2	\N	0.285714	intel_def
GO:0004479	methionyl-tRNA formyltransferase activity	Catalysis of the reaction: 10-formyltetrahydrofolate + L-methionyl-tRNA + H2O = tetrahydrofolate + N-formylmethionyl-tRNA.	\N	14	4	\N	0.285714	intel_def
GO:0004654	polyribonucleotide nucleotidyltransferase activity	Catalysis of the reaction: ATP + RNA(n) = diphosphate + RNA(n+1).	\N	7	2	\N	0.285714	intel_def
GO:0004739	pyruvate dehydrogenase activity	Catalysis of the reaction: pyruvate + lipoamide = S-acetyldihydrolipoamide + CO2.	\N	7	2	\N	0.285714	intel_def
GO:0004810	tRNA adenylyltransferase activity	Catalysis of the reaction: ATP + tRNA(n) = diphosphate + tRNA(n+1).	\N	7	2	\N	0.285714	intel_def
GO:0009905	ent-copalyl diphosphate synthase activity	Catalysis of the reaction: geranylgeranyl diphosphate = ent-copalyl diphosphate.	\N	7	2	\N	0.285714	intel_def
GO:0009905	ent-kaurene synthetase A	Catalysis of the reaction: geranylgeranyl diphosphate = ent-copalyl diphosphate.	\N	7	2	\N	0.285714	intel_def
GO:0016290	long-chain fatty-acyl-CoA hydrolase activity	Catalysis of the reaction: palmitoyl-CoA + H2O = CoA + palmitate.	\N	7	2	\N	0.285714	intel_def
GO:0016290	palmitoyl-CoA hydrolase activity	Catalysis of the reaction: palmitoyl-CoA + H2O = CoA + palmitate.	\N	7	2	\N	0.285714	intel_def
GO:0016437	tRNA cytidylyltransferase activity	Catalysis of the reaction: CTP + tRNA(n) = diphosphate + tRNA(n+1).	\N	7	2	\N	0.285714	intel_def
GO:0016921	pyroglutamyl-peptidase II activity	Catalysis of the release of the N-terminal pyroglutamyl group from pGlu-His-Xaa tripeptides and pGlu-His-Xaa-Gly tetrapeptides.	\N	14	4	\N	0.285714	intel_def
GO:0018511	2 3-dihydroxy-2 3-dihydro-p-cumate dehydrogenase activity	Catalysis of the reaction: cis-5,6-dihydroxy-4-isopropylcyclohexa-1,3-dienecarboxylate + NAD+ = 2,3-dihydroxy-p-cumate + NADH + H+.	\N	21	6	\N	0.285714	intel_def
GO:0018576	catechol 1 2-dioxygenase activity	Catalysis of the reaction: catechol + O2 = cis,cis-muconate.	\N	7	2	\N	0.285714	intel_def
GO:0018814	phenylacetaldoxime dehydratase activity	Catalysis of the reaction: Z-phenylacetaldoxime = H2O + phenylacetonitrile.	\N	7	2	\N	0.285714	intel_def
GO:0042299	lupeol synthase activity	Catalysis of the cyclization of (S)-2,3-oxidosqualene to lupeol.	\N	7	2	\N	0.285714	intel_def
GO:0045482	trichodiene synthase activity	Catalysis of the reaction: trans,trans-farnesyl diphosphate = trichodiene + diphosphate.	\N	7	2	\N	0.285714	intel_def
GO:0045483	aristolochene synthase activity	Catalysis of the reaction: trans,trans-farnesyl diphosphate = aristolochene + diphosphate.	\N	7	2	\N	0.285714	intel_def
GO:0046421	2-methylisocitrate lyase	Catalysis of the reaction: (2S,3R)-3-hydroxybutane-1,2,3-tricarboxylate = pyruvate + succinate.	\N	14	4	\N	0.285714	intel_def
GO:0046421	methylisocitrate lyase activity	Catalysis of the reaction: (2S,3R)-3-hydroxybutane-1,2,3-tricarboxylate = pyruvate + succinate.	\N	14	4	\N	0.285714	intel_def
GO:0047017	prostaglandin-F synthase activity	Catalysis of the reaction: NADP+ + (5Z,13E)-(15S)-9-alpha,11-alpha,15-trihydroxyprosta-5,13-dienoate = NADPH + (5Z,13E)-(15S)-9-alpha,15-dihydroxy-11-oxoprosta-5,13-dienoate.	\N	21	6	\N	0.285714	intel_def
GO:0047028	6-pyruvoyltetrahydropterin 2'-reductase activity	Catalysis of the reaction: NADP+ + 6-lactoyl-5,6,7,8-tetrahydropterin = NADPH + 6-pyruvoyltetrahydropterin.	\N	14	4	\N	0.285714	intel_def
GO:0047063	L-ascorbate-cytochrome-b5 reductase activity	Catalysis of the reaction: ferricytochrome B5 + ascorbate = ferrocytochrome B5 + monodehydroascorbate.	\N	7	2	\N	0.285714	intel_def
GO:0047092	27-hydroxycholesterol 7-alpha-monooxygenase activity	Catalysis of the reaction: O2 + NADPH + 27-hydroxycholesterol = H2O + NADP+ + 7-alpha,27-dihydroxycholesterol.	\N	14	4	\N	0.285714	intel_def
GO:0047093	4-hydroxyquinoline 3-monooxygenase activity	Catalysis of the reaction: O2 + NADH + quinolin-4-ol = H2O + NAD+ + quinolin-3,4-diol.	\N	14	4	\N	0.285714	intel_def
GO:0047163	3 4-dichloroaniline N-malonyltransferase activity	Catalysis of the reaction: 3,4-dichloroaniline + malonyl-CoA = N-(3,4-dichlorophenyl)malonate + coenzyme A.	\N	14	4	\N	0.285714	intel_def
GO:0047511	hydrolase activity	Catalysis of the reaction: (S)-methylmalonyl-CoA + H2O = methylmalonate + CoA.	\N	7	2	\N	0.285714	intel_def
GO:0047603	acetoacetyl-CoA hydrolase activity	Catalysis of the reaction: acetoacetyl-CoA + H2O = CoA + acetoacetate.	\N	7	2	\N	0.285714	intel_def
GO:0047887	farnesyl-diphosphate kinase activity	Catalysis of the reaction: ATP + farnesyl diphosphate = ADP + farnesyl triphosphate.	\N	7	2	\N	0.285714	intel_def
GO:0047949	glutarate-semialdehyde dehydrogenase activity	Catalysis of the reaction: glutarate semialdehyde + NAD+ + H2O = glutarate + NADH.	\N	7	2	\N	0.285714	intel_def
GO:0050135	nucleosidase activity	Catalysis of the reaction: NAD(P)+ + H2O = ADPribose(P) + nicotinamide.	\N	7	2	\N	0.285714	intel_def
GO:0050265	RNA uridylyltransferase activity	Catalysis of the reaction: UTP + RNA(n) = diphosphate + RNA(n+1).	\N	7	2	\N	0.285714	intel_def
GO:0050393	vinylacetyl-CoA delta-isomerase activity	Catalysis of the reaction: vinylacetyl-CoA = crotonyl-CoA.	\N	7	2	\N	0.285714	intel_def
GO:0050393	vinylacetyl-CoA D-isomerase activity	Catalysis of the reaction: vinylacetyl-CoA = crotonyl-CoA.	\N	7	2	\N	0.285714	intel_def
GO:0009333	cysteine synthase complex	Cysteine synthase is a multienzyme complex made up, in E. coli, of the heteromeric hexamer serine acetyltransferase and the homodimer O-acetylserine (thiol)-lyase A.	\N	17	5	\N	0.294118	intel_def
GO:0018570	p-cumate 2 3-dioxygenase activity	Catalysis of the reaction: p-cumate + NADH + H+ + O2 = NAD+ + cis-2,3-dihydroxy-2,3-dihydro-p-cumate.	\N	17	5	\N	0.294118	intel_def
GO:0046934	phosphatidylinositol-4 5-bisphosphate 3-kinase activity	Catalysis of the reaction: ATP + 1-phosphatidyl-1D-myo-inositol 4,5-bisphosphate = ADP + 1-phosphatidyl-1D-myo-inositol 3,4,5-trisphosphate.	\N	17	5	\N	0.294118	intel_def
GO:0047124	L-erythro-3 5-diaminohexanoate dehydrogenase activity	Catalysis of the reaction: NAD+ + H2O + (3S,5S)-3,5-diaminohexanoate = NADH + NH3 + (S)-5-amino-3-oxohexanoate.	\N	17	5	\N	0.294118	intel_def
GO:0047325	1D-myo-inositol-trisphosphate 6-kinase activity	Catalysis of the reaction: 1D-myo-inositol 3,4,5,6-tetrakisphosphate + ATP = 1D-myo-inositol 1,3,4,5,6-pentakisphosphate + ADP.	\N	17	5	\N	0.294118	intel_def
GO:0047325	inositol-tetrakisphosphate 1-kinase activity	Catalysis of the reaction: 1D-myo-inositol 3,4,5,6-tetrakisphosphate + ATP = 1D-myo-inositol 1,3,4,5,6-pentakisphosphate + ADP.	\N	17	5	\N	0.294118	intel_def
GO:0047326	1D-myo-inositol-tetrakisphosphate 5-kinase activity	Catalysis of the reaction: 1D-myo-inositol 1,3,4,6-tetrakisphosphate + ATP = 1D-myo-inositol 1,3,4,5,6-pentakisphosphate + ADP.	\N	17	5	\N	0.294118	intel_def
GO:0047326	inositol-tetrakisphosphate 5-kinase activity	Catalysis of the reaction: 1D-myo-inositol 1,3,4,6-tetrakisphosphate + ATP = 1D-myo-inositol 1,3,4,5,6-pentakisphosphate + ADP.	\N	17	5	\N	0.294118	intel_def
GO:0050440	2-methylcitrate synthase activity	Catalysis of the reaction: propanoyl-CoA + H2O + oxaloacetate = (2R,3S)-2-hydroxybutane-1,2,3-tricarboxylate + CoA.	\N	17	5	\N	0.294118	intel_def
GO:0050457	decylcitrate synthase activity	Catalysis of the reaction: lauroyl-CoA + H2O + oxaloacetate = (2S,3S)-2-hydroxytridecane-1,2,3-tricarboxylate + CoA .	\N	17	5	\N	0.294118	intel_def
GO:0004095	carnitine O-palmitoyltransferase activity	Catalysis of the reaction: palmitoyl-CoA + L-carnitine = CoA + L-palmitoylcarnitine.	\N	10	3	\N	0.3	intel_def
GO:0004413	homoserine kinase activity	Catalysis of the reaction: ATP + L-homoserine = ADP + O-phospho-L-homoserine.	\N	10	3	\N	0.3	intel_def
GO:0006190	inosine salvage	Any process that generates inosine, hypoxanthine riboside, from deriviatives of it without de novo synthesis.	\N	10	3	\N	0.3	intel_def
GO:0008458	carnitine O-octanoyltransferase activity	Catalysis of the reaction: octanoyl-CoA + L-carnitine = CoA + L-octanoylcarnitine.	\N	10	3	\N	0.3	intel_def
GO:0008824	cyanate hydratase activity	Catalysis of the reaction: cyanate (NCO-) + H2O = carbamate (H2N-CO-O-).	\N	10	3	\N	0.3	intel_def
GO:0008824	cyanate lyase activity	Catalysis of the reaction: cyanate (NCO-) + H2O = carbamate (H2N-CO-O-).	\N	10	3	\N	0.3	intel_def
GO:0008824	cyanase activity	Catalysis of the reaction: cyanate (NCO-) + H2O = carbamate (H2N-CO-O-).	\N	10	3	\N	0.3	intel_def
GO:0008837	diaminopimelate epimerase activity	Catalysis of the reaction: LL-2,6-diaminoheptanedioate = meso-diaminoheptanedioate.	\N	10	3	\N	0.3	intel_def
GO:0008899	homoserine O-succinyltransferase activity	Catalysis of the reaction: succinyl-CoA + L-homoserine = CoA + O-succinyl-L-homoserine.	\N	10	3	\N	0.3	intel_def
GO:0016994	precorrin-6X reductase activity	Catalysis of the reaction: precorrin-6Y + NADP+ = precorrin-6X + NADPH + H+.	\N	10	3	\N	0.3	intel_def
GO:0018070	peptidyl-serine phosphopantetheinylation	The posttranslational phosphopantetheinylation of peptidyl-serine to form peptidyl-O-phosphopantetheine-L-serine.	\N	10	3	\N	0.3	intel_def
GO:0018105	peptidyl-serine phosphorylation	The posttranslational phosphorylation of peptidyl-serine to form peptidyl-O-phospho-L-serine.	\N	10	3	\N	0.3	intel_def
GO:0018107	peptidyl-threonine phosphorylation	The posttranslational phosphorylation of peptidyl-threonine to form peptidyl-O-phospho-L-threonine.	\N	10	3	\N	0.3	intel_def
GO:0018490	4-hydroxyphenylpyruvate oxidase activity	Catalysis of the reaction: 4-hydroxyphenylpyruvate + 1/2 O2 = 4-hydroxyphenylacetate + CO2.	\N	10	3	\N	0.3	intel_def
GO:0018529	nitrilotriacetate monooxygenase activity	Catalysis of the reaction: nitrilotriacetate + NADH + H+ + O2 = NAD+ + H2O + glyoxylate + iminodiacetate.	\N	10	3	\N	0.3	intel_def
GO:0018569	hydroquinone 1 2-dioxygenase activity	Catalysis of the reaction: hydroquinone + O2 = cis,trans-4-hydroxymuconic semialdehyde.	\N	10	3	\N	0.3	intel_def
GO:0018593	4-chlorophenoxyacetate monooxygenase activity	Catalysis of the reaction: 4-chlorophenoxyacetate + 1/2 O2 = glyoxylate + 4-chlorophenol.	\N	10	3	\N	0.3	intel_def
GO:0018631	phenylacetate hydroxylase activity	Catalysis of the reaction: phenylacetate + NADH + O2 = NAD+ + OH- + 2-hydroxyphenylacetate.	\N	10	3	\N	0.3	intel_def
GO:0018654	2-hydroxy-phenylacetate hydroxylase activity	Catalysis of the reaction: 2-hydroxyphenylacetate + NADH + O2 = NAD+ + OH- + homogentisate.	\N	10	3	\N	0.3	intel_def
GO:0018721	trans-9R 10R-dihydrodiolphenanthrene sulphotransferase activity	Catalysis of the reaction: trans-9R,10R-dihydrodiolphenanthrene + 2 X-SO3(-) = 2 HX + phenanthrene-9,10-dihydrodiolsulfate conjugate.	\N	20	6	\N	0.3	intel_def
GO:0018721	trans-9R 10R-dihydrodiolphenanthrene sulfotransferase activity	Catalysis of the reaction: trans-9R,10R-dihydrodiolphenanthrene + 2 X-SO3(-) = 2 HX + phenanthrene-9,10-dihydrodiolsulfate conjugate.	\N	20	6	\N	0.3	intel_def
GO:0018768	4-dienoate hydrolase activity	Catalysis of the reaction: 2-hydroxy-6-oxo-(2'-aminophenyl)-hexa-2,4-dienoat + H2O = 2-aminobenzoate + cis-2-hydroxypenta-2,4-dienoate.	\N	20	6	\N	0.3	intel_def
GO:0018809	E-phenylitaconyl-CoA hydratase activity	Catalysis of the reaction: E-phenylitaconyl-CoA + H2O = (hydroxymethylphenyl)succinyl-CoA.	\N	10	3	\N	0.3	intel_def
GO:0019142	2-hydroxyglutarate synthase activity	Catalysis of the reaction: 2-hydroxyglutarate + CoA = propanoyl-CoA + H2O + glyoxylate.	\N	10	3	\N	0.3	intel_def
GO:0046404	polynucleotide 5'-hydroxyl-kinase activity	Catalysis of the reaction: ATP + 5'-dephospho-DNA = ADP + 5'-phospho-DNA.	\N	10	3	\N	0.3	intel_def
GO:0046510	sulfolipid synthase	Catalysis of the reaction: UDP-sulfoquinovose + 1,2-diacylglycerol = sulfoquinovosyldiacylglycerol + UDP.	\N	10	3	\N	0.3	intel_def
GO:0046510	UDP-sulfoquinovose :DAG sulfoquinovosyltransferase activity	Catalysis of the reaction: UDP-sulfoquinovose + 1,2-diacylglycerol = sulfoquinovosyldiacylglycerol + UDP.	\N	10	3	\N	0.3	intel_def
GO:0046510	UDP-sulphoquinovose :DAG sulphoquinovosyltransferase activity	Catalysis of the reaction: UDP-sulfoquinovose + 1,2-diacylglycerol = sulfoquinovosyldiacylglycerol + UDP.	\N	10	3	\N	0.3	intel_def
GO:0046990	N-hydroxyarylamine O-acetyltransferase activity	Catalysis of the reaction: acetyl-CoA + an N-hydroxyarylamine = CoA + an N-acetoxyarylamine.	\N	10	3	\N	0.3	intel_def
GO:0047007	21-hydroxysteroid dehydrogenase activity	Catalysis of the reaction: NAD+ + pregnan-21-ol = NADH + pregnan-21-al.	\N	10	3	\N	0.3	intel_def
GO:0047008	21-hydroxysteroid dehydrogenase activity	Catalysis of the reaction: NADP+ + pregnan-21-ol = NADPH + pregnan-21-al.	\N	10	3	\N	0.3	intel_def
GO:0047068	N5 N10-methenyltetrahydromethanopterin hydrogenase activity	Catalysis of the reaction: H2 + N5,N10-methenyltetrahydromethanopterin = H+ + N5,N10-methylenetetrahydromethanopterin.	\N	10	3	\N	0.3	intel_def
GO:0047087	protopine 6-monooxygenase activity	Catalysis of the reaction: O2 + NADPH + protopine = H2O + NADP+ + 6-hydroxyprotopine.	\N	10	3	\N	0.3	intel_def
GO:0047088	dihydrosanguinarine 10-monooxygenase activity	Catalysis of the reaction: O2 + NADPH + dihydrosanguinarine = H2O + NADP+ + 10-hydroxydihydrosanguinarine.	\N	10	3	\N	0.3	intel_def
GO:0047089	dihydrochelirubine 12-monooxygenase activity	Catalysis of the reaction: O2 + NADPH + dihydrochelirubine = H2O + NADP+ + 10-hydroxydihydrochelirubine.	\N	10	3	\N	0.3	intel_def
GO:0047107	gamma-guanidinobutyraldehyde dehydrogenase activity	Catalysis of the reaction: H2O + NAD+ + 4-guanidinobutanal = NADH + 4-guanidinobutanoate.	\N	10	3	\N	0.3	intel_def
GO:0047110	phenylglyoxylate dehydrogenase activity	Catalysis of the reaction: coenzyme A + NAD+ + phenylglyoxylate = NADH + CO2 + benzoyl-S-CoA.	\N	10	3	\N	0.3	intel_def
GO:0047114	kynurenate-7 8-dihydrodiol dehydrogenase activity	Catalysis of the reaction: NAD+ + 7,8-dihydro-7,8-dihydroxykynurenate = NADH + 7,8-dihydroxykynurenate.	\N	10	3	\N	0.3	intel_def
GO:0047119	2-methyl-branched-chain-enoyl-CoA reductase activity	Catalysis of the reaction: NAD+ + 2-methylbutyryl-CoA = NADH + 2-methylcrotonoyl-CoA.	\N	10	3	\N	0.3	intel_def
GO:0047171	glucarolactone O-hydroxycinnamoyltransferase activity	Catalysis of the reaction: glucarolactone + sinapoyl-CoA = O-sinapoylglucarolactone + coenzyme A.	\N	10	3	\N	0.3	intel_def
GO:0047205	quinate O-hydroxycinnamoyltransferase activity	Catalysis of the reaction: feruloyl-CoA + quinate = O-feruloylquinate + coenzyme A.	\N	10	3	\N	0.3	intel_def
GO:0047247	luteolin-7-O-diglucuronide 4'-O-glucuronosyltransferase activity	Catalysis of the reaction: luteolin 7-O-beta-D-glucuronide + UDP-D-glucuronate = luteolin 7-O-[beta-D-glucuronosyl-(1,2)-beta-D-glucuronide]-4'-O-beta-D-glucuronide + UDP.	\N	20	6	\N	0.3	intel_def
GO:0047291	lactosylceramide alpha-2 3-sialyltransferase activity	Catalysis of the reaction: cytolipin-H + CMP-N-acetylneuraminate = GM3 + CMP.	\N	10	3	\N	0.3	intel_def
GO:0047353	N-methylphosphoethanolamine cytidylyltransferase activity	Catalysis of the reaction: N-methylethanolamine phosphate + CTP = CDP-N-methylethanolamin + diphosphate.	\N	10	3	\N	0.3	intel_def
GO:0047354	sphingosine choline phosphotransferase activity	Catalysis of the reaction: sphingosine + CDP-choline = sphingosyl-phosphocholine + CMP.	\N	10	3	\N	0.3	intel_def
GO:0047354	sphingosine cholinephosphotransferase activity	Catalysis of the reaction: sphingosine + CDP-choline = sphingosyl-phosphocholine + CMP.	\N	10	3	\N	0.3	intel_def
GO:0047362	thiosulphate-dithiol sulphurtransferase activity	Catalysis of the reaction: dithioerythritol + S2O3(2-) (thiosulfate) = H2S + dithioerythritol disulfide + SO3(2-) (sulfite).	\N	10	3	\N	0.3	intel_def
GO:0047362	thiosulfate-dithiol sulfurtransferase activity	Catalysis of the reaction: dithioerythritol + S2O3(2-) (thiosulfate) = H2S + dithioerythritol disulfide + SO3(2-) (sulfite).	\N	10	3	\N	0.3	intel_def
GO:0047370	succinate-citramalate CoA-transferase activity	Catalysis of the reaction: S-citramalate + succinyl-CoA = citramalyl-CoA + succinate.	\N	10	3	\N	0.3	intel_def
GO:0047388	adenylyl-[glutamate-ammonia ligase] hydrolase activity	Catalysis of the reaction: H2O + adenylyl-GS = glutaminesyn-oligomer + AMP.	\N	10	3	\N	0.3	intel_def
GO:0047493	ceramide cholinephosphotransferase activity	Catalysis of the reaction: CDP-choline + N-acylsphingosine = CMP + sphingomyelin.	\N	10	3	\N	0.3	intel_def
GO:0047670	anhydrotetracycline monooxygenase activity	Catalysis of the reaction: anhydrotetracycline + NADPH + O2 = 12-dehydrotetracycline + NADP+ + H2O.	\N	10	3	\N	0.3	intel_def
GO:0047799	cyclopentanone monooxygenase activity	Catalysis of the reaction: cyclopentanone + NADPH + O2 = 5-valerolactone + NADP+ + H2O.	\N	10	3	\N	0.3	intel_def
GO:0047804	cysteine-S-conjugate beta-lyase activity	Catalysis of the reaction: RS-CH2-CH(NH3+)COO- = RSH + NH3 + pyruvate.	\N	10	3	\N	0.3	intel_def
GO:0047804	cysteine-S-conjugate b-lyase activity	Catalysis of the reaction: RS-CH2-CH(NH3+)COO- = RSH + NH3 + pyruvate.	\N	10	3	\N	0.3	intel_def
GO:0047890	flavonone 4-reductase activity	Catalysis of the reaction: (2S)-flavan-4-ol + NADP+ = (2S)-flavanone + NADPH.	\N	10	3	\N	0.3	intel_def
GO:0047890	flavanone 4-reductase activity	Catalysis of the reaction: (2S)-flavan-4-ol + NADP+ = (2S)-flavanone + NADPH.	\N	10	3	\N	0.3	intel_def
GO:0047987	hydroperoxide dehydratase activity	Catalysis of the reaction: (9Z,11E,14Z)-(13S)-hydroperoxyoctadeca-9,11,14-trienoate = (9Z)-(13S)-12,13-epoxyoctadeca-9,11-dienoate + H2O.	\N	20	6	\N	0.3	intel_def
GO:0050181	phorbol-diester hydrolase activity	Catalysis of the reaction: phorbol 12,13-dibutanoate + H2O = phorbol 13-butanoate + butanoate.	\N	10	3	\N	0.3	intel_def
GO:0050270	S-adenosylhomocysteine deaminase activity	Catalysis of the reaction: S-adenosyl-L-homocysteine + H2O = S-inosyl-L-homocysteine + NH3.	\N	10	3	\N	0.3	intel_def
GO:0050343	trans-2-enoyl-CoA reductase activity	Catalysis of the reaction: acyl-CoA + NAD+ = trans-didehydroacyl-CoA + NADH.	\N	10	3	\N	0.3	intel_def
GO:0050388	uronate dehydrogenase activity	Catalysis of the reaction: D-galacturonate + NAD+ + H2O = D-galactarate + NADH.	\N	10	3	\N	0.3	intel_def
GO:0050437	synthase activity	Catalysis of the reaction: H2O + geranyl-PP = pyrophosphate + (-)-endo-fenchol.	\N	10	3	\N	0.3	intel_def
GO:0050441	3-ethylmalate synthase activity	Catalysis of the reaction: butanoyl-CoA + H2O + glyoxylate = 3-ethylmalate + CoA .	\N	10	3	\N	0.3	intel_def
GO:0050442	3-propylmalate synthase activity	Catalysis of the reaction: pentanoyl-CoA + H2O + glyoxylate = 3-propylmalate + CoA .	\N	10	3	\N	0.3	intel_def
GO:0050478	anthranilate 3-monooxygenase activity	Catalysis of the reaction: O2 + anthranilate + (tetrahydrobiopterin/tetrahydropteridine) = 3-hydroxanthranilate + H2O + (dihydrobiopterin/dihydropteridine).	\N	10	3	\N	0.3	intel_def
GO:0050553	taxadiene synthase activity	Catalysis of the reaction: geranylgeranyl diphosphate = taxa-4,11-diene + diphosphate.	\N	10	3	\N	0.3	intel_def
GO:0008766	UDP-N-acetylmuramoylalanyl-D-glutamyl-2 6-diaminopimelate-D-alanyl-D-alanine ligase activity	Catalysis of the reaction: ATP + UDP-N-acetylmuramoyl-L-alanyl-D-glutamyl-meso-2,6-diaminoheptanedioate + D-alanyl-D-alanine = ADP + phosphate + UDP-N-acetylmuramoyl-L-alanyl-D-glutamyl-6-carboxy-L-lysyl-D-alanyl-D-alanine.	\N	23	7	\N	0.304348	intel_def
GO:0050221	prostaglandin-E2 9-reductase activity	Catalysis of the reaction: (5Z,13E)-(15S)-9-alpha,11-alpha,15-trihydroxyprosta-5,13-dienoate + NADP+ = (5Z,13E)-(15S)-11-alpha,15-dihydroxy-9-oxoprosta-5,13-dienoate + NADPH.	\N	23	7	\N	0.304348	intel_def
GO:0004146	dihydrofolate reductase activity	Catalysis of the reaction: 5,6,7,8-tetrahydrofolate + NADP+ = 7,8-dihydrofolate + NADPH + H+.	\N	13	4	\N	0.307692	intel_def
GO:0004608	phosphatidylethanolamine N-methyltransferase activity	Catalysis of the reaction: S-adenosyl-L-methionine + phosphatidylethanolamine = S-adenosyl-L-homocysteine + phosphatidyl-N-methylethanolamine.	\N	13	4	\N	0.307692	intel_def
GO:0008124	4a-hydroxytetrahydrobiopterin dehydratase activity	Catalysis of the reaction: (6R)-6-(L-erythro-1,2-dihydroxypropyl)-5,6,7,8-tetrahydro-4-alpha-hydroxypterin = (6R)-6-(L-erythro-1,2-dihydroxypropyl)-7,8-dihydro-6H-pterin + H2O.	\N	26	8	\N	0.307692	intel_def
GO:0008124	4-alpha-hydroxytetrahydrobiopterin dehydratase activity	Catalysis of the reaction: (6R)-6-(L-erythro-1,2-dihydroxypropyl)-5,6,7,8-tetrahydro-4-alpha-hydroxypterin = (6R)-6-(L-erythro-1,2-dihydroxypropyl)-7,8-dihydro-6H-pterin + H2O.	\N	26	8	\N	0.307692	intel_def
GO:0008412	para-hydroxybenzoate-polyprenyl diphosphate transferase activity	Catalysis of the reaction: farnesylfarnesylgeranyl-PP + p-hydroxybenzoate = 3-octaprenyl-4-hydroxybenzoate + diphosphate.	\N	13	4	\N	0.307692	intel_def
GO:0008412	para-hydroxybenzoate :polyprenyltransferase	Catalysis of the reaction: farnesylfarnesylgeranyl-PP + p-hydroxybenzoate = 3-octaprenyl-4-hydroxybenzoate + diphosphate.	\N	13	4	\N	0.307692	intel_def
GO:0008412	para-hydroxybenzoate transferase activity	Catalysis of the reaction: farnesylfarnesylgeranyl-PP + p-hydroxybenzoate = 3-octaprenyl-4-hydroxybenzoate + diphosphate.	\N	13	4	\N	0.307692	intel_def
GO:0008412	PHB polyprenyl diphosphate transferase activity	Catalysis of the reaction: farnesylfarnesylgeranyl-PP + p-hydroxybenzoate = 3-octaprenyl-4-hydroxybenzoate + diphosphate.	\N	13	4	\N	0.307692	intel_def
GO:0008412	4-HB polyprenyltransferase activity	Catalysis of the reaction: farnesylfarnesylgeranyl-PP + p-hydroxybenzoate = 3-octaprenyl-4-hydroxybenzoate + diphosphate.	\N	13	4	\N	0.307692	intel_def
GO:0008412	4-hydroxybenzoate octaprenyltransferase activity	Catalysis of the reaction: farnesylfarnesylgeranyl-PP + p-hydroxybenzoate = 3-octaprenyl-4-hydroxybenzoate + diphosphate.	\N	13	4	\N	0.307692	intel_def
GO:0016401	palmitoyl-CoA oxidase activity	Catalysis of the reaction: palmitoyl-CoA + O2 = trans-2,3-dehydropalmitoyl-CoA + H2O2.	\N	13	4	\N	0.307692	intel_def
GO:0016402	pristanoyl-CoA oxidase activity	Catalysis of the reaction: pristanoyl-CoA + O2 = trans-2,3-dehydropristanoyl-CoA + H2O2.	\N	13	4	\N	0.307692	intel_def
GO:0016710	trans-cinnamate 4-hydroxylase	Catalysis of the reaction: trans-cinnamate + NADPH + H+ + O2 = 4-hydroxycinnamate + NADP+ + H2O.	\N	13	4	\N	0.307692	intel_def
GO:0016710	trans-cinnamate 4-monooxygenase activity	Catalysis of the reaction: trans-cinnamate + NADPH + H+ + O2 = 4-hydroxycinnamate + NADP+ + H2O.	\N	13	4	\N	0.307692	intel_def
GO:0017041	galactosylgalactosylglucosylceramidase activity	Catalysis of the reaction: D-galactosyl-D-galactosyl-D-glucosyl-N-acylsphingosine + H2O = lactosyl-N-acylsphingosine + D-galactose.	\N	13	4	\N	0.307692	intel_def
GO:0018340	biosynthesis from peptidyl-serine	The posttranslational modification of peptidyl-serine to peptidyl-O-(sn-1-glycerophosphoryl)-L-serine.	\N	13	4	\N	0.307692	intel_def
GO:0018503	trans-1 2-dihydrodiolphenanthrene dehydrogenase activity	Catalysis of the reaction: trans-1,2-dihydrodiolphenanthrene + NAD+ = H+ + NADH + 1,2-dihydroxyphenanthrene.	\N	13	4	\N	0.307692	intel_def
GO:0018516	2 4-dichlorobenzoyl-CoA reductase activity	Catalysis of the reaction: 4-chlorobenzoyl-CoA + NADP+ + HCl = 2,4-dichlorobenzoyl-CoA + NADPH + H+.	\N	13	4	\N	0.307692	intel_def
GO:0018607	1-indanone monooxygenase activity	Catalysis of the reaction: 1-indanone + NADPH + 1/2 O2 = NADP+ + 3,4-dihydrocoumarin.	\N	13	4	\N	0.307692	intel_def
GO:0018632	4-nitrophenol 4-monooxygenase activity	Catalysis of the reaction: p-nitrophenol + O2 + NADPH = H2O + NADP+ + NO2(-) (nitrite) + p-benzoquinone.	\N	13	4	\N	0.307692	intel_def
GO:0018635	limonene 1 2-monooxygenase activity	Catalysis of the reaction: (+)-(4R)-limonene + NADH + O2 = NAD+ + OH- + (4R)-limonene-1,2-epoxide.	\N	13	4	\N	0.307692	intel_def
GO:0018660	4-hydroxyphenylacetate 3-hydroxylase activity	Catalysis of the reaction: 4-hydroxyphenylacetate + NADH + H+ + O2 = 3,4-dihydroxyphenylacetate + NAD+ + H2O.	\N	13	4	\N	0.307692	intel_def
GO:0018660	4-hydroxyphenylacetate 3-monooxygenase activity	Catalysis of the reaction: 4-hydroxyphenylacetate + NADH + H+ + O2 = 3,4-dihydroxyphenylacetate + NAD+ + H2O.	\N	13	4	\N	0.307692	intel_def
GO:0018670	4-aminobenzoate 1-monooxygenase activity	Catalysis of the reaction: 4-aminobenzoate + NADPH + H+ + O2 = 4-hydroxyaniline + NADP+ + H2O + CO2.	\N	13	4	\N	0.307692	intel_def
GO:0018670	4-aminobenzoate hydroxylase activity	Catalysis of the reaction: 4-aminobenzoate + NADPH + H+ + O2 = 4-hydroxyaniline + NADP+ + H2O + CO2.	\N	13	4	\N	0.307692	intel_def
GO:0018671	4-hydroxybenzoate 3-monooxygenase	Catalysis of the reaction: 4-hydroxybenzoate + NADPH + H+ + O2 = 3,4-dihydroxybenzoate + NADP+ + H2O.	\N	13	4	\N	0.307692	intel_def
GO:0018671	4-hydroxybenzoate 3-monooxygenase activity	Catalysis of the reaction: 4-hydroxybenzoate + NADPH + H+ + O2 = 3,4-dihydroxybenzoate + NADP+ + H2O.	\N	13	4	\N	0.307692	intel_def
GO:0018746	phenanthrene-3 4-epoxide hydrolase activity	Catalysis of the reaction: phenanthrene-3,4-oxide + H2O = trans-3,4-dihydrodiolphenanthrene.	\N	13	4	\N	0.307692	intel_def
GO:0018747	phenanthrene-1 2-epoxide hydrolase activity	Catalysis of the reaction: phenanthrene-1,2-oxide + H2O = trans-1,2-dihydrodiolphenanthrene.	\N	13	4	\N	0.307692	intel_def
GO:0018749	amidohydrolase activity	Catalysis of the reaction: (3,5-dichlorophenylurea)acetate + OH- = 3,5-dichloroaniline + N-carboxyglycine.	\N	13	4	\N	0.307692	intel_def
GO:0018853	perillyl-CoA synthetase activity	Catalysis of the reaction: perillic acid + CoA-SH + ATP = H2O + ADP/AMP + mono/diphosphate + perillyl-CoA.	\N	13	4	\N	0.307692	intel_def
GO:0018857	2 4-dichlorobenzoate-CoA ligase activity	Catalysis of the reaction: 2,4-dichlorobenzoate + ATP + CoASH = AMP + diphosphate + 2,4-dichlorobenzoyl-CoA.	\N	13	4	\N	0.307692	intel_def
GO:0030270	formylmethanofuran-tetrahydromethanopterin N-formyltransferase activity	Catalysis of the reaction: formylmethanofuran + 5,6,7,8-tetrahydromethanopterin = methanofuran + N5-formyl-5,6,7,8-tetrahydromethanopterin.	\N	13	4	\N	0.307692	intel_def
GO:0042409	trans-caffeoyl-CoA 3-O-methyltransferase	Catalysis of the reaction: S-adenosyl-L-methionine + caffeoyl-CoA = S-adenosyl-L-homocysteine + feruloyl-CoA.	\N	13	4	\N	0.307692	intel_def
GO:0042409	caffeoyl-CoA 3-O-methyltransferase	Catalysis of the reaction: S-adenosyl-L-methionine + caffeoyl-CoA = S-adenosyl-L-homocysteine + feruloyl-CoA.	\N	13	4	\N	0.307692	intel_def
GO:0042409	caffeoyl coenzyme A methyltransferase	Catalysis of the reaction: S-adenosyl-L-methionine + caffeoyl-CoA = S-adenosyl-L-homocysteine + feruloyl-CoA.	\N	13	4	\N	0.307692	intel_def
GO:0042409	caffeoyl-CoA O-methyltransferase activity	Catalysis of the reaction: S-adenosyl-L-methionine + caffeoyl-CoA = S-adenosyl-L-homocysteine + feruloyl-CoA.	\N	13	4	\N	0.307692	intel_def
GO:0047046	3-carboxy-2-hydroxyadipate dehydrogenase activity	Catalysis of the reaction: NAD+ + 3-carboxy-2-hydroxyadipate = NADH + CO2 + 2-keto-adipate.	\N	13	4	\N	0.307692	intel_def
GO:0047054	berbamunine synthase activity	Catalysis of the reaction: O2 + NADPH + R-N-methylcoclaurine + S-N-methylcoclaurine = 2 H2O + NADP+ + berbamunine.	\N	13	4	\N	0.307692	intel_def
GO:0047101	2-oxoisovalerate dehydrogenase activity	Catalysis of the reaction: NAD+ + coenzyme A + 2-keto-isovalerate = NADH + CO2 + isobutyryl-CoA.	\N	13	4	\N	0.307692	intel_def
GO:0047115	trans-1 2-dihydrobenzene-1 2-diol dehydrogenase activity	Catalysis of the reaction: NADP+ + trans-1,2-dihydrobenzene-1,2-diol = NADPH + catechol.	\N	13	4	\N	0.307692	intel_def
GO:0047292	trihydroxypterocarpan dimethylallyltransferase activity	Catalysis of the reaction: (6AS,11AS)-3,6A,9-trihydroxypterocarpan + dimethylallyl-pyrophosphate = glyceollin + pyrophosphate.	\N	13	4	\N	0.307692	intel_def
GO:0047547	2-methylcitrate dehydratase activity	Catalysis of the reaction: 2-hydroxybutane-1,2,3-tricarboxylate = (Z)-but-2-ene-1,2,3-tricarboxylate + H2O.	\N	13	4	\N	0.307692	intel_def
GO:0047557	3-aci-nitropropanoate oxidase activity	Catalysis of the reaction: H2O + O2 + 3-aci-nitropropanoate = NO2(-) (nitrite) + H2O2 + 3-oxopropanoate.	\N	13	4	\N	0.307692	intel_def
GO:0047774	cis-2-enoyl-CoA reductase activity	Catalysis of the reaction: acyl-CoA + NADP+ = cis-2,3-dehydroacyl-CoA + NADPH.	\N	13	4	\N	0.307692	intel_def
GO:0047816	D-arabinose 1-dehydrogenase activity	Catalysis of the reaction: D-arabinose + NAD+ = D-arabinono-1,4-lactone + NADH.	\N	13	4	\N	0.307692	intel_def
GO:0048244	phytanoyl-CoA dioxygenase activity	Catalysis of the reaction: phytanoyl-CoA + 2-oxoglutarate + O2 = 2-hydroxyphytanoyl-CoA + succinate + CO2.	\N	13	4	\N	0.307692	intel_def
GO:0050022	L-arabinose 1-dehydrogenase activity	Catalysis of the reaction: L-arabinose + NAD+ = L-arabinono-1,4-lactone + NADH.	\N	13	4	\N	0.307692	intel_def
GO:0050024	L-galactonolactone oxidase activity	Catalysis of the reaction: L-galactono-1,4-lactone + O2 = L-ascorbate + H2O2.	\N	13	4	\N	0.307692	intel_def
GO:0050034	L-rhamnose 1-dehydrogenase activity	Catalysis of the reaction: L-rhamnofuranose + NAD+ = L-rhamno-1,4-lactone + NADH.	\N	13	4	\N	0.307692	intel_def
GO:0050091	melilotate 3-monooxygenase activity	Catalysis of the reaction: 3-(2-hydroxyphenyl)propanoate + NADH + O2 = 3-(2,3-dihydroxyphenyl)propanoate + NAD+ + H2O.	\N	13	4	\N	0.307692	intel_def
GO:0050112	myo-inositol 2-dehydrogenase activity	Catalysis of the reaction: myo-inositol + NAD+ = 2,4,6/3,5-pentahydroxycyclohexanone + NADH.	\N	13	4	\N	0.307692	intel_def
GO:0050112	inositol 2-dehydrogenase activity	Catalysis of the reaction: myo-inositol + NAD+ = 2,4,6/3,5-pentahydroxycyclohexanone + NADH.	\N	13	4	\N	0.307692	intel_def
GO:0050589	leucocyanidin oxygenase activity	Catalysis of the reaction: leucocyanidin + 2-oxoglutarate + O2 = cis- and trans-dihydroquercetins + succinate + CO2.	\N	13	4	\N	0.307692	intel_def
GO:0050593	N-methylcoclaurine 3'-monooxygenase activity	Catalysis of the reaction: (S)-N-methylcoclaurine + NADPH + H+ + O2 = (S)-3'-hydroxy-N-methylcoclaurine + NADP+ + H2O.	\N	13	4	\N	0.307692	intel_def
GO:0050628	2-oxopropyl-CoM reductase activity	Catalysis of the reaction: 2-mercaptoethanesulfonate + acetoacetate + NADP+ = 2-(2-oxopropylthio)ethanesulfonate + CO2 + NADPH + H+.	\N	13	4	\N	0.307692	intel_def
GO:0050632	propionyl-CoA activity	Catalysis of the reaction: 4,8,12-trimethyltridecanoyl-CoA + propanoyl-CoA = 3-oxopristanoyl-CoA + CoA.	\N	13	4	\N	0.307692	intel_def
GO:0050632	propionyl-CoA C2-trimethyltridecanoyltransferase activity	Catalysis of the reaction: 4,8,12-trimethyltridecanoyl-CoA + propanoyl-CoA = 3-oxopristanoyl-CoA + CoA.	\N	13	4	\N	0.307692	intel_def
GO:0004644	phosphoribosylglycinamide formyltransferase activity	Catalysis of the reaction: 10-formyltetrahydrofolate + N1-(5-phospho-D-ribosyl)glycinamide = tetrahydrofolate + N2-formyl-N1-(5-phospho-D-ribosyl)glycinamide.	\N	16	5	\N	0.3125	intel_def
GO:0008440	1D-myo-inositol-trisphosphate 3-kinase activity	Catalysis of the reaction: ATP + 1D-myo-inositol 1,4,5-trisphosphate = ADP + 1D-myo-inositol 1,3,4,5-tetrakisphosphate.	\N	16	5	\N	0.3125	intel_def
GO:0008440	inositol-trisphosphate 3-kinase activity	Catalysis of the reaction: ATP + 1D-myo-inositol 1,4,5-trisphosphate = ADP + 1D-myo-inositol 1,3,4,5-tetrakisphosphate.	\N	16	5	\N	0.3125	intel_def
GO:0008670	2 4-dienoyl-CoA reductase activity	Catalysis of the reaction: trans-2,3-didehydroacyl-CoA + NADP+ = trans,trans-2,3,4,5-tetradehydroacyl-CoA + NADPH + H+.	\N	16	5	\N	0.3125	intel_def
GO:0016314	phosphatidylinositol-3 4 5-trisphosphate 3-phosphatase activity	Catalysis of the reaction: phosphatidylinositol-3,4,5-trisphosphate + H2O = phosphatidyl inositol-4,5-bisphosphate + phosphate.	\N	16	5	\N	0.3125	intel_def
GO:0018855	2-oxo-delta3-4 5 5-trimethylcyclopentenylacetyl-CoA synthetase activity	Catalysis of the reaction: 2-oxo-delta3-4,5,5-trimethylcyclopentenylacetate + ATP + CoA = AMP + diphosphate + 2-oxo-delta3-4,5,5-trimethylcyclopentenylacetyl-CoA.	\N	16	5	\N	0.3125	intel_def
GO:0019171	3-hydroxyacyl-ACP dehydratase activity	Catalysis of the reaction: CH3-CHOH-CH2-[CH2]n-CO-[acyl-carrier protein] = H2O + CH3-CH-CH-[CH2]n-CO-[acyl-carrier protein].	\N	16	5	\N	0.3125	intel_def
GO:0030351	inositol-1 3 4 5 6-pentakisphosphate 3-phosphatase activity	Catalysis of the reaction: phosphatidylinositol-1,3,4,5,6-tetrakisphosphate + H2O = phosphatidyl inositol-1,4,5,6-tetrakisphosphate + phosphate.	\N	16	5	\N	0.3125	intel_def
GO:0050111	mycocerosate synthase activity	Catalysis of the reaction: acyl-CoA + n methylmalonyl-CoA + 2n NADPH = multi-methyl-branched acyl-CoA + n CoA + n CO2 + 2n NADP.	\N	16	5	\N	0.3125	intel_def
GO:0018242	O-linked glycosylation via serine	The posttranslational glycosylation of protein via the O3 atom of peptidyl-serine, forming O3-glycosyl-L-serine; the most common forms are N-acetylgalactosaminyl, mannosyl, galactosyl, and xylosyl serine.	\N	19	6	\N	0.315789	intel_def
GO:0042352	GDP-L-fucose biosynthesis salvage pathway	The formation of GDP-L-fucose from L-fucose, without de novo synthesis. L-fucose is phosphorylated by fucokinase and then converted by fucose-1-phosphate guanylyltransferase (EC:2.7.7.30).	\N	19	6	\N	0.315789	intel_def
GO:0042352	GDP-L-fucose salvage	The formation of GDP-L-fucose from L-fucose, without de novo synthesis. L-fucose is phosphorylated by fucokinase and then converted by fucose-1-phosphate guanylyltransferase (EC:2.7.7.30).	\N	19	6	\N	0.315789	intel_def
GO:0050183	phosphatidylcholine 12-monooxygenase activity	Catalysis of the reaction: 1-acyl-2-oleoyl-sn-glycero-3-phosphocholine + NADH + O2 = 1-acyl-2-[(S)-12-hydroxyoleoyl]-sn-glycero-3-phosphocholine + NAD+ + H2O.	\N	19	6	\N	0.315789	intel_def
GO:0018550	tetrachloro-p-hyrodoquinone reductive dehalogenase activity	Catalysis of the reaction: organohalide + 2 GSH = GSSG + HCl + RH. Substrates are 2,3,5,6-tetrachlorohydroquinone (TeCH) (forms 2,3,6-trichlorohydroquinone (TrCH)) and 2,3,6-trichlorohydroquinone (TrCH) (forms 2,6-dichlorohydroquinone (DiCH)).	\N	22	7	\N	0.318182	intel_def
GO:0047233	N-acetylneuraminylgalactosylglucosylceramide beta-1 4-N-acetylgalactosaminyltransferase activity	Catalysis of the reaction: N-acetylneuraminyl-2,3-alpha-D-galactosyl-1,4-beta-D-glucosylceramide + UDP-N-acetylgalactosamine = N-acetyl-beta-D-galactosaminyl-1,4-(N-acetyl-alpha-neuraminyl-2,3)-beta-D-galactosyl-1,4-beta-D-glucosylceramide + UDP.	\N	25	8	\N	0.32	intel_def
GO:0001760	aminocarboxymuconate-semialdehyde decarboxylase activity	Catalysis of the reaction: 2-amino-3-(3-oxoprop-2-enyl)-but-2-enedioate = 2-aminomuconate semialdehyde + CO2.	\N	15	5	\N	0.333333	intel_def
GO:0001760	picolinic acid decarboxylase	Catalysis of the reaction: 2-amino-3-(3-oxoprop-2-enyl)-but-2-enedioate = 2-aminomuconate semialdehyde + CO2.	\N	15	5	\N	0.333333	intel_def
GO:0003857	3-hydroxyacyl-CoA dehydrogenase activity	Catalysis of the reaction: (S)-3-hydroxyacyl-CoA + NAD+ = 3-oxoacyl-CoA + NADH + H+.	\N	12	4	\N	0.333333	intel_def
GO:0003951	NAD+ kinase activity	Catalysis of the reaction: ATP + NAD+ = ADP + NADP+.	\N	6	2	\N	0.333333	intel_def
GO:0003951	NAD kinase activity	Catalysis of the reaction: ATP + NAD+ = ADP + NADP+.	\N	6	2	\N	0.333333	intel_def
GO:0004059	aralkylamine N-acetyltransferase activity	Catalysis of the reaction: acetyl-CoA + an aralkylamine = CoA + an N-acetylaralkylamine.	\N	9	3	\N	0.333333	intel_def
GO:0004060	arylamine N-acetyltransferase activity	Catalysis of the reaction: acetyl-CoA + an arylamine = CoA + an N-acetylarylamine.	\N	9	3	\N	0.333333	intel_def
GO:0004079	biotin-[methylmalonyl-CoA-carboxytransferase] ligase activity	Catalysis of the reaction: ATP + biotin + apo-(methylmalonyl-CoA:pyruvate carboxytransferase) = AMP + diphosphate + (methylmalonyl-CoA:pyruvate carboxytransferase).	\N	12	4	\N	0.333333	intel_def
GO:0004079	biotin-[methylmalonyl-CoA-carboxyltransferase] ligase activity	Catalysis of the reaction: ATP + biotin + apo-(methylmalonyl-CoA:pyruvate carboxytransferase) = AMP + diphosphate + (methylmalonyl-CoA:pyruvate carboxytransferase).	\N	12	4	\N	0.333333	intel_def
GO:0004092	carnitine O-acetyltransferase I activity	Catalysis of the reaction: acetyl-CoA + carnitine = CoA + O-acetylcarnitine.	\N	9	3	\N	0.333333	intel_def
GO:0004092	carnitine O-acetyltransferase activity	Catalysis of the reaction: acetyl-CoA + carnitine = CoA + O-acetylcarnitine.	\N	9	3	\N	0.333333	intel_def
GO:0004092	carnitine O-acetyltransferase II activity	Catalysis of the reaction: acetyl-CoA + carnitine = CoA + O-acetylcarnitine.	\N	9	3	\N	0.333333	intel_def
GO:0004121	cystathionine beta-lyase activity	Catalysis of the reaction: cystathionine + H2O = L-homocysteine + NH3 + pyruvate.	\N	9	3	\N	0.333333	intel_def
GO:0004121	cystine lyase	Catalysis of the reaction: cystathionine + H2O = L-homocysteine + NH3 + pyruvate.	\N	9	3	\N	0.333333	intel_def
GO:0004121	beta-cystathionase	Catalysis of the reaction: cystathionine + H2O = L-homocysteine + NH3 + pyruvate.	\N	9	3	\N	0.333333	intel_def
GO:0004151	dihydroorotase activity	Catalysis of the reaction: (S)-dihydroorotate + H2O = N-carbamoyl-L-aspartate.	\N	9	3	\N	0.333333	intel_def
GO:0004158	dihydroorotate oxidase activity	Catalysis of the reaction: (S)-dihydroorotate + O2 = orotate + H2O2.	\N	6	2	\N	0.333333	intel_def
GO:0004161	dimethylallyltransferase activity	Catalysis of the reaction: dimethylallyl diphosphate + isopentenyl diphosphate = diphosphate + geranyl diphosphate.	\N	6	2	\N	0.333333	intel_def
GO:0004161	dimethylallyltranstransferase activity	Catalysis of the reaction: dimethylallyl diphosphate + isopentenyl diphosphate = diphosphate + geranyl diphosphate.	\N	6	2	\N	0.333333	intel_def
GO:0004214	cathepsin C	Catalysis of the release of an N-terminal dipeptide, Xaa-Xbb from Xaa-Xbb-Xcc, except when Xaa is Arg or Lys, or Xbb or Xcc is Pro.	\N	15	5	\N	0.333333	intel_def
GO:0004214	dipeptidyl-peptidase I activity	Catalysis of the release of an N-terminal dipeptide, Xaa-Xbb from Xaa-Xbb-Xcc, except when Xaa is Arg or Lys, or Xbb or Xcc is Pro.	\N	15	5	\N	0.333333	intel_def
GO:0004263	chymotrypsin activity	Catalysis of the preferential cleavage of Tyr-Xaa > Trp-Xaa > Phe-Xaa > Leu-Xaa.	\N	12	4	\N	0.333333	intel_def
GO:0004278	granzyme B activity	Catalysis of the preferential cleavage of Asp-Xaa > Asn-Xaa > Met-Xaa, Ser-Xaa.	\N	12	4	\N	0.333333	intel_def
GO:0004284	acrosin activity	Catalysis of the preferential cleavage of Tyr-Xaa > Trp-Xaa > Phe-Xaa > Leu-Xaa.	\N	12	4	\N	0.333333	intel_def
GO:0004321	fatty-acyl-CoA synthase activity	Catalysis of the reaction: acetyl-CoA + n malonyl-CoA + 2n NADH + 2n NADPH + 4n H+ = a long-chain acyl-CoA + n CoA + n CO2 + 2n NAD+ + 2n NADP+.	\N	21	7	\N	0.333333	intel_def
GO:0004341	gluconolactonase activity	Catalysis of the reaction: D-glucono-1,5-lactone + H2O = D-gluconate.	\N	12	4	\N	0.333333	intel_def
GO:0004385	guanylate kinase activity	Catalysis of the reaction: ATP + GMP = ADP + GDP.	\N	6	2	\N	0.333333	intel_def
GO:0004410	homocitrate synthase activity	Catalysis of the reaction: 2-hydroxybutane-1,2,4-tricarboxylate + CoA = acetyl-CoA + H2O + 2-oxoglutarate.	\N	15	5	\N	0.333333	intel_def
GO:0004435	phosphoinositide phospholipase C activity	Catalysis of the reaction: 1-phosphatidyl-1D-myo-inositol 4,5-bisphosphate + H2O = D-myo-inositol 1,4,5-trisphosphate + diacylglycerol.	\N	18	6	\N	0.333333	intel_def
GO:0004435	1-phosphatidylinositol-4 5-bisphosphate phosphodiesterase activity	Catalysis of the reaction: 1-phosphatidyl-1D-myo-inositol 4,5-bisphosphate + H2O = D-myo-inositol 1,4,5-trisphosphate + diacylglycerol.	\N	18	6	\N	0.333333	intel_def
GO:0004477	methenyltetrahydrofolate cyclohydrolase activity	Catalysis of the reaction: 5,10-methenyltetrahydrofolate + H2O = 10-formyltetrahydrofolate.	\N	9	3	\N	0.333333	intel_def
GO:0004483	mRNA activity	Catalysis of the reaction: S-adenosyl-L-methionine + m7G(5')PPPR-RNA = S-adenosyl-L-homocysteine + m7G(5')PPPRM-RNA.	\N	15	5	\N	0.333333	intel_def
GO:0004485	methylcrotonoyl-CoA carboxylase activity	Catalysis of the reaction: ATP + 3-methylcrotonyl-CoA + HCO3- = ADP + phosphate + 3-methylglutaconyl-CoA.	\N	12	4	\N	0.333333	intel_def
GO:0004490	methylglutaconyl-CoA hydratase activity	Catalysis of the reaction: (S)-3-hydroxy-3-methylglutaryl-CoA = trans-3-methylglutaconyl-CoA + H2O.	\N	12	4	\N	0.333333	intel_def
GO:0004498	25-hydroxy vitamin D3 1-alpha-hydroxylase	Catalysis of the reaction: calcidiol + NADPH + H+ + O2 = calcitriol + NADP+ + H2O.	\N	9	3	\N	0.333333	intel_def
GO:0004498	calcidiol 1-monooxygenase activity	Catalysis of the reaction: calcidiol + NADPH + H+ + O2 = calcitriol + NADP+ + H2O.	\N	9	3	\N	0.333333	intel_def
GO:0004498	cytochrome P450 CYP27B	Catalysis of the reaction: calcidiol + NADPH + H+ + O2 = calcitriol + NADP+ + H2O.	\N	9	3	\N	0.333333	intel_def
GO:0004499	dimethylaniline monooxygenase activity	Catalysis of the reaction: N,N-dimethylaniline + NADPH + H+ + O2 = N,N-dimethylaniline N-oxide + NADP+ + H2O.	\N	12	4	\N	0.333333	intel_def
GO:0004504	peptidylglycine monooxygenase activity	Catalysis of the reaction: peptidyl-glycine + ascorbate + O2 = peptidyl(2-hydroxyglycine) + dehydroascorbate + H2O.	\N	12	4	\N	0.333333	intel_def
GO:0004513	neolactotetraosylceramide alpha-2 3-sialyltransferase activity	Catalysis of the reaction: CMP-N-acetylneuraminate + beta-D-galactosyl-1,4-N-acetyl-beta-D-glucosaminyl-1,3-beta-D-galactosyl-1,4-beta-D-glucosylceramide = CMP + alpha-N-acetylneuraminyl-2,3-beta-D-galactosyl-1,4-N-acetyl-beta-D-glucosaminyl-1,3-beta-D-galactosyl-1,4-D-glucosylceramide.	\N	24	8	\N	0.333333	intel_def
GO:0004515	nicotinate-nucleotide adenylyltransferase activity	Catalysis of the reaction: ATP + nicotinate ribonucleotide = diphosphate + deamido-NAD+.	\N	9	3	\N	0.333333	intel_def
GO:0004515	nicotinic acid mononucleotide adenylyltransferase	Catalysis of the reaction: ATP + nicotinate ribonucleotide = diphosphate + deamido-NAD+.	\N	9	3	\N	0.333333	intel_def
GO:0004577	N-acetylglucosaminyldiphosphodolichol N-acetylglucosaminyltransferase activity	Catalysis of the reaction: UDP-N-acetyl-D-glucosamine + N-acetyl-D-glucosaminyl-diphosphodolichol = UDP + N,N''-diacetylchitobiosyldiphosphodolichol.	\N	12	4	\N	0.333333	intel_def
GO:0004591	oxoglutarate dehydrogenase activity	Catalysis of the reaction: 2-oxoglutarate + lipoamide = S-succinyldihydrolipoamide + CO2.	\N	9	3	\N	0.333333	intel_def
GO:0004603	phenylethanolamine N-methyltransferase activity	Catalysis of the reaction: S-adenosyl-L-methionine + phenylethanolamine = S-adenosyl-L-homocysteine + N-methylphenylethanolamine.	\N	12	4	\N	0.333333	intel_def
GO:0004664	prephenate dehydratase activity	Catalysis of the reaction: prephenate = phenylpyruvate + H2O + CO2.	\N	6	2	\N	0.333333	intel_def
GO:0004729	protoporphyrinogen oxidase activity	Catalysis of the reaction: protoporphyrinogen-IX + O2 = protoporphyrin-IX + H2O2.	\N	9	3	\N	0.333333	intel_def
GO:0004743	pyruvate kinase activity	Catalysis of the reaction: ATP + pyruvate = ADP + phosphoenolpyruvate.	\N	6	2	\N	0.333333	intel_def
GO:0005998	xylulose catabolism	The breakdown into simpler components of xylulose, the ketopentose threo-2-pentulose.	\N	9	3	\N	0.333333	intel_def
GO:0005999	xylulose biosynthesis	The formation from simpler components of xylulose, the ketopentose threo-2-pentulose.	\N	9	3	\N	0.333333	intel_def
GO:0006149	deoxyinosine catabolism	The breakdown into simpler components of deoxyinosine, hypoxanthine deoxyriboside.	\N	6	2	\N	0.333333	intel_def
GO:0006230	TMP biosynthesis	The formation from simpler components of TMP, ribosylthymine monophosphate.	\N	6	2	\N	0.333333	intel_def
GO:0006232	TDP biosynthesis	The formation from simpler components of TDP, ribosylthymine diphosphate.	\N	6	2	\N	0.333333	intel_def
GO:0006234	TTP biosynthesis	The formation from simpler components of TTP, ribosylthymine triphosphate.	\N	6	2	\N	0.333333	intel_def
GO:0006235	dTTP biosynthesis	The formation from simpler components of dTTP, deoxyribosylthymine triphosphate.	\N	6	2	\N	0.333333	intel_def
GO:0006245	TDP catabolism	The breakdown into simpler components of TDP, ribosylthymine diphosphate.	\N	6	2	\N	0.333333	intel_def
GO:0006246	dTDP catabolism	The breakdown into simpler components of dTDP, deoxyribosylthymine diphosphate.	\N	6	2	\N	0.333333	intel_def
GO:0006487	N-linked glycosylation	The posttranslational glycosylation of protein via the N4 atom of peptidyl-asparagine or the N1' atom peptidyl-tryptophan.	\N	12	4	\N	0.333333	intel_def
GO:0008295	spermidine biosynthesis	The formation from simpler components of spermidine, N-(3-aminopropyl)-1,4-diaminobutane.	\N	12	4	\N	0.333333	intel_def
GO:0008450	O-sialoglycoprotein endopeptidase activity	Catalysis of the hydrolysis of O-sialoglycoproteins; cleaves the -Arg31-Asp32- bond in glycophorin A. Does not cleave unglycosylated proteins, desialylated glycoproteins or glycoproteins that are only N-glycosylated.	\N	18	6	\N	0.333333	intel_def
GO:0008690	3-deoxy-manno-octulosonate cytidylyltransferase activity	Catalysis of the reaction: CTP + 3-deoxy-D-manno-octulosonate = diphosphate + CMP-3-deoxy-D-manno-octulosonate.	\N	12	4	\N	0.333333	intel_def
GO:0008691	3-hydroxybutyryl-CoA dehydrogenase activity	Catalysis of the reaction: (S)-3-hydroxybutanoyl-CoA + NADP+ = 3-acetoacetyl-CoA + NADPH + H+.	\N	12	4	\N	0.333333	intel_def
GO:0008695	3-phenylpropionate dioxygenase activity	Catalysis of the reaction: 3-phenylpropionate + NADH + H+ + O2 = NAD+ + cis-3-(3-carboxyethyl)-3,5-cyclohexadiene-1,2-diol.	\N	21	7	\N	0.333333	intel_def
GO:0008719	D-erythro-7 8-dihydroneopterin triphosphate 2'-epimerase	Catalysis of the reaction: dihydroneopterin triphosphate = dihydromonapterin-triphosphate.	\N	6	2	\N	0.333333	intel_def
GO:0008719	dihydroneopterin triphosphate 2'-epimerase activity	Catalysis of the reaction: dihydroneopterin triphosphate = dihydromonapterin-triphosphate.	\N	6	2	\N	0.333333	intel_def
GO:0008765	UDP-N-acetylmuramoylalanyl-D-glutamate-2 6-diaminopimelate ligase activity	Catalysis of the reaction: ATP + UDP-N-acetylmuramoyl-L-alanyl-D-glutamate + meso-2,6-diaminoheptanedioate = ADP + phosphate + UDP-N-acetylmuramoyl-L-alanyl-D-glutamyl-meso-2,6-diaminoheptanedioate.	\N	21	7	\N	0.333333	intel_def
GO:0008767	UDP-galactopyranose mutase activity	Catalysis of the reaction: UDP-D-galactopyranose = UDP-D-galacto-1,4-furanose.	\N	12	4	\N	0.333333	intel_def
GO:0008795	NAD+ synthase activity	Catalysis of the reaction: ATP + deamido-NAD+ + NH3 = AMP + diphosphate + NAD+.	\N	9	3	\N	0.333333	intel_def
GO:0008795	NAD synthase	Catalysis of the reaction: ATP + deamido-NAD+ + NH3 = AMP + diphosphate + NAD+.	\N	9	3	\N	0.333333	intel_def
GO:0008795	NAD synthase activity	Catalysis of the reaction: ATP + deamido-NAD+ + NH3 = AMP + diphosphate + NAD+.	\N	9	3	\N	0.333333	intel_def
GO:0008820	cobinamide phosphate guanylyltransferase activity	Catalysis of the reaction: adenosylcobinamide-phosphate + GTP = adenosylcobinamide-GDP + diphosphate.	\N	9	3	\N	0.333333	intel_def
GO:0008829	dCTP deaminase activity	Catalysis of the reaction: dCTP + H2O = dUTP + NH3.	\N	6	2	\N	0.333333	intel_def
GO:0008935	naphthoate synthase activity	Catalysis of the reaction: O-succinylbenzoyl-CoA = 1,4-dihydroxy-2-naphthoate + CoA.	\N	12	4	\N	0.333333	intel_def
GO:0008985	pyruvate dehydrogenase activity	Catalysis of the reaction: pyruvate + ferricytochrome b1 + H2O = CO2 + acetate + ferrocytochrome b1.	\N	9	3	\N	0.333333	intel_def
GO:0016205	selenocysteine methyltransferase activity	Catalysis of the reaction: selenocysteine + S-adenosyl-L-methionine = Se-methylselenocysteine + S-adenosyl-homocysteine.	\N	12	4	\N	0.333333	intel_def
GO:0016509	long-chain-3-hydroxyacyl-CoA dehydrogenase activity	Catalysis of the reaction: (S)-3-hydroxyacyl-CoA + NAD+ = 3-oxoacyl-CoA + NADH + H+.	\N	12	4	\N	0.333333	intel_def
GO:0016621	cinnamoyl CoA reductase	Catalysis of the reaction: cinnamaldehyde + CoA + NADP+ = cinnamoyl-CoA + NADPH + H+.	\N	9	3	\N	0.333333	intel_def
GO:0016621	cinnamoyl-CoA reductase activity	Catalysis of the reaction: cinnamaldehyde + CoA + NADP+ = cinnamoyl-CoA + NADPH + H+.	\N	9	3	\N	0.333333	intel_def
GO:0016993	precorrin-8X methylmutase activity	Catalysis of the reaction: precorrin-8X = hydrogenobyrinate.	\N	6	2	\N	0.333333	intel_def
GO:0017042	glycosylceramidase activity	Catalysis of the reaction: glycosyl-N-acylsphingosine + H2O = a sugar + N-acylsphingosine.	\N	9	3	\N	0.333333	intel_def
GO:0018010	glycoprotein N-palmitoyltransferase activity	Catalysis of the reaction: palmitoyl-CoA + glycoprotein = CoA + N-palmitoylglycoprotein.	\N	9	3	\N	0.333333	intel_def
GO:0018119	peptidyl-cysteine S-nitrosylation	The posttranslational S-nitrosylation of peptidyl-cysteine to form peptidyl-S-nitrosyl-L-cysteine.	\N	9	3	\N	0.333333	intel_def
GO:0018122	peptidyl-asparagine ADP-ribosylation	The transfer, from NAD, of ADP-ribose to peptidyl-asparagine to form peptidyl-N4-(ADP-ribosyl)-L-asparagine.	\N	15	5	\N	0.333333	intel_def
GO:0018243	O-linked glycosylation via threonine	The posttranslational glycosylation of protein via the O3 atom of peptidyl-threonine, forming O3-glycosyl-L-threonine; the most common forms are N-acetylgalactosaminyl, mannosyl, and galactosyl threonine.	\N	18	6	\N	0.333333	intel_def
GO:0018312	peptidyl-serine ADP-ribosylation	The transfer, from NAD, of ADP-ribose to peptidyl-serine to form peptidyl-O-(ADP-ribosyl)-L-serine.	\N	15	5	\N	0.333333	intel_def
GO:0018376	peptidyl-asparagine hydroxylation to form L-erythro-beta-hydroxyasparagine	The posttranslational hydroxylation of peptidyl-asparagine to form peptidyl-L-erythro-beta-hydroxyasparagine; catalyzed by peptide-aspartate beta-dioxygenase (EC:1.14.11.16) (GO:0004597).	\N	21	7	\N	0.333333	intel_def
GO:0018413	peptidyl-serine O-glucuronidation	The O-glucuronidation of peptidyl-serine to form peptidyl-O3-D-glucuronyl-L-serine.	\N	12	4	\N	0.333333	intel_def
GO:0018449	1-phenylethanol dehydrogenase activity	Catalysis of the reaction: (S)-1-phenylethanol = acetophenone + H2.	\N	6	2	\N	0.333333	intel_def
GO:0018452	5-exo-hydroxycamphor dehydrogenase activity	Catalysis of the reaction: 5-exo-hydroxycamphor + NAD+ = NADH + H+ + 2,5-diketocamphane.	\N	12	4	\N	0.333333	intel_def
GO:0018458	isopiperitenol dehydrogenase activity	Catalysis of the reaction: (-)-trans-isopiperitenol + NAD+ = (-)-isopiperitenone + NADH + H+.	\N	9	3	\N	0.333333	intel_def
GO:0018459	carveol dehydrogenase activity	Catalysis of the reaction: (-)-trans-carveol + NADP+ = (-)-carvone + NADPH + H+.	\N	9	3	\N	0.333333	intel_def
GO:0018498	2 3-dihydroxy-2 3-dihydro-phenylpropionate dehydrogenase activity	Catalysis of the reaction: cis-3-(3-carboxyethyl)-3,5-cyclohexadiene-1,2-diol + NAD+ = NADH + H+ + 3-(2,3-dihydroxyphenyl)propionate.	\N	21	7	\N	0.333333	intel_def
GO:0018507	cis-3 4-dihydroxy-3 4-dihydrophenanthrene dehydrogenase activity	Catalysis of the reaction: (+)-cis-3,4-dihydrophenanthrene-3,4-diol + NAD+ = phenanthrene-3,4-diol + NADH + H+.	\N	15	5	\N	0.333333	intel_def
GO:0018507	cis-3 4-dihydrophenanthrene-3 4-diol dehydrogenase activity	Catalysis of the reaction: (+)-cis-3,4-dihydrophenanthrene-3,4-diol + NAD+ = phenanthrene-3,4-diol + NADH + H+.	\N	15	5	\N	0.333333	intel_def
GO:0018565	dihydroxydibenzothiophene dioxygenase activity	Catalysis of the reaction: 1,2-dihydroxydibenzothiophene + O2 = cis-4-(2-(3-hydroxy)-thionaphthenyl)-2-oxo-3-butenoate.	\N	18	6	\N	0.333333	intel_def
GO:0018573	2-aminophenol 1 6-dioxygenase activity	Catalysis of the reaction: 2-aminophenol + O2 = 2-aminomuconic semialdehyde.	\N	9	3	\N	0.333333	intel_def
GO:0018578	protocatechuate 3 4-dioxygenase activity	Catalysis of the reaction: 3,4-dihydroxybenzoate + O2 = 3-carboxy-cis,cis-muconate.	\N	12	4	\N	0.333333	intel_def
GO:0018609	chlorobenzene dioxygenase activity	Catalysis of the reaction: 2,3-unsubstituted benzenoid + O2 + NADH/NADPH + H+ = 2,3-cis-dihydroxydihydrobenzenoid + NAD+/NADP+. Substrates include 1,4-dichlorobenzene (forms 3,6-dichloro-cis-1,2-dihydroxycyclohexa-3,5-diene), 1,2,3,4-tetrachlorobenzene (forms cis-chlorobenzene dihydrodiol) and 1,2,4-trichlorobenzene (forms 3,4,6-trichloro-cis-1,2-dihydroxycyclohexa-3,5-diene).	\N	39	13	\N	0.333333	intel_def
GO:0018611	toluate dioxygenase activity	Catalysis of the reaction: methylbenzoate + NADH + O2 + H+ = NAD+ + 1,2-dihydroxymethylcyclohexa-3,5-dienecarboxylate.	\N	15	5	\N	0.333333	intel_def
GO:0018613	9-fluorenone dioxygenase activity	Catalysis of the reaction: 9-fluorenone + 2 NADPH + O2 = 2 NADP+ + 3,4-dihydroxy-3,4-dihydro-9-fluorenone.	\N	15	5	\N	0.333333	intel_def
GO:0018614	ethylbenzene dioxygenase activity	Catalysis of the reaction: ethylbenzene + O2 + NADH + H+ = NAD+ + cis-2,3-dihydroxy-2,3-dihydroethylbenzene.	\N	15	5	\N	0.333333	intel_def
GO:0018615	2-indanone monooxygenase activity	Catalysis of the reaction: 2-indanone + NADPH + 1/2 O2 = NADP+ + 3-isochromanone.	\N	12	4	\N	0.333333	intel_def
GO:0018618	anthranilate 1 2-dioxygenase activity	Catalysis of the reaction: anthranilate + NADPH + H+ + O2 + 2 H2O = catechol + CO2 + NADP+ + NH3.	\N	12	4	\N	0.333333	intel_def
GO:0018628	terephthalate 1 2-dioxygenase activity	Catalysis of the reaction: terephthalate + NADH + H+ + O2 = (1R,6S)-dihydroxycyclohexa-2,4-diene-1,4-dicarboxylate + NAD+.	\N	18	6	\N	0.333333	intel_def
GO:0018630	3 5-xylenol methylhydroxylase activity	Catalysis of the reaction: 3-hydroxytoluene + NADH + O2 = NAD+ + OH- + 3-hydroxybenzyl alcohol.	\N	12	4	\N	0.333333	intel_def
GO:0018655	2-oxo-delta3-4 5 5-trimethylcyclopentenylacetyl-CoA 1 2-monooxygenase activity	Catalysis of the reaction: 2-oxo-delta3-4,5,5-trimethylcyclopentenylacetyl-CoA + NADH + H+ + O2 = NAD+ + H2O + delta2,5-3,4,4-trimethylpimelyl-CoA.	\N	21	7	\N	0.333333	intel_def
GO:0018678	4-hydroxybenzoate 1-hydroxylase activity	Catalysis of the reaction: 4-hydroxybenzoate + NADPH + H+ + O2 = hydroquinone + NADP+ + H2O + CO2.	\N	12	4	\N	0.333333	intel_def
GO:0018684	camphor 1 2-monooxygenase activity	Catalysis of the reaction: (+)-bornane-2,5-dione + reduced rubredoxin + O2 = 5-oxo-1,2-campholide + oxidized rubredoxin + H2O.	\N	18	6	\N	0.333333	intel_def
GO:0018694	p-cymene methyl hydroxylase activity	Catalysis of the reaction: p-cymene + NADH + O2 = NAD+ + OH- + p-cumic alcohol.	\N	12	4	\N	0.333333	intel_def
GO:0018739	4-hydroxybenzoyl-CoA thioesterase activity	Catalysis of the reaction: 4-hydroxybenzoyl-CoA + H2O = 4-hydroxybenzoate + CoA.	\N	9	3	\N	0.333333	intel_def
GO:0018759	methenyltetrahydromethanopterin cyclohydrolase activity	Catalysis of the reaction: 5,10-methenyl-5,6,7,8-tetrahydromethanopterin + H2O = N5-formyl-5,6,7,8-tetrahydromethanopterin.	\N	15	5	\N	0.333333	intel_def
GO:0018762	aliphatic nitrilase activity	Catalysis of the reaction: R-CN + H2O = R-COOH + NH3.	\N	9	3	\N	0.333333	intel_def
GO:0018764	N-isopropylammelide isopropylaminohydrolase activity	Catalysis of the reaction: N-isopropylammelide + H2O = cyanuric acid + isopropylamine.	\N	9	3	\N	0.333333	intel_def
GO:0018800	5-oxopent-3-ene-1 2 5-tricarboxylate decarboxylase activity	Catalysis of the reaction: 5-oxopent-3-ene-1,2,5-tricarboxylate = 2-oxohept-3-enedioate + CO2.	\N	15	5	\N	0.333333	intel_def
GO:0018810	hydratase activity	Catalysis of the reaction: trans-4-(2-(3-hydroxy)-thionaphthenyl)-2-oxo-3-butenoate + H2O = pyruvate + 3-hydroxy-2-formylbenzothiophene.	\N	18	6	\N	0.333333	intel_def
GO:0018817	2-oxo-hept-3-ene-1 7-dioate hydratase activity	Catalysis of the reaction: cis-2-oxohept-3-ene-1,7-dioate + H2O = 2,4-dihydroxy-hept-trans-2-ene-1,7-dioate.	\N	18	6	\N	0.333333	intel_def
GO:0018860	anthranilate-CoA ligase activity	Catalysis of the reaction: ATP + anthranilate + CoA = AMP + diphosphate + anthranilyl-CoA.	\N	9	3	\N	0.333333	intel_def
GO:0019715	peptidyl-aspartic acid hydroxylation to form L-erythro-beta-hydroxyaspartic acid	The posttranslational hydroxylation of peptidyl-aspartic acid to form peptidyl-L-erythro-beta-hydroxyaspartic acid; catalyzed by peptide-aspartate beta-dioxygenase (EC:1.14.11.16) (GO:0004597).	\N	21	7	\N	0.333333	intel_def
GO:0030015	CCR4-NOT core complex	The core of the CCR4-NOT transcription factor complex. In Saccharomyces the CCR4-NOT core complex comprises Ccr4p, Caf1p, Not1p, Not2p, Not3p, Not4p, and Not5p.	\N	15	5	\N	0.333333	intel_def
GO:0030271	chymase activity	Catalysis of the preferential cleavage: Phe-Xaa > Tyr-Xaa > Trp-Xaa > Leu-Xaa.	\N	12	4	\N	0.333333	intel_def
GO:0030411	scytalone dehydratase activity	Catalysis of the reaction: scytalone = 1,3,8-trihydroxynaphthalene + H2O.	\N	9	3	\N	0.333333	intel_def
GO:0030729	acetoacetyl-CoA synthetase activity	Catalysis of the reaction: ATP + acetoacetate + CoA = AMP + diphosphate + acetoacetyl-CoA.	\N	9	3	\N	0.333333	intel_def
GO:0030729	acetoacetate-CoA ligase activity	Catalysis of the reaction: ATP + acetoacetate + CoA = AMP + diphosphate + acetoacetyl-CoA.	\N	9	3	\N	0.333333	intel_def
GO:0030739	O-demethylpuromycin O-methyltransferase activity	Catalysis of the reaction: S-adenosyl-L-methionine + O-demethylpuromycin = S-adenosyl-L-homocysteine + puromycin.	\N	12	4	\N	0.333333	intel_def
GO:0030755	quercetin 3-O-methyltransferase activity	Catalysis of the reaction: S-adenosyl-L-methionine + 3,5,7,3',4'-pentahydroxyflavone = S-adenosyl-L-homocysteine + 3-methoxy-5,7,3',4'-tetrahydroxy-flavone.	\N	18	6	\N	0.333333	intel_def
GO:0030762	tetrahydrocolumbamine 2-O-methyltransferase activity	Catalysis of the reaction: S-adenosyl-L-methionine + 5,8,13,13a-tetrahydrocolumbamine = S-adenosyl-L-homocysteine + tetrahydropalmatine.	\N	15	5	\N	0.333333	intel_def
GO:0030764	bergaptol O-methyltransferase activity	Catalysis of the reaction: S-adenosyl-L-methionine + bergaptol = S-adenosyl-L-homocysteine + O-methylbergaptol.	\N	12	4	\N	0.333333	intel_def
GO:0030765	xanthotoxol O-methyltransferase activity	Catalysis of the reaction: S-adenosyl-L-methionine + xanthotoxol = S-adenosyl-L-homocysteine + O-methylxanthotoxol.	\N	12	4	\N	0.333333	intel_def
GO:0030771	N-benzoyl-4-hydroxyanthranilate 4-O-methyltransferase activity	Catalysis of the reaction: S-adenosyl-L-methionine + N-benzoyl-4-hydroxyanthranilate = S-adenosyl-L-homocysteine + N-benzoyl-4-methoxyanthranilate.	\N	15	5	\N	0.333333	intel_def
GO:0030774	anthranilate N-methyltransferase activity	Catalysis of the reaction: S-adenosyl-L-methionine + anthranilate = S-adenosyl-L-homocysteine + N-methylanthranilate.	\N	12	4	\N	0.333333	intel_def
GO:0030782	N-methyltransferase activity	Catalysis of the reaction: S-adenosyl-L-methionine + (S)-7,8,13,14-tetrahydroprotoberberine = S-adenosyl-L-homocysteine + cis-N-methyl-(S)-7,8,13,14-tetrahydroprotoberberine.	\N	18	6	\N	0.333333	intel_def
GO:0042351	GDP-L-fucose biosynthesis de novo pathway	The formation from simpler components of GDP-L-fucose from GDP-D-mannose via GDP-4-dehydro-6-deoxy-D-mannose, requiring the functions of GDP-mannose 4,6-dehydratase (EC:4.2.1.47) and GDP-4-dehydro-D-rhamnose reductase (EC:1.1.1.187).	\N	27	9	\N	0.333333	intel_def
GO:0042351	'de novo' GDP-L-fucose biosynthesis	The formation from simpler components of GDP-L-fucose from GDP-D-mannose via GDP-4-dehydro-6-deoxy-D-mannose, requiring the functions of GDP-mannose 4,6-dehydratase (EC:4.2.1.47) and GDP-4-dehydro-D-rhamnose reductase (EC:1.1.1.187).	\N	27	9	\N	0.333333	intel_def
GO:0042736	NADH kinase activity	Catalysis of the reaction: ATP + NADH = ADP + NADPH.	\N	6	2	\N	0.333333	intel_def
GO:0043115	sirohydrochlorin dehydrogenase activity	Cataysis of the reaction: precorrin-2 + NAD+ = sirohydrochlorin + NADH + H+.	\N	9	3	\N	0.333333	intel_def
GO:0045552	dihydrokaempferol 4-reductase activity	Catalysis of the reaction: cis-3,4-leucopelargonidin + NADP+ = (+)-dihydrokaempferol + NADPH + H+.	\N	12	4	\N	0.333333	intel_def
GO:0045552	dihydroflavanol 4-reductase	Catalysis of the reaction: cis-3,4-leucopelargonidin + NADP+ = (+)-dihydrokaempferol + NADPH + H+.	\N	12	4	\N	0.333333	intel_def
GO:0046025	precorrin-6Y C5 15-methyltransferase activity	Catalysis of the reaction: 2 S-adenosyl-L-methionine + precorrin-6Y = 2 S-adenosyl-L-homocysteine + precorrin-8X + CO2.	\N	15	5	\N	0.333333	intel_def
GO:0046025	precorrin-6 methyltransferase	Catalysis of the reaction: 2 S-adenosyl-L-methionine + precorrin-6Y = 2 S-adenosyl-L-homocysteine + precorrin-8X + CO2.	\N	15	5	\N	0.333333	intel_def
GO:0046025	precorrin-6Y methylase	Catalysis of the reaction: 2 S-adenosyl-L-methionine + precorrin-6Y = 2 S-adenosyl-L-homocysteine + precorrin-8X + CO2.	\N	15	5	\N	0.333333	intel_def
GO:0046042	ITP biosynthesis	The formation from simpler components of ITP, inosine triphosphate.	\N	6	2	\N	0.333333	intel_def
GO:0046045	TMP catabolism	The breakdown into simpler components of TMP, ribosylthymine monophosphate.	\N	6	2	\N	0.333333	intel_def
GO:0046047	TTP catabolism	The breakdown into simpler components of TTP, ribosylthymine triphosphate.	\N	6	2	\N	0.333333	intel_def
GO:0046074	dTMP catabolism	The breakdown into simpler components of dTMP, deoxyribosylthymine monophosphate.	\N	6	2	\N	0.333333	intel_def
GO:0046076	dTTP catabolism	The breakdown into simpler components of dTTP, deoxyribosylthymine triphosphate.	\N	6	2	\N	0.333333	intel_def
GO:0046095	deoxyinosine biosynthesis	The formation from simpler components of deoxyinosine, hypoxanthine deoxyriboside.	\N	6	2	\N	0.333333	intel_def
GO:0046203	spermidine catabolism	The breakdown into simpler components of spermidine, N-(3-aminopropyl)-1,4-diaminobutane.	\N	12	4	\N	0.333333	intel_def
GO:0046555	acetylxylan esterase activity	Catalysis of the deacetylation of xylans and xylo-oligosaccharides.	\N	6	2	\N	0.333333	intel_def
GO:0046569	glyoxal oxidase activity	Catalysis of the reaction: glyoxal + O2 + H2O = glyoxalate + H2O2.	\N	6	2	\N	0.333333	intel_def
GO:0046569	GLOX	Catalysis of the reaction: glyoxal + O2 + H2O = glyoxalate + H2O2.	\N	6	2	\N	0.333333	intel_def
GO:0047002	L-arabinitol 2-dehydrogenase activity	Catalysis of the reaction: NAD+ + L-arabitol = NADH + L-ribulose.	\N	9	3	\N	0.333333	intel_def
GO:0047011	2-dehydropantolactone reductase activity	Catalysis of the reaction: NADP+ + pantoyl lactone = NADPH + 2-dehydropantoyl lactone.	\N	9	3	\N	0.333333	intel_def
GO:0047030	4-hydroxycyclohexanecarboxylate dehydrogenase activity	Catalysis of the reaction: NAD+ + 4-hydroxycyclohexanecarboxylate = NADH + 4-oxocyclohexanecarboxylate.	\N	9	3	\N	0.333333	intel_def
GO:0047031	diethyl 2-methyl-3-oxosuccinate reductase activity	Catalysis of the reaction: NADP+ + diethyl (2R,3R)-2-methyl-3-hydroxysuccinate = NADPH + diethyl-2-methyl-3-oxosuccinate.	\N	15	5	\N	0.333333	intel_def
GO:0047037	salutaridine reductase activity	Catalysis of the reaction: NADPH + Salutaridine = NADP+ + salutaridinol.	\N	6	2	\N	0.333333	intel_def
GO:0047038	D-arabinitol 2-dehydrogenase activity	Catalysis of the reaction: NAD+ + D-arabitol = NADH + D-ribulose.	\N	9	3	\N	0.333333	intel_def
GO:0047050	dehydrogenase activity	Catalysis of the reaction: NAD+ + (S)-2-hydroxystearate = NADH + 2-oxostearate.	\N	9	3	\N	0.333333	intel_def
GO:0047062	trans-acenaphthene-1 2-diol dehydrogenase activity	Catalysis of the reaction: NADP+ + (+-)-trans-acenaphthene-1,2-diol = NADPH + acenaphthenequinone.	\N	12	4	\N	0.333333	intel_def
GO:0047072	2 3-dihydroxybenzoate 2 3-dioxygenase activity	Catalysis of the reaction: O2 + 2,3-dihydroxybenzoate = 2-carboxy-cis,cis-muconate.	\N	12	4	\N	0.333333	intel_def
GO:0047102	aminomuconate-semialdehyde dehydrogenase activity	Catalysis of the reaction: H2O + NAD+ + 2-aminomuconate semialdehyde = NADH + 2-amino-muconate.	\N	12	4	\N	0.333333	intel_def
GO:0047104	hexadecanal dehydrogenase activity	Catalysis of the reaction: NAD+ + coenzyme A + palmitaldehyde = NADH + palmityl-CoA.	\N	9	3	\N	0.333333	intel_def
GO:0047105	4-trimethylammoniobutyraldehyde dehydrogenase activity	Catalysis of the reaction: NAD+ + 4-trimethylammoniobutanal = NADH + 4-trimethylammoniobutanoate.	\N	9	3	\N	0.333333	intel_def
GO:0047132	dihydrobenzophenanthridine oxidase activity	Catalysis of the reaction: O2 + dihydrosanguinarine = H2O2 + sanguinarine.	\N	6	2	\N	0.333333	intel_def
GO:0047169	galactarate O-hydroxycinnamoyltransferase activity	Catalysis of the reaction: feruloyl-CoA + D-galactarate = O-feruloylgalactarate + coenzyme A.	\N	12	4	\N	0.333333	intel_def
GO:0047170	glucarate O-hydroxycinnamoyltransferase activity	Catalysis of the reaction: D-glucarate + sinapoyl-CoA = O-sinapoylglucarate + coenzyme A.	\N	12	4	\N	0.333333	intel_def
GO:0047232	galactosyl-N-acetylglucosaminylgalactosylglucosyl-ceramide beta-1 6-N-acetylglucosaminyltransferase activity	Catalysis of the reaction: D-galactosyl-1,4-N-acetyl-beta-D-glucosaminyl-1,3-beta-D-galactosyl-1,4-beta-D-glucosylceramide + UDP-N-acetyl-D-glucosamine = N-acetyl-D-glucosaminyl-1,6-beta-D-galactosyl-1,4-N-acetyl-beta-D-glucosaminyl-1,3-beta-D-galactosyl-1,4-beta-D-glucosyceramide + UDP.	\N	24	8	\N	0.333333	intel_def
GO:0047277	globoside alpha-N-acetylgalactosaminyltransferase activity	Catalysis of the reaction: N-acetyl-D-galactosaminyl-(1,3)-D-galactosyl-(1,4)-D-galactosyl-(1,4)-D-glucosylceramide + UDP-N-acetylgalactosamine = N-acetyl-D-galactosaminyl-N-acetyl-D-galactosaminyl-(1,3)-D-galactosyl-(1,4)-D-galactosyl-(1,4)-D-glucosylceramide + UDP.	\N	18	6	\N	0.333333	intel_def
GO:0047351	guanosine-triphosphate guanylyltransferase activity	Catalysis of the reaction: 2 GTP = P1,P4-bis(5'-guanosyl) tetraphosphate + diphosphate.	\N	12	4	\N	0.333333	intel_def
GO:0047355	CDP-glycerol glycerophosphotransferase activity	Catalysis of the reaction: glycerophosphate(n) + CDP-glycerol = glycerophosphate(n+1) + CMP.	\N	9	3	\N	0.333333	intel_def
GO:0047356	CDP-ribitol ribitolphosphotransferase activity	Catalysis of the reaction: ribitol phosphate(n) + CDP-ribitol = ribitol phosphate(n+1) + CMP.	\N	9	3	\N	0.333333	intel_def
GO:0047371	butyrate-acetoacetate CoA-transferase activity	Catalysis of the reaction: acetoacetate + butyryl-CoA = acetoacetyl-CoA + butyrate.	\N	9	3	\N	0.333333	intel_def
GO:0047423	N-methylhydantoinase activity	Catalysis of the reaction: 2 H2O + N-methylhydantoin + ATP = phosphate + N-carbamoylsarcosine + ADP.	\N	12	4	\N	0.333333	intel_def
GO:0047436	arylmalonate decarboxylase activity	Catalysis of the reaction: 2-aryl-2-methylmalonate = CO2 + 2-arylpropionate.	\N	9	3	\N	0.333333	intel_def
GO:0047452	protoaphin-aglucone dehydratase activity	Catalysis of the reaction: protoaphin aglucone = H2O + xanthoaphin.	\N	6	2	\N	0.333333	intel_def
GO:0047502	dehydrogenase activity	Catalysis of the reaction: (+)-cis-sabinol + NAD+ = (+)-sabinone + NADH + H+.	\N	9	3	\N	0.333333	intel_def
GO:0047556	3 4-dihydroxyphthalate decarboxylase activity	Catalysis of the reaction: 3,4-dihydroxyphthalate = 3,4-dihydroxybenzoate + CO2.	\N	9	3	\N	0.333333	intel_def
GO:0047561	3-hydroxyanthranilate oxidase activity	Catalysis of the reaction: 3-hydroxyanthranilate + O2 = 6-imino-5-oxocyclohexa-1,3-dienecarboxylate + H2O2.	\N	15	5	\N	0.333333	intel_def
GO:0047588	5-aminopentanamidase activity	Catalysis of the reaction: 5-aminopentanamide + H2O = 5-aminopentanoate + NH3.	\N	9	3	\N	0.333333	intel_def
GO:0047608	acetylindoxyl oxidase activity	Catalysis of the reaction: N-acetylindoxyl + O2 = N-acetylisatin + unknown.	\N	9	3	\N	0.333333	intel_def
GO:0047629	ADP deaminase activity	Catalysis of the reaction: ADP + H2O = IDP + NH3.	\N	6	2	\N	0.333333	intel_def
GO:0047638	albendazole monooxygenase activity	Catalysis of the reaction: albendazole + NADPH + O2 = albendazole S-oxide + NADP+ + H2O.	\N	9	3	\N	0.333333	intel_def
GO:0047642	aldose b-D-fructosyltransferase activity	Catalysis of the reaction: alpha-D-aldosyl1 beta-D-fructoside + D-aldose2 = D-aldose1 + alpha-D-aldosyl2 beta-D-fructoside.	\N	15	5	\N	0.333333	intel_def
GO:0047642	aldose beta-D-fructosyltransferase activity	Catalysis of the reaction: alpha-D-aldosyl1 beta-D-fructoside + D-aldose2 = D-aldose1 + alpha-D-aldosyl2 beta-D-fructoside.	\N	15	5	\N	0.333333	intel_def
GO:0047674	apiose 1-reductase activity	Catalysis of the reaction: D-apiitol + NAD+ = D-apiose + NADH.	\N	9	3	\N	0.333333	intel_def
GO:0047676	arachidonate-CoA ligase activity	Catalysis of the reaction: ATP + arachidonate + CoA = AMP + diphosphate + arachidonoyl-CoA.	\N	9	3	\N	0.333333	intel_def
GO:0047692	ATP deaminase activity	Catalysis of the reaction: ATP + H2O = ITP + NH3.	\N	6	2	\N	0.333333	intel_def
GO:0047698	beta-alanyl-CoA ammonia-lyase activity	Catalysis of the reaction: beta-alanyl-CoA = acryloyl-CoA + NH3.	\N	9	3	\N	0.333333	intel_def
GO:0047698	b-alanyl-CoA ammonia-lyase activity	Catalysis of the reaction: beta-alanyl-CoA = acryloyl-CoA + NH3.	\N	9	3	\N	0.333333	intel_def
GO:0047703	beta-nitroacrylate reductase activity	Catalysis of the reaction: 3-nitropropanoate + NADP+ = 3-nitroacrylate + NADPH.	\N	9	3	\N	0.333333	intel_def
GO:0047703	b-nitroacrylate reductase activity	Catalysis of the reaction: 3-nitropropanoate + NADP+ = 3-nitroacrylate + NADPH.	\N	9	3	\N	0.333333	intel_def
GO:0047706	biochanin-A reductase activity	Catalysis of the reaction: dihydrobiochanin A + NADP+ = biochanin A + NADPH.	\N	6	2	\N	0.333333	intel_def
GO:0047709	esterase activity	Catalysis of the reaction: bis(2-ethylhexyl)phthalate + H2O = 2-ethylhexyl phthalate + 2-ethylhexan-1-ol.	\N	12	4	\N	0.333333	intel_def
GO:0047711	blasticidin-S deaminase activity	Catalysis of the reaction: blasticidin S + H2O = deaminohydroxyblasticidin S + NH3.	\N	6	2	\N	0.333333	intel_def
GO:0047722	indole-3-lactate dehydrogenase activity	Catalysis of the reaction: indolelactate + NAD+ = indolepyruvate + NADH.	\N	6	2	\N	0.333333	intel_def
GO:0047722	indolelactate dehydrogenase activity	Catalysis of the reaction: indolelactate + NAD+ = indolepyruvate + NADH.	\N	6	2	\N	0.333333	intel_def
GO:0047745	chlorogenate hydrolase activity	Catalysis of the reaction: chlorogenate + H2O = caffeate + quinate.	\N	6	2	\N	0.333333	intel_def
GO:0047747	cholate-CoA ligase activity	Catalysis of the reaction: ATP + cholate + CoA = AMP + diphosphate + choloyl-CoA.	\N	9	3	\N	0.333333	intel_def
GO:0047762	caffeate 3 4-dioxygenase activity	Catalysis of the reaction: 3,4-dihydroxy-trans-cinnamate + O2 = 3-(2-carboxyethenyl)-cis,cis-muconate.	\N	15	5	\N	0.333333	intel_def
GO:0047773	carnitinamidase activity	Catalysis of the reaction: L-carnitinamide + H2O = L-carnitine + NH3.	\N	9	3	\N	0.333333	intel_def
GO:0047777	citramalyl-CoA lyase activity	Catalysis of the reaction: (3S)-citramalyl-CoA = acetyl-CoA + pyruvate.	\N	9	3	\N	0.333333	intel_def
GO:0047796	cyclohexane-1 3-dione hydrolase activity	Catalysis of the reaction: cyclohexane-1,3-dione + H2O = 5-oxohexanoate.	\N	12	4	\N	0.333333	intel_def
GO:0047813	D-arabinitol 4-dehydrogenase activity	Catalysis of the reaction: D-arabinitol + NAD+ = D-xylulose + NADH.	\N	9	3	\N	0.333333	intel_def
GO:0047815	D-arabinonolactonase activity	Catalysis of the reaction: D-arabinono-1,4-lactone + H2O = D-arabinonate.	\N	12	4	\N	0.333333	intel_def
GO:0047824	D-iditol 2-dehydrogenase activity	Catalysis of the reaction: D-iditol + NAD+ = D-sorbose + NADH.	\N	9	3	\N	0.333333	intel_def
GO:0047832	D-pinitol dehydrogenase activity	Catalysis of the reaction: 5D-5-O-methyl-chiro-inositol + NADP+ = 5D-5-O-methyl-2,3,5/4,6-pentahydroxycyclohexanone + NADPH.	\N	18	6	\N	0.333333	intel_def
GO:0047840	dCTP pyrophosphatase activity	Catalysis of the reaction: dCTP + H2O = dCMP + diphosphate.	\N	6	2	\N	0.333333	intel_def
GO:0047840	dCTP diphosphatase activity	Catalysis of the reaction: dCTP + H2O = dCMP + diphosphate.	\N	6	2	\N	0.333333	intel_def
GO:0047858	dihydroxyfumarate decarboxylase activity	Catalysis of the reaction: dihydroxyfumarate = tartronate semialdehyde + CO2.	\N	6	2	\N	0.333333	intel_def
GO:0047863	dimethylallylcistransferase activity	Catalysis of the reaction: dimethylallyl diphosphate + isopentenyl diphosphate = diphosphate + neryl diphosphate.	\N	6	2	\N	0.333333	intel_def
GO:0047868	dimethylmaleate hydratase activity	Catalysis of the reaction: (2R,3S)-2,3-dimethylmalate = dimethylmaleate + H2O.	\N	9	3	\N	0.333333	intel_def
GO:0047876	endoglycosylceramidase activity	Catalysis of the reaction: H2O + oligoglycosylglucosylceramide = ceramide + oligoglycosylglucose.	\N	6	2	\N	0.333333	intel_def
GO:0047886	farnesol dehydrogenase activity	Catalysis of the reaction: 2-trans,6-trans-farnesol + NADP+ = 2-trans,6-trans-farnesal + NADPH.	\N	12	4	\N	0.333333	intel_def
GO:0047892	flavone apiosyltransferase activity	Catalysis of the reaction: UDP-apiose + 7-O-beta-D-glucosyl-5,7,4'-trihydroxyflavone = UDP + 7-O-(beta-D-apiofuranosyl-1,2-beta-D-glucosyl)-5,7,4'-trihydroxyflavone.	\N	21	7	\N	0.333333	intel_def
GO:0047919	GDP-mannose 6-dehydrogenase activity	Catalysis of the reaction: GDP-D-mannose + 2 NAD+ + H2O = GDP-D-mannuronate + 2 NADH.	\N	12	4	\N	0.333333	intel_def
GO:0047920	geissoschizine dehydrogenase activity	Catalysis of the reaction: geissoschizine + NADP+ = 4,21-dehydrogeissoschizine + NADPH.	\N	9	3	\N	0.333333	intel_def
GO:0047921	gentamycin 2'-N-acetyltransferase activity	Catalysis of the reaction: acetyl-CoA + gentamycin C1a = CoA + N2'-acetylgentamycin C1a.	\N	9	3	\N	0.333333	intel_def
GO:0047921	gentamicin 2'-N-acetyltransferase activity	Catalysis of the reaction: acetyl-CoA + gentamycin C1a = CoA + N2'-acetylgentamycin C1a.	\N	9	3	\N	0.333333	intel_def
GO:0047924	geraniol dehydrogenase activity	Catalysis of the reaction: geraniol + NADP+ = geranial + NADPH.	\N	6	2	\N	0.333333	intel_def
GO:0047948	glutarate-CoA ligase activity	Catalysis of the reaction: ATP + glutarate + CoA = ADP + phosphate + glutaryl-CoA.	\N	9	3	\N	0.333333	intel_def
GO:0047957	isoflavone 2'-hydroxylase activity	Catalysis of the reaction: formononetin + NADPH + O2 = 2'-hydroxyformononetin + NADP+ + H2O.	\N	9	3	\N	0.333333	intel_def
GO:0047962	glycine N-benzoyltransferase activity	Catalysis of the reaction: benzoyl-CoA + glycine = CoA + N-benzoylglycine.	\N	9	3	\N	0.333333	intel_def
GO:0047973	guanidinoacetate kinase activity	Catalysis of the reaction: ATP + guanidinoacetate = ADP + phosphoguanidinoacetate.	\N	6	2	\N	0.333333	intel_def
GO:0047973	guanidoacetate kinase activity	Catalysis of the reaction: ATP + guanidinoacetate = ADP + phosphoguanidinoacetate.	\N	6	2	\N	0.333333	intel_def
GO:0047978	hexadecanol dehydrogenase activity	Catalysis of the reaction: hexadecanol + NAD+ = hexadecanal + NADH.	\N	6	2	\N	0.333333	intel_def
GO:0047993	hydroxymalonate dehydrogenase activity	Catalysis of the reaction: hydroxymalonate + NAD+ = oxomalonate + NADH.	\N	6	2	\N	0.333333	intel_def
GO:0050019	L-arabinitol 4-dehydrogenase activity	Catalysis of the reaction: L-arabinitol + NAD+ = L-xylulose + NADH.	\N	9	3	\N	0.333333	intel_def
GO:0050021	L-arabinonolactonase activity	Catalysis of the reaction: L-arabinono-1,4-lactone + H2O = L-arabinonate.	\N	12	4	\N	0.333333	intel_def
GO:0050033	L-rhamnono-1 4-lactonase activity	Catalysis of the reaction: L-rhamnono-1,4-lactone + H2O = L-rhamnonate.	\N	12	4	\N	0.333333	intel_def
GO:0050074	malate-CoA ligase activity	Catalysis of the reaction: ATP + malate + CoA = ADP + phosphate + malyl-CoA.	\N	9	3	\N	0.333333	intel_def
GO:0050083	malyl-CoA lyase activity	Catalysis of the reaction: (3S)-3-carboxy-3-hydroxypropanoyl-CoA = acetyl-CoA + glyoxylate.	\N	12	4	\N	0.333333	intel_def
GO:0050108	monoterpenyl-diphosphatase activity	Catalysis of the reaction: monoterpenyl diphosphate + H2O = monoterpenol + diphosphate.	\N	6	2	\N	0.333333	intel_def
GO:0050108	monoterpenyl-pyrophosphatase activity	Catalysis of the reaction: monoterpenyl diphosphate + H2O = monoterpenol + diphosphate.	\N	6	2	\N	0.333333	intel_def
GO:0050126	N-carbamoylputrescine amidase activity	Catalysis of the reaction: H2O + N-carbamoylputrescine = NH3 + CO2 + putrescine.	\N	9	3	\N	0.333333	intel_def
GO:0050127	N-carbamoylsarcosine amidase activity	Catalysis of the reaction: N-carbamoylsarcosine + H2O = sarcosine + CO2 + NH3.	\N	9	3	\N	0.333333	intel_def
GO:0050153	w-hydroxydecanoate dehydrogenase activity	Catalysis of the reaction: 10-hydroxydecanoate + NAD+ = 10-oxodecanoate + NADH.	\N	9	3	\N	0.333333	intel_def
GO:0050153	omega-hydroxydecanoate dehydrogenase activity	Catalysis of the reaction: 10-hydroxydecanoate + NAD+ = 10-oxodecanoate + NADH.	\N	9	3	\N	0.333333	intel_def
GO:0050158	orotate reductase activity	Catalysis of the reaction: (S)-dihydroorotate + NADP+ = orotate + NADPH.	\N	6	2	\N	0.333333	intel_def
GO:0050168	pentanamidase activity	Catalysis of the reaction: pentanamide + H2O = pentanoate + NH3.	\N	6	2	\N	0.333333	intel_def
GO:0050180	phloretin hydrolase activity	Catalysis of the reaction: phloretin + H2O = phloretate + phloroglucinol.	\N	6	2	\N	0.333333	intel_def
GO:0050197	phytanate-CoA ligase activity	Catalysis of the reaction: ATP + phytanate + CoA = AMP + diphosphate + phytanoyl-CoA.	\N	9	3	\N	0.333333	intel_def
GO:0050210	prenyl-diphosphatase activity	Catalysis of the reaction: prenyl diphosphate + H2O = prenol + diphosphate.	\N	6	2	\N	0.333333	intel_def
GO:0050210	prenyl-pyrophosphatase activity	Catalysis of the reaction: prenyl diphosphate + H2O = prenol + diphosphate.	\N	6	2	\N	0.333333	intel_def
GO:0050218	propionate-CoA ligase activity	Catalysis of the reaction: ATP + propanoate + CoA = AMP + diphosphate + propanoyl-CoA.	\N	9	3	\N	0.333333	intel_def
GO:0050219	prostaglandin-A1 delta-isomerase activity	Catalysis of the reaction: (13E)-(15S)-15-hydroxy-9-oxoprosta-10,13-dienoate = (13E)-(15S)-15-hydroxy-9-oxoprosta-11,13-dienoate.	\N	15	5	\N	0.333333	intel_def
GO:0050219	prostaglandin-A1 D-isomerase activity	Catalysis of the reaction: (13E)-(15S)-15-hydroxy-9-oxoprosta-10,13-dienoate = (13E)-(15S)-15-hydroxy-9-oxoprosta-11,13-dienoate.	\N	15	5	\N	0.333333	intel_def
GO:0050229	pterocarpin synthase activity	Catalysis of the reaction: medicarpin + NADP+ = vestitone + NADPH.	\N	6	2	\N	0.333333	intel_def
GO:0050243	pyruvate dehydrogenase activity	Catalysis of the reaction: pyruvate + CoA + NADP+ = acetyl-CoA + CO2 + NADPH.	\N	9	3	\N	0.333333	intel_def
GO:0050244	pyruvate oxidase activity	Catalysis of the reaction: pyruvate + CoA + O2 = acetyl-CoA + CO2 + H2O2.	\N	9	3	\N	0.333333	intel_def
GO:0050280	sequoyitol dehydrogenase activity	Catalysis of the reaction: 5-O-methyl-myo-inositol + NAD+ = 5D-5-O-methyl-2,3,5/4,6-pentahydroxycyclohexanone + NADH.	\N	18	6	\N	0.333333	intel_def
GO:0050356	tropine dehydrogenase activity	Catalysis of the reaction: tropine + NADP+ = tropinone + NADPH.	\N	6	2	\N	0.333333	intel_def
GO:0050358	tropinone reductase activity	Catalysis of the reaction: pseudotropine + NADP+ = tropinone + NADPH.	\N	6	2	\N	0.333333	intel_def
GO:0050366	tyramine N-feruloyltransferase activity	Catalysis of the reaction: feruloyl-CoA + tyramine = CoA + N-feruloyltyramine.	\N	9	3	\N	0.333333	intel_def
GO:0050376	UDP-glucosamine epimerase activity	Catalysis of the reaction: UDP-glucosamine = UDPgalactosamine.	\N	6	2	\N	0.333333	intel_def
GO:0050376	UDP-glucosamine 4-epimerase activity	Catalysis of the reaction: UDP-glucosamine = UDPgalactosamine.	\N	6	2	\N	0.333333	intel_def
GO:0050389	uronolactonase activity	Catalysis of the reaction: D-glucurono-6,2-lactone + H2O = D-glucuronate.	\N	12	4	\N	0.333333	intel_def
GO:0050399	xanthommatin reductase activity	Catalysis of the reaction: 5,12-dihydroxanthommatin + NAD+ = xanthommatin + NADH.	\N	9	3	\N	0.333333	intel_def
GO:0050402	xylono-1 4-lactonase activity	Catalysis of the reaction: D-xylono-1,4-lactone + H2O = D-xylonate.	\N	12	4	\N	0.333333	intel_def
GO:0050446	azobenzene reductase activity	Catalysis of the reaction: N,N-dimethyl-1,4-phenylenediamine + aniline + NADP+ = 4-(dimethylamino)azobenzene + NADPH + H+.	\N	15	5	\N	0.333333	intel_def
GO:0050468	reticuline oxidase activity	Catalysis of the reaction: (S)-reticuline + O2 = (S)-scoulerine + H2O2.	\N	6	2	\N	0.333333	intel_def
GO:0050472	zeatin reductase activity	Catalysis of the reaction: dihydrozeatin + NADP+ = zeatin + NADPH.	\N	6	2	\N	0.333333	intel_def
GO:0050475	synthase activity	Catalysis of the reaction: 2-(3,4-dihydroxyphenyl)ethylamine + 3,4-dihydroxyphenylacetaldehyde = (S)-norlaudanosoline + H2O.	\N	12	4	\N	0.333333	intel_def
GO:0050476	acetylenedicarboxylate decarboxylase activity	Catalysis of the reaction: H2O + acetylenedicarboxylate = CO2 + pyruvate.	\N	6	2	\N	0.333333	intel_def
GO:0050490	1 4-lactonase activity	Catalysis of the reaction: H2O + a 1,4-lactone = a 4-hydroxyacid.	\N	9	3	\N	0.333333	intel_def
GO:0050585	4-hydroxymandelate synthase activity	Catalysis of the reaction: 4-hydroxyphenylpyruvate + O2 = 4-hydroxymandelate + CO2.	\N	9	3	\N	0.333333	intel_def
GO:0050596	vinorine hydroxylase activity	Catalysis of the reaction: vinorine + NADPH + H+ + O2 = vomilenine + NADP+ + H2O.	\N	9	3	\N	0.333333	intel_def
GO:0050600	myristoyl-CoA desaturase activity	Catalysis of the reaction: myristoyl-CoA + NAD(P)H + H+ + O2 = (E)-11-tetradecenoyl-CoA + NAD(P)+ + 2 H2O.	\N	15	5	\N	0.333333	intel_def
GO:0047915	ganglioside galactosyltransferase activity	Catalysis of the reaction: UDP-galactose + N-acetyl-D-galactosaminyl-(N-acetylneuraminyl)-D-galactosyl-1,4-beta-D-glucosyl-N-acylsphingosine = UDP + D-galactosyl-1,3-beta-N-acetyl-D-galactosaminyl-(N-acetylneuraminyl)-D-galactosyl-D-glucosyl-N-acylsphingosine.	\N	23	8	\N	0.347826	intel_def
GO:0008457	beta-galactosyl-N-acetylglucosaminylgalactosylglucosyl-ceramide beta-1 3-acetylglucosaminyltransferase activity	Catalysis of the reaction: UDP-N-acetyl-D-glucosamine + beta-D-galactosyl-1,4-N-acetyl-beta-D-glucosaminyl-1,3-beta-D-galactosyl-1,4-beta-D-glucosylceramide = UDP + N-acetyl-D-glucosaminyl-1,3-beta-D-galactosyl-1,4-N-acetyl-beta-D-glucosaminyl-1,3-beta-D-galactosyl-1,4-beta-D-glucosylceramide.	\N	20	7	\N	0.35	intel_def
GO:0018808	hydratase-aldolase activity	Catalysis of the reaction: cis-4-(1'-hydroxynaphth-2'-yl)-2-oxobut-3-enoate + H2O = pyruvate + 1-hydroxy-2-naphthaldehyde.	\N	20	7	\N	0.35	intel_def
GO:0047000	2-dehydro-3-deoxy-D-gluconate 6-dehydrogenase activity	Catalysis of the reaction: NADP+ + 2-dehydro-3-deoxy-D-gluconate = NADPH + (4S,5S)-4,5-dehydroxy-2,6-dioxohexanoate.	\N	20	7	\N	0.35	intel_def
GO:0047021	15-hydroxyprostaglandin dehydrogenase activity	Catalysis of the reaction: NADP+ + (5Z,13E)-(15S)-11-alpha,15-dihydroxy-9-oxoprost-13-enoate = NADPH + (5Z,13E)-11-alpha-hydroxy-9,15-dioxoprost-13-enoate.	\N	20	7	\N	0.35	intel_def
GO:0047222	mannotetraose 2-alpha-N-acetylglucosaminyltransferase activity	Catalysis of the reaction: 1,3-alpha-D-mannosyl-1,2-alpha-D-mannosyl-1,2-alpha-D-mannosyl-D-mannose + UDP-N-acetyl-D-glucosamine = 1,3-alpha-D-mannosyl-1,2-(N-acetyl-alpha-D-glucosaminyl-alpha-D-mannosyl)-1,2-alpha-D-mannosyl-D-mannose + UDP.	\N	20	7	\N	0.35	intel_def
GO:0015623	ferric ferric-dicitrate porter	Catalysis of the reaction: ATP + H2O + iron chelate(out) = ADP + phosphate + iron chelate(in). Fe-enterobactin, Fe-dicitrate, Fe-hydroxamate and other siderophores are imported.	\N	17	6	\N	0.352941	intel_def
GO:0015623	iron-chelate-transporting ATPase activity	Catalysis of the reaction: ATP + H2O + iron chelate(out) = ADP + phosphate + iron chelate(in). Fe-enterobactin, Fe-dicitrate, Fe-hydroxamate and other siderophores are imported.	\N	17	6	\N	0.352941	intel_def
GO:0018502	2 5-dichloro-2 5-cyclohexadiene-1 4-diol dehydrogenase activity	Catalysis of the reaction: 2,5-dichloro-2,5-cyclohexadiene-1,4-diol + NAD+ = NADH + H+ + 2,5-dichlorohydroquinone.	\N	17	6	\N	0.352941	intel_def
GO:0018582	1-hydroxy-2-naphthoate 1 2-dioxygenase activity	Catalysis of the reaction: 1-hydroxy-2-naphthoate + O2 = (3E)-4-(2-carboxyphenyl)-2-oxobut-3-enoate.	\N	17	6	\N	0.352941	intel_def
GO:0018582	1-hydroxy-2-naphthoate dioxygenase activity	Catalysis of the reaction: 1-hydroxy-2-naphthoate + O2 = (3E)-4-(2-carboxyphenyl)-2-oxobut-3-enoate.	\N	17	6	\N	0.352941	intel_def
GO:0019874	6-aminohexanoate-cyclic-dimer hydrolase activity	Catalysis of the reaction: 1,8-diazacyclotetradecane-2,9-dione + H2O = N-(6-aminohexanoyl)-6-aminohexanoate.	\N	17	6	\N	0.352941	intel_def
GO:0030352	inositol-1 4 5 6-tetrakisphosphate 6-phosphatase activity	Catalysis of the reaction: phosphatidylinositol-1,4,5,6-tetrakisphosphate + H2O = phosphatidyl inositol-1,4,5-trisphosphate + phosphate.	\N	17	6	\N	0.352941	intel_def
GO:0042864	pyochelin biosynthesis	The formation from simpler components of the siderochrome pyochelin (2-(2-o-hydroxyphenyl-2-thiazolin-4-yl)-3-methylthiazolidine-4-carboxylic acid).	\N	17	6	\N	0.352941	intel_def
GO:0042865	pyochelin catabolism	The breakdown into simpler components of the siderochrome pyochelin (2-(2-o-hydroxyphenyl-2-thiazolin-4-yl)-3-methylthiazolidine-4-carboxylic acid).	\N	17	6	\N	0.352941	intel_def
GO:0047273	galactosylgalactosylglucosylceramide beta-D-acetylgalactosaminyltransferase activity	Catalysis of the reaction: D-galactosyl-(1,4)-D-galactosyl-(1,4)-D-glucosylceramide + UDP-N-acetylgalactosamine = N-acetyl-D-galactosaminyl-(1,3)-D-galactosyl-(1,4)-D-galactosyl-(1,4)-D-glucosylceramide + UDP.	\N	17	6	\N	0.352941	intel_def
GO:0047295	geranylgeranylglycerol-phosphate geranylgeranyltransferase activity	Catalysis of the reaction: sn-3-O-(geranylgeranyl)glycerol 1-phosphate + geranylgeranyl-PP = 2,3-bis-O-(geranylgeranyl)glycerol 1-phosphate + diphosphate.	\N	17	6	\N	0.352941	intel_def
GO:0047850	diaminopimelate dehydrogenase activity	Catalysis of the reaction: meso-2,6-diaminoheptanedioate + H2O + NADP+ = L-2-amino-6-oxo-heptanedioate + NH3 + NADPH.	\N	17	6	\N	0.352941	intel_def
GO:0047941	glucuronolactone reductase activity	Catalysis of the reaction: L-gulono-1,4-lactone + NADP+ = D-glucurono-3,6-lactone + NADPH.	\N	17	6	\N	0.352941	intel_def
GO:0003944	N-acetylglucosamine-1-phosphodiester alpha-N-acetylglucosaminidase activity	Catalysis of the reaction: glycoprotein N-acetyl-D-glucosaminyl-phospho-D-mannose + H2O = N-acetyl-D-glucosamine + glycoprotein phospho-D-mannose.	\N	14	5	\N	0.357143	intel_def
GO:0004198	calpain activity	Catalysis of the preferential cleavage of Tyr-Xaa, Met-Xaa or Arg-Xaa with Leu or Val as the P2 residue.	\N	14	5	\N	0.357143	intel_def
GO:0017057	6-phosphogluconolactonase activity	Catalysis of the reaction: 6-phospho-D-glucono-1,5-lactone + H2O = 6-phospho-D-gluconate.	\N	14	5	\N	0.357143	intel_def
GO:0018123	peptidyl-cysteine ADP-ribosylation	The transfer, from NAD, of ADP-ribose to peptidyl-cysteine to form peptidyl-S-(ADP-ribosyl)-L-cysteine.	\N	14	5	\N	0.357143	intel_def
GO:0018241	O-linked glycosylation via hydroxylysine	The posttranslational glycosylation of protein via the O5 atom of peptidyl-hydroxylysine, forming O5-glycosyl-L-hydroxylysine; the most common form is galactosyl hydroxylysine.	\N	14	5	\N	0.357143	intel_def
GO:0018254	peptidyl-tyrosine adenylation	The posttranslational adenylation of peptidyl-tyrosine to form peptidyl-O4'-(phospho-5'-adenosine)-L-tyrosine.	\N	14	5	\N	0.357143	intel_def
GO:0018261	peptidyl-lysine guanylylation	The posttranslational guanylylation of peptidyl-lysine to form peptidyl-N6-(phospho-5'-guanosine)-L-lysine.	\N	14	5	\N	0.357143	intel_def
GO:0018504	cis-1 2-dihydrobenzene-1 2-diol dehydrogenase activity	Catalysis of the reaction: cis-1,2-dihydrobenzene-1,2-diol + NAD+ = catechol + NADH + H+.	\N	14	5	\N	0.357143	intel_def
GO:0018519	cis-ethylbenzene glycol dehydrogenase	Catalysis of the reaction: cis-1,2-dihydro-3-ethylcatechol + NAD+ = 3-ethylcatechol + NADH + H+.	\N	14	5	\N	0.357143	intel_def
GO:0018519	cis-dihydroethylcatechol dehydrogenase activity	Catalysis of the reaction: cis-1,2-dihydro-3-ethylcatechol + NAD+ = 3-ethylcatechol + NADH + H+.	\N	14	5	\N	0.357143	intel_def
GO:0018663	2 6-dihydroxypyridine 3-monooxygenase activity	Catalysis of the reaction: 2,6-dihydroxypyridine + NADH + H+ + O2 = 2,3,6-trihydroxypyridine + NAD+ + H2O.	\N	14	5	\N	0.357143	intel_def
GO:0018663	2 6-dihydroxypyridine oxidase activity	Catalysis of the reaction: 2,6-dihydroxypyridine + NADH + H+ + O2 = 2,3,6-trihydroxypyridine + NAD+ + H2O.	\N	14	5	\N	0.357143	intel_def
GO:0019166	trans-2-enoyl-CoA reductase activity	Catalysis of the reaction: acyl-CoA + NADP+ = trans-2,3-dehydroacyl-CoA + NADPH + H+.	\N	14	5	\N	0.357143	intel_def
GO:0030745	dimethylhistidine N-methyltransferase activity	Catalysis of the reaction: S-adenosyl-L-methionine + NN1,NN1-dimethyl-L-histidine = S-adenosyl-L-homocysteine + NN1,NN1,NN1-trimethyl-L-histidine.	\N	14	5	\N	0.357143	intel_def
GO:0030797	24-methylenesterol C-methyltransferase activity	Catalysis of the reaction: S-adenosyl-L-methionine + 24-methylenelophenol = S-adenosyl-L-homocysteine + (Z)-24-ethylidenelophenol.	\N	14	5	\N	0.357143	intel_def
GO:0047003	dTDP-6-deoxy-L-talose 4-dehydrogenase activity	Catalysis of the reaction: NADP+ + dTDP-6-deoxy-L-talose = NADPH + dTDP-4-dehydro-6-deoxy-L-mannose.	\N	14	5	\N	0.357143	intel_def
GO:0047246	luteolin-7-O-glucuronide 7-O-glucuronosyltransferase activity	Catalysis of the reaction: luteolin 7-O-glucuronide + UDP-D-glucuronate = luteolin 7-O-beta-D-diglucuronide + UDP.	\N	14	5	\N	0.357143	intel_def
GO:0047307	diaminobutyrate-pyruvate aminotransferase activity	Catalysis of the reaction: pyruvate + L-2,4-diaminobutanoate = L-aspartate-semialdehyde + L-alanine.	\N	14	5	\N	0.357143	intel_def
GO:0047307	diaminobutyrate-pyruvate transaminase activity	Catalysis of the reaction: pyruvate + L-2,4-diaminobutanoate = L-aspartate-semialdehyde + L-alanine.	\N	14	5	\N	0.357143	intel_def
GO:0047466	2-chloro-4-carboxymethylenebut-2-en-1 4-olide isomerase activity	Catalysis of the reaction: cis-2-chloro-4-carboxymmethylenebut-2-en-1,4-olide = trans-2-chloro-4-carboxymmethylenebut-2-en-1,4-olide.	\N	14	5	\N	0.357143	intel_def
GO:0047595	6-hydroxynicotinate reductase activity	Catalysis of the reaction: 1,4,5,6-tetrahydro-6-oxonicotinate + oxidized ferredoxin = 6-hydroxynicotinate + reduced ferredoxin.	\N	14	5	\N	0.357143	intel_def
GO:0047699	beta-diketone hydrolase activity	Catalysis of the reaction: nonane-4,6-dione + H2O = pentan-2-one + butanoate.	\N	14	5	\N	0.357143	intel_def
GO:0047699	b-diketone hydrolase activity	Catalysis of the reaction: nonane-4,6-dione + H2O = pentan-2-one + butanoate.	\N	14	5	\N	0.357143	intel_def
GO:0047834	D-threo-aldose 1-dehydrogenase activity	Catalysis of the reaction: a D-threo-aldose + NAD+ = a D-threo-aldono-1,5-lactone + NADH.	\N	14	5	\N	0.357143	intel_def
GO:0050016	kynurenine 7 8-hydroxylase activity	Catalysis of the reaction: kynurenate + donor-H2 + O2 = 7,8-dihydro-7,8-dihydroxykynurenate + acceptor.	\N	14	5	\N	0.357143	intel_def
GO:0050200	plasmalogen synthase activity	Catalysis of the reaction: acyl-CoA + 1-O-alk-1-enyl-glycero-3-phosphocholine = CoA + plasmenylcholine.	\N	14	5	\N	0.357143	intel_def
GO:0009239	enterobactin biosynthesis	The formation from simpler components of enterobactin, a catechol-derived siderochrome of Enterobacteria; enterobactin (N',N',N''-(2,6,10-trioxo-1,5,9-triacyclodecane-3,7,11-triyl)tris(2,3-dihydroxy)benzamide) is a self-triester of 2,3-dihydroxy-N-benzoyl-L-serine and a product of the shikimate pathway.	\N	39	14	\N	0.358974	intel_def
GO:0009239	enterochelin biosynthesis	The formation from simpler components of enterobactin, a catechol-derived siderochrome of Enterobacteria; enterobactin (N',N',N''-(2,6,10-trioxo-1,5,9-triacyclodecane-3,7,11-triyl)tris(2,3-dihydroxy)benzamide) is a self-triester of 2,3-dihydroxy-N-benzoyl-L-serine and a product of the shikimate pathway.	\N	39	14	\N	0.358974	intel_def
GO:0046214	enterobactin catabolism	The breakdown into simpler components of enterobactin, a catechol-derived siderochrome of Enterobacteria; enterobactin (N',N',N''-(2,6,10-trioxo-1,5,9-triacyclodecane-3,7,11-triyl)tris(2,3-dihydroxy)benzamide) is a self-triester of 2,3-dihydroxy-N-benzoyl-L-serine and a product of the shikimate pathway.	\N	39	14	\N	0.358974	intel_def
GO:0047096	4-androstene-3 17-dione monooxygenase activity	Catalysis of the reaction: O2 + donor-H2 + androst-4-ene-3,17-dione = H2O + acceptor + 3-oxo-13,17-secoandrost-4-eno-17,13-alpha-lactone.	\N	25	9	\N	0.36	intel_def
GO:0047096	androst-4-ene-3 17-dione monooxygenase activity	Catalysis of the reaction: O2 + donor-H2 + androst-4-ene-3,17-dione = H2O + acceptor + 3-oxo-13,17-secoandrost-4-eno-17,13-alpha-lactone.	\N	25	9	\N	0.36	intel_def
GO:0000048	peptidyltransferase activity	Catalysis of the reaction: peptidyl-tRNA(1) + aminoacyl-tRNA(2) = tRNA(1) + peptidylaminoacyl-tRNA(2).	\N	11	4	\N	0.363636	intel_def
GO:0001735	prenylcysteine lyase	Catalysis of the reaction: S-prenyl-L-cysteine + O2 + H20 = a prenal + L-cysteine + H202.	\N	11	4	\N	0.363636	intel_def
GO:0001735	prenylcysteine oxidase activity	Catalysis of the reaction: S-prenyl-L-cysteine + O2 + H20 = a prenal + L-cysteine + H202.	\N	11	4	\N	0.363636	intel_def
GO:0003835	beta-galactosamide alpha-2 6-sialyltransferase activity	Catalysis of the reaction: CMP-N-acetylneuraminate + beta-D-galactosyl-1,4-acetyl-beta-D-glucosamine = CMP + alpha-N-acetylneuraminyl-2,6-beta-D-galactosyl-1,4-N-acetyl-beta-D-glucosamine.	\N	22	8	\N	0.363636	intel_def
GO:0003835	beta-galactoside alpha-2 6-sialyltransferase activity	Catalysis of the reaction: CMP-N-acetylneuraminate + beta-D-galactosyl-1,4-acetyl-beta-D-glucosamine = CMP + alpha-N-acetylneuraminyl-2,6-beta-D-galactosyl-1,4-N-acetyl-beta-D-glucosamine.	\N	22	8	\N	0.363636	intel_def
GO:0003837	beta-ureidopropionase activity	Catalysis of the reaction: N-carbamoyl-beta-alanine + H2O = beta-alanine + CO2 + NH3.	\N	11	4	\N	0.363636	intel_def
GO:0003950	NAD ADP-ribosyltransferase activity	Catalysis of the reaction: NAD+ + (ADP-D-ribosyl)(n)-acceptor = nicotinamide + (ADP-D-ribosyl)(n+1)-acceptor.	\N	11	4	\N	0.363636	intel_def
GO:0003950	NAD+ ADP-ribosyltransferase activity	Catalysis of the reaction: NAD+ + (ADP-D-ribosyl)(n)-acceptor = nicotinamide + (ADP-D-ribosyl)(n+1)-acceptor.	\N	11	4	\N	0.363636	intel_def
GO:0003989	acetyl-CoA carboxylase activity	Catalysis of the reaction: ATP + acetyl-CoA + HCO3- = ADP + phosphate + malonyl-CoA.	\N	11	4	\N	0.363636	intel_def
GO:0004141	dethiobiotin synthase activity	Catalysis of the reaction: ATP + 7,8-diaminononanoate + CO2 = ADP + phosphate + dethiobiotin.	\N	11	4	\N	0.363636	intel_def
GO:0004142	diacylglycerol cholinephosphotransferase activity	Catalysis of the reaction: CDP-choline + 1,2-diacylglycerol = CMP + a phosphatidylcholine.	\N	11	4	\N	0.363636	intel_def
GO:0004163	diphosphomevalonate decarboxylase activity	Catalysis of the reaction: ATP + (R)-5-diphosphomevalonate = ADP + phosphate + isopentenyl diphosphate + CO2.	\N	11	4	\N	0.363636	intel_def
GO:0004336	galactosylceramidase activity	Catalysis of the reaction: D-galactosyl-N-acylsphingosine + H2O = D-galactose + N-acylsphingosine.	\N	11	4	\N	0.363636	intel_def
GO:0004348	glucosylceramidase activity	Catalysis of the reaction: D-glucosyl-N-acylsphingosine + H2O = D-glucose + N-acylsphingosine.	\N	11	4	\N	0.363636	intel_def
GO:0004487	methylenetetrahydrofolate dehydrogenase activity	Catalysis of the reaction: 5,10-methylenetetrahydrofolate + NAD+ = 5,10-methenyltetrahydrofolate + NADH + H+.	\N	11	4	\N	0.363636	intel_def
GO:0004488	methylenetetrahydrofolate dehydrogenase activity	Catalysis of the reaction: 5,10-methylenetetrahydrofolate + NADP+ = 5,10-methenyltetrahydrofolate + NADPH + H+.	\N	11	4	\N	0.363636	intel_def
GO:0004492	methylmalonyl-CoA decarboxylase activity	Catalysis of the reaction: (S)-2-methyl-3-oxopropanoyl-CoA = propanoyl-CoA + CO2.	\N	11	4	\N	0.363636	intel_def
GO:0004500	dopamine beta-monooxygenase activity	Catalysis of the reaction: 3,4-dihydroxyphenethylamine + ascorbate + O2 = noradrenaline + dehydroascorbate + H2O.	\N	11	4	\N	0.363636	intel_def
GO:0005547	phosphatidylinositol-3 4 5-triphosphate binding	Interacting selectively with phosphatidylinositol-3,4,5-triphosphate, the triphosphorylated derivative of phosphatidylinositol.	\N	11	4	\N	0.363636	intel_def
GO:0008119	thiopurine S-methyltransferase activity	Catalysis of the reaction: S-adenosyl-L-methionine + a thiopurine = S-adenosyl-L-homocysteine + a thiopurine S-methylether.	\N	11	4	\N	0.363636	intel_def
GO:0008120	ceramide glucosyltransferase activity	Catalysis of the reaction: UDP-glucose + N-acylsphingosine = UDP + D-glucosyl-N-acylsphingosine.	\N	11	4	\N	0.363636	intel_def
GO:0008413	7 8-dihydro-8-oxoguanine-triphosphatase activity	Catalysis of the reaction: 8-oxo-7,8-dihydroguanine triphosphate = 8-oxo-7,8-dihydroguanine phosphate + diphosphate.	\N	11	4	\N	0.363636	intel_def
GO:0008413	8-oxo-GTPase	Catalysis of the reaction: 8-oxo-7,8-dihydroguanine triphosphate = 8-oxo-7,8-dihydroguanine phosphate + diphosphate.	\N	11	4	\N	0.363636	intel_def
GO:0008413	8-oxo-7 8-dihydroguanine triphosphatase activity	Catalysis of the reaction: 8-oxo-7,8-dihydroguanine triphosphate = 8-oxo-7,8-dihydroguanine phosphate + diphosphate.	\N	11	4	\N	0.363636	intel_def
GO:0008667	2 3-dihydro-2 3-dihydroxybenzoate dehydrogenase activity	Catalysis of the reaction: 2,3-dihydro-2,3-dihydroxybenzoate + NAD+ = 2,3-dihydroxybenzoate + NADH + H+.	\N	11	4	\N	0.363636	intel_def
GO:0008908	isochorismatase activity	Catalysis of the reaction: isochorismate + H2O = 2,3-dihydro-2,3-dihydroxybenzoate + pyruvate.	\N	11	4	\N	0.363636	intel_def
GO:0008917	lipopolysaccharide N-acetylglucosaminyltransferase activity	Catalysis of the reaction: UDP-N-acetyl-D-glucosamine + lipopolysaccharide = UDP + N-acetyl-D-glucosaminyl-lipopolysaccharide.	\N	11	4	\N	0.363636	intel_def
GO:0016155	formyltetrahydrofolate dehydrogenase activity	Catalysis of the reaction: 10-formyltetrahydrofolate + NADP+ + H2O = tetrahydrofolate + CO2 + NADPH + H+.	\N	11	4	\N	0.363636	intel_def
GO:0016207	4-coumarate :CoA ligase	Catalysis of the reaction: ATP + 4-coumarate + CoA = AMP + diphosphate + 4-coumaroyl-CoA.	\N	11	4	\N	0.363636	intel_def
GO:0016207	4-coumarate-CoA ligase activity	Catalysis of the reaction: ATP + 4-coumarate + CoA = AMP + diphosphate + 4-coumaroyl-CoA.	\N	11	4	\N	0.363636	intel_def
GO:0016207	4-coumarate-CoA synthetase	Catalysis of the reaction: ATP + 4-coumarate + CoA = AMP + diphosphate + 4-coumaroyl-CoA.	\N	11	4	\N	0.363636	intel_def
GO:0016947	N5 N10-methylenetetrahydromethanopterin dehydrogenase activity	Catalysis of the reaction: N5,N10-methenyltetrahydromethanopterin + H2 = N5,N10-methylenetetrahydromethanopterin + 2 H+.	\N	11	4	\N	0.363636	intel_def
GO:0017176	phosphatidylinositol N-acetylglucosaminyltransferase activity	Catalysis of the reaction: UDP-N-acetyl-D-glucosamine + phosphatidylinositol = UDP + N-acetyl-D-glucosaminylphosphatidylinositol.	\N	11	4	\N	0.363636	intel_def
GO:0018109	peptidyl-arginine phosphorylation	The posttranslational phosphorylation of peptidyl-arginine to form omega-N-phospho-L-arginine.	\N	11	4	\N	0.363636	intel_def
GO:0018115	peptidyl-S-diphytanylglycerol diether-L-cysteine biosynthesis from peptidyl-cysteine	The co- or posttranslational modification of cysteine to form peptidyl-S-diphytanylglycerol diether-L-cysteine.	\N	11	4	\N	0.363636	intel_def
GO:0018464	3-hydroxypimeloyl-CoA dehydrogenase activity	Catalysis of the reaction: 3-hydroxypimeloyl-CoA + NAD+ = 3-oxopimeloyl-CoA + NADH + H+.	\N	11	4	\N	0.363636	intel_def
GO:0018481	4-hydroxymuconic-semialdehyde dehydrogenase activity	Catalysis of the reaction: 4-hydroxymuconic semialdehyde + NAD+ + H2O = maleylacetate + NADH + H+.	\N	11	4	\N	0.363636	intel_def
GO:0018482	4-formylbenzenesulfonate dehydrogenase activity	Catalysis of the reaction: 4-formylbenzenesulfonate + NAD+ + H2O = 4-sulfobenzoate + NADH + H+.	\N	11	4	\N	0.363636	intel_def
GO:0018482	4-formylbenzenesulphonate dehydrogenase activity	Catalysis of the reaction: 4-formylbenzenesulfonate + NAD+ + H2O = 4-sulfobenzoate + NADH + H+.	\N	11	4	\N	0.363636	intel_def
GO:0018482	toluene-sulfonate aldehyde dehydrogenase	Catalysis of the reaction: 4-formylbenzenesulfonate + NAD+ + H2O = 4-sulfobenzoate + NADH + H+.	\N	11	4	\N	0.363636	intel_def
GO:0018484	4-hydroxybenzaldehyde dehydrogenase activity	Catalysis of the reaction: 4-hydroxybenzaldehyde + NAD+ + H2O = 4-hydroxybenzoate + NADH + H+.	\N	11	4	\N	0.363636	intel_def
GO:0018484	p-hydroxybenzaldehyde dehydrogenase	Catalysis of the reaction: 4-hydroxybenzaldehyde + NAD+ + H2O = 4-hydroxybenzoate + NADH + H+.	\N	11	4	\N	0.363636	intel_def
GO:0018659	4-hydroxybenzoate 3-monooxygenase activity	Catalysis of the reaction: 4-hydroxybenzoate + NADPH + H+ + O2 = protocatechuate + NADP+ + H2O.	\N	11	4	\N	0.363636	intel_def
GO:0018665	4-hydroxyphenyl-acetate 1-hydroxylase activity	Catalysis of the reaction: 4-hydroxyphenylacetate + NADPH + H+ + O2 = homogentisate + NADP+ + H2O.	\N	11	4	\N	0.363636	intel_def
GO:0018665	4-hydroxyphenylacetate 1-monooxygenase activity	Catalysis of the reaction: 4-hydroxyphenylacetate + NADPH + H+ + O2 = homogentisate + NADP+ + H2O.	\N	11	4	\N	0.363636	intel_def
GO:0018667	cyclohexanone 1 2-monooxygenase activity	Catalysis of the reaction: cyclohexanone + NADPH + H+ + O2 = 6-hexanolide + NADP+ + H2O.	\N	11	4	\N	0.363636	intel_def
GO:0018667	cyclohexanone monooxygenase activity	Catalysis of the reaction: cyclohexanone + NADPH + H+ + O2 = 6-hexanolide + NADP+ + H2O.	\N	11	4	\N	0.363636	intel_def
GO:0018674	3-monooxygenase activity	Catalysis of the reaction: (-)-limonene + NADPH + H+ + O2 = (-)-trans-isopiperitenol + NADP+ + H2O.	\N	11	4	\N	0.363636	intel_def
GO:0018675	6-monooxygenase activity	Catalysis of the reaction: (-)-limonene + NADPH + H+ + O2 = (-)-trans-carveol + NADP+ + H2O.	\N	11	4	\N	0.363636	intel_def
GO:0018687	biphenyl 2 3-dioxygenase activity	Catalysis of the reaction: biphenyl + NADH + H+ + O2 = (2R,3S)-3-phenylcyclohexa-3,5-diene-1,2-diol + NAD; requires Fe2+.	\N	22	8	\N	0.363636	intel_def
GO:0018687	biphenyl dioxygenase	Catalysis of the reaction: biphenyl + NADH + H+ + O2 = (2R,3S)-3-phenylcyclohexa-3,5-diene-1,2-diol + NAD; requires Fe2+.	\N	22	8	\N	0.363636	intel_def
GO:0018706	pyrogallol hydroxyltransferase activity	Catalysis of the reaction: 1,2,3,5-tetrahydroxybenzene + 1,2,3-trihydroxybenzene = 1,3,5-trihydroxybenzene + 1,2,3,5-tetrahydroxybenzene.	\N	11	4	\N	0.363636	intel_def
GO:0018706	pyrogallol hydroxytransferase activity	Catalysis of the reaction: 1,2,3,5-tetrahydroxybenzene + 1,2,3-trihydroxybenzene = 1,3,5-trihydroxybenzene + 1,2,3,5-tetrahydroxybenzene.	\N	11	4	\N	0.363636	intel_def
GO:0018722	1-phenanthrol sulfotransferase activity	Catalysis of the reaction: 1-phenanthrol + X-SO3(-) = HX + 1-phenanthrylsulfate.	\N	11	4	\N	0.363636	intel_def
GO:0018722	1-phenanthrol sulphotransferase activity	Catalysis of the reaction: 1-phenanthrol + X-SO3(-) = HX + 1-phenanthrylsulfate.	\N	11	4	\N	0.363636	intel_def
GO:0018723	3-phenanthrol sulfotransferase activity	Catalysis of the reaction: 3-phenanthrol + X-SO3(-) = HX + 3-phenanthrylsulfate.	\N	11	4	\N	0.363636	intel_def
GO:0018723	3-phenanthrol sulphotransferase activity	Catalysis of the reaction: 3-phenanthrol + X-SO3(-) = HX + 3-phenanthrylsulfate.	\N	11	4	\N	0.363636	intel_def
GO:0018724	4-phenanthrol sulfotransferase activity	Catalysis of the reaction: 4-phenanthrol + X-SO3(-) = HX + 4-phenanthrylsulfate.	\N	11	4	\N	0.363636	intel_def
GO:0018724	4-phenanthrol sulphotransferase activity	Catalysis of the reaction: 4-phenanthrol + X-SO3(-) = HX + 4-phenanthrylsulfate.	\N	11	4	\N	0.363636	intel_def
GO:0018726	9-phenanthrol sulfotransferase activity	Catalysis of the reaction: 9-phenanthrol + X-SO3(-) = HX + 9-phenanthrylsulfate.	\N	11	4	\N	0.363636	intel_def
GO:0018726	9-phenanthrol sulphotransferase activity	Catalysis of the reaction: 9-phenanthrol + X-SO3(-) = HX + 9-phenanthrylsulfate.	\N	11	4	\N	0.363636	intel_def
GO:0018727	2-phenanthrol sulfotransferase activity	Catalysis of the reaction: 2-phenanthrol + X-SO3(-) = HX + 2-phenanthrylsulfate.	\N	11	4	\N	0.363636	intel_def
GO:0018727	2-phenanthrol sulphotransferase activity	Catalysis of the reaction: 2-phenanthrol + X-SO3(-) = HX + 2-phenanthrylsulfate.	\N	11	4	\N	0.363636	intel_def
GO:0018837	2-hydroxy-2H-benzo[h]chromene-2-carboxylate isomerase activity	Catalysis of the reaction: 2-hydroxy-2 H-benzo[h]chromene-2-carboxylate = cis -4-(1'-hydroxynaphth-2'-yl)-2-oxobut-3-enoate.	\N	22	8	\N	0.363636	intel_def
GO:0018859	4-hydroxybenzoate-CoA ligase activity	Catalysis of the reaction: ATP + 4-hydroxybenzoate + CoA = AMP + diphosphate + 4-hydroxybenzoyl-CoA.	\N	11	4	\N	0.363636	intel_def
GO:0019242	methylglyoxal biosynthesis	The formation from simpler components of methylglyoxal, CH3-CO-CHO, the aldehyde of pyruvic acid.	\N	11	4	\N	0.363636	intel_def
GO:0019243	methylglyoxal catabolism	The breakdown into simpler components of methylglyoxal, CH3-CO-CHO, the aldehyde of pyruvic acid.	\N	11	4	\N	0.363636	intel_def
GO:0019710	peptidyl-asparagine methylation	The methylation of peptidyl-asparagine to form peptidyl-N4-methyl-L-asparagine or peptidyl-N4,N4-dimethyl-L-asparagine.	\N	11	4	\N	0.363636	intel_def
GO:0019809	spermidine binding	Interacting selectively with spermidine, N-(3-aminopropyl)-1,4-diaminobutane.	\N	11	4	\N	0.363636	intel_def
GO:0019875	6-aminohexanoate-dimer hydrolase activity	Catalysis of the reaction: N-(6-aminohexanoyl)-6-aminohexanoate + H2O = 2 6-aminohexanoate.	\N	11	4	\N	0.363636	intel_def
GO:0030786	6-O-methyltransferase activity	Catalysis of the reaction: S-adenosyl-L-methionine + (RS)-norcoclaurine = S-adenosyl-L-homocysteine + (RS)-coclaurine.	\N	11	4	\N	0.363636	intel_def
GO:0042410	6-carboxyhexanoate-CoA ligase activity	Catalysis of the reaction: ATP + 6-carboxyhexanoate + CoA = AMP + diphosphate + 6-carboxyhexanoyl-CoA.	\N	11	4	\N	0.363636	intel_def
GO:0042410	6-carboxyhexanoyl-CoA synthetase	Catalysis of the reaction: ATP + 6-carboxyhexanoate + CoA = AMP + diphosphate + 6-carboxyhexanoyl-CoA.	\N	11	4	\N	0.363636	intel_def
GO:0042543	N-linked glycosylation via arginine	The posttranslational glycosylation of protein via peptidyl-arginine, omega-N-glycosyl-L-arginine.	\N	11	4	\N	0.363636	intel_def
GO:0045133	2 3-dihydroxybenzoate 3 4-dioxygenase activity	Catalysis of the reaction: 2,3-dihydroxybenzoate + O2 = 3-carboxy-2-hydroxymuconate semialdehyde.	\N	11	4	\N	0.363636	intel_def
GO:0045481	6-endo-hydroxycineole dehydrogenase activity	Catalysis of the reaction: 6-endo-hydroxycineole + NAD+ = 6-oxocineole + NADH + H+.	\N	11	4	\N	0.363636	intel_def
GO:0046353	aminoglycoside N3'-acetyltransferase activity	Catalysis of the reaction:acetyl-CoA + a 2-deoxystreptamine antibiotic = CoA + N3'-acetyl-2-deoxystreptamine antibiotic.	\N	11	4	\N	0.363636	intel_def
GO:0047020	15-hydroxyprostaglandin-D dehydrogenase activity	Catalysis of the reaction: NADP+ + (5Z,13E)-(15S)-9-alpha,15-dihydroxy-11-oxoprosta-5,13-dienoate = NADPH + (5Z,13E)-9-alpha-hydroxy-11,15-dioxoprosta-5,13-dienoate.	\N	22	8	\N	0.363636	intel_def
GO:0047055	salutaridine synthase activity	Catalysis of the reaction: O2 + NADPH + R-reticuline = 2 H2O + NADP+ + Salutaridine.	\N	11	4	\N	0.363636	intel_def
GO:0047094	3-hydroxyphenylacetate 6-hydroxylase activity	Catalysis of the reaction: O2 + NAD(P)H + 3-hydroxyphenylacetate = H2O + NAD(P)+ + homogentisate.	\N	11	4	\N	0.363636	intel_def
GO:0047128	1 2-dehydroreticulinium reductase activity	Catalysis of the reaction: NADPH + 1,2-dehydroreticulinium = NADP+ + R-reticuline.	\N	11	4	\N	0.363636	intel_def
GO:0047135	bis-gamma-glutamylcystine reductase activity	Catalysis of the reaction: bis-gamma-glutamylcystine + NADPH = 2 gamma-glutamylcysteine + NADP.	\N	11	4	\N	0.363636	intel_def
GO:0047135	bis-g-glutamylcystine reductase activity	Catalysis of the reaction: bis-gamma-glutamylcystine + NADPH = 2 gamma-glutamylcysteine + NADP.	\N	11	4	\N	0.363636	intel_def
GO:0047157	myelin-proteolipid O-palmitoyltransferase activity	Catalysis of the reaction: [myelin proteolipid] + palmityl-CoA = [myelin proteolipid] O-palmitoylprotein + coenzyme A.	\N	11	4	\N	0.363636	intel_def
GO:0047188	aromatic-hydroxylamine O-acetyltransferase activity	Catalysis of the reaction: N-hydroxy-4-aminobiphenyl + N-hydroxy-4-acetylaminonbiphenyl = N-acetoxy-4-aminobiphenyl + N-hydroxy-4-aminobiphenyl.	\N	11	4	\N	0.363636	intel_def
GO:0047193	CDP-acylglycerol O-arachidonoyltransferase activity	Catalysis of the reaction: CDP-acylglycerol + arachidonyl-CoA = CDP-diacylglycerol + coenzyme A.	\N	11	4	\N	0.363636	intel_def
GO:0047193	CDP-acylglycerol O-arachidonyltransferase activity	Catalysis of the reaction: CDP-acylglycerol + arachidonyl-CoA = CDP-diacylglycerol + coenzyme A.	\N	11	4	\N	0.363636	intel_def
GO:0047204	chlorogenate-glucarate O-hydroxycinnamoyltransferase activity	Catalysis of the reaction: D-glucarate + chlorogenate = 2-O-caffeoylglucarate + quinate.	\N	11	4	\N	0.363636	intel_def
GO:0047286	NAD-diphthamide ADP-ribosyltransferase activity	Catalysis of the reaction: peptide diphthamide + NAD+ = peptide N-(ADP-D-ribosyl)diphthamide + niacinamide.	\N	11	4	\N	0.363636	intel_def
GO:0047286	NAD+-diphthamide ADP-ribosyltransferase activity	Catalysis of the reaction: peptide diphthamide + NAD+ = peptide N-(ADP-D-ribosyl)diphthamide + niacinamide.	\N	11	4	\N	0.363636	intel_def
GO:0047287	lactosylceramide alpha-2 6-N-sialyltransferase activity	Catalysis of the reaction: cytolipin-H + CMP-N-acetylneuraminate = alpha-N-acetylneuraminyl-2,6-beta-galactosyl-1,4-beta-D-glucosylceramide + CMP.	\N	22	8	\N	0.363636	intel_def
GO:0047289	galactosyldiacylglycerol alpha-2 3-sialyltransferase activity	Catalysis of the reaction: 1,2-diacyl-3-beta-D-galactosyl-sn-glycerol + CMP-N-acetylneuraminate = 1,2-diacyl-3-[3-(alpha-D-N-acetylneuraminyl)-beta-D-galactosyl]-sn-glycerol + CMP.	\N	22	8	\N	0.363636	intel_def
GO:0047439	3-deoxy-D-manno-octulosonate aldolase activity	Catalysis of the reaction: 3-deoxy-D-manno-octulosonate = D-arabinose + pyruvate.	\N	11	4	\N	0.363636	intel_def
GO:0047494	serine-phosphoethanolamine synthase activity	Catalysis of the reaction: CDP-ethanolamine + L-serine = CMP + L-serine-phosphoethanolamine.	\N	11	4	\N	0.363636	intel_def
GO:0047541	2-furoate-CoA ligase activity	Catalysis of the reaction: ATP + 2-furoate + CoA = AMP + diphosphate + 2-furoyl-CoA.	\N	11	4	\N	0.363636	intel_def
GO:0047569	3-oxoadipate CoA-transferase activity	Catalysis of the reaction: succinyl-CoA + 3-oxoadipate = succinate + 3-oxoadipyl-CoA.	\N	11	4	\N	0.363636	intel_def
GO:0047597	6-oxocineole dehydrogenase activity	Catalysis of the reaction: 6-oxocineole + NADPH + H+ + O2 = 1,6,6-trimethyl-2,7-dioxabicyclo-[3.2.2]nonan-3-one + NADP+ + H2O.	\N	22	8	\N	0.363636	intel_def
GO:0047697	beta-alanopine dehydrogenase activity	Catalysis of the reaction: beta-alanopine + NAD+ + H2O = beta-alanine + pyruvate + NADH.	\N	11	4	\N	0.363636	intel_def
GO:0047697	b-alanopine dehydrogenase activity	Catalysis of the reaction: beta-alanopine + NAD+ + H2O = beta-alanine + pyruvate + NADH.	\N	11	4	\N	0.363636	intel_def
GO:0047728	carnitine 3-dehydrogenase activity	Catalysis of the reaction: NAD+ + L-carnitine = H2O + NADH + 3-dehydrocarnitine.	\N	11	4	\N	0.363636	intel_def
GO:0047771	carboxymethylhydantoinase activity	Catalysis of the reaction: L-5-carboxymethylhydantoin + H2O = N-carbamoyl-L-aspartate.	\N	11	4	\N	0.363636	intel_def
GO:0047788	coumarate reductase activity	Catalysis of the reaction: 3-(2-hydroxyphenyl)propanoate + NAD+ = 2-coumarate + NADH.	\N	11	4	\N	0.363636	intel_def
GO:0047788	2-coumarate reductase activity	Catalysis of the reaction: 3-(2-hydroxyphenyl)propanoate + NAD+ = 2-coumarate + NADH.	\N	11	4	\N	0.363636	intel_def
GO:0047988	hydroxyacid-oxoacid transhydrogenase activity	Catalysis of the reaction: (S)-3-hydroxybutanoate + 2-oxoglutarate = acetoacetate + (R)-2-hydroxyglutarate.	\N	11	4	\N	0.363636	intel_def
GO:0047994	hydroxymethylglutaryl-CoA hydrolase activity	Catalysis of the reaction: (S)-3-hydroxy-3-methylglutaryl-CoA + H2O = CoA + 3-hydroxy-3-methylglutarate.	\N	11	4	\N	0.363636	intel_def
GO:0050003	deoxycytidylate C-methyltransferase activity	Catalysis of the reaction: dCMP = deoxy-5-methylcytidylate + 7,8-dihydrofolate.	\N	11	4	\N	0.363636	intel_def
GO:0050123	N-acylmannosamine 1-dehydrogenase activity	Catalysis of the reaction: N-acyl-D-mannosamine + NAD+ = N-acyl-D-mannosaminolactone + NADH.	\N	11	4	\N	0.363636	intel_def
GO:0050130	N-methyl-2-oxoglutaramate hydrolase activity	Catalysis of the reaction: N-methyl-2-oxoglutaramate + H2O = 2-oxoglutarate + methylamine.	\N	11	4	\N	0.363636	intel_def
GO:0050198	pinosylvin synthase activity	Catalysis of the reaction: 3 malonyl-CoA + cinnamoyl-CoA = 4 CoA + pinosylvin + 4 CO2.	\N	11	4	\N	0.363636	intel_def
GO:0050370	tyrosine N-monooxygenase activity	Catalysis of the reaction: tyrosine + O2 + NADPH + H+ = N-hydroxytyrosine + NADP+ + H2O.	\N	11	4	\N	0.363636	intel_def
GO:0050416	formiminoglutamate deiminase activity	Catalysis of the reaction: N-formimidoyl-L-glutamate + H2O = N-formyl-L-glutamate + NH3.	\N	11	4	\N	0.363636	intel_def
GO:0050416	formimidoylglutamate deiminase activity	Catalysis of the reaction: N-formimidoyl-L-glutamate + H2O = N-formyl-L-glutamate + NH3.	\N	11	4	\N	0.363636	intel_def
GO:0050496	peptidyl-L-glutamyl 5-omega-hydroxyceramide ester biosynthesis from peptidyl-glutamine	The posttranslational modification of peptidyl-glutamine residues by deamidation and esterification with omega-hydroxyceramide.	\N	11	4	\N	0.363636	intel_def
GO:0050575	dehydrogenase activity	Catalysis of the reaction: 2-(S)-hydroxypropyl-CoM + NAD+ = 2-oxopropyl-CoM + NADH + H+.	\N	11	4	\N	0.363636	intel_def
GO:0050594	tabersonine 16-hydroxylase activity	Catalysis of the reaction: tabersonine + NADPH + H+ + O2 = 16-hydroxytabersonine + NADP+ + H2O.	\N	11	4	\N	0.363636	intel_def
GO:0050595	7-deoxyloganin 7-hydroxylase activity	Catalysis of the reaction: 7-deoxyloganin + NADPH + H+ + O2 = loganin + NADP+ + H2O.	\N	11	4	\N	0.363636	intel_def
GO:0004667	prostaglandin-D synthase activity	Catalysis of the reaction: (5Z,13E)-(15S)-9-alpha,11-alpha-epidioxy-15-hydroxyprosta-5,13-dienoate = (5Z,13E)-(15S)-9-alpha,15-dihydroxy-11-oxoprosta-5,13-dienoate.	\N	19	7	\N	0.368421	intel_def
GO:0008762	UDP-N-acetylmuramate dehydrogenase activity	Catalysis of the reaction: UDP-N-acetylmuramate + NADP+ = UDP-N-acetyl-3-O-(1-carboxyvinyl)-D-glucosamine + NADPH + H+.	\N	19	7	\N	0.368421	intel_def
GO:0018155	peptide cross-linking via	The formation of a protein-protein cross-link between peptidyl-serine and peptidyl-cysteine by the synthesis of sn-(2S,6R)-lanthionine (meso-lanthione).	\N	19	7	\N	0.368421	intel_def
GO:0018509	2 3-dihydro-2 3-dihydroxybiphenyl dehydrogenase activity	Catalysis of the reaction: cis-3-phenylcyclohexa-3,5-diene-1,2-diol + NAD+ = biphenyl-2,3-diol + NADH + H+.	\N	19	7	\N	0.368421	intel_def
GO:0018509	cis-2 3-dihydrobiphenyl-2 3-diol dehydrogenase activity	Catalysis of the reaction: cis-3-phenylcyclohexa-3,5-diene-1,2-diol + NAD+ = biphenyl-2,3-diol + NADH + H+.	\N	19	7	\N	0.368421	intel_def
GO:0018763	hydroxyatrazine ethylaminohydrolase activity	Catalysis of the reaction: 4-(ethylamino)-2-hydroxy-6-(isopropylamino)-1,3,5-triazine + H2O = N-isopropylammelide + ethylamine.	\N	19	7	\N	0.368421	intel_def
GO:0018763	hydroxydechloroatrazine ethylaminohydrolase activity	Catalysis of the reaction: 4-(ethylamino)-2-hydroxy-6-(isopropylamino)-1,3,5-triazine + H2O = N-isopropylammelide + ethylamine.	\N	19	7	\N	0.368421	intel_def
GO:0019262	N-acetylneuraminate catabolism	The breakdown into simpler components of N-acetylneuraminate, the anion of 5-(acetylamino)-3,5-dideoxy-D-glycero-D-galacto-non-3-ulosonic acid.	\N	19	7	\N	0.368421	intel_def
GO:0030785	[ribulose-bisphosphate carboxylase]-lysine N-methyltransferase activity	Catalysis of the reaction: S-adenosyl-L-methionine + [ribulose-1,5-bisphosphate carboxylase]-lysine = S-adenosyl-L-homocysteine + [ribulose-1,5-bisphosphate carboxylase]-N6-methyl-L-lysine.	\N	19	7	\N	0.368421	intel_def
GO:0045252	oxoglutarate dehydrogenase complex	A complex of multiple copies of three enzymatic components: oxoglutarate dehydrogenase (lipoamide) ; GO:0004591 ; EC:1.2.4.2 (E1), dihydrolipoamide S-succinyltransferase ; GO:0004149 ; EC:2.3.1.61 (E2) and dihydrolipoamide dehydrogenase ; GO:0004148 ; EC:1.8.1.4 (E3); catalyzes the overall conversion of 2-oxoglutarate to succinyl-CoA and carbon dioxide (CO2) within the mitochondrial matrix (GO:00…	\N	38	14	\N	0.368421	intel_def
GO:0046380	N-acetylneuraminate biosynthesis	The formation from simpler components of N-acetylneuraminate, the anion of 5-(acetylamino)-3,5-dideoxy-D-glycero-D-galacto-non-3-ulosonic acid.	\N	19	7	\N	0.368421	intel_def
GO:0047001	2-dehydro-3-deoxy-D-gluconate 5-dehydrogenase activity	Catalysis of the reaction: NAD+ + 2-dehydro-3-deoxy-D-gluconate = NADH + (4S)-4,6-dihydroxy-2,5-dioxohexanoate.	\N	19	7	\N	0.368421	intel_def
GO:0047214	cyanidin-3-rhamnosylglucoside 5-O-glucosyltransferase activity	Catalysis of the reaction: cyanidin-3-O-D-rhamnosyl-(1,6)-D-glucoside + UDP-D-glucose = cyanidin-3-O-[D-rhamnosyl-(1,6)-D-glucoside]-5-O-D-glucoside + UDP.	\N	19	7	\N	0.368421	intel_def
GO:0047237	glucuronylgalactosylproteoglycan 4-beta-N-acetylgalactosaminyltransferase activity	Catalysis of the reaction: D-glucuronyl-1,3-beta-D-galactosylproteoglycan + UDP-N-acetylgalactosamine = N-acetyl-D-galactosaminyl-1,4-beta-D-glucuronyl-1,3-beta-D-galactosylproteoglycan + UDP.	\N	19	7	\N	0.368421	intel_def
GO:0047237	glucuronylgalactosylproteoglycan beta-1 4-N-acetylgalactosaminyltransferase activity	Catalysis of the reaction: D-glucuronyl-1,3-beta-D-galactosylproteoglycan + UDP-N-acetylgalactosamine = N-acetyl-D-galactosaminyl-1,4-beta-D-glucuronyl-1,3-beta-D-galactosylproteoglycan + UDP.	\N	19	7	\N	0.368421	intel_def
GO:0047237	N-acetylgalactosaminyltransferase I activity	Catalysis of the reaction: D-glucuronyl-1,3-beta-D-galactosylproteoglycan + UDP-N-acetylgalactosamine = N-acetyl-D-galactosaminyl-1,4-beta-D-glucuronyl-1,3-beta-D-galactosylproteoglycan + UDP.	\N	19	7	\N	0.368421	intel_def
GO:0047238	glucuronyl-N-acetylgalactosaminylproteoglycan beta-1 4-N-acetylgalactosaminyltransferase activity	Catalysis of the reaction: D-glucuronyl-N-acetyl-1,3-beta-D-galactosaminylproteoglycan + UDP-N-acetylgalactosamine = N-acetyl-D-galactosaminyl-1,4-beta-D-glucuronyl-N-acetyl-1,3-beta-D-galactosaminylproteoglycan + UDP.	\N	19	7	\N	0.368421	intel_def
GO:0047238	N-acetylgalactosaminyltransferase II activity	Catalysis of the reaction: D-glucuronyl-N-acetyl-1,3-beta-D-galactosaminylproteoglycan + UDP-N-acetylgalactosamine = N-acetyl-D-galactosaminyl-1,4-beta-D-glucuronyl-N-acetyl-1,3-beta-D-galactosaminylproteoglycan + UDP.	\N	19	7	\N	0.368421	intel_def
GO:0047238	glucuronosyl-N-acetylgalactosaminyl-proteoglycan 4-beta-N-acetylgalactosaminyltransferase activity	Catalysis of the reaction: D-glucuronyl-N-acetyl-1,3-beta-D-galactosaminylproteoglycan + UDP-N-acetylgalactosamine = N-acetyl-D-galactosaminyl-1,4-beta-D-glucuronyl-N-acetyl-1,3-beta-D-galactosaminylproteoglycan + UDP.	\N	19	7	\N	0.368421	intel_def
GO:0047238	glucuronyl-N-acetylgalactosaminylproteoglycan 4-beta-N-acetylgalactosaminyltransferase activity	Catalysis of the reaction: D-glucuronyl-N-acetyl-1,3-beta-D-galactosaminylproteoglycan + UDP-N-acetylgalactosamine = N-acetyl-D-galactosaminyl-1,4-beta-D-glucuronyl-N-acetyl-1,3-beta-D-galactosaminylproteoglycan + UDP.	\N	19	7	\N	0.368421	intel_def
GO:0047453	ATP-dependent dehydratase activity	Catalysis of the reaction: (6S)-6-beta-hydroxy-1,4,5,6-tetrahydronicotinamide-adenine dinucleotide + ATP = phosphate + NADH + ADP.	\N	19	7	\N	0.368421	intel_def
GO:0047522	15-oxoprostaglandin 13-oxidase activity	Catalysis of the reaction: (5Z)-(15S)-11-alpha-hydroxy-9,15-dioxoprostanoate + NAD(P)+ = (5Z)-(15S)-11-alpha-hydroxy-9,15-dioxoprosta-13-enoate + NAD(P)H + H+.	\N	19	7	\N	0.368421	intel_def
GO:0047522	15-oxoprostaglandin 13-reductase activity	Catalysis of the reaction: (5Z)-(15S)-11-alpha-hydroxy-9,15-dioxoprostanoate + NAD(P)+ = (5Z)-(15S)-11-alpha-hydroxy-9,15-dioxoprosta-13-enoate + NAD(P)H + H+.	\N	19	7	\N	0.368421	intel_def
GO:0050501	hyaluronan synthase activity	Catalysis of the reaction: UDP-D-glucuronate + UDP-N-acetyl-D-glucosamine = [beta-N-acetyl-D-glucosaminyl(1,4)beta-D-glucuronosyl(1,3)](n)+ 2n UDP.	\N	19	7	\N	0.368421	intel_def
GO:0018559	1 1 2-dioxygenase activity	Catalysis of the reaction: 1,1-dichloro-2-(dihydroxy-4'-chorophenyl)-2-(4'-chlorophenyl)ethylene + O2 = 6-oxo-2-hydroxy-7-(4'-chlorophenyl)-3,8,8-trichloroocta-2E,4E,7-trienoate.	\N	27	10	\N	0.37037	intel_def
GO:0003729	mRNA binding	Interacting selectively with pre-messenger RNA (pre-mRNA) or messenger RNA (mRNA).	\N	8	3	\N	0.375	intel_def
GO:0003855	3-dehydroquinate dehydratase activity	Catalysis of the reaction: 3-dehydroquinate = 3-dehydroshikimate + H2O.	\N	8	3	\N	0.375	intel_def
GO:0003868	4-hydroxyphenylpyruvate dioxygenase activity	Catalysis of the reaction: 4-hydroxyphenylpyruvate + O2 = homogentisate + CO2.	\N	8	3	\N	0.375	intel_def
GO:0003883	CTP synthase activity	Catalysis of the reaction: ATP + UTP + NH3 = ADP + phosphate + CTP.	\N	8	3	\N	0.375	intel_def
GO:0003953	NAD nucleosidase activity	Catalysis of the reaction: NAD+ + H2O = nicotinamide + ADP-ribose.	\N	8	3	\N	0.375	intel_def
GO:0003953	NAD+ nucleosidase activity	Catalysis of the reaction: NAD+ + H2O = nicotinamide + ADP-ribose.	\N	8	3	\N	0.375	intel_def
GO:0003968	RNA-directed RNA polymerase activity	Catalysis of the reaction: nucleoside triphosphate + RNA (n) = diphosphate + RNA (n+1).	\N	8	3	\N	0.375	intel_def
GO:0004306	ethanolamine-phosphate cytidylyltransferase activity	Catalysis of the reaction: CTP + ethanolamine phosphate = diphosphate + CDP-ethanolamine.	\N	8	3	\N	0.375	intel_def
GO:0004306	phosphoethanolamine cytidylyltransferase	Catalysis of the reaction: CTP + ethanolamine phosphate = diphosphate + CDP-ethanolamine.	\N	8	3	\N	0.375	intel_def
GO:0004334	fumarylacetoacetase activity	Catalysis of the reaction: 4-fumarylacetoacetate + H2O = acetoacetate + fumarate.	\N	8	3	\N	0.375	intel_def
GO:0004440	phosphatidylinositol-3 4-bisphosphate 4-phosphatase	OBSOLETE. Catalysis of the reaction: phosphatidyl inositol-3,4,5-trisphosphate + H2O = phosphatidyl inositol-4,5-bisphosphate + phosphate.	\N	16	6	\N	0.375	intel_def
GO:0004631	phosphomevalonate kinase activity	Catalysis of the reaction: ATP + (R)-5-phosphomevalonate = ADP + (R)-5-diphosphomevalonate.	\N	8	3	\N	0.375	intel_def
GO:0004740	[pyruvate dehydrogenase kinase activity	Catalysis of the reaction: ATP + (pyruvate dehydrogenase (lipoamide)) = ADP + (pyruvate dehydrogenase (lipoamide)) phosphate.	\N	8	3	\N	0.375	intel_def
GO:0004740	pyruvate dehydrogenase kinase activity	Catalysis of the reaction: ATP + (pyruvate dehydrogenase (lipoamide)) = ADP + (pyruvate dehydrogenase (lipoamide)) phosphate.	\N	8	3	\N	0.375	intel_def
GO:0004742	dihydrolipoamide S-acetyltransferase activity	Catalysis of the reaction: acetyl-CoA + dihydrolipoamide = CoA + S-acetyldihydrolipoamide.	\N	8	3	\N	0.375	intel_def
GO:0004742	dihydrolipoyllysine-residue acetyltransferase activity	Catalysis of the reaction: acetyl-CoA + dihydrolipoamide = CoA + S-acetyldihydrolipoamide.	\N	8	3	\N	0.375	intel_def
GO:0004848	ureidoglycolate hydrolase activity	Catalysis of the reaction: (-)-ureidoglycolate + H2O = glyoxylate + 2 NH3 + CO2.	\N	8	3	\N	0.375	intel_def
GO:0006191	deoxyinosine salvage	Any process that generates deoxyinosine from deriviatives of it, without de novo synthesis.	\N	8	3	\N	0.375	intel_def
GO:0006233	dTDP biosynthesis	The formation from simpler components of dTDP, deoxyribosylthymine diphosphate (2'-deoxyribosylthymine5'-diphosphate).	\N	8	3	\N	0.375	intel_def
GO:0006489	dolichyl diphosphate biosynthesis	The formation from simpler components of dolichyl diphosphate, a diphosphorylated dolichol derivative.	\N	8	3	\N	0.375	intel_def
GO:0008127	quercetin 2 3-dioxygenase activity	Catalysis of the reaction: quercetin + O2 = 2-protocatechuoylphloroglucinolcarboxylate + CO.	\N	8	3	\N	0.375	intel_def
GO:0008772	[isocitrate dehydrogenase kinase activity	Catalysis of the reaction: ATP + (isocitrate dehydrogenase (NADP)) = ADP + (isocitrate dehydrogenase (NADP)) phosphate.	\N	8	3	\N	0.375	intel_def
GO:0008773	[protein-PII] uridylyltransferase activity	Catalysis of the reaction: UTP + (protein-PII) = diphosphate + uridylyl-(protein-PII).	\N	8	3	\N	0.375	intel_def
GO:0008828	dATP pyrophosphohydrolase activity	Catalysis of the reaction: deoxy-ATP + H2O = dAMP + diphosphate.	\N	8	3	\N	0.375	intel_def
GO:0008947	omptin activity	Catalysis of the preferential cleavage of Xaa-Yaa in which both Xaa and Yaa are Arg or Lys.	\N	8	3	\N	0.375	intel_def
GO:0008957	phenylacetaldehyde dehydrogenase activity	Catalysis of the reaction: phenylacetaldehyde + NAD+ + H2O = phenylacetate + NADH + H+.	\N	8	3	\N	0.375	intel_def
GO:0016212	kynurenine-oxoglutarate aminotransferase activity	Catalysis of the reaction: L-kynurenine + 2-oxoglutarate = 4-(2-aminophenyl)-2,4-dioxobutanoate + L-glutamate.	\N	16	6	\N	0.375	intel_def
GO:0016212	kynurenine-oxoglutarate transaminase activity	Catalysis of the reaction: L-kynurenine + 2-oxoglutarate = 4-(2-aminophenyl)-2,4-dioxobutanoate + L-glutamate.	\N	16	6	\N	0.375	intel_def
GO:0016263	glycoprotein-N-acetylgalactosamine 3-beta-galactosyltransferase activity	Catalysis of the addition of a galactosyl residue to a non-reducing O-serine-linked N-acetylgalactosamine residue in an O-glycan.	\N	16	6	\N	0.375	intel_def
GO:0016263	Core 1 GalT	Catalysis of the addition of a galactosyl residue to a non-reducing O-serine-linked N-acetylgalactosamine residue in an O-glycan.	\N	16	6	\N	0.375	intel_def
GO:0016309	PIP4K	Catalysis of the reaction: ATP + 1-phosphatidyl-1D-myo-inositol 5-phosphate = ADP + 1-phosphatidyl-1D-myo-inositol 4,5-bisphosphate.	\N	16	6	\N	0.375	intel_def
GO:0016309	1-phosphatidylinositol-5-phosphate 4-kinase activity	Catalysis of the reaction: ATP + 1-phosphatidyl-1D-myo-inositol 5-phosphate = ADP + 1-phosphatidyl-1D-myo-inositol 4,5-bisphosphate.	\N	16	6	\N	0.375	intel_def
GO:0016472	sodium-transporting two-sector ATPase complex	A multisubunit non-phosphorylated ATPase that is involved in the transport of ions.	\N	8	3	\N	0.375	intel_def
GO:0016756	glutathione gamma-glutamylcysteinyltransferase activity	Catalysis of the reaction: glutathione + Glu(-Cys)(n)-Gly = Gly + Glu(-Cys)(n+1)-Gly.	\N	8	3	\N	0.375	intel_def
GO:0016756	phytochelatin synthase	Catalysis of the reaction: glutathione + Glu(-Cys)(n)-Gly = Gly + Glu(-Cys)(n+1)-Gly.	\N	8	3	\N	0.375	intel_def
GO:0016768	spermine synthase activity	Catalysis of the reaction: S-adenosylmethioninamine + spermidine = 5'-methylthioadenosine + spermine.	\N	8	3	\N	0.375	intel_def
GO:0017178	diphthine-ammonia ligase activity	Catalysis of the reaction: ATP + diphthine + NH3 = ADP + phosphate + diphthamide.	\N	8	3	\N	0.375	intel_def
GO:0018028	peptidyl-lysine myristoylation	The myristoylation of peptidyl-lysine to form peptidyl-N6-myristoyl-L-lysine.	\N	8	3	\N	0.375	intel_def
GO:0018028	peptidyl-lysine myristylation	The myristoylation of peptidyl-lysine to form peptidyl-N6-myristoyl-L-lysine.	\N	8	3	\N	0.375	intel_def
GO:0018029	peptidyl-lysine palmitoylation	The palmitoylation of peptidyl-lysine to form peptidyl-N6-palmitoyl-L-lysine.	\N	8	3	\N	0.375	intel_def
GO:0018055	peptidyl-lysine lipoylation	The lipoylation of peptidyl-lysine to form peptidyl-N6-lipoyl-L-lysine.	\N	8	3	\N	0.375	intel_def
GO:0018082	biosynthesis from peptidyl-threonine	The formation of (Z)-dehydrobutyrine by the posttranslational dehydration of peptidyl-threonine.	\N	8	3	\N	0.375	intel_def
GO:0018106	peptidyl-histidine phosphorylation	The posttranslational phosphorylation of peptidyl-histidine to form peptidyl-1'-phospho-L-histidine (otherwise known as tau-phosphohistidine, tele-phosphohistidine) or peptidyl-3'-phospho-L-histidine (otherwise known as pi-phosphohistidine, pros-phosphohistidine).	\N	24	9	\N	0.375	intel_def
GO:0018120	peptidyl-arginine ADP-ribosylation	The transfer, from NAD, of ADP-ribose to peptidyl-arginine to form omega-N-(ADP-ribosyl)-L-arginine.	\N	16	6	\N	0.375	intel_def
GO:0018165	peptidyl-tyrosine uridylylation	The uridylylation of peptidyl-tyrosine to form peptidyl-O4'-(phospho-5'-uridine)-L-tyrosine, found in glutamine synthetase.	\N	16	6	\N	0.375	intel_def
GO:0018188	peptidyl-proline di-hydroxylation	The posttranslational modification of peptidyl-proline to form trans-2,3-cis-3,4-dihydroxy-L-proline.	\N	16	6	\N	0.375	intel_def
GO:0018218	peptidyl-cysteine phosphorylation	The phosphorylation of peptidyl-cysteine to form peptidyl-S-phospho-L-cysteine.	\N	8	3	\N	0.375	intel_def
GO:0018220	peptidyl-threonine palmitoylation	The palmitoylation of peptidyl-threonine to form peptidyl-O-palmitoyl-L-threonine.	\N	8	3	\N	0.375	intel_def
GO:0018577	catechol 2 3-dioxygenase activity	Catalysis of the reaction: catechol + O2 = 2-hydroxymuconate semialdehyde.	\N	8	3	\N	0.375	intel_def
GO:0018625	naphthalene 1 2-dioxygenase activity	Catalysis of the reaction: naphthalene + NADH + H+ + O2 = (1R,2S)-1,2-dihydronaphthalene-1,2-diol + NAD+.	\N	16	6	\N	0.375	intel_def
GO:0018629	2-hydroxyquinoline 5 6-dioxygenase activity	Catalysis of the reaction: quinolin-2-ol + NADH + H+ + O2 = 2,5,6-trihydroxy-5,6-dihydroquinoline + NAD+.	\N	16	6	\N	0.375	intel_def
GO:0018629	2-oxo-1 2-dihydroquinoline 5 6-dioxygenase activity	Catalysis of the reaction: quinolin-2-ol + NADH + H+ + O2 = 2,5,6-trihydroxy-5,6-dihydroquinoline + NAD+.	\N	16	6	\N	0.375	intel_def
GO:0018679	dibenzothiophene-5 5-dioxide monooxygenase activity	Catalysis of the reaction: dibenzothiophene-5,5-dioxide + O2 + 2 NADH + H+ = 2 NAD+ + H2O + 2'-hydroxybiphenyl-2-sulfinate.	\N	16	6	\N	0.375	intel_def
GO:0018732	sulfolactone hydrolase activity	Catalysis of the reaction: 4-sulfolactone + OH- = HSO3(-) + maleylacetate.	\N	8	3	\N	0.375	intel_def
GO:0018732	sulpholactone hydrolase activity	Catalysis of the reaction: 4-sulfolactone + OH- = HSO3(-) + maleylacetate.	\N	8	3	\N	0.375	intel_def
GO:0018802	2 4-dihydroxyhept-2-ene-1 7-dioate aldolase activity	Catalysis of the reaction: 2,4-dihydroxy-hept-trans-2-ene-1,7-dioate = pyruvate + succinic semialdehyde.	\N	16	6	\N	0.375	intel_def
GO:0018840	chlorodienelactone isomerase activity	Catalysis of the reaction: trans-2-chlorodienelactone = cis-2-chlorodienelactone.	\N	8	3	\N	0.375	intel_def
GO:0019111	phenanthrol sulfotransferase activity	Catalysis of the reaction: phenanthrol + X-SO3(-) = HX + phenanthrylsulfate.	\N	8	3	\N	0.375	intel_def
GO:0019111	phenanthrol sulphotransferase activity	Catalysis of the reaction: phenanthrol + X-SO3(-) = HX + phenanthrylsulfate.	\N	8	3	\N	0.375	intel_def
GO:0019921	peptidyl-1-thioglycine biosynthesis carboxy-terminal	The formation from simpler components of carboxy-terminal peptidyl-1-thioglycine, which has a carboxy-terminal thiocarboxy-C(=O)-SH bond.	\N	16	6	\N	0.375	intel_def
GO:0030523	dihydrolipoamide S-acyltransferase activity	Catalysis of the reaction: acyl-CoA + dihydrolipoamide = CoA + S-acyldihydrolipoamide.	\N	8	3	\N	0.375	intel_def
GO:0030754	apigenin 4'-O-methyltransferase activity	Catalysis of the reaction: S-adenosyl-L-methionine + 5,7,4'-trihydroxyflavone = S-adenosyl-L-homocysteine + 4'-methoxy-5,7-dihydroxyflavone.	\N	16	6	\N	0.375	intel_def
GO:0035005	phosphatidylinositol-4-phosphate 3-kinase activity	Catalysis of the reaction: ATP + 1-phosphatidyl-1D-myo-inositol 4-phosphate = ADP + 1-phosphatidyl-1D-myo-inositol 3,4-bisphosphate.	\N	16	6	\N	0.375	intel_def
GO:0042559	pterin biosynthesis	The formation from simpler components of any compound containing pteridine (pyrazino(2,3-dipyrimidine)), eg. pteroic acid, xanthopterin and folic acid.	\N	16	6	\N	0.375	intel_def
GO:0042559	pteridine and derivative biosynthesis	The formation from simpler components of any compound containing pteridine (pyrazino(2,3-dipyrimidine)), eg. pteroic acid, xanthopterin and folic acid.	\N	16	6	\N	0.375	intel_def
GO:0042560	pterin catabolism	The breakdown into simpler components of any compound containing pteridine (pyrazino(2,3-dipyrimidine)), eg. pteroic acid, xanthopterin and folic acid.	\N	16	6	\N	0.375	intel_def
GO:0042560	pteridine and derivative catabolism	The breakdown into simpler components of any compound containing pteridine (pyrazino(2,3-dipyrimidine)), eg. pteroic acid, xanthopterin and folic acid.	\N	16	6	\N	0.375	intel_def
GO:0043048	dolichyl monophosphate biosynthesis	The formation from simpler components of dolichyl diphosphate, a phosphorylated dolichol derivative.	\N	8	3	\N	0.375	intel_def
GO:0045303	diaminobutyrate-2-oxoglutarate transaminase activity	Catalysis of the reaction: L-2,4-diaminobutyrate + 2-oxoglutarate = L-glutamate + L-aspartic 4-semialdehyde.	\N	16	6	\N	0.375	intel_def
GO:0045303	L-2 4-diaminobutyrate :2-ketoglutarate 4-aminotransferase	Catalysis of the reaction: L-2,4-diaminobutyrate + 2-oxoglutarate = L-glutamate + L-aspartic 4-semialdehyde.	\N	16	6	\N	0.375	intel_def
GO:0045303	2 4-diaminobutyrate 4-aminotransferase	Catalysis of the reaction: L-2,4-diaminobutyrate + 2-oxoglutarate = L-glutamate + L-aspartic 4-semialdehyde.	\N	16	6	\N	0.375	intel_def
GO:0046513	ceramide biosynthesis	The formation from simpler components of ceramides, any N-acylated sphingoid.	\N	8	3	\N	0.375	intel_def
GO:0046514	ceramide catabolism	The breakdown into simpler components of ceramides, any N-acetylated sphingoid.	\N	8	3	\N	0.375	intel_def
GO:0047112	pyruvate oxidase activity	Catalysis of the reaction: O2 + phosphate + pyruvate = H2O2 + CO2 + acetylphosphate.	\N	8	3	\N	0.375	intel_def
GO:0047118	2-hydroxy-6-oxo-6-phenylhexa-2 4-dienoate reductase activity	Catalysis of the reaction: NADP+ + 2,6-dioxo-6-phenylhexanoate = NADPH + 2-hydroxy-6-oxo-6-phenylhexa-2,4-dienoate.	\N	16	6	\N	0.375	intel_def
GO:0047153	deoxycytidylate 5-hydroxymethyltransferase activity	Catalysis of the reaction: deoxycytidylate + H2O = 5-hydroxymethyldeoxycytidylate + THF.	\N	8	3	\N	0.375	intel_def
GO:0047153	deoxycytidylate hydroxymethyltransferase activity	Catalysis of the reaction: deoxycytidylate + H2O = 5-hydroxymethyldeoxycytidylate + THF.	\N	8	3	\N	0.375	intel_def
GO:0047177	glycerophospholipid arachidonoyl-transferase activity	Catalysis of the reaction: 1-alkyl-2-lyso-sn-glycero-3-phosphoethanolamine + 1-alkyl-2-arachidonyl-sn-glycero-3-phosphocholine = 1-alkyl-2-lyso-sn-glycero-3-phosphocholine + 1-alkyl-2-arachidonyl-sn-glycero-3-phosphoethanolamine.	\N	16	6	\N	0.375	intel_def
GO:0047178	glycerophospholipid acyltransferase activity	Catalysis of the reaction: 1-radyl-2-lyso-sn-glycero-3-phosphoethanolamine + 1-radyl-2-acyl-sn-glycero-3-phosphocholine = 1-radyl-2-lyso-sn-glycero-3-phosphocholine + 1-radyl-2-acyl-sn-glycero-3-phosphoethanolamine.	\N	16	6	\N	0.375	intel_def
GO:0047244	N-acetylglucosaminyldiphosphoundecaprenol N-acetyl-beta-D-mannosaminyltransferase activity	Catalysis of the reaction: N-acetyl-D-glucosaminyldiphosphoundecaprenol + UDP-N-acetyl-D-mannosamine = N-acetyl-beta-D-mannosaminyl-1,4-N-acetyl-D-glucosaminyldiphosphoundecaprenol + UDP.	\N	16	6	\N	0.375	intel_def
GO:0047416	arylalkyl acylamidase activity	Catalysis of the reaction: H2O + N-acetylarylalkylamine = acetate + arylalkylamine.	\N	8	3	\N	0.375	intel_def
GO:0047510	dehydratase activity	Catalysis of the reaction: (S)-2-methylmalate = 2-methylfumarate + H2O.	\N	8	3	\N	0.375	intel_def
GO:0047529	2 3-dimethylmalate lyase activity	Catalysis of the reaction: 2,3-dimethylmalate = propanoate + pyruvate.	\N	8	3	\N	0.375	intel_def
GO:0047611	acetylspermidine deacetylase activity	Catalysis of the reaction: N1-acetylspermidine + H2O = acetate + spermidine.	\N	8	3	\N	0.375	intel_def
GO:0047650	alkylglycerone kinase activity	Catalysis of the reaction: ATP + O-alkylglycerone = ADP + O-alkylglycerone phosphate.	\N	8	3	\N	0.375	intel_def
GO:0047713	galactitol 2-dehydrogenase activity	Catalysis of the reaction: galactitol + NAD+ = D-tagatose + NADH.	\N	8	3	\N	0.375	intel_def
GO:0047715	hypotaurocyamine kinase activity	Catalysis of the reaction: hypotaurocyamine + ATP = N(omega)-phosphohypotaurocyamine + ADP.	\N	8	3	\N	0.375	intel_def
GO:0047720	indoleacetaldoxime dehydratase activity	Catalysis of the reaction: 3-indoleacetaldoxime = 3-indoleacetonitrile + H2O.	\N	8	3	\N	0.375	intel_def
GO:0047727	isobutyryl-CoA mutase activity	Catalysis of the reaction: 2-methylpropanoyl-CoA = butanoyl-CoA.	\N	8	3	\N	0.375	intel_def
GO:0047875	ecdysone oxidase activity	Catalysis of the reaction: ecdysone + O2 = 3-dehydroecdysone + H2O2.	\N	8	3	\N	0.375	intel_def
GO:0047880	erythrulose reductase activity	Catalysis of the reaction: erythritol + NADP+ = D-erythrulose + NADPH.	\N	8	3	\N	0.375	intel_def
GO:0047960	glycine dehydrogenase activity	Catalysis of the reaction: glycine + H2O + NAD+ = glyoxylate + NH3 + NADH.	\N	8	3	\N	0.375	intel_def
GO:0050038	L-xylulose reductase activity	Catalysis of the reaction: xylitol + NADP+ = L-xylulose + NADPH.	\N	8	3	\N	0.375	intel_def
GO:0050080	malonyl-CoA decarboxylase activity	Catalysis of the reaction: malonyl-CoA = acetyl-CoA + CO2.	\N	8	3	\N	0.375	intel_def
GO:0050092	meso-tartrate dehydrogenase activity	Catalysis of the reaction: meso-tartrate + NAD+ = dihydroxyfumarate + NADH.	\N	8	3	\N	0.375	intel_def
GO:0050105	L-gulonolactone oxidase activity	Catalysis of the reaction: L-gulono-1,4-lactone + O2 = L-xylo-hex-3-ulonolactone + H2O2.	\N	16	6	\N	0.375	intel_def
GO:0050116	N N-dimethylformamidase activity	Catalysis of the reaction: N,N-dimethylformamide + H2O = dimethylamine + formate.	\N	8	3	\N	0.375	intel_def
GO:0050147	nucleoside ribosyltransferase activity	Catalysis of the reaction: D-ribosyl-base1 + base2 = D-ribosyl-base2 + base1.	\N	8	3	\N	0.375	intel_def
GO:0050166	pantoate 4-dehydrogenase activity	Catalysis of the reaction: (R)-pantoate + NAD+ = (R)-4-dehydropantoate + NADH.	\N	8	3	\N	0.375	intel_def
GO:0050199	piperidine N-piperoyltransferase activity	Catalysis of the reaction: (E,E)-piperoyl-CoA + piperidine = CoA + N-[(E,E)-piperoyl]-piperidine.	\N	8	3	\N	0.375	intel_def
GO:0050223	protocatechuate decarboxylase activity	Catalysis of the reaction: 3,4-dihydroxybenzoate = catechol + CO2.	\N	8	3	\N	0.375	intel_def
GO:0050245	quercitrinase activity	Catalysis of the reaction: H2O + quercitrin = L-rhamnose + quercetin.	\N	8	3	\N	0.375	intel_def
GO:0050255	ribitol 2-dehydrogenase activity	Catalysis of the reaction: ribitol + NAD+ = D-ribulose + NADH.	\N	8	3	\N	0.375	intel_def
GO:0050325	tauropine dehydrogenase activity	Catalysis of the reaction: tauropine + NAD+ + H2O = taurine + pyruvate + NADH.	\N	8	3	\N	0.375	intel_def
GO:0050336	thioethanolamine S-acetyltransferase activity	Catalysis of the reaction: acetyl-CoA + thioethanolamine = CoA + S-acetylthioethanolamine.	\N	8	3	\N	0.375	intel_def
GO:0050372	ubiquitin-calmodulin ligase activity	Catalysis of the reaction: n ATP + calmodulin + n ubiquitin = n AMP + n diphosphate + ubiquitin(n)-calmodulin.	\N	8	3	\N	0.375	intel_def
GO:0050378	UDP-glucuronate 4-epimerase activity	Catalysis of the reaction: UDP-glucuronate = UDP-D-galacturonate.	\N	8	3	\N	0.375	intel_def
GO:0050379	UDP-glucuronate 5'-epimerase activity	Catalysis of the reaction: UDP-glucuronate = UDP-L-iduronate.	\N	8	3	\N	0.375	intel_def
GO:0050379	UDP-glucuronate 5' epimerase activity	Catalysis of the reaction: UDP-glucuronate = UDP-L-iduronate.	\N	8	3	\N	0.375	intel_def
GO:0050419	hydroxymandelonitrile lyase activity	Catalysis of the reaction: 4-hydroxymandelonitrile = 4-hydroxybenzaldehyde + hydrocyanate.	\N	8	3	\N	0.375	intel_def
GO:0050452	CoA-glutathione reductase activity	Catalysis of the reaction: CoA + glutathione + NADP+ = CoA-glutathione + NADPH + H+.	\N	8	3	\N	0.375	intel_def
GO:0050460	hydroxylamine reductase activity	Catalysis of the reaction: NH3 + NAD+ + H2O = hydroxylamine + NADH + H+.	\N	8	3	\N	0.375	intel_def
GO:0050488	ecdysteroid UDP-glucosyltransferase activity	Catalysis of the reaction: UDP-glucose + ecdysteroid = UDP + glucosyl-ecdysteroid.	\N	8	3	\N	0.375	intel_def
GO:0050504	mannosyl-3-phosphoglycerate synthase activity	Catalysis of the reaction: GDP-mannose + 3-phospho-D-glycerate = GDP + 2-(alpha-D-mannosyl)-3-phosphoglycerate.	\N	16	6	\N	0.375	intel_def
GO:0050516	inositol-polyphosphate multikinase activity	Catalysis of the reaction: ATP + 1D-myo-inositol 1,4,5-trisphosphate = ADP + 1D-myo-inositol 1,4,5,6-tetrakisphosphate.	\N	16	6	\N	0.375	intel_def
GO:0050519	holo-ACP synthase activity	Catalysis of the reaction: apo-citrate lyase + 2'-(5''-triphosphoribosyl)-3'-dephospho-CoA = pyrophosphate + holo-citrate lyase.	\N	16	6	\N	0.375	intel_def
GO:0050519	holo-citrate lyase synthase activity	Catalysis of the reaction: apo-citrate lyase + 2'-(5''-triphosphoribosyl)-3'-dephospho-CoA = pyrophosphate + holo-citrate lyase.	\N	16	6	\N	0.375	intel_def
GO:0050520	phosphatidylcholine synthase activity	Catalysis of the reaction: CDP-diacylglycerol + choline = CMP + phosphatidylcholine.	\N	8	3	\N	0.375	intel_def
GO:0050536	hydrolase activity	Catalysis of the reaction: N-acetylphenylethylamine + H2O = phenylethylamine + acetate.	\N	8	3	\N	0.375	intel_def
GO:0050546	4-hydroxyphenylpyruvate decarboxylase activity	Catalysis of the reaction: 4-hydroxyphenylpyruvate = 4-hydroxyphenylacetaldehyde + CO2.	\N	8	3	\N	0.375	intel_def
GO:0050567	glutaminyl-tRNA synthase activity	Catalysis of the reaction: L-glutamine + glutamyl-tRNA(Gln) + ATP = L-glutamate + glutaminyl-tRNA(Gln) + phosphate + ADP.	\N	16	6	\N	0.375	intel_def
GO:0050640	isopenicillin-N acyltransferase activity	Catalysis of the reaction: phenylacetyl-CoA + isopenicillin-N + H2O = CoA + penicillin-G + L-2-aminohexanedioate.	\N	16	6	\N	0.375	intel_def
GO:0050640	isopenicillin-N N-acyltransferase activity	Catalysis of the reaction: phenylacetyl-CoA + isopenicillin-N + H2O = CoA + penicillin-G + L-2-aminohexanedioate.	\N	16	6	\N	0.375	intel_def
GO:0050640	acyl-coenzyme A :6-aminopenicillanic-acid-acyltransferase	Catalysis of the reaction: phenylacetyl-CoA + isopenicillin-N + H2O = CoA + penicillin-G + L-2-aminohexanedioate.	\N	16	6	\N	0.375	intel_def
GO:0050645	limonoid glucosyltransferase activity	Catalysis of the reaction: UDP-glucose + limonin = glucosyl-limonin + UDP.	\N	8	3	\N	0.375	intel_def
GO:0001665	alpha-N-acetylgalactosaminide alpha-2 6-sialyltransferase activity	Catalysis of the reaction: CMP-N-acetylneuraminate + glycano-1,3-(N-acetyl-alpha-D-galactosaminyl)-glycoprotein = CMP + glycano-(2,6-alpha-N-acetylneuraminyl)-(N-acetyl-D-galactosaminyl)-glycoprotein.	\N	21	8	\N	0.380952	intel_def
GO:0003836	beta-galactoside alpha-2 3-sialyltransferase activity	Catalysis of the reaction: CMP-N-acetylneuraminate + beta-D-galactosyl-1,3-N-acetyl-alpha-D-galactosaminyl-R = CMP + alpha-N-acetylneuraminyl-2,3-beta-D-galactosyl-1,3-N-acetyl-alpha-D-galactosaminyl-R.	\N	21	8	\N	0.380952	intel_def
GO:0008915	lipid-A-disaccharide synthase activity	Catalysis of the reaction: UDP-2,3-bis(3-hydroxytetradecanoyl)glucosamine + 2,3-bis(3-hydroxytetradecanoyl)-beta-D-glucosaminyl 1-phosphate = UDP + 2,3-bis(3-hydroxytetradecanoyl)-D-glucosaminyl-1,6-beta-D-2,3-bis(3-hydroxytetradecanoyl)-beta-D-glucosaminyl 1-phosphate.	\N	21	8	\N	0.380952	intel_def
GO:0016404	15-hydroxyprostaglandin dehydrogenase activity	Catalysis of the reaction: (5Z,13E)-(15S)-11-alpha,15-dihydroxy-9-oxoprost-13-enoate + NAD+ = (5Z,13E)-11-alpha-hydroxy-9,15-dioxoprost-13-enoate + NADH + H+.	\N	21	8	\N	0.380952	intel_def
GO:0018520	4-methylcyclohexa-3 5-diene-1 2-cis-diol-1-carboxylic acid dehydrogenase activity	Catalysis of the reaction: cis-1,2-dihydroxy-4-methylcyclohexa-3,5-diene-1-carboxylate + NADP+ = 4-methylcatechol + NADPH + H+ + CO2.	\N	21	8	\N	0.380952	intel_def
GO:0018520	cis-1 2-dihydroxy-4-methylcyclohexa-3 5-diene-1-carboxylate dehydrogenase activity	Catalysis of the reaction: cis-1,2-dihydroxy-4-methylcyclohexa-3,5-diene-1-carboxylate + NADP+ = 4-methylcatechol + NADPH + H+ + CO2.	\N	21	8	\N	0.380952	intel_def
GO:0018620	phthalate 4 5-dioxygenase activity	Catalysis of the reaction: phthalate + NADH + H+ + O2 = cis-4,5-dihydroxycyclohexa-1(6),2-diene-1,2-dicarboxylate + NAD+ + H2O.	\N	21	8	\N	0.380952	intel_def
GO:0018812	3-hydroxyacyl-CoA dehydratase activity	Catalysis of the reaction: alkene-CoA + H2O = alcohol-CoA. Substrates are crotonoyl-CoA (producing 3-hydroxyacyl-CoA) and 2,3-didehydro-pimeloyl-CoA (producing 3-hydroxypimeloyl-CoA).	\N	21	8	\N	0.380952	intel_def
GO:0030776	2 3 4-tetrahydroisoquinoline N-methyltransferase activity	Catalysis of the reaction: S-adenosyl-L-methionine + (RS)-1-benzyl-1,2,3,4-tetrahydroisoquinoline = S-adenosyl-L-homocysteine + N-methyl-(RS)-1-benzyl-1,2,3,4-tetrahydroisoquinoline.	\N	21	8	\N	0.380952	intel_def
GO:0046409	p-coumarate 3-hydroxylase activity	Catalysis of the 3-hydroxylation reaction: shikimate or quinate ester of p-coumaric acid + NADPH + H+ + O2 = caffeic acid conjugate (caffeoyl shikimic acid or chlorogenic acid) + H20 + NADP.	\N	21	8	\N	0.380952	intel_def
GO:0046409	cytochrome P450 CYP98A3	Catalysis of the 3-hydroxylation reaction: shikimate or quinate ester of p-coumaric acid + NADPH + H+ + O2 = caffeic acid conjugate (caffeoyl shikimic acid or chlorogenic acid) + H20 + NADP.	\N	21	8	\N	0.380952	intel_def
GO:0046987	galactosyl beta-1 4 N-acetylglucosamine beta-1 3 glucuronosyltransferase activity	Catalysis of the transfer, in a beta 1,3 linkage, of D-glucuronic acid (GlcUA) from UDP-GlcUA to N-acetyllactosamine (galactosyl beta-1,4-N-acetylglucosamine).	\N	21	8	\N	0.380952	intel_def
GO:0046987	N-acetyllactosamine beta-1 3-glucuronosyltransferase activity	Catalysis of the transfer, in a beta 1,3 linkage, of D-glucuronic acid (GlcUA) from UDP-GlcUA to N-acetyllactosamine (galactosyl beta-1,4-N-acetylglucosamine).	\N	21	8	\N	0.380952	intel_def
GO:0047223	beta-1 3-galactosyl-O-glycosyl-glycoprotein beta-1 3-N-acetylglucosaminyltransferase activity	Catalysis of the reaction: beta-D-galactosyl-1,3-(N-acetyl-D-glucosaminyl-1,6)-N-acetyl-D-galactosaminyl-R + UDP-N-acetyl-D-glucosamine = N-acetyl-beta-D-glucosaminyl-1,3-beta-D-galactosyl-1,3-(N-acetyl-beta-D-glucosaminyl-1,6)-N-acetyl-D-galactosaminyl-R + UDP.	\N	21	8	\N	0.380952	intel_def
GO:0047256	lactosylceramide 1 3-N-acetyl-beta-D-glucosaminyltransferase activity	Catalysis of the reaction: cytolipin-H + UDP-N-acetyl-D-glucosamine = N-acetyl-D-glucosaminyl-1,3-beta-D-galactosyl-1,4-beta-D-glucosylceramide + UDP.	\N	21	8	\N	0.380952	intel_def
GO:0050220	prostaglandin-E synthase activity	Catalysis of the reaction: (5Z,13E)-(15S)-9-alpha,11-alpha-epidioxy-15-hydroxyprosta-5,13-dienoate = (5Z,13E)-(15S)-11-alpha,15-dihydroxy-9-oxoprosta-5,13-dienoate.	\N	21	8	\N	0.380952	intel_def
GO:0000234	phosphoethanolamine N-methyltransferase activity	Catalysis of the reaction: S-adenosyl-L-methionine + ethanolamine phosphate = S-adenosyl-L-homocysteine + N-methylethanolamine phosphate.	\N	13	5	\N	0.384615	intel_def
GO:0003997	acyl-CoA oxidase activity	Catalysis of the reaction: acyl-CoA + O2 = trans-2,3-dehydroacyl-CoA + H2O2.	\N	13	5	\N	0.384615	intel_def
GO:0004155	6 7-dihydropteridine reductase activity	Catalysis of the reaction: NADPH + H+ + 6,7-dihydropteridine = NADP+ + 5,6,7,8-tetrahydropteridine.	\N	13	5	\N	0.384615	intel_def
GO:0004155	dihydropteridine reductase activity	Catalysis of the reaction: NADPH + H+ + 6,7-dihydropteridine = NADP+ + 5,6,7,8-tetrahydropteridine.	\N	13	5	\N	0.384615	intel_def
GO:0004421	hydroxymethylglutaryl-CoA synthase activity	Catalysis of the reaction: (S)-3-hydroxy-3-methylglutaryl-CoA + CoA = acetyl-CoA + H2O + acetoacetyl-CoA.	\N	13	5	\N	0.384615	intel_def
GO:0004809	tRNA activity	Catalysis of the reaction: S-adenosyl-L-methionine + tRNA = S-adenosyl-L-homocysteine + tRNA containing N2-methylguanine.	\N	13	5	\N	0.384615	intel_def
GO:0008176	tRNA activity	Catalysis of the reaction: S-adenosyl-L-methionine + tRNA = S-adenosyl-L-homocysteine + tRNA containing N7-methylguanine.	\N	13	5	\N	0.384615	intel_def
GO:0008763	UDP-N-acetylmuramate-L-alanine ligase activity	Catalysis of the reaction: ATP + UDP-N-acetylmuramoyl + L-alanine = ADP + phosphate + UDP-N-acetylmuramoyl-L-alanine.	\N	13	5	\N	0.384615	intel_def
GO:0008839	dihydrodipicolinate reductase activity	Catalysis of the reaction: 2,3,4,5-tetrahydrodipicolinate + NADP+ = 2,3-dihydrodipicolinate + NADPH + H+.	\N	13	5	\N	0.384615	intel_def
GO:0008882	[glutamate-ammonia-ligase] adenylyltransferase activity	Catalysis of the reaction: ATP + (L-glutamate:ammonia ligase (ADP-forming)) = diphosphate + adenylyl-(L-glutamate:ammonia ligase (ADP-forming)).	\N	13	5	\N	0.384615	intel_def
GO:0008882	glutamate-ammonia-ligase adenylyltransferase activity	Catalysis of the reaction: ATP + (L-glutamate:ammonia ligase (ADP-forming)) = diphosphate + adenylyl-(L-glutamate:ammonia ligase (ADP-forming)).	\N	13	5	\N	0.384615	intel_def
GO:0008884	glutathionylspermidine amidase activity	Catalysis of the reaction: N1-(gamma-L-glutamyl-L-cysteinyl-glycyl)-spermidine + H2O = gamma-L-glutamyl-L-cysteinyl-glycine + spermidine.	\N	13	5	\N	0.384615	intel_def
GO:0008974	phosphoribulokinase activity	Catalysis of the reaction: ATP + D-ribulose 5-phosphate = ADP + D-ribulose 1,5-bisphosphate.	\N	13	5	\N	0.384615	intel_def
GO:0008988	rRNA activity	Catalysis of the reaction: S-adenosyl-L-methionine + rRNA = S-adenosyl-L-homocysteine + rRNA containing N6-methyladenine.	\N	13	5	\N	0.384615	intel_def
GO:0008989	rRNA activity	Catalysis of the reaction: S-adenosyl-L-methionine + rRNA = S-adenosyl-L-homocysteine + rRNA containing N1-methylguanine.	\N	13	5	\N	0.384615	intel_def
GO:0008990	rRNA activity	Catalysis of the reaction: S-adenosyl-L-methionine + rRNA = S-adenosyl-L-homocysteine + rRNA containing N2-methylguanine.	\N	13	5	\N	0.384615	intel_def
GO:0009014	succinyl-diaminopimelate desuccinylase activity	Catalysis of the reaction: N-succinyl-LL-2,6-diaminoheptanedioate + H2O = succinate + LL-2,6-diaminoheptanedioate.	\N	13	5	\N	0.384615	intel_def
GO:0009019	tRNA activity	Catalysis of the reaction: S-adenosyl-L-methionine + tRNA = S-adenosyl-L-homocysteine + tRNA containing N1-methylguanine.	\N	13	5	\N	0.384615	intel_def
GO:0009024	tagatose-6-phosphate kinase activity	Catalysis of the reaction: ATP + D-tagatose 6-phosphate = ADP + D-tagatose 1,6-bisphosphate.	\N	13	5	\N	0.384615	intel_def
GO:0015667	site-specific DNA-methyltransferase activity	Catalysis of the reaction: S-adenosyl-L-methionine + DNA cytosine = S-adenosyl-L-homocysteine + DNA N4-methylcytosine.	\N	13	5	\N	0.384615	intel_def
GO:0015929	hexosaminidase activity	Catalysis of the cleavage of hexosamine or N-acetylhexosamine residues (eg., N-acetylglucosamine) residues from gangliosides or other glycoside oligosaccharides.	\N	13	5	\N	0.384615	intel_def
GO:0016429	tRNA activity	Catalysis of the reaction: S-adenosyl-L-methionine + tRNA = S-adenosyl-L-homocysteine + tRNA containing N1-methyladenine.	\N	13	5	\N	0.384615	intel_def
GO:0016430	tRNA activity	Catalysis of the reaction: S-adenosyl-L-methionine + tRNA = S-adenosyl-L-homocysteine + tRNA containing N6-methyladenine.	\N	13	5	\N	0.384615	intel_def
GO:0018116	peptidyl-lysine adenylation	The adenylation of peptidyl-lysine to form peptidyl-N6-(phospho-5'-adenosine)-L-lysine.	\N	13	5	\N	0.384615	intel_def
GO:0018178	peptidyl-threonine adenylation	The adenylation of peptidyl-threonine to form peptidyl-O-(phospho-5'-adenosine)-L-threonine.	\N	13	5	\N	0.384615	intel_def
GO:0018454	acetoacetyl-CoA reductase activity	Catalysis of the reaction: (R)-3-hydroxyacyl-CoA + NADP+ = 3-oxoacyl-CoA + NADPH + H+.	\N	13	5	\N	0.384615	intel_def
GO:0018489	vanillate demethylase activity	Catalysis of the reaction: vanillate + O2 + NADH + H+ = 3,4-dihydroxybenzoate + NAD+ + H2O + formaldehyde.	\N	13	5	\N	0.384615	intel_def
GO:0018489	vanillate monooxygenase activity	Catalysis of the reaction: vanillate + O2 + NADH + H+ = 3,4-dihydroxybenzoate + NAD+ + H2O + formaldehyde.	\N	13	5	\N	0.384615	intel_def
GO:0018515	pimeloyl-CoA dehydrogenase activity	Catalysis of the reaction: pimeloyl-CoA + NAD+ = 6-carboxyhex-2-enoyl-CoA + NADH + H+.	\N	13	5	\N	0.384615	intel_def
GO:0018627	2-aminobenzenesulfonate 2 3-dioxygenase activity	Catalysis of the reaction: 2-aminobenzenesulfonate + NADH + H+ + O2 = 2,3-dihydroxybenzenesulfonate + NH3 + NAD+.	\N	13	5	\N	0.384615	intel_def
GO:0018627	2-aminobenzenesulphonate 2 3-dioxygenase activity	Catalysis of the reaction: 2-aminobenzenesulfonate + NADH + H+ + O2 = 2,3-dihydroxybenzenesulfonate + NH3 + NAD+.	\N	13	5	\N	0.384615	intel_def
GO:0018636	phenanthrene 9 10-monooxygenase activity	Catalysis of the reaction: phenanthrene + O2 + NADH + H+ = H2O + NAD+ + phenanthrene-9,10-oxide.	\N	13	5	\N	0.384615	intel_def
GO:0018647	phenanthrene 1 2-monooxygenase activity	Catalysis of the reaction: phenanthrene + O2 + NADH + H+ = H2O + NAD+ + phenanthrene-1,2-oxide.	\N	13	5	\N	0.384615	intel_def
GO:0018656	phenanthrene 3 4-monooxygenase activity	Catalysis of the reaction: phenanthrene + O2 + NADH + H+ = H2O + NAD+ + phenanthrene-3,4-oxide.	\N	13	5	\N	0.384615	intel_def
GO:0018661	orcinol hydroxylase activity	Catalysis of the reaction: orcinol + NADH + H+ + O2 = 2,3,5-trihydroxytoluene + NAD+ + H2O.	\N	13	5	\N	0.384615	intel_def
GO:0018661	orcinol 2-monooxygenase activity	Catalysis of the reaction: orcinol + NADH + H+ + O2 = 2,3,5-trihydroxytoluene + NAD+ + H2O.	\N	13	5	\N	0.384615	intel_def
GO:0018668	3-hydroxybenzoate 4-hydroxylase activity	Catalysis of the reaction: 3-hydroxybenzoate + NADPH + H+ + O2 = 3,4-dihydroxybenzoate + NADP+ + H2O.	\N	13	5	\N	0.384615	intel_def
GO:0018668	3-hydroxybenzoate 4-monooxygenase activity	Catalysis of the reaction: 3-hydroxybenzoate + NADPH + H+ + O2 = 3,4-dihydroxybenzoate + NADP+ + H2O.	\N	13	5	\N	0.384615	intel_def
GO:0018715	9-phenanthrol UDP-glucuronosyltransferase activity	Catalysis of the reaction: 9-phenanthrol + UDP-glucuronate = 9-phenanthryl-beta-D-glucuronide + UDP.	\N	13	5	\N	0.384615	intel_def
GO:0019931	protein-chromophore linkage via peptidyl-N6-3-dehydroretinal-L-lysine	The posttranslation modification of peptidyl-lysine to form N6-3,4-didehydroretinylidene-L-lysine.	\N	13	5	\N	0.384615	intel_def
GO:0030283	dehydrogenase activity	Catalysis of the reaction: testosterone + NADP+ = androst-4-ene-3,17-dione + NADPH.	\N	13	5	\N	0.384615	intel_def
GO:0030746	isoflavone 4'-O-methyltransferase activity	Catalysis of the reaction: S-adenosyl-L-methionine + isoflavone = S-adenosyl-L-homocysteine + 4'-O-methylisoflavone.	\N	13	5	\N	0.384615	intel_def
GO:0030747	indolepyruvate C-methyltransferase activity	Catalysis of the reaction: S-adenosyl-L-methionine + isoflavone = S-adenosyl-L-homocysteine + 4'-O-methylisoflavone.	\N	13	5	\N	0.384615	intel_def
GO:0030752	5-hydroxyfuranocoumarin 5-O-methyltransferase activity	Catalysis of the reaction: S-adenosyl-L-methionine + 5-hydroxyfuranocoumarin = S-adenosyl-L-homocysteine + 5-methoxyfuranocoumarin.	\N	13	5	\N	0.384615	intel_def
GO:0030753	8-hydroxyfuranocoumarin 8-O-methyltransferase activity	Catalysis of the reaction: S-adenosyl-L-methionine + 8-hydroxyfuranocoumarin = S-adenosyl-L-homocysteine + 8-methoxyfuranocoumarin.	\N	13	5	\N	0.384615	intel_def
GO:0030773	6-hydroxymellein O-methyltransferase activity	Catalysis of the reaction: S-adenosyl-L-methionine + 6-hydroxymellein = S-adenosyl-L-homocysteine + 6-methoxymellein.	\N	13	5	\N	0.384615	intel_def
GO:0030781	6-O-methylnorlaudanosoline 5'-O-methyltransferase activity	Catalysis of the reaction: S-adenosyl-L-methionine + 6-O-methylnorlaudanosoline = S-adenosyl-L-homocysteine + nororientaline.	\N	13	5	\N	0.384615	intel_def
GO:0030788	precorrin-2 C20-methyltransferase activity	Catalysis of the reaction: S-adenosyl-L-methionine + precorrin-2 = S-adenosyl-L-homocysteine + precorrin-3A.	\N	13	5	\N	0.384615	intel_def
GO:0046568	isoamyl alcohol oxidase	Catalysis of the reaction: isoamyl alcohol (3-methylbutanol) + NADP+ = isovaleraldehyde (3-methylbutanal) + NADPH + H+.	\N	13	5	\N	0.384615	intel_def
GO:0046568	3-methylbutanal reductase activity	Catalysis of the reaction: isoamyl alcohol (3-methylbutanol) + NADP+ = isovaleraldehyde (3-methylbutanal) + NADPH + H+.	\N	13	5	\N	0.384615	intel_def
GO:0046871	N-acetylgalactosamine binding	Interacting selectively with N-acetylgalactosamine, 2-acetamido-2-deoxygalactopyranose, the n-acetyl derivative of galactosamine.	\N	13	5	\N	0.384615	intel_def
GO:0047035	dehydrogenase activity	Catalysis of the reaction: NAD+ + testosterone = NADH + androst-4-ene-3,17-dione.	\N	13	5	\N	0.384615	intel_def
GO:0047045	testosterone 17-beta-dehydrogenase activity	Catalysis of the reaction: NADP+ + testosterone = NADPH + androst-4-ene-3,17-dione.	\N	13	5	\N	0.384615	intel_def
GO:0047126	synthase activity	Catalysis of the reaction: H2O + NADP+ + N5-(L-1-carboxyethyl)-L-ornithine = NADPH + pyruvate + L-ornithine.	\N	13	5	\N	0.384615	intel_def
GO:0047146	sterigmatocystin 7-O-methyltransferase activity	Catalysis of the reaction: sterigmatocystin + S-adenosyl-L-methionine = 7-O-methylsterigmatocystin + S-adenosyl-homocysteine.	\N	13	5	\N	0.384615	intel_def
GO:0047269	N-acetylglucosaminyltransferase activity	Catalysis of the reaction: poly(ribitol phosphate) + UDP-N-acetyl-D-glucosamine = N-acetyl-D-glucosaminyl-poly(ribitol phosphate) + UDP.	\N	13	5	\N	0.384615	intel_def
GO:0047481	ligase activity	Catalysis of the reaction: alanyl-poly(glycerolphosphate) + D-alanine + ATP = D-alanyl-alanyl-poly(glycerolphosphate) + phosphate + ADP.	\N	13	5	\N	0.384615	intel_def
GO:0047509	dehydrogenase activity	Catalysis of the reaction: (R)-4-dehydropantoate + NAD+ + H2O = (R)-3,3-dimethylmalate + NADH + H+.	\N	13	5	\N	0.384615	intel_def
GO:0047544	2-hydroxybiphenyl 3-monooxygenase activity	Catalysis of the reaction: 2-hydroxybiphenyl + NADH + H+ + O2 = 2,3-dihydroxybiphenyl + NAD+ + H2O.	\N	13	5	\N	0.384615	intel_def
GO:0047549	2-nitrophenol 2-monooxygenase activity	Catalysis of the reaction: 2-nitrophenol + NADPH + H+ + O2 = catechol + NO2(-) (nitrite) + NADP+ + H2O.	\N	13	5	\N	0.384615	intel_def
GO:0047755	isocitrate epimerase activity	Catalysis of the reaction: (1R,2S)-1-hydroxypropane-1,2,3-tricarboxylate = (1S,2S)-1-hydroxypropane-1,2,3-tricarboxylate.	\N	13	5	\N	0.384615	intel_def
GO:0047837	D-xylose 1-dehydrogenase activity	Catalysis of the reaction: D-xylose + NADP+ = D-xylono-1,5-lactone + NADPH.	\N	13	5	\N	0.384615	intel_def
GO:0047934	glucose 1-dehydrogenase activity	Catalysis of the reaction: D-glucose + NAD+ = D-glucono-1,5-lactone + NADH.	\N	13	5	\N	0.384615	intel_def
GO:0047935	glucose 1-dehydrogenase activity	Catalysis of the reaction: D-glucose + NADP+ = D-glucono-1,4-lactone + NADPH.	\N	13	5	\N	0.384615	intel_def
GO:0050037	L-xylose 1-dehydrogenase activity	Catalysis of the reaction: L-xylose + NADP+ = L-xylono-1,4-lactone + NADPH.	\N	13	5	\N	0.384615	intel_def
GO:0050114	myo-inosose-2 dehydratase activity	Catalysis of the reaction: 2,4,6/3,5-pentahydroxycyclohexanone = 3,5/4-trihydroxycyclohexa-1,2-dione + H2O.	\N	13	5	\N	0.384615	intel_def
GO:0050156	ornithine N-benzoyltransferase activity	Catalysis of the reaction: 2 benzoyl-CoA + L-ornithine = 2 CoA + N2,N5-dibenzoyl-L-ornithine.	\N	13	5	\N	0.384615	intel_def
GO:0050327	testosterone 17b-dehydrogenase activity	Catalysis of the reaction: testosterone + NAD+ = androst-4-ene-3,17-dione + NADH.	\N	13	5	\N	0.384615	intel_def
GO:0050327	testosterone 17-beta-dehydrogenase activity	Catalysis of the reaction: testosterone + NAD+ = androst-4-ene-3,17-dione + NADH.	\N	13	5	\N	0.384615	intel_def
GO:0050396	vomifoliol 4'-dehydrogenase activity	Catalysis of the reaction: NAD+ + (+-)-6-hydroxy-3-oxo-alpha-ionol = NADH + (+-)-6-hydroxy-3-oxo-alpha-ionone.	\N	13	5	\N	0.384615	intel_def
GO:0050403	trans-zeatin O-beta-D-glucosyltransferase activity	Catalysis of the reaction: UDP-glucose + trans-zeatin = UDP + O-beta-D-glucosyl-trans-zeatin.	\N	13	5	\N	0.384615	intel_def
GO:0050403	zeatin O-b-D-glucosyltransferase activity	Catalysis of the reaction: UDP-glucose + trans-zeatin = UDP + O-beta-D-glucosyl-trans-zeatin.	\N	13	5	\N	0.384615	intel_def
GO:0050479	glyceryl-ether monooxygenase activity	Catalysis of the reaction: 1-alkyl-sn-glycerol + O2 + (tetrahydrobiopterin/tetrahydropteridine) = 1-hydroxyalkyl-sn-glycerol + H2O + (dihydrobiopterin/dihydropteridine).	\N	13	5	\N	0.384615	intel_def
GO:0050502	cis-zeatin O-b-D-glucosyltransferase activity	Catalysis of the reaction: cis-zeatin + UDP-D-glucose = O-beta-D-glucosyl-cis-zeatin + UDP.	\N	13	5	\N	0.384615	intel_def
GO:0050502	cis-zeatin O-beta-D-glucosyltransferase activity	Catalysis of the reaction: cis-zeatin + UDP-D-glucose = O-beta-D-glucosyl-cis-zeatin + UDP.	\N	13	5	\N	0.384615	intel_def
GO:0050602	monoprenyl isoflavone epoxidase activity	Catalysis of the reaction: O2 + NADPH + H+ + 7-O-methylluteone = H2O + NADP+ + dihydrofurano derivatives.	\N	13	5	\N	0.384615	intel_def
GO:0050603	thiophene-2-carbonyl-CoA monooxygenase activity	Catalysis of the reaction: O2 + NADPH + H+ + 7-O-methylluteone = H2O + NADP+ + dihydrofurano derivatives.	\N	13	5	\N	0.384615	intel_def
GO:0050642	2a-hydroxytaxane 2-O-benzoyltransferase activity	Catalysis of the reaction: benzoyl-CoA + 10-deacetyl-2-debenzoylbaccatin III = CoA + 10-deacetylbaccatin III.	\N	13	5	\N	0.384615	intel_def
GO:0050642	2-alpha-hydroxytaxane 2-O-benzoyltransferase activity	Catalysis of the reaction: benzoyl-CoA + 10-deacetyl-2-debenzoylbaccatin III = CoA + 10-deacetylbaccatin III.	\N	13	5	\N	0.384615	intel_def
GO:0004754	saccharopine dehydrogenase activity	Catalysis of the reaction: N6-(L-1,3-dicarboxypropyl)-L-lysine + NAD+ + H2O = L-lysine + 2-oxoglutarate + NADH + H+.	\N	18	7	\N	0.388889	intel_def
GO:0008780	acyl-ACP-UDP-N-acetylglucosamine O-acyltransferase activity	Catalysis of the reaction: (R)-3-hydroxytetradecanoyl-[acyl-carrier protein] + UDP-N-acetylglucosamine = [acyl-carrier protein] + UDP-3-O-(3-hydroxytetradecanoyl)-N-acetylglucosamine.	\N	18	7	\N	0.388889	intel_def
GO:0008780	acyl-[acyl-carrier protein]-UDP-N-acetylglucosamine O-acyltransferase activity	Catalysis of the reaction: (R)-3-hydroxytetradecanoyl-[acyl-carrier protein] + UDP-N-acetylglucosamine = [acyl-carrier protein] + UDP-3-O-(3-hydroxytetradecanoyl)-N-acetylglucosamine.	\N	18	7	\N	0.388889	intel_def
GO:0010010	lysine-ketoglutarate reductase activity	Catalysis of the reaction: N6-(L-1,3-dicarboxypropyl)L-lysine + NADP+ + H2O = L-lysine + 2-oxoglutarate + NADPH + H+.	\N	18	7	\N	0.388889	intel_def
GO:0016216	isopenicillin-N synthase activity	Catalysis of the reaction: O2 + N-[(5S)-5-amino-5-carboxypentanoyl]-L-cysteinyl-D-valine = isopenicillin-N + H2O.	\N	18	7	\N	0.388889	intel_def
GO:0016216	isopenicillin-N synthetase activity	Catalysis of the reaction: O2 + N-[(5S)-5-amino-5-carboxypentanoyl]-L-cysteinyl-D-valine = isopenicillin-N + H2O.	\N	18	7	\N	0.388889	intel_def
GO:0018508	benzoate cis-diol dehydrogenase	Catalysis of the reaction: cis-1,2-dihydroxycyclohexa-3,5-diene-1-carboxylate + NAD+ = catechol + CO2 + NADH + H+.	\N	18	7	\N	0.388889	intel_def
GO:0018508	cis-1 2-dihydroxycyclohexa-3 5-diene-1-carboxylate dehydrogenase activity	Catalysis of the reaction: cis-1,2-dihydroxycyclohexa-3,5-diene-1-carboxylate + NAD+ = catechol + CO2 + NADH + H+.	\N	18	7	\N	0.388889	intel_def
GO:0018518	5 6-dihydroxy-3-methyl-2-oxo-1 2 5 6-tetrahydroquinoline dehydrogenase activity	Catalysis of the reaction: 5,6-dihydroxy-3-methyl-2-oxo-1,2,5,6-tetrahydroquinoline + NAD+ = 5,6-dihydroxy-3-methyl-2-oxo-1,2-dihydroquinoline + NADH + H+.	\N	18	7	\N	0.388889	intel_def
GO:0018518	5 6-dihydrodiol-3-methyl-2-oxo-1 2-dihydroquinoline dehydrogenase	Catalysis of the reaction: 5,6-dihydroxy-3-methyl-2-oxo-1,2,5,6-tetrahydroquinoline + NAD+ = 5,6-dihydroxy-3-methyl-2-oxo-1,2-dihydroquinoline + NADH + H+.	\N	18	7	\N	0.388889	intel_def
GO:0018521	1 2-dihydroxy-6-methylcyclohexa-3 5-dienecarboxylate dehydrogenase activity	Catalysis of the reaction: 1,2-dihydroxy-6-methylcyclohexa-3,5-dienecarboxylate + NAD+ = 3-methylcatechol + NADH + H+ + CO2.	\N	18	7	\N	0.388889	intel_def
GO:0018619	benzene 1 2-dioxygenase activity	Catalysis of the reaction: benzene + NADH + H+ + O2 = cis-cyclohexa-3,5-diene-1,2-diol + NAD+.	\N	18	7	\N	0.388889	intel_def
GO:0018725	trans-3 4-dihydrodiolphenanthrene sulfotransferase activity	Catalysis of the reaction: trans-3,4-dihydrodiolphenanthrene + 2 X-SO3(-) = 2 HX + phenanthrene-3,4-dihydrodiolsulfate conjugate.	\N	18	7	\N	0.388889	intel_def
GO:0018725	trans-3 4-dihydrodiolphenanthrene sulphotransferase activity	Catalysis of the reaction: trans-3,4-dihydrodiolphenanthrene + 2 X-SO3(-) = 2 HX + phenanthrene-3,4-dihydrodiolsulfate conjugate.	\N	18	7	\N	0.388889	intel_def
GO:0018771	2-hydroxy-6-ketonona-2 4-dienedoic acid hydrolase activity	Catalysis of the reaction: 2-hydroxy-6-keto-nona-2,4-dienedioate + OH- = cis-2-hydroxypenta-2,4-dienoate + succinate.	\N	18	7	\N	0.388889	intel_def
GO:0030768	16-methoxy-2 3-dihydro-3-hydroxytabersonine N-methyltransferase activity	Catalysis of the reaction: S-adenosyl-L-methionine + 16-methoxy-2,3-dihydro-3-hydroxy-tabersonine = S-adenosyl-L-homocysteine + deacetoxyvindoline.	\N	18	7	\N	0.388889	intel_def
GO:0047010	hydroxycyclohexanecarboxylate dehydrogenase activity	Catalysis of the reaction: NAD+ + (1S,3R,4S)-3,4-dihydroxycyclohexane-1-carboxylate = NADH + (1S,4S)-4-hydroxy-3-oxocyclohexane-1-carboxylate.	\N	18	7	\N	0.388889	intel_def
GO:0047099	CDP-4-dehydro-6-deoxyglucose reductase activity	Catalysis of the reaction: H2O + NAD(P)+ + CDP-4-dehydro-3,6-dideoxy-D-glucose = NAD(P)H + CDP-4-dehydro-6-deoxy-D-glucose.	\N	18	7	\N	0.388889	intel_def
GO:0047176	beta-glucogallin-tetrakisgalloylglucose O-galloyltransferase activity	Catalysis of the reaction: 1,2,3,6-tetrakis-O-galloyl-beta-D-glucose + 1-O-galloyl-beta-D-glucose = 1,2,3,4,6-pentakis-O-galloyl-beta-D-glucose + beta-D-glucose.	\N	18	7	\N	0.388889	intel_def
GO:0047224	acetylgalactosaminyl-O-glycosyl-glycoprotein beta-1 3-N-acetylglucosaminyltransferase activity	Catalysis of the reaction: N-acetyl-D-galactosalaminyl-R + UDP-N-acetyl-D-glucosamine = N-acetyl-beta-D-glucosaminyl-1,3-N-acetyl-D-galactosaminyl-R + UDP.	\N	18	7	\N	0.388889	intel_def
GO:0047275	glucosaminylgalactosylglucosylceramide beta-galactosyltransferase activity	Catalysis of the reaction: N-acetyl-D-glucosaminyl-(1,3)-D-galactosyl-(1,4)-D-glucosylceramide + UDP-galactose = D-galactosyl-N-acetyl-D-glucosaminyl-(1,3)-D-galactosyl-(1,4)-D-glucosylceramide + UDP.	\N	18	7	\N	0.388889	intel_def
GO:0047829	D-nopaline dehydrogenase activity	Catalysis of the reaction: N2-(D-1,3-dicarboxypropyl)-L-arginine + NADP+ + H2O = L-arginine + 2-oxoglutarate + NADPH.	\N	18	7	\N	0.388889	intel_def
GO:0050508	glucuronosyl-N-acetylglucosaminyl-proteoglycan 4-alpha-N-acetylglucosaminyltransferase activity	Catalysis of the reaction: beta-D-glucuronosyl-(1,4)-N-acetyl-alpha-D-glucosaminyl-proteoglycan + UDP-N-acetyl-D-glucosamine = N-acetyl-alpha-D-glucosaminyl-(1,4)-beta-D-glucuronosyl-(1,4)-N-acetyl-alpha-D-glucosaminyl-proteoglycan + UDP.	\N	18	7	\N	0.388889	intel_def
GO:0050508	glucuronosyl-N-acetylglucosaminyl-proteoglycan 4-a-N-acetylglucosaminyltransferase activity	Catalysis of the reaction: beta-D-glucuronosyl-(1,4)-N-acetyl-alpha-D-glucosaminyl-proteoglycan + UDP-N-acetyl-D-glucosamine = N-acetyl-alpha-D-glucosaminyl-(1,4)-beta-D-glucuronosyl-(1,4)-N-acetyl-alpha-D-glucosaminyl-proteoglycan + UDP.	\N	18	7	\N	0.388889	intel_def
GO:0050509	N-acetylglucosaminyl-proteoglycan 4-beta-glucuronosyltransferase activity	Catalysis of the reaction: N-acetyl-alpha-D-glucosaminyl-(1,4)-beta-D-glucuronosyl-proteoglycan + UDP-alpha-D-glucuronate = beta-D-glucuronosyl-(1,4)-N-acetyl-alpha-D-glucosaminyl-(1,4)-beta-D-glucuronosyl-proteoglycan + UDP.	\N	18	7	\N	0.388889	intel_def
GO:0050509	N-acetylglucosaminyl-proteoglycan 4-b-glucuronosyltransferase activity	Catalysis of the reaction: N-acetyl-alpha-D-glucosaminyl-(1,4)-beta-D-glucuronosyl-proteoglycan + UDP-alpha-D-glucuronate = beta-D-glucuronosyl-(1,4)-N-acetyl-alpha-D-glucosaminyl-(1,4)-beta-D-glucuronosyl-proteoglycan + UDP.	\N	18	7	\N	0.388889	intel_def
GO:0004755	saccharopine dehydrogenase activity	Catalysis of the reaction: N6-(L-1,3-dicarboxypropyl)-L-lysine + NADP+ + H2O = L-glutamate + 2-aminoadipate 6-semialdehyde + NADPH + H+.	\N	23	9	\N	0.391304	intel_def
GO:0018542	2 3-dihydroxy DDT 1 2-dioxygenase activity	Catalysis of the reaction: 2,3-dihydroxy DDT + O2 = 6-oxo-2-hydroxy-7-(4'-chlorophenyl)-3,8,8,8-tetrachloroocta-2E,4E-dienoate.	\N	23	9	\N	0.391304	intel_def
GO:0050292	steroid 9a-monooxygenase activity	Catalysis of the reaction: pregna-4,9(11)-diene-3,20-dione + donor-H2 + O2 = 9,11-alpha-epoxypregn-4-ene-3,20-dione + acceptor + H2O.	\N	23	9	\N	0.391304	intel_def
GO:0050292	steroid 9-alpha-monooxygenase activity	Catalysis of the reaction: pregna-4,9(11)-diene-3,20-dione + donor-H2 + O2 = 9,11-alpha-epoxypregn-4-ene-3,20-dione + acceptor + H2O.	\N	23	9	\N	0.391304	intel_def
GO:0047071	3 4-dihydroxy-9 10-secoandrosta-1 3 17-dione 4 5-dioxygenase activity	Catalysis of the reaction: O2 + 3,4-dihydroxy-9,10-secoandrosta-1,3,5(10)-triene-9,17-dione = 3-hydroxy-5,9,17-trioxo-4,5:9,10-disecoandrosta-1(10),2-dien-4-oate.	\N	28	11	\N	0.392857	intel_def
GO:0003829	beta-1 3-galactosyl-O-glycosyl-glycoprotein beta-1 6-N-acetylglucosaminyltransferase activity	Catalysis of the reaction: UDP-N-acetyl-D-glucosamine + beta-D-galactosyl-1,3-N-acetyl-D-galactosaminyl-R = UDP + beta-D-galactosyl-1,3-(N-acetyl-beta-D-glucosaminyl-1,6)-N-acetyl-D-galactosaminyl-R.	\N	20	8	\N	0.4	intel_def
GO:0003870	5-aminolevulinate synthase activity	Catalysis of the reaction: succinyl-CoA + glycine = 5-aminolevulinate + CoA + CO2.	\N	10	4	\N	0.4	intel_def
GO:0003939	L-iditol 2-dehydrogenase activity	Catalysis of the reaction: L-iditol + NAD+ = L-sorbose + NADH + H+.	\N	10	4	\N	0.4	intel_def
GO:0003939	sorbitol dehydrogenase activity	Catalysis of the reaction: L-iditol + NAD+ = L-sorbose + NADH + H+.	\N	10	4	\N	0.4	intel_def
GO:0003974	UDP-N-acetylglucosamine 4-epimerase activity	Catalysis of the reaction: UDP-N-acetyl-D-glucosamine = UDP-N-acetyl-D-galactosamine.	\N	10	4	\N	0.4	intel_def
GO:0004061	arylformamidase activity	Catalysis of the reaction: N-formyl-L-kynurenine + H2O = formate + L-kynurenine.	\N	10	4	\N	0.4	intel_def
GO:0004072	aspartate kinase activity	Catalysis of the reaction: ATP + L-aspartate = ADP + 4-phospho-L-aspartate.	\N	10	4	\N	0.4	intel_def
GO:0004085	butyryl-CoA dehydrogenase activity	Catalysis of the reaction: butanoyl-CoA + ETF = 2-butenoyl-CoA + reduced ETF.	\N	10	4	\N	0.4	intel_def
GO:0004087	carbamoyl-phosphate synthase activity	Catalysis of the reaction: 2 ATP + NH3 + CO2 + H2O = 2 ADP + phosphate + carbamoyl phosphate.	\N	10	4	\N	0.4	intel_def
GO:0004089	carbonate dehydratase activity	Catalysis of the reaction: H2CO3 = CO2 + H2O.	\N	5	2	\N	0.4	intel_def
GO:0004089	carbonic anhydrase activity	Catalysis of the reaction: H2CO3 = CO2 + H2O.	\N	5	2	\N	0.4	intel_def
GO:0004144	diacylglycerol O-acyltransferase activity	Catalysis of the reaction: acyl-CoA + 1,2-diacylglycerol = CoA + triacylglycerol.	\N	10	4	\N	0.4	intel_def
GO:0004157	dihydropyrimidinase activity	Catalysis of the reaction: 5,6-dihydrouracil + H2O = 3-ureidopropionate.	\N	10	4	\N	0.4	intel_def
GO:0004333	fumarate hydratase activity	Catalysis of the reaction: (S)-malate = fumarate + H2O.	\N	5	2	\N	0.4	intel_def
GO:0004361	glutaryl-CoA dehydrogenase activity	Catalysis of the reaction: glutaryl-CoA + acceptor = crotonoyl-CoA + CO2 + reduced acceptor.	\N	10	4	\N	0.4	intel_def
GO:0004414	homoserine O-acetyltransferase activity	Catalysis of the reaction: acetyl-CoA + L-homoserine = CoA + O-acetyl-L-homoserine.	\N	10	4	\N	0.4	intel_def
GO:0004449	isocitrate dehydrogenase activity	Catalysis of the reaction: isocitrate + NAD+ = 2-oxoglutarate + CO2 + NADH + H+.	\N	10	4	\N	0.4	intel_def
GO:0004450	isocitrate dehydrogenase activity	Catalysis of the reaction: isocitrate + NADP+ = 2-oxoglutarate + CO2 + NADPH + H+.	\N	10	4	\N	0.4	intel_def
GO:0004452	isopentenyl-diphosphate delta-isomerase activity	Catalysis of the isomerization of isopentenyl diphosphate into dimethylallyl diphosphate.	\N	5	2	\N	0.4	intel_def
GO:0004452	isopentenyl-diphosphate D-isomerase activity	Catalysis of the isomerization of isopentenyl diphosphate into dimethylallyl diphosphate.	\N	5	2	\N	0.4	intel_def
GO:0004474	malate synthase activity	Catalysis of the reaction: L-malate + CoA = acetyl-CoA + H2O + glyoxylate.	\N	10	4	\N	0.4	intel_def
GO:0004482	mRNA activity	Catalysis of the reaction: S-adenosyl-L-methionine + G(5')PPPR-RNA = S-adenosyl-L-homocysteine + m7G(5')PPPR-RNA (mRNA containing an N7-methylguanine cap).	\N	20	8	\N	0.4	intel_def
GO:0004578	chitobiosyldiphosphodolichol beta-mannosyltransferase activity	Catalysis of the reaction: GDP-mannose + chitobiosyldiphosphodolichol = GDP + beta-D-mannosylchitobiosyldiphosphodolichol.	\N	10	4	\N	0.4	intel_def
GO:0004582	dolichyl-phosphate beta-D-mannosyltransferase activity	Catalysis of the reaction: GDP-mannose + dolichyl phosphate = GDP + dolichyl D-mannosyl phosphate.	\N	10	4	\N	0.4	intel_def
GO:0004595	pantetheine-phosphate adenylyltransferase activity	Catalysis of the reaction: ATP + pantetheine 4'-phosphate = diphosphate + dephospho-CoA.	\N	10	4	\N	0.4	intel_def
GO:0004617	phosphoglycerate dehydrogenase activity	Catalysis of the reaction: 3-phosphoglycerate + NAD+ = 3-phosphohydroxypyruvate + NADH + H+.	\N	10	4	\N	0.4	intel_def
GO:0004636	phosphoribosyl-ATP pyrophosphatase activity	Catalysis of the reaction: 5-phosphoribosyl-ATP + H2O = 5-phosphoribosyl-AMP + diphosphate.	\N	10	4	\N	0.4	intel_def
GO:0004636	phosphoribosyl-ATP diphosphatase activity	Catalysis of the reaction: 5-phosphoribosyl-ATP + H2O = 5-phosphoribosyl-AMP + diphosphate.	\N	10	4	\N	0.4	intel_def
GO:0004637	phosphoribosylamine-glycine ligase activity	Catalysis of the reaction: ATP + 5-phospho-D-ribosylamine + glycine = ADP + phosphate + N1-(5-phospho-D-ribosyl)glycinamide.	\N	15	6	\N	0.4	intel_def
GO:0004640	phosphoribosylanthranilate isomerase activity	Catalysis of the reaction: N-(5-phospho-beta-D-ribosyl)-anthranilate = 1-(2-carboxyphenylamino)-1-deoxy-D-ribulose 5-phosphate.	\N	20	8	\N	0.4	intel_def
GO:0004665	prephenate dehydrogenase activity	Catalysis of the reaction: prephenate + NADP+ = 4-hydroxyphenylpyruvate + CO2 + NADPH + H+.	\N	10	4	\N	0.4	intel_def
GO:0004757	sepiapterin reductase activity	Catalysis of the reaction: 7,8-dihydrobiopterin + NADP+ = sepiapterin + NADPH + H+.	\N	10	4	\N	0.4	intel_def
GO:0004820	glycine-tRNA ligase activity	Catalysis of the reaction: ATP + glycine + tRNA(Gly) = AMP + diphosphate + glycyl-tRNA(Gly).	\N	10	4	\N	0.4	intel_def
GO:0004820	glycyl-tRNA synthetase activity	Catalysis of the reaction: ATP + glycine + tRNA(Gly) = AMP + diphosphate + glycyl-tRNA(Gly).	\N	10	4	\N	0.4	intel_def
GO:0005546	phosphatidylinositol-4 5-bisphosphate binding	Interacting selectively with phosphatidylinositol-4,5-bisphosphate, the diphosphorylated derivative of phosphatidylinositol.	\N	10	4	\N	0.4	intel_def
GO:0005945	6-phosphofructokinase complex	A allosteric homotetrameric molecule with glycolytic activity.	\N	5	2	\N	0.4	intel_def
GO:0006238	CMP salvage	Any process that generates CMP, cytidine monophosphate, from deriviatives of it without de novo synthesis.	\N	10	4	\N	0.4	intel_def
GO:0006238	cytidine monophosphate salvage	Any process that generates CMP, cytidine monophosphate, from deriviatives of it without de novo synthesis.	\N	10	4	\N	0.4	intel_def
GO:0006239	dCMP salvage	Any process that generates dCMP, deoxycytidine monophosphate from deriviatives of it, without de novo synthesis.	\N	10	4	\N	0.4	intel_def
GO:0006239	deoxycytidine monophosphate salvage	Any process that generates dCMP, deoxycytidine monophosphate from deriviatives of it, without de novo synthesis.	\N	10	4	\N	0.4	intel_def
GO:0008353	CTD kinase	Catalysis of the reaction: ATP + (DNA-directed RNA polymerase) = ADP + phospho-(DNA-directed RNA polymerase).	\N	10	4	\N	0.4	intel_def
GO:0008353	[RNA-polymerase]-subunit kinase activity	Catalysis of the reaction: ATP + (DNA-directed RNA polymerase) = ADP + phospho-(DNA-directed RNA polymerase).	\N	10	4	\N	0.4	intel_def
GO:0008445	D-aspartate oxidase activity	Catalysis of the reaction: D-aspartate + H2O + O2 = oxaloacetate + NH3 + H2O2.	\N	10	4	\N	0.4	intel_def
GO:0008482	sulfite oxidase activity	Catalysis of the reaction: SO3(2-) (sulfite) + O2 + H2O = SO4(2-) (sulfate) + H2O2.	\N	10	4	\N	0.4	intel_def
GO:0008482	sulphite oxidase activity	Catalysis of the reaction: SO3(2-) (sulfite) + O2 + H2O = SO4(2-) (sulfate) + H2O2.	\N	10	4	\N	0.4	intel_def
GO:0008696	4-amino-4-deoxychorismate lyase activity	Catalysis of the reaction: 4-amino-4-deoxychorismate = p-aminobenzoate + pyruvate.	\N	10	4	\N	0.4	intel_def
GO:0008696	ADC lyase	Catalysis of the reaction: 4-amino-4-deoxychorismate = p-aminobenzoate + pyruvate.	\N	10	4	\N	0.4	intel_def
GO:0008696	para-aminobenzoic acid synthase	Catalysis of the reaction: 4-amino-4-deoxychorismate = p-aminobenzoate + pyruvate.	\N	10	4	\N	0.4	intel_def
GO:0008698	4-diphosphocytidyl-2C-methyl-D-erythritol kinase activity	Catalysis of the phosphorylation of 4-diphosphocytidyl-2C-methyl-D-erythritol in the non-mevalonate pathway of isoprenoid synthesis.	\N	15	6	\N	0.4	intel_def
GO:0008712	ADP-glyceromanno-heptose 6-epimerase activity	Catalysis of the reaction: ADP-D-glycero-D-manno-heptose = ADP-L-glycero-D-manno-heptose.	\N	10	4	\N	0.4	intel_def
GO:0008734	L-aspartate oxidase activity	Catalysis of the reaction: L-aspartate + H2O + O2 = oxaloacetate + NH3 + H2O2.	\N	10	4	\N	0.4	intel_def
GO:0008747	N-acetylneuraminate lyase activity	Catalysis of the reaction: N-acetylneuraminate = N-acetyl-D-mannosamine + pyruvate.	\N	10	4	\N	0.4	intel_def
GO:0008761	UDP-N-acetylglucosamine 2-epimerase activity	Catalysis of the reaction: UDP-N-acetyl-D-glucosamine = UDP-N-acetyl-D-mannosamine.	\N	10	4	\N	0.4	intel_def
GO:0008769	Xaa-His dipeptidase activity	Catalysis of the hydrolysis of Xaa-His dipeptides.	\N	5	2	\N	0.4	intel_def
GO:0008769	X-His dipeptidase activity	Catalysis of the hydrolysis of Xaa-His dipeptides.	\N	5	2	\N	0.4	intel_def
GO:0008791	arginine N-succinyltransferase activity	Catalysis of the reaction: succinyl-CoA + L-arginine = CoA + N2-succinyl-L-arginine.	\N	10	4	\N	0.4	intel_def
GO:0008807	carboxyvinyl-carboxyphosphonate phosphorylmutase activity	Catalysis of the reaction: 1-carboxyvinyl carboxyphosphonate = 3-(hydrohydroxyphosphoryl)pyruvate + CO2.	\N	10	4	\N	0.4	intel_def
GO:0008866	fructuronate reductase activity	Catalysis of the reaction: D-mannonate + NAD+ = D-fructuronate + NADH + H+.	\N	10	4	\N	0.4	intel_def
GO:0008875	gluconate dehydrogenase activity	Catalysis of the reaction: D-gluconate + NADP+ = dehydro-D-gluconate + NADPH + H+.	\N	10	4	\N	0.4	intel_def
GO:0008885	glutathionylspermidine synthase activity	Catalysis of the reaction: gamma-L-glutamyl-L-cysteinyl-glycine + spermidine + ATP = N1-(gamma-L-glutamyl-L-cysteinyl-glycyl)-spermidine + ADP + phosphate.	\N	15	6	\N	0.4	intel_def
GO:0008898	homocysteine S-methyltransferase activity	Catalysis of the reaction: S-adenosyl-L-methionine + L-homocysteine = S-adenosyl-L-homocysteine + L-methionine.	\N	10	4	\N	0.4	intel_def
GO:0008904	hygromycin-B kinase activity	Catalysis of the reaction: ATP + hygromycin B = ADP + 7''-O-phosphohygromycin B.	\N	10	4	\N	0.4	intel_def
GO:0008977	prephenate dehydrogenase activity	Catalysis of the reaction: prephenate + NAD+ = 4-hydroxyphenylpyruvate + CO2 + NADH + H+.	\N	10	4	\N	0.4	intel_def
GO:0009026	tagaturonate reductase activity	Catalysis of the reaction: D-altronate + NAD+ = D-tagaturonate + NADH + H+.	\N	10	4	\N	0.4	intel_def
GO:0009033	trimethylamine-N-oxide reductase activity	Catalysis of the reaction: NADH + H+ + trimethylamine-N-oxide = NAD+ + trimethylamine + H2O.	\N	10	4	\N	0.4	intel_def
GO:0009353	oxoglutarate dehydrogenase complex	A complex of multiple copies of three enzymatic components: oxoglutarate dehydrogenase (lipoamide) ; GO:0004591 ; EC:1.2.4.2 (E1), dihydrolipoamide S-succinyltransferase ; GO:0004149 ; EC:2.3.1.61 (E2) and dihydrolipoamide dehydrogenase ; GO:0004148 ; EC:1.8.1.4 (E3); catalyzes the overall conversion of 2-oxoglutarate to succinyl-CoA and carbon dioxide (CO2) within the mitochondrial matrix (GO:00…	\N	40	16	\N	0.4	intel_def
GO:0009924	aldehyde decarbonylase activity	Catalysis of the reaction: octadecanal = heptadecane + CO.	\N	5	2	\N	0.4	intel_def
GO:0009924	octadecanal alkane-lyase activity	Catalysis of the reaction: octadecanal = heptadecane + CO.	\N	5	2	\N	0.4	intel_def
GO:0009924	octadecanal decarbonylase activity	Catalysis of the reaction: octadecanal = heptadecane + CO.	\N	5	2	\N	0.4	intel_def
GO:0015018	galactosylgalactosylxylosylprotein 3-beta-glucuronosyltransferase activity	Catalysis of the reaction: UDP-glucuronate + 3-beta-D-galactosyl-4-beta-D-galactosyl-O-beta-D-xylosylprotein = UDP + 3-beta-D-glucuronosyl-3-beta-D-galactosyl-4-beta-D-galactosyl-O-beta-D-xylosylprotein.	\N	15	6	\N	0.4	intel_def
GO:0016153	urocanate hydratase activity	Catalysis of the reaction: 4,5-dihydro-4-oxo-5-imidazolepropanoate = urocanate + H2O.	\N	10	4	\N	0.4	intel_def
GO:0016206	catechol O-methyltransferase activity	Catalysis of the reaction: S-adenosyl-L-methionine + a catechol = S-adenosyl-L-homocysteine + a guaiacol.	\N	10	4	\N	0.4	intel_def
GO:0016213	linoleoyl-CoA desaturase activity	Catalysis of the reaction: linoleoyl-CoA + donor-H2 + O2 = gamma-linolenoyl-CoA + acceptor + 2 H2O.	\N	15	6	\N	0.4	intel_def
GO:0016282	eukaryotic 43S pre-initiation complex	The 43S preinitiation complex is the 40S ribosomal subunit plus eIF1A, eIF3, and eIF2-GTP-bound to the initiator tRNA.	\N	15	6	\N	0.4	intel_def
GO:0016282	eukaryotic 43S preinitiation complex	The 43S preinitiation complex is the 40S ribosomal subunit plus eIF1A, eIF3, and eIF2-GTP-bound to the initiator tRNA.	\N	15	6	\N	0.4	intel_def
GO:0016438	tRNA-queuosine beta-mannosyltransferase activity	Catalysis of the reaction: GDP-mannose + tRNA(Asp)-queuosine = GDP + tRNA(Asp)-O-5''-beta-D-mannosylqueuosine.	\N	15	6	\N	0.4	intel_def
GO:0016487	farnesol metabolism	The chemical reactions and physical changes involving the sesquiterpenoid alcohol farnesol, 3,7,11-trimethyl-2,6,10,dodecatrien-1-ol.	\N	20	8	\N	0.4	intel_def
GO:0016633	galactonolactone dehydrogenase activity	Catalysis of the reaction: L-galactono-1,4-lactone + 2 ferricytochrome c = L-ascorbate + 2 ferrocytochrome c.	\N	15	6	\N	0.4	intel_def
GO:0016633	L-galactono-1 4-lactone dehydrogenase	Catalysis of the reaction: L-galactono-1,4-lactone + 2 ferricytochrome c = L-ascorbate + 2 ferrocytochrome c.	\N	15	6	\N	0.4	intel_def
GO:0016711	flavonoid 3'-hydroxylase	Catalysis of the reaction: a flavonoid + NADPH + H+ + O2 = 3'-hydroxyflavonoid + NADP+ + H2O.	\N	10	4	\N	0.4	intel_def
GO:0016711	flavonoid 3'-monooxygenase activity	Catalysis of the reaction: a flavonoid + NADPH + H+ + O2 = 3'-hydroxyflavonoid + NADP+ + H2O.	\N	10	4	\N	0.4	intel_def
GO:0016720	D12-fatty acid dehydrogenase activity	Catalysis of the reaction: linoleate + donor-H2 + O2 = crepenynate + acceptor + H2O.	\N	10	4	\N	0.4	intel_def
GO:0016720	delta12-fatty acid dehydrogenase activity	Catalysis of the reaction: linoleate + donor-H2 + O2 = crepenynate + acceptor + H2O.	\N	10	4	\N	0.4	intel_def
GO:0016720	linoleate delta-12-fatty acid acetylenase activity	Catalysis of the reaction: linoleate + donor-H2 + O2 = crepenynate + acceptor + H2O.	\N	10	4	\N	0.4	intel_def
GO:0016984	ribulose 1 5-bisphosphate carboxylase oxygenase	Catalysis of the reaction: D-ribulose 1,5-bisphosphate + CO2 = 2 3-phospho-D-glycerate.	\N	15	6	\N	0.4	intel_def
GO:0016984	ribulose-bisphosphate carboxylase activity	Catalysis of the reaction: D-ribulose 1,5-bisphosphate + CO2 = 2 3-phospho-D-glycerate.	\N	15	6	\N	0.4	intel_def
GO:0016984	rubisco	Catalysis of the reaction: D-ribulose 1,5-bisphosphate + CO2 = 2 3-phospho-D-glycerate.	\N	15	6	\N	0.4	intel_def
GO:0017151	DEAD H-box RNA helicase binding	Interacting selectively with DEAD/H-box RNA helicase.	\N	5	2	\N	0.4	intel_def
GO:0017188	aspartate N-acetyltransferase activity	Catalysis of the reaction: acetyl-CoA + L-aspartate = CoA + N-acetyl-L-aspartate.	\N	10	4	\N	0.4	intel_def
GO:0018023	peptidyl-lysine tri-methylation	The methylation of peptidyl-lysine to form peptidyl-N6,N6,N6-trimethyl-L-lysine.	\N	10	4	\N	0.4	intel_def
GO:0018027	peptidyl-lysine di-methylation	The methylation of peptidyl-lysine to form peptidyl-N6,N6-dimethyl-L-lysine.	\N	10	4	\N	0.4	intel_def
GO:0018235	peptidyl-lysine carboxylation	The posttranslational modification of peptidyl-lysine to form peptidyl-N6-carboxy-L-lysine.	\N	10	4	\N	0.4	intel_def
GO:0018331	enzyme active site formation via O-phospho-L-serine	The transient phosphorylation of peptidyl-serine to form O-phospho-L-serine.	\N	10	4	\N	0.4	intel_def
GO:0018333	enzyme active site formation via O-phospho-L-threonine	The transient phosphorylation of peptidyl-threonine to form O-phospho-L-threonine.	\N	10	4	\N	0.4	intel_def
GO:0018334	enzyme active site formation via O4'-phospho-L-tyrosine	The transient phosphorylation of peptidyl-tyrosine to form O-phospho-L-tyrosine.	\N	10	4	\N	0.4	intel_def
GO:0018463	6-hydroxyhexanoate dehydrogenase activity	Catalysis of the reaction: 6-hydroxyhexanoate + NAD+ = 6-oxohexanoate + NADH + H+.	\N	10	4	\N	0.4	intel_def
GO:0018474	2-carboxybenzaldehyde dehydrogenase activity	Catalysis of the reaction: 2-carboxybenzaldehyde + NAD+ + H2O = NADH + 2 H+ + phthalate.	\N	10	4	\N	0.4	intel_def
GO:0018483	6-oxohexanoate dehydrogenase activity	Catalysis of the reaction: 6-oxohexanoate + NADP+ + H2O = adipate + NADPH + H+.	\N	10	4	\N	0.4	intel_def
GO:0018505	cis-1 2-dihydro-1 2-dihydroxynaphthalene dehydrogenase activity	Catalysis of the reaction: cis-1,2-dihydronaphthalene-1,2-diol + NAD+ = naphthalene-1,2-diol + NADH + H+.	\N	15	6	\N	0.4	intel_def
GO:0018505	1 2-dihydroxy-1 2-dihydroxynaphthalene dehydrogenase activity	Catalysis of the reaction: cis-1,2-dihydronaphthalene-1,2-diol + NAD+ = naphthalene-1,2-diol + NADH + H+.	\N	15	6	\N	0.4	intel_def
GO:0018517	phthalate 4 5-cis-dihydrodiol dehydrogenase activity	Catalysis of the reaction: cis-4,5-dihydroxycyclohexa-1(6),2-diene-1,2-dicarboxylate + NAD+ = 4,5-dihydroxyphthalate + NADH + H+.	\N	20	8	\N	0.4	intel_def
GO:0018572	3 5-dichlorocatechol 1 2-dioxygenase activity	Catalysis of the reaction: 3,5-dichlorocatechol + O2 = 2 H + 2,4-dichloro-cis,cis-muconate.	\N	15	6	\N	0.4	intel_def
GO:0018575	chlorocatechol 1 2-dioxygenase activity	Catalysis of the reaction: 3,6-dichlorocatechol + O2 = 2 H+ + 2,5-dichloro-cis,cis-muconate.	\N	15	6	\N	0.4	intel_def
GO:0018579	protocatechuate 4 5-dioxygenase activity	Catalysis of the reaction: protocatechuate + O2 = 4-carboxy-2-hydroxymuconate semialdehyde.	\N	10	4	\N	0.4	intel_def
GO:0018602	2 4-dichlorophenoxyacetate alpha-ketoglutarate dioxygenase activity	Catalysis of the reaction: 2,4-dichlorophenoxyacetic acid = glyoxylate + 2,4-dichlorophenol.	\N	10	4	\N	0.4	intel_def
GO:0018621	4-sulfobenzoate 3 4-dioxygenase activity	Catalysis of the reaction: 4-sulfobenzoate + NADH + H+ + O2 = 3,4-dihydroxybenzoate + SO3(2-) (sulfite) + NAD+.	\N	15	6	\N	0.4	intel_def
GO:0018621	4-sulphobenzoate 3 4-dioxygenase activity	Catalysis of the reaction: 4-sulfobenzoate + NADH + H+ + O2 = 3,4-dihydroxybenzoate + SO3(2-) (sulfite) + NAD+.	\N	15	6	\N	0.4	intel_def
GO:0018622	4-chlorophenylacetate 3 4-dioxygenase activity	Catalysis of the reaction: 4-chlorophenyl acetate + NADH + H+ + O2 + H2O = 3,4-dihydroxyphenylacetate + chloride + NAD+.	\N	15	6	\N	0.4	intel_def
GO:0018624	toluene dioxygenase activity	Catalysis of the reaction: toluene + NADH + H+ + O2 = (1S,2R)-3-methylcyclohexa-3,5-diene-1,2-diol + NAD+.	\N	20	8	\N	0.4	intel_def
GO:0018633	dimethyl sulfide monooxygenase activity	Catalysis of the reaction: dimethyl sulfide + NADH + O2 = NAD+ + OH- + methanethiol + formaldehyde.	\N	10	4	\N	0.4	intel_def
GO:0018633	dimethyl sulphide monooxygenase activity	Catalysis of the reaction: dimethyl sulfide + NADH + O2 = NAD+ + OH- + methanethiol + formaldehyde.	\N	10	4	\N	0.4	intel_def
GO:0018637	1-hydroxy-2-naphthoate hydroxylase activity	Catalysis of the reaction: 1-hydroxy-2-naphthoate + O2 + NADPH + 2 H+ = NADP+ + H2O + CO2 + 1,2-dihydroxynaphthalene.	\N	15	6	\N	0.4	intel_def
GO:0018658	salicylate 1-monooxygenase activity	Catalysis of the reaction: salicylate + NADH + H+ + O2 = catechol + NAD+ + H2O + CO2.	\N	10	4	\N	0.4	intel_def
GO:0018658	salicylate hydroxylase activity	Catalysis of the reaction: salicylate + NADH + H+ + O2 = catechol + NAD+ + H2O + CO2.	\N	10	4	\N	0.4	intel_def
GO:0018666	2 4-dichlorophenol 6-monooxygenase activity	Catalysis of the reaction: 2,4-dichlorophenol + NADPH + H+ + O2 = 3,5-dichlorocatechol + NADP+ + H2O.	\N	15	6	\N	0.4	intel_def
GO:0018666	2 4-dichlorophenol hydroxylase activity	Catalysis of the reaction: 2,4-dichlorophenol + NADPH + H+ + O2 = 3,5-dichlorocatechol + NADP+ + H2O.	\N	15	6	\N	0.4	intel_def
GO:0018693	ethylbenzene dehydrogenase activity	Catalysis of the reaction: ethylbenzene + H2O + 2 ferricenium = 2 H+ + 2 ferrocene + (S)-1-phenylethanol.	\N	10	4	\N	0.4	intel_def
GO:0018707	1-phenanthrol methyltransferase activity	Catalysis of the reaction: 1-phenanthrol + X-CH3 = X + 1-methoxyphenanthrene.	\N	10	4	\N	0.4	intel_def
GO:0018708	thiol S-methyltransferase activity	Catalysis of the reaction: S-adenosyl-L-methionine + a thiol = S-adenosyl-L-homocysteine + a thioether.	\N	10	4	\N	0.4	intel_def
GO:0018713	3-ketopimelyl-CoA thiolase activity	Catalysis of the reaction: 3-ketopimeloyl-CoA + CoA = glutaryl-CoA + acetyl-CoA.	\N	10	4	\N	0.4	intel_def
GO:0018751	3 5-dichlorophenylcarboximide hydrolase activity	Catalysis of the reaction: 3,5-dichlorophenylcarboximide + OH- = (3,5-dichlorophenylurea)acetate.	\N	10	4	\N	0.4	intel_def
GO:0018787	4-chlorobenzoyl-CoA dehalogenase activity	Catalysis of the reaction: 4-chlorobenzoyl-CoA + H2O = 4-hydroxybenzoyl CoA + chloride.	\N	10	4	\N	0.4	intel_def
GO:0018796	4 5-dihydroxyphthalate decarboxylase activity	Catalysis of the reaction: 4,5-dihydroxyphthalate = 3,4-dihydroxybenzoate + CO2.	\N	10	4	\N	0.4	intel_def
GO:0018813	trans-o-hydroxybenzylidenepyruvate hydratase-aldolase activity	Catalysis of the reaction: 2-oxo-3-enoate-4-benzenoid + H2O = pyruvate + benzaldehyde derivative. Substrates are (3E )-4-(5-amino-2-hydroxy-phenyl)-2-oxo-but-3-ene-1-oic-acid (forms 5-aminosalicylaldehyde) and trans-o-hydroxybenzylidenepyruvate (forms salicylaldehyde).	\N	35	14	\N	0.4	intel_def
GO:0018823	cyclohex-1 5-diene-1-carbonyl-CoA hydratase	Catalysis of the reaction: cyclohex-1,5-dienecarbonyl-CoA + H2O = 6-hydroxycyclohex-1-ene-1-carbonyl-CoA.	\N	15	6	\N	0.4	intel_def
GO:0018823	cyclohexa-1 5-dienecarbonyl-CoA hydratase activity	Catalysis of the reaction: cyclohex-1,5-dienecarbonyl-CoA + H2O = 6-hydroxycyclohex-1-ene-1-carbonyl-CoA.	\N	15	6	\N	0.4	intel_def
GO:0018845	2-hydroxychromene-2-carboxylate isomerase activity	Catalysis of the reaction: 2-hydroxychromene-2-carboxylate = trans-o-hydroxybenzylidenepyruvate.	\N	10	4	\N	0.4	intel_def
GO:0018850	chloromuconate cycloisomerase activity	Catalysis of the reaction: 2-chloro-2,5-dihydro-5-oxofuran-2-acetate = 3-chloro-cis,cis-muconate.	\N	15	6	\N	0.4	intel_def
GO:0018852	dichloromuconate cycloisomerase activity	Catalysis of the reaction: 2,4-dichloro-2,5-dihydro-5-oxofuran-2-acetate = 2,4-dichloro-cis,cis-muconate.	\N	15	6	\N	0.4	intel_def
GO:0019168	2-octaprenylphenol hydroxylase activity	Catalysis of the reaction: 2 2-octaprenylphenol + O2 = 2 2-octaprenyl-6-hydroxyphenol.	\N	10	4	\N	0.4	intel_def
GO:0019804	quinolinate synthetase complex	A heteromeric dimer which acts as a quinolinate synthetase; quinolinate synthetase B (L-aspartate oxidase, GO:0008734) catalyzes the oxidation of L-aspartate to L-iminoaspartate; quinolinate synthetase A condenses L-imidoaspartate and dihydroxyacetone to quinolinate.	\N	20	8	\N	0.4	intel_def
GO:0030269	tetrahydromethanopterin S-methyltransferase activity	Catalysis of the reaction: 5-methyl-5,6,7,8-tetrahydromethanopterin + 2-mercaptoethanesulfonate = 5,6,7,8-tetrahydromethanopterin + 2-(methylthio)ethanesulfonate.	\N	15	6	\N	0.4	intel_def
GO:0030408	glycine formimidoyltransferase activity	Catalysis of the reaction: 5-formimidoyltetrahydrofolate + glycine = tetrahydrofolate + N-formimidoylglycine.	\N	10	4	\N	0.4	intel_def
GO:0030408	glycine formiminotransferase activity	Catalysis of the reaction: 5-formimidoyltetrahydrofolate + glycine = tetrahydrofolate + N-formimidoylglycine.	\N	10	4	\N	0.4	intel_def
GO:0030749	loganate O-methyltransferase activity	Catalysis of the reaction: S-adenosyl-L-methionine + loganate = S-adenosyl-L-homocysteine + loganin.	\N	10	4	\N	0.4	intel_def
GO:0030756	isoorientin 3'-O-methyltransferase activity	Catalysis of the reaction: S-adenosyl-L-methionine + isoorientin = S-adenosyl-L-homocysteine + isoscoparin.	\N	10	4	\N	0.4	intel_def
GO:0030763	isobutyraldoxime O-methyltransferase activity	Catalysis of the reaction: S-adenosyl-L-methionine + 2-methylpropanal oxime = S-adenosyl-L-homocysteine + 2-methylpropanal O-methyloxime.	\N	15	6	\N	0.4	intel_def
GO:0030766	11-O-demethyl-17-O-deacetylvindoline O-methyltransferase activity	Catalysis of the reaction: S-adenosyl-L-methionine + 11-O-demethyl-17-O-deacetylvindoline = S-adenosyl-L-homocysteine + 17-O-deacetylvindoline.	\N	15	6	\N	0.4	intel_def
GO:0030769	macrocin O-methyltransferase activity	Catalysis of the reaction: S-adenosyl-L-methionine + macrocin = S-adenosyl-L-homocysteine + tylosin.	\N	10	4	\N	0.4	intel_def
GO:0030770	demethylmacrocin O-methyltransferase activity	Catalysis of the reaction: S-adenosyl-L-methionine + demethylmacrocin = S-adenosyl-L-homocysteine + macrocin.	\N	10	4	\N	0.4	intel_def
GO:0030777	9-O-methyltransferase activity	Catalysis of the reaction: S-adenosyl-L-methionine + (S)-scoulerine = S-adenosyl-L-homocysteine + (S)-tetrahydrocolumbamine.	\N	10	4	\N	0.4	intel_def
GO:0030778	columbamine O-methyltransferase activity	Catalysis of the reaction: S-adenosyl-L-methionine + columbamine = S-adenosyl-L-homocysteine + palmatine.	\N	10	4	\N	0.4	intel_def
GO:0030790	chlorophenol O-methyltransferase activity	Catalysis of the reaction: S-adenosyl-L-methionine + trichlorophenol = S-adenosyl-L-homocysteine + trichloroanisole.	\N	10	4	\N	0.4	intel_def
GO:0030791	arsenite methyltransferase activity	Catalysis of the reaction: S-adenosyl-L-methionine + arsenite = S-adenosyl-L-homocysteine + methylarsonate.	\N	10	4	\N	0.4	intel_def
GO:0030792	methylarsonite methyltransferase activity	Catalysis of the reaction: S-adenosyl-L-methionine + methylarsonite = S-adenosyl-L-homocysteine + dimethylarsinate.	\N	10	4	\N	0.4	intel_def
GO:0030795	jasmonate O-methyltransferase activity	Catalysis of the reaction: S-adenosyl-L-methionine + jasmonate = S-adenosyl-L-homocysteine + methyljasmonate.	\N	10	4	\N	0.4	intel_def
GO:0042300	beta-amyrin synthase activity	Catalysis of the cyclization and rearrangement of 2,3-oxidosqualene into beta-amyrin.	\N	10	4	\N	0.4	intel_def
GO:0042355	L-fucose catabolism	The breakdown into simpler components of L-fucose (6-deoxy-Lgalactose).	\N	10	4	\N	0.4	intel_def
GO:0042561	alpha-amyrin synthase activity	Catalysis of the cyclization and rearrangement of 2,3-oxidosqualene into alpha-amyrin.	\N	10	4	\N	0.4	intel_def
GO:0045290	D-arabinose 1-dehydrogenase activity	Catalysis of the reaction: D-arabinose + NADP+ = D-arabinono-1,4-lactone + NADPH + H+. Also acts on L-galactose, 6-deoxy- and 3,6-dideoxy-L-galactose.	\N	25	10	\N	0.4	intel_def
GO:0045312	nor-spermidine biosynthesis	The formation from simpler components of nor-spermidine, a compound related to spermidine, N-(3-aminopropyl)-1,4-diaminobutane.	\N	15	6	\N	0.4	intel_def
GO:0045337	farnesyl diphosphate biosynthesis	The formation from simpler components of farnesyl diphosphate.	\N	5	2	\N	0.4	intel_def
GO:0045339	farnesyl diphosphate catabolism	The breakdown into simpler components of farnesyl diphosphate.	\N	5	2	\N	0.4	intel_def
GO:0045486	naringenin 3-dioxygenase activity	Catalysis of the reaction: naringenin + 2-oxoglutarate + O2 = dihydrokaempferol + succinate + CO2.	\N	10	4	\N	0.4	intel_def
GO:0045486	flavanone 3-hydroxylase	Catalysis of the reaction: naringenin + 2-oxoglutarate + O2 = dihydrokaempferol + succinate + CO2.	\N	10	4	\N	0.4	intel_def
GO:0045547	dehydrodolichyl diphosphate synthase activity	Catalysis of the condensation of isopentenyl diphosphate and farnesyl diphosphate in the cis-configuration to form dehydrodolichyl diphosphate.	\N	10	4	\N	0.4	intel_def
GO:0046205	nor-spermidine catabolism	The breakdown into simpler components of nor-spermidine, a compound related to spermidine, N-(3-aminopropyl)-1,4-diaminobutane.	\N	15	6	\N	0.4	intel_def
GO:0046316	gluconate kinase	Catalysis of the reaction: ATP + D-gluconate = ADP + 6-phospho-D-gluconate.	\N	10	4	\N	0.4	intel_def
GO:0046316	gluconokinase activity	Catalysis of the reaction: ATP + D-gluconate = ADP + 6-phospho-D-gluconate.	\N	10	4	\N	0.4	intel_def
GO:0046547	trans-aconitate 3-methyltransferase activity	Catalysis of the reaction: S-adenosyl-L-methionine + trans-aconitate = S-adenosyl-L-homocysteine + (E)-2-(methoxycarbonylmethyl)butenedioate.	\N	15	6	\N	0.4	intel_def
GO:0046558	arabinan endo-1 5-alpha-L-arabinosidase activity	Catalysis of the endohydrolysis of 1,5-alpha-arabinofuranosidic linkages in 1,5-arabinans.	\N	10	4	\N	0.4	intel_def
GO:0046558	endo-1 5-a-L-arabinanase	Catalysis of the endohydrolysis of 1,5-alpha-arabinofuranosidic linkages in 1,5-arabinans.	\N	10	4	\N	0.4	intel_def
GO:0046565	3-dehydroshikimate dehydratase activity	Catalysis of the reaction: 3-dehydroshikimate = 3,4-dihydroxybenzoate (protocatechuate) + H2O.	\N	10	4	\N	0.4	intel_def
GO:0046567	aphidicolan-16 beta-ol synthase activity	Catalysis of the formation of aphidicolan-16 beta-ol from geranylgeranyl diphosphate.	\N	10	4	\N	0.4	intel_def
GO:0047004	UDP-N-acetylglucosamine 6-dehydrogenase activity	Catalysis of the reaction: H2O + 2 NAD+ + UDP-N-acetyl-D-glucosamine = 2 NADH + UDP-N-acetyl-2-amino-d-glucuronate.	\N	15	6	\N	0.4	intel_def
GO:0047005	16-alpha-hydroxysteroid dehydrogenase activity	Catalysis of the reaction: NADP+ + 16-alpha-hydroxysteroid = NADPH + 16-oxosteroid.	\N	10	4	\N	0.4	intel_def
GO:0047022	7-beta-hydroxysteroid dehydrogenase activity	Catalysis of the reaction: NADP+ + 7-beta-hydroxysteroid = NADPH + 7-oxosteroid.	\N	10	4	\N	0.4	intel_def
GO:0047027	benzyl-2-methyl-hydroxybutyrate dehydrogenase activity	Catalysis of the reaction: NADP+ + benzyl (2R,3S)-2-methyl-3-hydroxybutanoate = NADPH + benzyl 2-methyl-3-oxobutanoate.	\N	15	6	\N	0.4	intel_def
GO:0047032	3-alpha-hydroxyglycyrrhetinate dehydrogenase activity	Catalysis of the reaction: NADP+ + 3-alpha-hydroxyglycyrrhetinate = NADPH + 3-oxoglycyrrhetinate.	\N	10	4	\N	0.4	intel_def
GO:0047034	15-hydroxyicosatetraenoate dehydrogenase activity	Catalysis of the reaction: NAD(P)+ + (15S)-15-hydroxy-5,8,11-cis-13-trans-icosatetraenoate = NAD(P)H + 15-oxo-5,8,11-cis-13-trans-icosatetraenoate.	\N	20	8	\N	0.4	intel_def
GO:0047041	3-dehydrogenase activity	Catalysis of the reaction: NAD+ + L-carnitine = NADH + 3-dehydrocarnitine.	\N	10	4	\N	0.4	intel_def
GO:0047048	3-hydroxybenzyl-alcohol dehydrogenase activity	Catalysis of the reaction: NADP+ + 3-hydroxybenzyl alcohol = NADPH + 3-hydroxybenzaldehyde.	\N	10	4	\N	0.4	intel_def
GO:0047049	dehydrogenase activity	Catalysis of the reaction: NAD+ + R-2-hydroxystearate = NADH + 2-oxostearate.	\N	10	4	\N	0.4	intel_def
GO:0047080	pyrimidine-deoxynucleoside 2'-dioxygenase activity	Catalysis of the reaction: O2 + 2-oxoglutarate + deoxyuridine = CO2 + succinate + uridine.	\N	10	4	\N	0.4	intel_def
GO:0047095	2-hydroxycyclohexanone 2-monooxygenase activity	Catalysis of the reaction: O2 + NADPH + 2-hydroxycyclohexan-1-one = H2O + NADP+ + 6-hydroxyhexan-6-olide.	\N	15	6	\N	0.4	intel_def
GO:0047106	4-hydroxyphenylacetaldehyde dehydrogenase activity	Catalysis of the reaction: NAD+ + (4-hydroxyphenyl)acetaldehyde = NADH + 4-hydroxyphenylacetate.	\N	10	4	\N	0.4	intel_def
GO:0047109	ester dehydrogenase activity	Catalysis of the reaction: NADP+ + ethyl (S)-3-hydroxyhexanoate = NADPH + ethyl-3-oxohexanoate.	\N	10	4	\N	0.4	intel_def
GO:0047109	dehydrogenase activity	Catalysis of the reaction: NADP+ + ethyl (S)-3-hydroxyhexanoate = NADPH + ethyl-3-oxohexanoate.	\N	10	4	\N	0.4	intel_def
GO:0047131	saccharopine dehydrogenase activity	Catalysis of the reaction: H2O + NAD+ + saccharopine = NADH + allysine + L-glutamate.	\N	10	4	\N	0.4	intel_def
GO:0047134	protein-disulphide reductase activity	Catalysis of the reaction: protein-disulfide + NAD(P)H = protein-dithiol + NAD(P).	\N	10	4	\N	0.4	intel_def
GO:0047134	protein-disulfide reductase activity	Catalysis of the reaction: protein-disulfide + NAD(P)H = protein-dithiol + NAD(P).	\N	10	4	\N	0.4	intel_def
GO:0047161	tartronate O-hydroxycinnamoyltransferase activity	Catalysis of the reaction: 2-hydroxymalonate + sinapoyl-CoA = sinapoyltartronate + coenzyme A.	\N	10	4	\N	0.4	intel_def
GO:0047164	isoflavone-7-O-beta-glucoside 6''-O-malonyltransferase activity	Catalysis of the reaction: biochanin-A + malonyl-CoA = 6'-malonyl-biochanin A + coenzyme A.	\N	10	4	\N	0.4	intel_def
GO:0047168	isocitrate O-dihydroxycinnamoyltransferase activity	Catalysis of the reaction: threo-d(s)-iso-citrate + caffeoyl-CoA = 2-caffeoylisocitrate + coenzyme A.	\N	15	6	\N	0.4	intel_def
GO:0047172	shikimate O-hydroxycinnamoyltransferase activity	Catalysis of the reaction: shikimate + coumaroyl-CoA = 4-coumaroylshikimate + coenzyme A.	\N	10	4	\N	0.4	intel_def
GO:0047174	putrescine N-hydroxycinnamoyltransferase activity	Catalysis of the reaction: putrescine + caffeoyl-CoA = N-caffeoylputrescine + coenzyme A.	\N	10	4	\N	0.4	intel_def
GO:0047183	anthocyanin 5-aromatic acyltransferase activity	Catalysis of the reaction: anthocyanidin-3,5-diglucoside + hydroxycinnamoyl-CoA = anthocyanidin 3-glucoside-5-hydroxycinnamoylglucoside + coenzyme A.	\N	15	6	\N	0.4	intel_def
GO:0047241	lipopolysaccharide N-acetylmannosaminouronosyltransferase activity	Catalysis of the reaction: lipopolysaccharide + UDP-N-acetylmannosaminouronate = N-acetyl-beta-D-mannosaminouronosyl-1,4-lipopolysaccharide + UDP.	\N	15	6	\N	0.4	intel_def
GO:0047253	alpha-1 6-mannosyl-glycoprotein 4-beta-N-acetylglucosaminyltransferase activity	Catalysis of the reaction: N-acetyl-beta-D-glucosaminyl-1,6-beta-D-(N-acetyl-B-glucosaminyl-1,2)-beta-D-mannosyl-R + UDP-N-acetyl-D-glucosamine = N-acetyl-beta-D-glucosaminyl-1,6-beta-D-(N-acetyl-D-glucosaminyl-1,2-beta)-(N-acetyl-D-glucosaminyl-1,4-beta)-D-mannosyl-R + UDP.	\N	25	10	\N	0.4	intel_def
GO:0047253	mannosyl-glycoprotein beta-1 4-N-acetylglucosaminyl-transferase activity	Catalysis of the reaction: N-acetyl-beta-D-glucosaminyl-1,6-beta-D-(N-acetyl-B-glucosaminyl-1,2)-beta-D-mannosyl-R + UDP-N-acetyl-D-glucosamine = N-acetyl-beta-D-glucosaminyl-1,6-beta-D-(N-acetyl-D-glucosaminyl-1,2-beta)-(N-acetyl-D-glucosaminyl-1,4-beta)-D-mannosyl-R + UDP.	\N	25	10	\N	0.4	intel_def
GO:0047293	4-hydroxybenzoate nonaprenyltransferase activity	Catalysis of the reaction: p-hydroxybenzoate + solanesyl pyrophosphate = nonaprenyl-4-hydroxybenzoate + pyrophosphate.	\N	10	4	\N	0.4	intel_def
GO:0047294	phosphoglycerol geranylgeranyltransferase activity	Catalysis of the reaction: sn-glyceryl phosphate + geranylgeranyl-PP = sn-3-O-(geranylgeranyl)glyceryl 1-phosphate + diphosphate.	\N	15	6	\N	0.4	intel_def
GO:0047302	UDP-4-amino-2-acetamido-2 4 6-trideoxyglucose aminotransferase activity	Catalysis of the reaction: 2-oxoglutarate + UDP-2-acetamido-4-amino-2,4,6-trideoxyglucose = L-glutamate + UDP-2-acetamido-4-dehydro-2,6-dideoxyglucose.	\N	20	8	\N	0.4	intel_def
GO:0047302	UDP-2-acetamido-4-amino-2 4 6-trideoxyglucose transaminase activity	Catalysis of the reaction: 2-oxoglutarate + UDP-2-acetamido-4-amino-2,4,6-trideoxyglucose = L-glutamate + UDP-2-acetamido-4-dehydro-2,6-dideoxyglucose.	\N	20	8	\N	0.4	intel_def
GO:0047302	UDP-4-amino-2-acetamido-2 4 6-trideoxyglucose transaminase activity	Catalysis of the reaction: 2-oxoglutarate + UDP-2-acetamido-4-amino-2,4,6-trideoxyglucose = L-glutamate + UDP-2-acetamido-4-dehydro-2,6-dideoxyglucose.	\N	20	8	\N	0.4	intel_def
GO:0047387	serine-ethanolaminephosphate phosphodiesterase activity	Catalysis of the reaction: H2O + serine phosphoethanolamine = phosphoryl-ethanolamine + L-serine.	\N	10	4	\N	0.4	intel_def
GO:0047404	glucuronosyl-disulfoglucosamine glucuronidase activity	Catalysis of the reaction: H2O + 3-D-glucuronosyl-N2-,6-disulfo-beta-D-glucosamine = glucuronate + N2-,6-disulfo-D-glucosamine.	\N	15	6	\N	0.4	intel_def
GO:0047404	glucuronosyl-disulphoglucosamine glucuronidase activity	Catalysis of the reaction: H2O + 3-D-glucuronosyl-N2-,6-disulfo-beta-D-glucosamine = glucuronate + N2-,6-disulfo-D-glucosamine.	\N	15	6	\N	0.4	intel_def
GO:0047428	arylacetonitrilase activity	Catalysis of the reaction: 2 H2O + 4-chlorophenylacetonitrile = 4-chlorophenylacetate + NH3.	\N	10	4	\N	0.4	intel_def
GO:0047437	4-oxalocrotonate decarboxylase activity	Catalysis of the reaction: 4-oxalocrotonate = CO2 + 2-oxopent-4-enoate.	\N	10	4	\N	0.4	intel_def
GO:0047446	lyase activity	Catalysis of the reaction: (1-hydroxycyclohexan-1-yl)acetyl-CoA = cyclohexanone + acetyl-CoA.	\N	10	4	\N	0.4	intel_def
GO:0047459	3-aminobutyryl-CoA ammonia-lyase activity	Catalysis of the reaction: L-3-aminobutyryl-CoA = NH3 + crotonyl-CoA.	\N	10	4	\N	0.4	intel_def
GO:0047461	synthase activity	Catalysis of the reaction: trans,trans-farnesyl diphosphate = pyrophosphate + (+)-delta-cadinene.	\N	10	4	\N	0.4	intel_def
GO:0047472	3-carboxy-cis cis-muconate cycloisomerase activity	Catalysis of the reaction: 2-carboxy-2,5-dihydro-5-oxofuran-2-acetate = 3-carboxy-cis,cis-muconate.	\N	15	6	\N	0.4	intel_def
GO:0047487	oligogalacturonide lyase activity	Catalysis of the reaction: 4-(4-deoxy-beta-D-gluc-4-enuronosyl)-D-galacturonate = 25-dehydro-4-deoxy-D-glucuronate.	\N	15	6	\N	0.4	intel_def
GO:0047505	monooxygenase activity	Catalysis of the reaction: (-)-menthol + NADPH + H+ + O2 = p-menthane-3,8-diol + NADP+ + H2O.	\N	15	6	\N	0.4	intel_def
GO:0047520	11-cis-retinyl-palmitate hydrolase activity	Catalysis of the reaction: 11-cis-retinyl palmitate + H2O = 11-cis-retinol + palmitate.	\N	10	4	\N	0.4	intel_def
GO:0047543	2-hexadecenal reductase activity	Catalysis of the reaction: hexadecanal + NADP+ = 2-trans-hexadecenal + NADPH + H+.	\N	10	4	\N	0.4	intel_def
GO:0047550	2-oxoadipate reductase activity	Catalysis of the reaction: 2-hydroxyadipate + NAD+ = 2-oxoadipate + NADH + H+.	\N	10	4	\N	0.4	intel_def
GO:0047554	2-pyrone-4 6-dicarboxylate lactonase activity	Catalysis of the reaction: 2-pyrone-4,6-dicarboxylate + H2O = 4-carboxy-2-hydroxyhexa-2,4-dienedioate.	\N	15	6	\N	0.4	intel_def
GO:0047559	3-dehydro-L-gulonate 2-dehydrogenase activity	Catalysis of the reaction: 3-dehydro-L-gulonate + NAD(P)+ = (4R,5S)-4,5,6-trihydroxy-2,3-dioxohexanoate + NAD(P)H + H+.	\N	20	8	\N	0.4	intel_def
GO:0047565	3-hydroxypropionate dehydrogenase activity	Catalysis of the reaction: 3-hydroxypropanoate + NAD+ = 3-oxopropanoate + NADH + H+.	\N	10	4	\N	0.4	intel_def
GO:0047567	3-methyleneoxindole reductase activity	Catalysis of the reaction: 3-methyloxindole + NADP+ = 3-methyleneoxindole + NADPH + H+.	\N	10	4	\N	0.4	intel_def
GO:0047574	4-acetamidobutyryl-CoA deacetylase activity	Catalysis of the reaction: 4-acetamidobutanoyl + H2O = acetate + 4-aminobutanoyl-CoA.	\N	10	4	\N	0.4	intel_def
GO:0047579	4-hydroxymandelate oxidase activity	Catalysis of the reaction: (S)-2-hydroxy-2-(4-hydroxyphenyl)acetate + O2 = 4-hydroxybenzaldehyde + CO2 + H2O2.	\N	15	6	\N	0.4	intel_def
GO:0047600	abequosyltransferase activity	Catalysis of the reaction: CDP-abequose + D-mannosyl-L-rhamnosyl-D-galactose-1-diphospholipid = CDP + D-abequosyl-D-mannosyl-rhamnosyl-D-galactose-1-diphospholipid.	\N	15	6	\N	0.4	intel_def
GO:0047626	adenosylmethionine hydrolase activity	Catalysis of the reaction: H2O + S-adenosyl-L-methionine = L-homoserine + methylthioadenosine.	\N	10	4	\N	0.4	intel_def
GO:0047660	amidinoaspartase activity	Catalysis of the reaction: N-amidino-L-aspartate + H2O = L-aspartate + urea.	\N	10	4	\N	0.4	intel_def
GO:0047684	arylamine glucosyltransferase activity	Catalysis of the reaction: UDP-glucose + an arylamine = UDP + an N-D-glucosylarylamine.	\N	10	4	\N	0.4	intel_def
GO:0047702	beta-lysine 5 6-aminomutase activity	Catalysis of the reaction: (3S)-3,6-diaminohexanoate = (3S,5S)-3,5-diaminohexanoate.	\N	10	4	\N	0.4	intel_def
GO:0047702	b-lysine 5 6-aminomutase activity	Catalysis of the reaction: (3S)-3,6-diaminohexanoate = (3S,5S)-3,5-diaminohexanoate.	\N	10	4	\N	0.4	intel_def
GO:0047718	indanol dehydrogenase activity	Catalysis of the reaction: indan-1-ol + NAD(P)+ = indanone + NAD(P)H + H+.	\N	10	4	\N	0.4	intel_def
GO:0047757	chondroitin-glucuronate 5-epimerase activity	Catalysis of the reaction: chondroitin D-glucuronate = dermatan L-iduronate.	\N	10	4	\N	0.4	intel_def
GO:0047768	carboxy-cis cis-muconate cyclase activity	Catalysis of the reaction: 3-carboxy-2,5-dihydro-5-oxofuran-2-acetate = 3-carboxy-cis,cis-muconate.	\N	15	6	\N	0.4	intel_def
GO:0047775	citramalate CoA-transferase activity	Catalysis of the reaction: acetyl-CoA + citramalate = acetate + (3S)-citramalyl-CoA.	\N	10	4	\N	0.4	intel_def
GO:0047779	citrate-CoA ligase activity	Catalysis of the reaction: ATP + citrate + CoA = ADP + phosphate + (3S)-citryl-CoA.	\N	10	4	\N	0.4	intel_def
GO:0047791	cucurbitacin reductase activity	Catalysis of the reaction: 23,24-dihydrocucurbitacin + NAD(P)+ = cucurbitacin + NAD(P)H + H+.	\N	10	4	\N	0.4	intel_def
GO:0047791	cucurbitacin delta23-reductase activity	Catalysis of the reaction: 23,24-dihydrocucurbitacin + NAD(P)+ = cucurbitacin + NAD(P)H + H+.	\N	10	4	\N	0.4	intel_def
GO:0047791	cucurbitacin D23-reductase activity	Catalysis of the reaction: 23,24-dihydrocucurbitacin + NAD(P)+ = cucurbitacin + NAD(P)H + H+.	\N	10	4	\N	0.4	intel_def
GO:0047794	cyclohexadienyl dehydrogenase activity	Catalysis of the reaction: L-arogenate + NAD+ = L-tyrosine + NADH + CO2.	\N	10	4	\N	0.4	intel_def
GO:0047800	cysteamine dioxygenase activity	Catalysis of the reaction: cysteamine + O2 = hypotaurine.	\N	5	2	\N	0.4	intel_def
GO:0047836	D-tryptophan N-malonyltransferase activity	Catalysis of the reaction: malonyl-CoA + D-tryptophan = CoA + N2-malonyl-D-tryptophan.	\N	10	4	\N	0.4	intel_def
GO:0047842	dehydro-L-gulonate decarboxylase activity	Catalysis of the reaction: 3-dehydro-L-gulonate = L-xylulose + CO2.	\N	10	4	\N	0.4	intel_def
GO:0047864	dimethylaniline-N-oxide aldolase activity	Catalysis of the reaction: N,N-dimethylaniline N-oxide = N-methylaniline + formaldehyde.	\N	10	4	\N	0.4	intel_def
GO:0047866	dimethylglycine oxidase activity	Catalysis of the reaction: N,N-dimethylglycine + H2O + O2 = sarcosine + formaldehyde + H2O2.	\N	10	4	\N	0.4	intel_def
GO:0047871	disulphoglucosamine-6-sulphatase activity	Catalysis of the reaction: N,6-O-disulfo-D-glucosamine + H2O = N-sulfo-D-glucosamine + SO4(2-) (sulfate).	\N	15	6	\N	0.4	intel_def
GO:0047871	disulfoglucosamine-6-sulfatase activity	Catalysis of the reaction: N,6-O-disulfo-D-glucosamine + H2O = N-sulfo-D-glucosamine + SO4(2-) (sulfate).	\N	15	6	\N	0.4	intel_def
GO:0047885	farnesol 2-isomerase activity	Catalysis of the reaction: 2-trans,6-trans-farnesol = 2-cis,6-trans-farnesol.	\N	10	4	\N	0.4	intel_def
GO:0047902	formylaspartate deformylase activity	Catalysis of the reaction: N-formyl-L-aspartate + H2O = formate + L-aspartate.	\N	10	4	\N	0.4	intel_def
GO:0047926	geranyl-diphosphate cyclase activity	Catalysis of the reaction: geranyl diphosphate = (+)-bornyl diphosphate.	\N	5	2	\N	0.4	intel_def
GO:0047932	glucosamine N-acetyltransferase activity	Catalysis of the reaction: acetyl-CoA + D-glucosamine = CoA + N-acetyl-D-glucosamine.	\N	10	4	\N	0.4	intel_def
GO:0047939	L-glucuronate reductase activity	Catalysis of the reaction: L-gulonate + NADP+ = D-glucuronate + NADPH.	\N	10	4	\N	0.4	intel_def
GO:0047939	glucuronate reductase activity	Catalysis of the reaction: L-gulonate + NADP+ = D-glucuronate + NADPH.	\N	10	4	\N	0.4	intel_def
GO:0047965	glycoprotein O-fatty-acyltransferase activity	Catalysis of the reaction: palmitoyl-CoA + mucus glycoprotein = CoA + O-palmitoylglycoprotein.	\N	10	4	\N	0.4	intel_def
GO:0047984	homoisocitrate dehydrogenase activity	Catalysis of the reaction: (-)-1-hydroxy-1,2,4-butanetricarboxylate + NAD+ = 2-oxoadipate + CO2 + NADH.	\N	15	6	\N	0.4	intel_def
GO:0047996	hydroxyphytanate oxidase activity	Catalysis of the reaction: L-2-hydroxyphytanate + O2 = 2-oxophytanate + H2O2.	\N	10	4	\N	0.4	intel_def
GO:0047997	hydroxypyruvate decarboxylase activity	Catalysis of the reaction: hydroxypyruvate = glycolaldehyde + CO2.	\N	5	2	\N	0.4	intel_def
GO:0048052	R1 R6 differentiation	The specialization of organization of the R1 and R6 photoreceptors.	\N	5	2	\N	0.4	intel_def
GO:0048054	R2 R5 differentiation	The specialization of organization of the R2 and R5 photoreceptors.	\N	5	2	\N	0.4	intel_def
GO:0048056	R3 R4 differentiation	The specialization of organization of the R3 and R4 photoreceptors.	\N	5	2	\N	0.4	intel_def
GO:0050036	L-threonate 3-dehydrogenase activity	Catalysis of the reaction: L-threonate + NAD+ = 3-dehydro-L-threonate + NADH.	\N	10	4	\N	0.4	intel_def
GO:0050090	mannuronate reductase activity	Catalysis of the reaction: D-mannonate + NAD(P)+ = D-mannuronate + NAD(P)H + H+.	\N	10	4	\N	0.4	intel_def
GO:0050104	L-gulonate 3-dehydrogenase activity	Catalysis of the reaction: L-gulonate + NAD+ = 3-dehydro-L-gulonate + NADH.	\N	10	4	\N	0.4	intel_def
GO:0050120	N-acetylhexosamine 1-dehydrogenase activity	Catalysis of the reaction: H2O + NAD+ + N-acetyl-D-glucosamine = NADH + N-Acetyl-D-glucosaminate.	\N	10	4	\N	0.4	intel_def
GO:0050122	N-acylhexosamine oxidase activity	Catalysis of the reaction: H2O + O2 + N-acetyl-D-glucosamine = H2O2 + N-Acetyl-D-glucosaminate.	\N	10	4	\N	0.4	intel_def
GO:0050144	nucleoside deoxyribosyltransferase activity	Catalysis of the reaction: 2-deoxy-D-ribosyl-base1 + base2 = 2-deoxy-D-ribosyl-base2 + base1.	\N	10	4	\N	0.4	intel_def
GO:0050154	opheline kinase activity	Catalysis of the reaction: ATP + guanidinoethyl methyl phosphate = ADP + N'-phosphoguanidinoethyl methylphosphate.	\N	10	4	\N	0.4	intel_def
GO:0050173	phenylalanine adenylyltransferase activity	Catalysis of the reaction: ATP + L-phenylalanine = diphosphate + N-adenylyl-L-phenylalanine.	\N	10	4	\N	0.4	intel_def
GO:0050175	phenylalanine dehydrogenase activity	Catalysis of the reaction: L-phenylalanine + H2O + NAD+ = phenylpyruvate + NH3 + NADH.	\N	10	4	\N	0.4	intel_def
GO:0050177	phenylpyruvate decarboxylase activity	Catalysis of the reaction: phenylpyruvate = phenylacetaldehyde + CO2.	\N	5	2	\N	0.4	intel_def
GO:0050184	phosphatidylcholine desaturase activity	Catalysis of the reaction: 1-acyl-2-oleoyl-sn-glycero-3-phosphocholine + NAD+ = 1-acyl-2-linoleoyl-sn-glycero-3-phosphocholine + NADH.	\N	15	6	\N	0.4	intel_def
GO:0050259	ribose 1-dehydrogenase activity	Catalysis of the reaction: D-ribose + NADP+ + H2O = D-ribonate + NADPH.	\N	10	4	\N	0.4	intel_def
GO:0050278	sedoheptulose-bisphosphatase activity	Catalysis of the reaction: sedoheptulose 1,7-bisphosphate + H2O = sedoheptulose 7-phosphate + phosphate.	\N	10	4	\N	0.4	intel_def
GO:0050293	steroid-lactonase activity	Catalysis of the reaction: testololactone + H2O = testolate.	\N	5	2	\N	0.4	intel_def
GO:0050296	stipitatonate decarboxylase activity	Catalysis of the reaction: stipitatonate = stipitatate + CO2.	\N	5	2	\N	0.4	intel_def
GO:0050303	lysine 6-dehydrogenase activity	Catalysis of the reaction: H2O + NAD+ + L-lysine = NH3 + NADH + allysine.	\N	10	4	\N	0.4	intel_def
GO:0050351	trimetaphosphatase activity	Catalysis of the reaction: trimetaphosphate + H2O = triphosphate.	\N	5	2	\N	0.4	intel_def
GO:0050374	UDP-galacturonate decarboxylase activity	Catalysis of the reaction: UDP-D-galacturonate = UDP-L-arabinose + CO2.	\N	10	4	\N	0.4	intel_def
GO:0050415	formiminoglutamase activity	Catalysis of the reaction: N-formimidoyl-L-glutamate + H2O = L-glutamate + formamide.	\N	10	4	\N	0.4	intel_def
GO:0050415	formimidoylglutamase activity	Catalysis of the reaction: N-formimidoyl-L-glutamate + H2O = L-glutamate + formamide.	\N	10	4	\N	0.4	intel_def
GO:0050449	casbene synthase activity	Catalysis of the reaction: geranylgeranyl diphosphate = casbene + diphosphate.	\N	5	2	\N	0.4	intel_def
GO:0050465	nitroquinoline-N-oxide reductase activity	Catalysis of the reaction: 4-(hydroxyamino)quinoline N-oxide + 2 NAD(P)+ + H2O = 4-nitroquinoline N-oxide + 2 NAD(P)H + 2 H+.	\N	15	6	\N	0.4	intel_def
GO:0050467	pentalenene synthase activity	Catalysis of the reaction: 2-trans,6-trans-farnesyl diphosphate = pentalenene + diphosphate.	\N	10	4	\N	0.4	intel_def
GO:0050474	synthase activity	Catalysis of the reaction: 4-(2-aminoethyl)benzene-1,2-diol + 4-hydroxyphenylacetaldehyde = (S)-norcoclaurine + H2O.	\N	15	6	\N	0.4	intel_def
GO:0050480	imidazolonepropionase activity	Catalysis of the reaction: (S)-3-(5-oxo-4,5-dihydro-3H-imidazol-4-yl)propanoate + H2O = H+ + N-formimidoyl-L-glutamate.	\N	20	8	\N	0.4	intel_def
GO:0050534	3-deoxyoctulosonase activity	Catalysis of the reaction: 3-deoxyoctulosonyl-lipopolysaccharide + H2O = 3-deoxyoctulosonic acid + lipopolysaccharide.	\N	10	4	\N	0.4	intel_def
GO:0050535	beta-primeverosidase activity	Catalysis of the reaction: a 6-O-(beta-D-xylopyranosyl)-beta-D-glucopyranoside + H2O = 6-O-(beta-D-xylopyranosyl)-beta-D-glucopyranose + an alcohol.	\N	15	6	\N	0.4	intel_def
GO:0050535	b-primeverosidase activity	Catalysis of the reaction: a 6-O-(beta-D-xylopyranosyl)-beta-D-glucopyranoside + H2O = 6-O-(beta-D-xylopyranosyl)-beta-D-glucopyranose + an alcohol.	\N	15	6	\N	0.4	intel_def
GO:0050540	2-aminomuconate deaminase activity	Catalysis of the reaction: 2-aminomuconate + H2O = 4-oxalocrotonate + NH3.	\N	10	4	\N	0.4	intel_def
GO:0050550	pinene synthase activity	Catalysis of the reaction: geranyl diphosphate = pinene + diphosphate.	\N	5	2	\N	0.4	intel_def
GO:0050551	myrcene synthase activity	Catalysis of the reaction: geranyl diphosphate = myrcene + diphosphate.	\N	5	2	\N	0.4	intel_def
GO:0050554	abietadiene synthase activity	Catalysis of the reaction: (+)-copalyl diphosphate = (-)-abietadiene + diphosphate.	\N	5	2	\N	0.4	intel_def
GO:0050559	copalyl diphosphate synthase activity	Catalysis of the reaction: geranylgeranyl diphosphate = (+)-copalyl diphosphate.	\N	5	2	\N	0.4	intel_def
GO:0050578	dehydrogenase activity	Catalysis of the reaction: (S)-3-sulfolactate + NAD(P)+ = 3-sulfopyruvate + NAD(P)H + H+.	\N	10	4	\N	0.4	intel_def
GO:0050590	desacetoxyvindoline 4-hydroxylase activity	Catalysis of the reaction: desacetoxyvindoline + 2-oxoglutarate + O2 = desacetylvindoline + succinate + CO2.	\N	10	4	\N	0.4	intel_def
GO:0050616	secologanin synthase activity	Catalysis of the reaction: loganin + NADPH + H+ + O2 = secologanin + NADP+ + 2 H2O.	\N	10	4	\N	0.4	intel_def
GO:0050624	vomilenine reductase activity	Catalysis of the reaction: 1,2-dihydrovomilenine + NADP+ = vomilenine + NADPH + H+.	\N	10	4	\N	0.4	intel_def
GO:0050630	O-methyltransferase activity	Catalysis of the reaction: S-adenosyl-L-methionine + isoeugenol = S-adenosyl-L-homocysteine + isomethyleugenol.	\N	10	4	\N	0.4	intel_def
GO:0050630	isoeugenol O-methyltransferase activity	Catalysis of the reaction: S-adenosyl-L-methionine + isoeugenol = S-adenosyl-L-homocysteine + isomethyleugenol.	\N	10	4	\N	0.4	intel_def
GO:0050633	acetyl-CoA C-myristoyltransferase activity	Catalysis of the reaction: myristoyl-CoA + acetyl-CoA = 3-oxopalmitoyl-CoA + CoA.	\N	10	4	\N	0.4	intel_def
GO:0050644	cis-p-coumarate glucosyltransferase activity	Catalysis of the reaction: cis-p-coumarate + UDP-D-glucose = UDP + 4'-O-beta-D-glucosyl-cis-p-coumarate.	\N	15	6	\N	0.4	intel_def
GO:0050695	phenylglyoxylate decarboxylase activity	Catalysis of the reaction: benzoylformate = benzaldehyde + CO2.	\N	5	2	\N	0.4	intel_def
GO:0050695	benzoylformate decarboxylase activity	Catalysis of the reaction: benzoylformate = benzaldehyde + CO2.	\N	5	2	\N	0.4	intel_def
GO:0050984	peptidyl-serine sulfation	The posttranslational sulfation of peptidyl-serine to form peptidyl-O-sulfo-L-serine.	\N	10	4	\N	0.4	intel_def
GO:0050985	peptidyl-threonine sulfation	The posttranslational sulfation of peptidyl-threonine to form peptidyl-O-sulfo-L-threonine.	\N	10	4	\N	0.4	intel_def
GO:0050992	DPP biosynthesis	The formation from simpler components of dimethylallyl diphosphate.	\N	5	2	\N	0.4	intel_def
GO:0050992	dimethylallyl pyrophosphate biosynthesis	The formation from simpler components of dimethylallyl diphosphate.	\N	5	2	\N	0.4	intel_def
GO:0050992	dimethylallyl diphosphate biosynthesis	The formation from simpler components of dimethylallyl diphosphate.	\N	5	2	\N	0.4	intel_def
GO:0008116	prostacyclin synthase	Catalysis of the reaction: (5Z,13E)-(15S)-9-alpha,11-alpha-epidioxy-15-hydroxyprosta-5,13-dienoate = (5Z,13E)-(15S)-6,9-alpha-epoxy-11-alpha,15-dihydroxyprosta-5,13-dienoate.	\N	22	9	\N	0.409091	intel_def
GO:0008116	cytochrome P450 CYP8A1	Catalysis of the reaction: (5Z,13E)-(15S)-9-alpha,11-alpha-epidioxy-15-hydroxyprosta-5,13-dienoate = (5Z,13E)-(15S)-6,9-alpha-epoxy-11-alpha,15-dihydroxyprosta-5,13-dienoate.	\N	22	9	\N	0.409091	intel_def
GO:0008116	prostaglandin-I synthase activity	Catalysis of the reaction: (5Z,13E)-(15S)-9-alpha,11-alpha-epidioxy-15-hydroxyprosta-5,13-dienoate = (5Z,13E)-(15S)-6,9-alpha-epoxy-11-alpha,15-dihydroxyprosta-5,13-dienoate.	\N	22	9	\N	0.409091	intel_def
GO:0008118	N-acetyllactosaminide alpha-2 3-sialyltransferase activity	Catalysis of the reaction: CMP-N-acetylneuraminate + beta-D-galactosyl-1,4-N-acetyl-D-glucosaminyl-glycoprotein = CMP + alpha-N-acetylneuraminyl-2,3-beta-D-galactosyl-1,4-N-acetyl-D-glucosaminyl-glycoprotein.	\N	22	9	\N	0.409091	intel_def
GO:0016690	diarylpropane peroxidase activity	Catalysis of the reaction: 1,2-bis(3,4-dimethoxyphenyl)propane-1,3-diol + H2O2 = veratraldehyde + 1-(3,4-dimethylphenyl)ethane-1,2-diol + 4 H2O.	\N	22	9	\N	0.409091	intel_def
GO:0016690	ligninase	Catalysis of the reaction: 1,2-bis(3,4-dimethoxyphenyl)propane-1,3-diol + H2O2 = veratraldehyde + 1-(3,4-dimethylphenyl)ethane-1,2-diol + 4 H2O.	\N	22	9	\N	0.409091	intel_def
GO:0018024	histone-lysine N-methyltransferase activity	Catalysis of the reaction: S-adenosyl-L-methionine + histone L-lysine = S-adenosyl-L-homocysteine + histone N6-methyl-L-lysine. The methylation of peptidyl-lysine in histones forms N6-methyl-L-lysine, N6,N6-dimethyl-L-lysine and N6,N6,N6-trimethyl-L-lysine derivatives.	\N	22	9	\N	0.409091	intel_def
GO:0018514	terephthalate 1 2-cis-dihydrodiol dehydrogenase activity	Catalysis of the reaction: cis-4,5-dihydroxycyclohexa-1(6),2-diene-1,4-dicarboxylate + NAD+ = 3,4-dihydroxybenzoate + CO2 + NADH + H+.	\N	22	9	\N	0.409091	intel_def
GO:0018770	8 8-trichloroocta-2E 4E 7-trienoate hydrolase activity	Catalysis of the reaction: 6-oxo-2-hydroxy-7-(4'-chlorophenyl)-3,8,8-trichloroocta-2E,4E,7-trienoate + H2O = 2-(4'-chlorophenyl)-3,3-dichloropropenoate.	\N	22	9	\N	0.409091	intel_def
GO:0047290	alpha-N-acetylneuraminyl-2 3-alpha-galactosyl-1 3-N-acetyl-galactosaminide alpha-2 6-sialyltransferase activity	Catalysis of the reaction: alpha-N-acetylneuraminyl-2,3-beta-D-galactosyl-1,3-N-acetyl-D-galactosaminyl-R + CMP-N-acetylneuraminate = alpha-N-acetylneuraminyl-2,3-beta-D-galactosyl-1,3-(alpha-N-acetylneuraminyl-2,6)-N-acetyl-D-galactosaminyl-R + CMP.	\N	22	9	\N	0.409091	intel_def
GO:0047290	alpha-2 6-sialyltransferase activity	Catalysis of the reaction: alpha-N-acetylneuraminyl-2,3-beta-D-galactosyl-1,3-N-acetyl-D-galactosaminyl-R + CMP-N-acetylneuraminate = alpha-N-acetylneuraminyl-2,3-beta-D-galactosyl-1,3-(alpha-N-acetylneuraminyl-2,6)-N-acetyl-D-galactosaminyl-R + CMP.	\N	22	9	\N	0.409091	intel_def
GO:0000388	spliceosome conformational change to release U4 and U1	Rearrangement of the pre-catalytic spliceosome containing U4 (or U4atac) and U1 (or U11) snRNPs to unpair U4 (or U4atac) from U6 (or U6atac) and release it from the spliceosomal complex along with U1 (or U11).	\N	17	7	\N	0.411765	intel_def
GO:0001522	pseudouridine synthesis	Rotation of the C1'-N-1 glycosidic bond of uridine in RNA to a C1'-C5. This posttranscriptional base modification occurs in tRNA, rRNA, and snRNAs.	\N	17	7	\N	0.411765	intel_def
GO:0001522	pseudouridylation	Rotation of the C1'-N-1 glycosidic bond of uridine in RNA to a C1'-C5. This posttranscriptional base modification occurs in tRNA, rRNA, and snRNAs.	\N	17	7	\N	0.411765	intel_def
GO:0003807	plasma kallikrein activity	Catalysis of the selective cleavage of Arg-Xaa and Lys-Xaa bonds, including Lys-Arg and Arg-Ser bonds in (human) kininogen to release bradykinin.	\N	17	7	\N	0.411765	intel_def
GO:0003976	UDP-N-acetylglucosamine-lysosomal-enzyme N-acetylglucosaminephosphotransferase activity	Catalysis of the reaction: UDP-N-acetyl-D-glucosamine + lysosomal-enzyme D-mannose = UMP + lysosomal-enzyme N-acetyl-D-glucosaminyl-phospho-D-mannose.	\N	17	7	\N	0.411765	intel_def
GO:0004080	biotin-[propionyl-CoA-carboxylase ligase activity	Catalysis of the reaction: ATP + biotin + apo-(propanoyl-CoA:carbon-dioxide ligase (ADP-forming)) = AMP + diphosphate + (propanoyl-CoA:carbon-dioxide ligase (ADP-forming)).	\N	17	7	\N	0.411765	intel_def
GO:0008697	4-deoxy-L-threo-5-hexosulose-uronate ketol-isomerase activity	Catalysis of the reaction: 4-deoxy-L-threo-5-hexosulose uronate = 3-deoxy-D-glycero-2,5-hexodiulosonate.	\N	17	7	\N	0.411765	intel_def
GO:0008760	UDP-N-acetylglucosamine 1-carboxyvinyltransferase activity	Catalysis of the reaction: phosphoenolpyruvate + UDP-N-acetyl-D-glucosamine = phosphate + UDP-N-acetyl-3-O-(1-carboxyvinyl)-D-glucosamine.	\N	17	7	\N	0.411765	intel_def
GO:0008963	phospho-N-acetylmuramoyl-pentapeptide-transferase activity	Catalysis of the reaction: UDP-N-acetylmuramoyl-L-alanyl-D-glutamyl-L-lysyl-D-alanyl-D-alanine + undecaprenyl phosphate = UMP + N-acetylmuramoyl-L-alanyl-D-glutamyl-L-lysyl-D-alanyl-D-alanine-diphosphoundecaprenol.	\N	17	7	\N	0.411765	intel_def
GO:0009016	succinyldiaminopimelate aminotransferase activity	Catalysis of the reaction: N-succinyl-L-2,6-diaminoheptanedioate + 2-oxoglutarate = N-succinyl-L-2-amino-6-oxoheptanedioate + L-glutamate.	\N	17	7	\N	0.411765	intel_def
GO:0009016	succinyldiaminopimelate transaminase activity	Catalysis of the reaction: N-succinyl-L-2,6-diaminoheptanedioate + 2-oxoglutarate = N-succinyl-L-2-amino-6-oxoheptanedioate + L-glutamate.	\N	17	7	\N	0.411765	intel_def
GO:0009354	dihydrolipoamide S-succinyltransferase complex	An enzyme complex that catalyzes the transfer of succinyl-CoA to dihydrolipoamide to form S-succinyldihydrolipoamide. The enzyme is a component of the multienzyme 2-oxoglutarate dehydrogenase complex.	\N	17	7	\N	0.411765	intel_def
GO:0016158	3-phytase activity	Catalysis of the reaction: myo-inositol hexakisphosphate + H2O = D-myo-inositol 1,2,4,5,6-pentakisphosphate + phosphate.	\N	17	7	\N	0.411765	intel_def
GO:0016258	N-glycan diversification	The generation, in the Golgi apparatus, of side chain diversity from high mannose Man5GlcNAc2-Asn N-glycans by specific glycosyltransferases and glycosidases.	\N	17	7	\N	0.411765	intel_def
GO:0018003	peptidyl-lysine N6-acetylation	The acetylation of the peptidyl-lysine of proteins to form the derivative peptidyl-N6-acetyl-L-lysine; catalyzed by tubulin N-acetyltransferase (GO:0019799).	\N	17	7	\N	0.411765	intel_def
GO:0018400	peptidyl-proline hydroxylation to 3-hydroxy-L-proline	The posttranslational modification of peptidyl-proline to form 3-hydroxy-L-proline; catalyzed by procollagen-proline 3-dioxygenase (GO:0019797).	\N	17	7	\N	0.411765	intel_def
GO:0018473	cis-2-methyl-5-isopropylhexa-2 5-dienal dehydrogenase activity	Catalysis of the reaction: cis-2-methyl-5-isopropylhexa-2,5-dienal + NAD+ + H2O = NADH + H+ + cis-2-methyl-5-isopropylhexa-2,5-dienoic acid.	\N	17	7	\N	0.411765	intel_def
GO:0018475	trans-2-methyl-5-isopropylhexa-2 5-dienal dehydrogenase activity	Catalysis of the reaction: trans-2-methyl-5-isopropylhexa-2,5-dienal + NAD+ + H2O = NADH + H+ + trans-2-methyl-5-isopropylhexa-2,5-dienoic acid.	\N	17	7	\N	0.411765	intel_def
GO:0018537	coenzyme F420-dependent N5 N10-methenyltetrahydromethanopterin reductase activity	Catalysis of the reaction: N5,N10-methylenetetrahydromethanopterin + reduced coenzyme F420 = 5-methyl-5,6,7,8-tetrahydromethanopterin + coenzyme F420.	\N	17	7	\N	0.411765	intel_def
GO:0018537	methylenetetrahydromethanopterin reductase	Catalysis of the reaction: N5,N10-methylenetetrahydromethanopterin + reduced coenzyme F420 = 5-methyl-5,6,7,8-tetrahydromethanopterin + coenzyme F420.	\N	17	7	\N	0.411765	intel_def
GO:0018673	anthraniloyl-CoA monooxygenase activity	Catalysis of the reaction: 2-aminobenzoyl-CoA + 2 NADPH + 2 H+ + O2 = 2-amino-5-oxocyclohex-1-enecarboxyl-CoA + H2O + 2 NADP.	\N	17	7	\N	0.411765	intel_def
GO:0018767	2-hydroxy-6-oxo-7-methylocta-2 4-dienoate hydrolase activity	Catalysis of the reaction: 2-hydroxy-6-oxo-7-methylocta-2,4-dienoate + H2O = cis-2-hydroxypenta-2,4-dienoate + isobutyrate.	\N	17	7	\N	0.411765	intel_def
GO:0018827	1-chloro-2 dehydrochlorinase activity	Catalysis of the reaction: 1-chloro-2,2-bis(4'-chlorophenyl)ethane (DDMS) = HCl + unsym-bis(4'-chlorophenyl)ethylene (DDNU).	\N	17	7	\N	0.411765	intel_def
GO:0018827	DDMS dehydrochlorinase	Catalysis of the reaction: 1-chloro-2,2-bis(4'-chlorophenyl)ethane (DDMS) = HCl + unsym-bis(4'-chlorophenyl)ethylene (DDNU).	\N	17	7	\N	0.411765	intel_def
GO:0018829	1 1-dichloro-2 dehydrochlorinase activity	Catalysis of the reaction: 1,1-dichloro-2,2-bis(4'-chlorophenyl)ethane (DDD) = HCl + 1-chloro-2,2-bis(4'-chlorophenyl)ethylene (DDMU).	\N	17	7	\N	0.411765	intel_def
GO:0018829	DDD dehydrochlorinase	Catalysis of the reaction: 1,1-dichloro-2,2-bis(4'-chlorophenyl)ethane (DDD) = HCl + 1-chloro-2,2-bis(4'-chlorophenyl)ethylene (DDMU).	\N	17	7	\N	0.411765	intel_def
GO:0042858	chrysobactin biosynthesis	The formation from simpler components of the siderophore chrysobactin (alpha-N-(2,3-dihydroxybenzoyl)-D-lysyl-L-serine).	\N	17	7	\N	0.411765	intel_def
GO:0042859	chrysobactin catabolism	The breakdown into simpler components of the siderophore chrysobactin (alpha-N-(2,3-dihydroxybenzoyl)-D-lysyl-L-serine).	\N	17	7	\N	0.411765	intel_def
GO:0045331	heterodisulfide reductase	Catalysis of the reaction: coenzyme-M 7-mercaptoheptanoylthreonine-phosphate heterodisulfide + H2 = coenzyme-M + N-(7-mercaptoheptanoyl)threonine O3-phosphate.	\N	17	7	\N	0.411765	intel_def
GO:0045331	coenzyme-M-7-mercaptoheptanoylthreonine-phosphate-heterodisulfide hydrogenase activity	Catalysis of the reaction: coenzyme-M 7-mercaptoheptanoylthreonine-phosphate heterodisulfide + H2 = coenzyme-M + N-(7-mercaptoheptanoyl)threonine O3-phosphate.	\N	17	7	\N	0.411765	intel_def
GO:0045331	coenzyme-M-7-mercaptoheptanoylthreonine-phosphate-heterodisulphide hydrogenase activity	Catalysis of the reaction: coenzyme-M 7-mercaptoheptanoylthreonine-phosphate heterodisulfide + H2 = coenzyme-M + N-(7-mercaptoheptanoyl)threonine O3-phosphate.	\N	17	7	\N	0.411765	intel_def
GO:0047282	dTDP-dihydrostreptose-streptidine-6-phosphate dihydrostreptosyltransferase activity	Catalysis of the reaction: streptidine 6-phosphate + dTDP-L-dihydrostreptose = O-1,4-alpha-L-dihydrostreptosyl-streptidine 6-phosphate + dTDP.	\N	17	7	\N	0.411765	intel_def
GO:0047480	UDP-N-acetylmuramoyl-tripeptide-D-alanyl-D-alanine ligase activity	Catalysis of the reaction: UDP-N-acetylmuramoyl-L-alanyl-D-glutamyl-L-lysine + ATP = phosphate + UDP-N-acetylmuramoyl-L-alanyl-D-glutamyl-L-lysyl-D-alanyl-D-alanine + ADP.	\N	17	7	\N	0.411765	intel_def
GO:0047480	UDP-N-acetylmuramoylalanine-D-glutamyl-lysine-D-alanyl-D-alanine ligase activity	Catalysis of the reaction: UDP-N-acetylmuramoyl-L-alanyl-D-glutamyl-L-lysine + ATP = phosphate + UDP-N-acetylmuramoyl-L-alanyl-D-glutamyl-L-lysyl-D-alanyl-D-alanine + ADP.	\N	17	7	\N	0.411765	intel_def
GO:0047480	UDP-N-acetylmuramoylalanyl-tripeptide-D-alanyl-D-alanine ligase activity	Catalysis of the reaction: UDP-N-acetylmuramoyl-L-alanyl-D-glutamyl-L-lysine + ATP = phosphate + UDP-N-acetylmuramoyl-L-alanyl-D-glutamyl-L-lysyl-D-alanyl-D-alanine + ADP.	\N	17	7	\N	0.411765	intel_def
GO:0047482	UDP-N-acetylmuramoyl-L-alanyl-D-glutamate-L-lysine ligase activity	Catalysis of the reaction: UDP-N-acetylmuramoyl-L-alanyl-D-glutamate + L-lysine + ATP = phosphate + UDP-N-acetylmuramoyl-L-alanyl-D-glutamyl-L-lysine + ADP.	\N	17	7	\N	0.411765	intel_def
GO:0047744	chloridazon-catechol dioxygenase activity	Catalysis of the reaction: 5-amino-4-chloro-2-(2,3-dihydroxyphenyl)-3(2H)-pyridazinone + O2 = 5-amino-4-chloro-2-(2-hydroxymuconoyl)-3(2H)-pyridazinone.	\N	17	7	\N	0.411765	intel_def
GO:0047763	caffeate O-methyltransferase activity	Catalysis of the reaction: S-adenosyl-L-methionine + 3,4-dihydroxy-trans-cinnamate = S-adenosyl-L-homocysteine + 3-methoxy-4-hydroxy-trans-cinnamate.	\N	17	7	\N	0.411765	intel_def
GO:0050533	5-phytase activity	Catalysis of the reaction: H2O + myo-inositol hexakisphosphate = phosphate + 1L-myo-inositol 1,2,3,4,6-pentakisphosphate.	\N	17	7	\N	0.411765	intel_def
GO:0009238	enterobactin metabolism	The chemical reactions and physical changes involving enterobactin, a catechol-derived siderochrome of Enterobacteria; enterobactin (N',N',N''-(2,6,10-trioxo-1,5,9-triacyclodecane-3,7,11-triyl)tris(2,3-dihydroxy)benzamide) is a self-triester of 2,3-dihydroxy-N-benzoyl-L-serine and a product of the shikimate pathway.	\N	41	17	\N	0.414634	intel_def
GO:0009238	enterochelin metabolism	The chemical reactions and physical changes involving enterobactin, a catechol-derived siderochrome of Enterobacteria; enterobactin (N',N',N''-(2,6,10-trioxo-1,5,9-triacyclodecane-3,7,11-triyl)tris(2,3-dihydroxy)benzamide) is a self-triester of 2,3-dihydroxy-N-benzoyl-L-serine and a product of the shikimate pathway.	\N	41	17	\N	0.414634	intel_def
GO:0000296	spermine transport	The directed movement of spermine, N,N-bis(3-aminopropyl)-1,4-diaminobutane, a polyamine formed by the transfer of a propylamine group from decarboxylated S-adenosylmethionine to spermidine, into, out of, within or between cells.	\N	24	10	\N	0.416667	intel_def
GO:0000907	sulfonate alpha-ketoglutarate dioxygenase	Catalysis of the reaction: sulfonate + 2-oxoglutarate + O2 = SO3(2-) (sulfite) + aminoacetaldehyde + succinate + CO2.	\N	12	5	\N	0.416667	intel_def
GO:0000907	sulfonate dioxygenase activity	Catalysis of the reaction: sulfonate + 2-oxoglutarate + O2 = SO3(2-) (sulfite) + aminoacetaldehyde + succinate + CO2.	\N	12	5	\N	0.416667	intel_def
GO:0000907	sulphonate dioxygenase activity	Catalysis of the reaction: sulfonate + 2-oxoglutarate + O2 = SO3(2-) (sulfite) + aminoacetaldehyde + succinate + CO2.	\N	12	5	\N	0.416667	intel_def
GO:0000908	alpha-ketoglutarate-dependent taurine dioxygenase	Catalysis of the reaction: taurine + 2-oxoglutarate + O2 = SO3(2-) (sulfite) + aminoacetaldehyde + succinate + CO2.	\N	12	5	\N	0.416667	intel_def
GO:0000908	taurine dioxygenase activity	Catalysis of the reaction: taurine + 2-oxoglutarate + O2 = SO3(2-) (sulfite) + aminoacetaldehyde + succinate + CO2.	\N	12	5	\N	0.416667	intel_def
GO:0003856	3-dehydroquinate synthase activity	Catalysis of the reaction: 3-deoxy-arabino-heptulosonate 7-phosphate = 3-dehydroquinate + phosphate.	\N	12	5	\N	0.416667	intel_def
GO:0003863	3-methyl-2-oxobutanoate dehydrogenase activity	Catalysis of the reaction: 3-methyl-2-oxobutanoate + lipoamide = S-(2-methylpropanoyl)dihydrolipoamide + CO2.	\N	12	5	\N	0.416667	intel_def
GO:0003956	ADP-ribosyltransferase activity	Catalysis of the reaction: NAD+ + L-arginine = nicotinamide + N2-(ADP-D-ribosyl)-L-arginine.	\N	12	5	\N	0.416667	intel_def
GO:0003979	UDP-glucose 6-dehydrogenase activity	Catalysis of the reaction: UDP-glucose + 2 NAD+ + H2O = UDP-glucuronate + 2 NADH + H+.	\N	12	5	\N	0.416667	intel_def
GO:0004082	bisphosphoglycerate mutase activity	Catalysis of the reaction: 3-phospho-D-glyceroyl phosphate = 2,3-bisphospho-D-glycerate.	\N	12	5	\N	0.416667	intel_def
GO:0004107	chorismate synthase activity	Catalysis of the reaction: 5-O-(1-carboxyvinyl)-3-phosphoshikimate = chorismate + phosphate.	\N	12	5	\N	0.416667	intel_def
GO:0004123	cystathionine gamma-lyase activity	Catalysis of the reaction: L-cystathionine + H2O = L-cysteine + NH3 + 2-oxobutanoate.	\N	12	5	\N	0.416667	intel_def
GO:0004409	homoaconitate hydratase activity	Catalysis of the reaction: 2-hydroxybutane-1,2,4-tricarboxylate = but-1-ene-1,2,4-tricarboxylate + H2O.	\N	12	5	\N	0.416667	intel_def
GO:0004412	homoserine dehydrogenase activity	Catalysis of the reaction: L-homoserine + NADP+ = L-aspartate-4-semialdehyde + NADPH + H+.	\N	12	5	\N	0.416667	intel_def
GO:0004501	ecdysone 20-monooxygenase activity	Catalysis of the reaction: ecdysone + donor-H2 + O2 = 20-hydroxyecdysone + acceptor + H2O.	\N	12	5	\N	0.416667	intel_def
GO:0004618	phosphoglycerate kinase activity	Catalysis of the reaction: ATP + 3-phospho-D-glycerate = ADP + 3-phospho-D-glyceroyl phosphate.	\N	12	5	\N	0.416667	intel_def
GO:0004768	fatty acid desaturase	Catalysis of the reaction: stearoyl-CoA + reduced acceptor + O2 = oleoyl-CoA + acceptor + 2 H2O.	\N	12	5	\N	0.416667	intel_def
GO:0004768	stearoyl-CoA 9-desaturase activity	Catalysis of the reaction: stearoyl-CoA + reduced acceptor + O2 = oleoyl-CoA + acceptor + 2 H2O.	\N	12	5	\N	0.416667	intel_def
GO:0004768	stearoyl-CoA desaturase activity	Catalysis of the reaction: stearoyl-CoA + reduced acceptor + O2 = oleoyl-CoA + acceptor + 2 H2O.	\N	12	5	\N	0.416667	intel_def
GO:0004814	arginine-tRNA ligase activity	Catalysis of the reaction: ATP + L-arginine + tRNA(Arg) = AMP + diphosphate + L-arginyl-tRNA(Arg).	\N	12	5	\N	0.416667	intel_def
GO:0004814	arginyl-tRNA synthetase activity	Catalysis of the reaction: ATP + L-arginine + tRNA(Arg) = AMP + diphosphate + L-arginyl-tRNA(Arg).	\N	12	5	\N	0.416667	intel_def
GO:0004815	aspartate-tRNA ligase activity	Catalysis of the reaction: ATP + L-aspartate + tRNA(Asp) = AMP + diphosphate + L-aspartyl-tRNA(Asp).	\N	12	5	\N	0.416667	intel_def
GO:0004815	aspartyl-tRNA synthetase activity	Catalysis of the reaction: ATP + L-aspartate + tRNA(Asp) = AMP + diphosphate + L-aspartyl-tRNA(Asp).	\N	12	5	\N	0.416667	intel_def
GO:0004816	asparagine-tRNA ligase activity	Catalysis of the reaction: ATP + L-asparagine + tRNA(Asn) = AMP + diphosphate + L-asparaginyl-tRNA(Asn).	\N	12	5	\N	0.416667	intel_def
GO:0004816	asparaginyl-tRNA synthetase activity	Catalysis of the reaction: ATP + L-asparagine + tRNA(Asn) = AMP + diphosphate + L-asparaginyl-tRNA(Asn).	\N	12	5	\N	0.416667	intel_def
GO:0004817	cysteinyl-tRNA synthetase activity	Catalysis of the reaction: ATP + L-cysteine + tRNA(Cys) = AMP + diphosphate + L-cysteinyl-tRNA(Cys).	\N	12	5	\N	0.416667	intel_def
GO:0004817	cysteine-tRNA ligase activity	Catalysis of the reaction: ATP + L-cysteine + tRNA(Cys) = AMP + diphosphate + L-cysteinyl-tRNA(Cys).	\N	12	5	\N	0.416667	intel_def
GO:0004819	glutamine-tRNA ligase activity	Catalysis of the reaction: ATP + L-glutamine + tRNA(Gln) = AMP + diphosphate + L-glutaminyl-tRNA(Gln).	\N	12	5	\N	0.416667	intel_def
GO:0004819	glutaminyl-tRNA synthetase activity	Catalysis of the reaction: ATP + L-glutamine + tRNA(Gln) = AMP + diphosphate + L-glutaminyl-tRNA(Gln).	\N	12	5	\N	0.416667	intel_def
GO:0004822	isoleucine-tRNA ligase activity	Catalysis of the reaction: ATP + L-isoleucine + tRNA(Ile) = AMP + diphosphate + L-isoleucyl-tRNA(Ile).	\N	12	5	\N	0.416667	intel_def
GO:0004822	isoleucyl-tRNA synthetase activity	Catalysis of the reaction: ATP + L-isoleucine + tRNA(Ile) = AMP + diphosphate + L-isoleucyl-tRNA(Ile).	\N	12	5	\N	0.416667	intel_def
GO:0004824	lysine-tRNA ligase activity	Catalysis of the reaction: ATP + L-lysine + tRNA(Lys) = AMP + diphosphate + L-lysyl-tRNA(Lys).	\N	12	5	\N	0.416667	intel_def
GO:0004824	lysyl-tRNA synthetase activity	Catalysis of the reaction: ATP + L-lysine + tRNA(Lys) = AMP + diphosphate + L-lysyl-tRNA(Lys).	\N	12	5	\N	0.416667	intel_def
GO:0004825	methionyl-tRNA synthetase activity	Catalysis of the reaction: ATP + L-methionine + tRNA(Met) = AMP + diphosphate + L-methionyl-tRNA(Met).	\N	12	5	\N	0.416667	intel_def
GO:0004825	methionine-tRNA ligase activity	Catalysis of the reaction: ATP + L-methionine + tRNA(Met) = AMP + diphosphate + L-methionyl-tRNA(Met).	\N	12	5	\N	0.416667	intel_def
GO:0004826	phenylalanine-tRNA ligase activity	Catalysis of the reaction: ATP + L-phenylalanine + tRNA(Phe) = AMP + diphosphate + L-phenylalanyl-tRNA(Phe).	\N	12	5	\N	0.416667	intel_def
GO:0004826	phenylalanyl-tRNA synthetase activity	Catalysis of the reaction: ATP + L-phenylalanine + tRNA(Phe) = AMP + diphosphate + L-phenylalanyl-tRNA(Phe).	\N	12	5	\N	0.416667	intel_def
GO:0004828	serine-tRNA ligase activity	Catalysis of the reaction: ATP + L-serine + tRNA(Ser) = AMP + diphosphate + L-seryl-tRNA(Ser).	\N	12	5	\N	0.416667	intel_def
GO:0004828	seryl-tRNA synthetase activity	Catalysis of the reaction: ATP + L-serine + tRNA(Ser) = AMP + diphosphate + L-seryl-tRNA(Ser).	\N	12	5	\N	0.416667	intel_def
GO:0004829	threonine-tRNA ligase activity	Catalysis of the reaction: ATP + L-threonine + tRNA(Thr) = AMP + diphosphate + L-threonyl-tRNA(Thr).	\N	12	5	\N	0.416667	intel_def
GO:0004829	threonyl-tRNA synthetase activity	Catalysis of the reaction: ATP + L-threonine + tRNA(Thr) = AMP + diphosphate + L-threonyl-tRNA(Thr).	\N	12	5	\N	0.416667	intel_def
GO:0004830	tryptophan-tRNA ligase activity	Catalysis of the reaction: ATP + L-tryptophan + tRNA(Trp) = AMP + diphosphate + L-tryptophanyl-tRNA(Trp).	\N	12	5	\N	0.416667	intel_def
GO:0004830	tryptophanyl-tRNA synthetase activity	Catalysis of the reaction: ATP + L-tryptophan + tRNA(Trp) = AMP + diphosphate + L-tryptophanyl-tRNA(Trp).	\N	12	5	\N	0.416667	intel_def
GO:0004831	tyrosine-tRNA ligase activity	Catalysis of the reaction: ATP + L-tyrosine + tRNA(Tyr) = AMP + diphosphate + L-tyrosyl-tRNA(Tyr).	\N	12	5	\N	0.416667	intel_def
GO:0004831	tyrosyl-tRNA synthetase activity	Catalysis of the reaction: ATP + L-tyrosine + tRNA(Tyr) = AMP + diphosphate + L-tyrosyl-tRNA(Tyr).	\N	12	5	\N	0.416667	intel_def
GO:0004832	valine-tRNA ligase activity	Catalysis of the reaction: ATP + L-valine + tRNA(Val) = AMP + diphosphate + L-valyl-tRNA(Val).	\N	12	5	\N	0.416667	intel_def
GO:0004832	valyl-tRNA synthetase activity	Catalysis of the reaction: ATP + L-valine + tRNA(Val) = AMP + diphosphate + L-valyl-tRNA(Val).	\N	12	5	\N	0.416667	intel_def
GO:0006227	dUDP biosynthesis	The formation from simpler components of dUDP, deoxyuridine diphosphate (2'-deoxy-5'-uridylyl phosphate).	\N	12	5	\N	0.416667	intel_def
GO:0006478	peptidyl-tyrosine sulfation	The posttranslational sulfation of peptidyl-tyrosine residues to form peptidyl-O4'-sulfo-L-tyrosine.	\N	12	5	\N	0.416667	intel_def
GO:0006478	peptidyl-tyrosine sulphation	The posttranslational sulfation of peptidyl-tyrosine residues to form peptidyl-O4'-sulfo-L-tyrosine.	\N	12	5	\N	0.416667	intel_def
GO:0006685	sphingomyelin catabolism	The breakdown into simpler components of sphingomyelin, N-acyl-4-sphingenyl-1-O-phosphorylcholine.	\N	12	5	\N	0.416667	intel_def
GO:0006686	sphingomyelin biosynthesis	The formation from simpler components of sphingomyelin, N-acyl-4-sphingenyl-1-O-phosphorylcholine.	\N	12	5	\N	0.416667	intel_def
GO:0008112	nicotinamide N-methyltransferase activity	Catalysis of the reaction: S-adenosyl-L-methionine + nicotinamide = S-adenosyl-L-homocysteine + 1-methylnicotinamide.	\N	12	5	\N	0.416667	intel_def
GO:0008114	6-phosphogluconate 2-dehydrogenase activity	Catalysis of the reaction: 6-phospho-D-gluconate + NADP+ = 6-phospho-2-dehydro-D-gluconate + NADPH.	\N	12	5	\N	0.416667	intel_def
GO:0008114	phosphogluconate 2-dehydrogenase activity	Catalysis of the reaction: 6-phospho-D-gluconate + NADP+ = 6-phospho-2-dehydro-D-gluconate + NADPH.	\N	12	5	\N	0.416667	intel_def
GO:0008446	GDP-mannose 4 6-dehydratase activity	Catalysis of the reaction: GDP-mannose = GDP-4-dehydro-6-deoxy-D-mannose + H2O.	\N	12	5	\N	0.416667	intel_def
GO:0008470	isovaleryl-CoA dehydrogenase activity	Catalysis of the reaction: 3-methylbutanoyl-CoA + ETF = 3-methylbut-2-enoyl-CoA + reduced ETF.	\N	12	5	\N	0.416667	intel_def
GO:0008672	2-dehydro-3-deoxyglucarate aldolase activity	Catalysis of the reaction: 2-dehydro-3-deoxy-D-glucarate = pyruvate + tartronate semialdehyde.	\N	12	5	\N	0.416667	intel_def
GO:0008704	5-carboxymethyl-2-hydroxymuconate delta-isomerase activity	Catalysis of the reaction: 5-carboxymethyl-2-hydroxymuconate = 5-carboxy-2-oxohept-3-enedioate.	\N	12	5	\N	0.416667	intel_def
GO:0008704	5-carboxymethyl-2-hydroxymuconate D-isomerase activity	Catalysis of the reaction: 5-carboxymethyl-2-hydroxymuconate = 5-carboxy-2-oxohept-3-enedioate.	\N	12	5	\N	0.416667	intel_def
GO:0008726	alkanesulfonate monooxygenase activity	Catalysis of the reaction: an alkanesulfonate + O2 + FMNH + H+ = an aldehyde + SO3(2-) (sulfite) + H2O + FMN.	\N	12	5	\N	0.416667	intel_def
GO:0008726	alkanesulphonate monooxygenase activity	Catalysis of the reaction: an alkanesulfonate + O2 + FMNH + H+ = an aldehyde + SO3(2-) (sulfite) + H2O + FMN.	\N	12	5	\N	0.416667	intel_def
GO:0008789	altronate dehydratase activity	Catalysis of the reaction: D-altronate = 2-dehydro-3-deoxy-D-gluconate + H2O.	\N	12	5	\N	0.416667	intel_def
GO:0008806	dienelactone hydrolase	Catalysis of the reaction: 4-carboxymethylenebut-2-en-4-olide + H2O = 4 oxohex-2-enedioate.	\N	12	5	\N	0.416667	intel_def
GO:0008806	carboxymethylenebutenolidase activity	Catalysis of the reaction: 4-carboxymethylenebut-2-en-4-olide + H2O = 4 oxohex-2-enedioate.	\N	12	5	\N	0.416667	intel_def
GO:0008867	galactarate dehydratase activity	Catalysis of the reaction: D-galactarate = 5-dehydro-4-deoxy-D-glucarate + H2O.	\N	12	5	\N	0.416667	intel_def
GO:0008927	mannonate dehydratase activity	Catalysis of the reaction: D-mannonate = 2-dehydro-3-deoxy-D-gluconate + H2O.	\N	12	5	\N	0.416667	intel_def
GO:0008938	nicotinate N-methyltransferase activity	Catalysis of the reaction: S-adenosyl-L-methionine + nicotinate = S-adenosyl-L-homocysteine + N-methylnicotinate.	\N	12	5	\N	0.416667	intel_def
GO:0015019	heparan-alpha-glucosaminide N-acetyltransferase activity	Catalysis of the reaction: acetyl-CoA + heparan alpha-D-glucosaminide = CoA + heparan N-acetyl-alpha-D-glucosaminide.	\N	12	5	\N	0.416667	intel_def
GO:0016250	N-sulfoglucosamine sulfohydrolase activity	Catalysis of the reaction: N-sulfo-D-glucosamine + H2O = D-glucosamine + SO4(2-) (sulfate).	\N	12	5	\N	0.416667	intel_def
GO:0016250	N-sulphoglucosamine sulphohydrolase activity	Catalysis of the reaction: N-sulfo-D-glucosamine + H2O = D-glucosamine + SO4(2-) (sulfate).	\N	12	5	\N	0.416667	intel_def
GO:0017190	N-terminal peptidyl-aspartic acid acetylation	The acetylation of the N-terminal aspartic acid of proteins; catalyzed by aspartate N-acetyltransferase (GO:0017188).	\N	12	5	\N	0.416667	intel_def
GO:0018478	malonate-semialdehyde dehydrogenase activity	Catalysis of the reaction: 3-oxopropanoate + CoA + NADP+ = acetyl-CoA + CO2 + NADPH + H+.	\N	12	5	\N	0.416667	intel_def
GO:0018478	malonic semialdehyde oxidative decarboxylase activity	Catalysis of the reaction: 3-oxopropanoate + CoA + NADP+ = acetyl-CoA + CO2 + NADPH + H+.	\N	12	5	\N	0.416667	intel_def
GO:0018480	5-carboxymethyl-2-hydroxymuconic-semialdehyde dehydrogenase activity	Catalysis of the reaction: 5-carboxymethyl-2-hydroxymuconate semialdehyde + H2O + NAD+ = 5-carboxymethyl-2-hydroxymuconate + NADH + H+.	\N	12	5	\N	0.416667	intel_def
GO:0018491	2-oxobutyrate synthase activity	Catalysis of the reaction: 2-oxobutanoate + CoA + oxidized ferredoxin = propanoyl-CoA + CO2 + reduced ferredoxin.	\N	12	5	\N	0.416667	intel_def
GO:0018544	4-carboxy-4'-sulfoazobenzene reductase activity	Catalysis of the reaction: 4-carboxy-4'-sulfoazobenzene + 4 H+ + 4 e- = 4-aminobenzoate + 4-aminobenzenesulfonate.	\N	12	5	\N	0.416667	intel_def
GO:0018544	4-carboxy-4'-sulphoazobenzene reductase activity	Catalysis of the reaction: 4-carboxy-4'-sulfoazobenzene + 4 H+ + 4 e- = 4-aminobenzoate + 4-aminobenzenesulfonate.	\N	12	5	\N	0.416667	intel_def
GO:0018574	2 6-dichloro-p-hydroquinone 1 2-dioxygenase activity	Catalysis of the reaction: 2,6-dichlorohydroquinone + O2 + H2O = HCl + 2 H+ + 2-chloromaleylacetate.	\N	12	5	\N	0.416667	intel_def
GO:0018599	2-hydroxyisobutyrate 3-monooxygenase activity	Catalysis of the reaction: 2-hydroxyisobutyrate + 1/2 O2 = 2,3-dihydroxy-2-methyl propionate.	\N	12	5	\N	0.416667	intel_def
GO:0018608	1-indanone dioxygenase activity	Catalysis of the reaction: 1-indanone + NADPH + 1/2 O2 = NADP+ + 3-hydroxy-1-indanone.	\N	12	5	\N	0.416667	intel_def
GO:0018616	trihydroxytoluene dioxygenase activity	Catalysis of the reaction: 2,3,5-trihydroxytoluene + O2 = 2,4,6-trioxoheptanoate.	\N	12	5	\N	0.416667	intel_def
GO:0018626	2-halobenzoate 1 2-dioxygenase activity	Catalysis of the reaction: 2-chorobenzoate + NADH + H+ + O2 = catechol + chloride + NAD+ + CO2.	\N	12	5	\N	0.416667	intel_def
GO:0018626	2-chlorobenzoate 1 2-dioxygenase activity	Catalysis of the reaction: 2-chorobenzoate + NADH + H+ + O2 = catechol + chloride + NAD+ + CO2.	\N	12	5	\N	0.416667	intel_def
GO:0018645	alkene monooxygenase activity	Catalysis of the reaction: propene + NADH + H+ + O2 = 1,2-epoxypropane + NAD+ + H2O.	\N	12	5	\N	0.416667	intel_def
GO:0018672	anthranilate 3-monooxygenase activity	Catalysis of the reaction: anthranilate + NADPH + H+ + O2 = 2,3-dihydroxybenzoate + NADP+ + NH3.	\N	12	5	\N	0.416667	intel_def
GO:0018775	2-hydroxymuconate-semialdehyde hydrolase activity	Catalysis of the reaction: 2-hydroxymuconate semialdehyde + H2O = formate + 2-oxopent-4-enoate.	\N	12	5	\N	0.416667	intel_def
GO:0018782	cis-chloroacrylic acid dehalogenase activity	Catalysis of the reaction: cis-3-chloroacrylic acid + H2O = H+ + HCl + malonate semialdehyde.	\N	12	5	\N	0.416667	intel_def
GO:0018811	cyclohex-1-ene-1-carboxyl-CoA hydratase activity	Catalysis of the reaction: cyclohex-1-ene-1-carboxyl-CoA + H2O = 2-hydroxycyclohexane-1-carboxyl-CoA.	\N	12	5	\N	0.416667	intel_def
GO:0018863	phenanthrene-9 10-epoxide hydrolase activity	Catalysis of the reaction: phenanthrene-9,10-oxide + H2O = trans-9(S),10(S)-dihydrodiolphenanthrene.	\N	12	5	\N	0.416667	intel_def
GO:0019147	dehydrogenase activity	Catalysis of the reaction: (R)-1-aminopropan-2-ol + NAD+ = aminoacetone + NADH + H+.	\N	12	5	\N	0.416667	intel_def
GO:0019147	L-aminopropanol dehydrogenase	Catalysis of the reaction: (R)-1-aminopropan-2-ol + NAD+ = aminoacetone + NADH + H+.	\N	12	5	\N	0.416667	intel_def
GO:0019159	NMN amidohydrolase	Catalysis of the reaction: beta-nicotinamide D-ribonucleotide + H2O = beta-nicotinate D-ribonucleotide + NH3.	\N	12	5	\N	0.416667	intel_def
GO:0019159	nicotinamide-nucleotide amidase activity	Catalysis of the reaction: beta-nicotinamide D-ribonucleotide + H2O = beta-nicotinate D-ribonucleotide + NH3.	\N	12	5	\N	0.416667	intel_def
GO:0019396	gallate catabolism	The breakdown into simpler components of gallate, the anion of gallic acid (3,4,5-trihydroxybenzoic acid).	\N	12	5	\N	0.416667	intel_def
GO:0019396	gallate degradation	The breakdown into simpler components of gallate, the anion of gallic acid (3,4,5-trihydroxybenzoic acid).	\N	12	5	\N	0.416667	intel_def
GO:0019396	gallic acid catabolism	The breakdown into simpler components of gallate, the anion of gallic acid (3,4,5-trihydroxybenzoic acid).	\N	12	5	\N	0.416667	intel_def
GO:0030058	amine dehydrogenase activity	Catalysis of the reaction: R-CH2-NH2 + H2O + acceptor = R-CHO + NH3 + reduced acceptor.	\N	12	5	\N	0.416667	intel_def
GO:0030058	methylamine dehydrogenase	Catalysis of the reaction: R-CH2-NH2 + H2O + acceptor = R-CHO + NH3 + reduced acceptor.	\N	12	5	\N	0.416667	intel_def
GO:0030409	glutamate formiminotransferase activity	Catalysis of the reaction: 5-formimidoyltetrahydrofolate + L-glutamate = tetrahydrofolate + N-formimidoyl-L-glutamate.	\N	12	5	\N	0.416667	intel_def
GO:0030409	glutamate formimidoyltransferase activity	Catalysis of the reaction: 5-formimidoyltetrahydrofolate + L-glutamate = tetrahydrofolate + N-formimidoyl-L-glutamate.	\N	12	5	\N	0.416667	intel_def
GO:0030750	putrescine N-methyltransferase activity	Catalysis of the reaction: S-adenosyl-L-methionine + putrescine = S-adenosyl-L-homocysteine + N-methylputrescine.	\N	12	5	\N	0.416667	intel_def
GO:0030751	licodione 2'-O-methyltransferase activity	Catalysis of the reaction: S-adenosyl-L-methionine + putrescine = S-adenosyl-L-homocysteine + N-methylputrescine.	\N	12	5	\N	0.416667	intel_def
GO:0030760	pyridine N-methyltransferase activity	Catalysis of the reaction: S-adenosyl-L-methionine + pyridine = S-adenosyl-L-homocysteine + N-methylpyridinium.	\N	12	5	\N	0.416667	intel_def
GO:0030779	10-hydroxydihydrosanguinarine 10-O-methyltransferase activity	Catalysis of the reaction: S-adenosyl-L-methionine + 10-hydroxydihydrosanguinarine = S-adenosyl-L-homocysteine + dihydrochelirubine.	\N	12	5	\N	0.416667	intel_def
GO:0030780	12-hydroxydihydrochelirubine 12-O-methyltransferase activity	Catalysis of the reaction: S-adenosyl-L-methionine + 12-hydroxydihydrochelirubine = S-adenosyl-L-homocysteine + dihydromacarpine.	\N	12	5	\N	0.416667	intel_def
GO:0030789	precorrin-3B C17-methyltransferase activity	Catalysis of the reaction: S-adenosyl-L-methionine + precorrin-3B = S-adenosyl-L-homocysteine + precorrin 4.	\N	12	5	\N	0.416667	intel_def
GO:0042328	heparan sulfate N-acetylglucosaminyltransferase activity	Catalysis of the reaction: UDP-N-acetyl-D-glucosamine + heparan sulfate = UDP + (N-acetyl-D-glucosaminyl)-heparan sulfate.	\N	12	5	\N	0.416667	intel_def
GO:0042328	heparan sulphate N-acetylglucosaminyltransferase activity	Catalysis of the reaction: UDP-N-acetyl-D-glucosamine + heparan sulfate = UDP + (N-acetyl-D-glucosaminyl)-heparan sulfate.	\N	12	5	\N	0.416667	intel_def
GO:0046235	gallate biosynthesis	The formation from simpler components of gallate, the anion of gallic acid (3,4,5-trihydroxybenzoic acid).	\N	12	5	\N	0.416667	intel_def
GO:0046428	1 4-dihydroxy-2-naphthoate octaprenyltransferase activity	Catalysis of the reaction: 1,4-dihydroxy-2-naphthoate + polyprenylpyrophosphate = dimethylmenaquinone + pyrophosphate + CO2.	\N	12	5	\N	0.416667	intel_def
GO:0046507	sulfite :UDP-glucose sulfotransferase	Catalysis of the reaction: UDP-glucose + SO3(2-) (sulfite) = UDP-6-sulfoquinovose + H2O.	\N	12	5	\N	0.416667	intel_def
GO:0046507	UDPsulphoquinovose synthase activity	Catalysis of the reaction: UDP-glucose + SO3(2-) (sulfite) = UDP-6-sulfoquinovose + H2O.	\N	12	5	\N	0.416667	intel_def
GO:0046507	UDPsulfoquinovose synthase activity	Catalysis of the reaction: UDP-glucose + SO3(2-) (sulfite) = UDP-6-sulfoquinovose + H2O.	\N	12	5	\N	0.416667	intel_def
GO:0046539	histamine N-methyltransferase activity	Catalysis of the reaction: S-adenosyl-L-methionine + histamine = S-adenosyl-L-homocysteine + Nt-methylhistamine.	\N	12	5	\N	0.416667	intel_def
GO:0047091	L-lysine 6-monooxygenase activity	Catalysis of the reaction: O2 + NADPH + L-lysine = H2O + NADP+ + N6-hydroxy-L-lysine.	\N	12	5	\N	0.416667	intel_def
GO:0047130	saccharopine dehydrogenase activity	Catalysis of the reaction: H2O + NADP+ + saccharopine = NADPH + 2-oxoglutarate + L-lysine.	\N	12	5	\N	0.416667	intel_def
GO:0047145	demethylsterigmatocystin 6-O-methyltransferase activity	Catalysis of the reaction: 6-demethylsterigmatocystin + S-adenosyl-L-methionine = sterigmatocystin + S-adenosyl-homocysteine.	\N	12	5	\N	0.416667	intel_def
GO:0047185	N-acetylneuraminate 4-O-acetyltransferase activity	Catalysis of the reaction: N-acetylneuraminate + acetyl-CoA = N-acetyl-4-O-acetylneuraminate + coenzyme A.	\N	12	5	\N	0.416667	intel_def
GO:0047199	phosphatidylcholine-dolichol O-acyltransferase activity	Catalysis of the reaction: dolichol + phosphatidylcholine = acyldolichol + 1-acyl-sn-glycero-3-phosphocholine.	\N	12	5	\N	0.416667	intel_def
GO:0047267	undecaprenyl-phosphate mannosyltransferase activity	Catalysis of the reaction: undecaprenyl phosphate + GDP-mannose = D-mannosyl-1-phosphoundecaprenol + GDP.	\N	12	5	\N	0.416667	intel_def
GO:0047283	dolichyl-phosphate D-xylosyltransferase activity	Catalysis of the reaction: dolichol-phosphate + UDP-D-xylose = dolichyl D-xylosyl phosphate + UDP.	\N	12	5	\N	0.416667	intel_def
GO:0047284	dolichyl-xylosyl-phosphate-protein xylosyltransferase activity	Catalysis of the reaction: dolichyl D-xylosyl phosphate + protein = dolichol-phosphate + D-xylosylprotein.	\N	12	5	\N	0.416667	intel_def
GO:0047349	D-ribitol-5-phosphate cytidylyltransferase activity	Catalysis of the reaction: D-ribitol 5-phosphate + CTP = CDP-ribitol + diphosphate.	\N	12	5	\N	0.416667	intel_def
GO:0047350	glucuronate-1-phosphate uridylyltransferase activity	Catalysis of the reaction: 1-phospho-alpha-D-glucuronate + UTP = UDP-D-glucuronate + diphosphate.	\N	12	5	\N	0.416667	intel_def
GO:0047398	dolichylphosphate-mannose phosphodiesterase activity	Catalysis of the reaction: dolichyl beta-D-mannosyl phosphate + H2O = dolichol-phosphate + mannose.	\N	12	5	\N	0.416667	intel_def
GO:0047409	alkenylglycerophosphoethanolamine hydrolase activity	Catalysis of the reaction: H2O + 1-(1-alkenyl)-sn-glycero-3-phosphoethanolamine = sn-glycero-3-phosphoethanolamine + an aldehyde.	\N	12	5	\N	0.416667	intel_def
GO:0047410	N-formylmethionylaminoacyl-tRNA deformylase activity	Catalysis of the reaction: H2O + charged-fMet-tRNAs = L-methionylaminoacyl-tRNA + formate.	\N	12	5	\N	0.416667	intel_def
GO:0047417	N-carbamoyl-D-amino acid hydrolase activity	Catalysis of the reaction: H2O + N-carbamoyl-D-amino acid = CO2 + NH3 + D-amino acid.	\N	12	5	\N	0.416667	intel_def
GO:0047435	5-guanidino-2-oxopentanoate decarboxylase activity	Catalysis of the reaction: 5-guanidino-2-oxo-pentanoate = CO2 + 4-guanidinobutanoate.	\N	12	5	\N	0.416667	intel_def
GO:0047464	heparosan-N-sulfate-glucuronate 5-epimerase activity	Catalysis of the reaction: heparosan-N-sulfate D-glucuronate = heparosan-N-sulfate L-iduronate.	\N	12	5	\N	0.416667	intel_def
GO:0047464	heparosan-N-sulphate-glucuronate 5-epimerase activity	Catalysis of the reaction: heparosan-N-sulfate D-glucuronate = heparosan-N-sulfate L-iduronate.	\N	12	5	\N	0.416667	intel_def
GO:0047533	2 5-dioxovalerate dehydrogenase activity	Catalysis of the reaction: 2,5-dioxopentanoate + NADP+ + H2O = 2-oxoglutarate + NADPH + H+.	\N	12	5	\N	0.416667	intel_def
GO:0047536	2-aminoadipate aminotransferase activity	Catalysis of the reaction: L-2-aminoadipate + 2-oxoglutarate = 2-oxoadipate + L-glutamate.	\N	12	5	\N	0.416667	intel_def
GO:0047536	2-aminoadipate transaminase activity	Catalysis of the reaction: L-2-aminoadipate + 2-oxoglutarate = 2-oxoadipate + L-glutamate.	\N	12	5	\N	0.416667	intel_def
GO:0047537	2-aminohexanoate transaminase activity	Catalysis of the reaction: L-2-aminohexanoate + 2-oxoglutarate = 2-oxohexanoate + L-glutamate.	\N	12	5	\N	0.416667	intel_def
GO:0047537	2-aminohexanoate aminotransferase activity	Catalysis of the reaction: L-2-aminohexanoate + 2-oxoglutarate = 2-oxohexanoate + L-glutamate.	\N	12	5	\N	0.416667	intel_def
GO:0047551	2-oxoaldehyde dehydrogenase activity	Catalysis of the reaction: a 2-oxoaldehyde + NAD+ + H2O = a 2-oxo acid + NADH + H+.	\N	12	5	\N	0.416667	intel_def
GO:0047552	2-oxoaldehyde dehydrogenase activity	Catalysis of the reaction: a 2-oxoaldehyde + NADP+ + H2O = a 2-oxo acid + NADPH + H+.	\N	12	5	\N	0.416667	intel_def
GO:0047553	2-oxoglutarate synthase activity	Catalysis of the reaction: 2-oxoglutarate + CoA + oxidized ferredoxin = succinyl-CoA + CO2 + reduced ferredoxin.	\N	12	5	\N	0.416667	intel_def
GO:0047564	3-hydroxycyclohexanone dehydrogenase activity	Catalysis of the reaction: 3-hydroxycyclohexanone + acceptor = cyclohexane-1,3-dione + reduced acceptor.	\N	12	5	\N	0.416667	intel_def
GO:0047575	4-carboxymuconolactone decarboxylase activity	Catalysis of the reaction: 2-carboxy-2,5-dihydro-5-oxofuran-2-acetate = 4,5-dihydro-5-oxofuran-2-acetate + CO2.	\N	12	5	\N	0.416667	intel_def
GO:0047594	6-beta-hydroxyhyoscyamine epoxidase activity	Catalysis of the reaction: (6S)-6-hydroxyhyoscyamine + 2-oxoglutarate + O2 = scopolamine + succinate + CO2.	\N	12	5	\N	0.416667	intel_def
GO:0047616	acyl-CoA dehydrogenase activity	Catalysis of the reaction: acyl-CoA + NADP+ = 2,3-dehydroacyl-CoA + NADPH + H+.	\N	12	5	\N	0.416667	intel_def
GO:0047646	alkanal monooxygenase activity	Catalysis of the reaction: R-CHO + reduced FMN + O2 = R-COOH + FMN + H2O + light.	\N	12	5	\N	0.416667	intel_def
GO:0047659	a-santonin 1 2-reductase activity	Catalysis of the reaction: 1,2-dihydrosantonin + NAD(P)+ = alpha-santonin + NAD(P)H + H+.	\N	12	5	\N	0.416667	intel_def
GO:0047659	alpha-santonin 1 2-reductase activity	Catalysis of the reaction: 1,2-dihydrosantonin + NAD(P)+ = alpha-santonin + NAD(P)H + H+.	\N	12	5	\N	0.416667	intel_def
GO:0047665	aminolevulinate aminotransferase activity	Catalysis of the reaction: 5-aminolevulinate + pyruvate = 4,5-dioxopentanoate + L-alanine.	\N	12	5	\N	0.416667	intel_def
GO:0047665	aminolevulinate transaminase activity	Catalysis of the reaction: 5-aminolevulinate + pyruvate = 4,5-dioxopentanoate + L-alanine.	\N	12	5	\N	0.416667	intel_def
GO:0047717	imidazoleacetate 4-monooxygenase activity	Catalysis of the reaction: 4-imidazoleacetate + NADH + O2 = 5-hydroxy-4-imidazoleacetate + NAD+ + H2O.	\N	12	5	\N	0.416667	intel_def
GO:0047732	CDP-abequose epimerase activity	Catalysis of the reaction: CDP-3,6-dideoxy-D-glucose = CDP-3,6-dideoxy-D-mannose.	\N	12	5	\N	0.416667	intel_def
GO:0047734	CDP-glycerol diphosphatase activity	Catalysis of the reaction: CDP-glycerol + H2O = CMP + sn-glycerol 3-phosphate.	\N	12	5	\N	0.416667	intel_def
GO:0047734	CDP-glycerol pyrophosphatase activity	Catalysis of the reaction: CDP-glycerol + H2O = CMP + sn-glycerol 3-phosphate.	\N	12	5	\N	0.416667	intel_def
GO:0047766	carbamoyl-serine ammonia-lyase activity	Catalysis of the reaction: O-carbamoyl-L-serine + H2O = pyruvate + 2 NH3 + CO2.	\N	12	5	\N	0.416667	intel_def
GO:0047841	dehydrogluconokinase activity	Catalysis of the reaction: ATP + 2-dehydro-D-gluconate = ADP + 6-phospho-2-dehydro-D-gluconate.	\N	12	5	\N	0.416667	intel_def
GO:0047841	dehydogluconokinase activity	Catalysis of the reaction: ATP + 2-dehydro-D-gluconate = ADP + 6-phospho-2-dehydro-D-gluconate.	\N	12	5	\N	0.416667	intel_def
GO:0047877	ephedrine dehydrogenase activity	Catalysis of the reaction: (-)-ephedrine + NAD+ = (R)-2-methylimino-1-phenylpropan-1-ol + NADH.	\N	12	5	\N	0.416667	intel_def
GO:0047879	erythronolide synthase activity	Catalysis of the reaction: 6 malonyl-CoA + propionyl-CoA = 7 CoA + 6-deoxyerythronolide b.	\N	12	5	\N	0.416667	intel_def
GO:0047930	glucosaminate ammonia-lyase activity	Catalysis of the reaction: D-glucosaminate = 2-dehydro-3-deoxy-D-gluconate + NH3.	\N	12	5	\N	0.416667	intel_def
GO:0047967	glycyrrhizinate b-glucuronidase activity	Catalysis of the reaction: H2O + glycyrrhizinate = 1,2-beta-D-glucuronosyl-D-glucuronate + glycyrrhetinate.	\N	12	5	\N	0.416667	intel_def
GO:0047967	glycyrrhizinate beta-glucuronidase activity	Catalysis of the reaction: H2O + glycyrrhizinate = 1,2-beta-D-glucuronosyl-D-glucuronate + glycyrrhetinate.	\N	12	5	\N	0.416667	intel_def
GO:0050027	L-idonate 2-dehydrogenase activity	Catalysis of the reaction: L-idonate + NADP+ = 5-dehydro-D-gluconate + NADPH.	\N	12	5	\N	0.416667	intel_def
GO:0050064	luteolin 7-O-glucuronosyltransferase activity	Catalysis of the reaction: UDP-glucuronate + luteolin = UDP + luteolin 7-O-beta-D-glucuronide.	\N	12	5	\N	0.416667	intel_def
GO:0050064	luteolin 7-O-glucoronosyltransferase activity	Catalysis of the reaction: UDP-glucuronate + luteolin = UDP + luteolin 7-O-beta-D-glucuronide.	\N	12	5	\N	0.416667	intel_def
GO:0050132	N-methylalanine dehydrogenase activity	Catalysis of the reaction: N-methyl-L-alanine + H2O + NADP+ = pyruvate + methylamine + NADPH.	\N	12	5	\N	0.416667	intel_def
GO:0050191	phosphoglycerate kinase activity	Catalysis of the reaction: GTP + 3-phospho-D-glycerate = GDP + 3-phospho-D-glyceroyl phosphate.	\N	12	5	\N	0.416667	intel_def
GO:0050267	rubber cis-polyprenylcistransferase activity	Catalysis of the reaction: poly-cis-polyprenyl diphosphate + isopentenyl diphosphate = diphosphate + a poly-cis-polyprenyl diphosphate longer by one C5 unit.	\N	12	5	\N	0.416667	intel_def
GO:0050282	serine dehydrogenase activity	Catalysis of the reaction: L-serine + H2O + NAD+ = 3-hydroxypyruvate + NH3 + NADH.	\N	12	5	\N	0.416667	intel_def
GO:0050282	serine 2-dehydrogenase activity	Catalysis of the reaction: L-serine + H2O + NAD+ = 3-hydroxypyruvate + NH3 + NADH.	\N	12	5	\N	0.416667	intel_def
GO:0050305	strombine dehydrogenase activity	Catalysis of the reaction: N-(carboxymethyl)-D-alanine + NAD+ + H2O = glycine + pyruvate + NADH.	\N	12	5	\N	0.416667	intel_def
GO:0050326	taxifolin 8-monooxygenase activity	Catalysis of the reaction: taxifolin + NAD(P)H + H+ + O2 = 2,3-dihydrogossypetin + NAD(P)+ + H2O.	\N	12	5	\N	0.416667	intel_def
GO:0050345	trans-epoxysuccinate hydrolase activity	Catalysis of the reaction: H2O + trans-2,3-epoxysuccinate = meso-tartrate.	\N	12	5	\N	0.416667	intel_def
GO:0050438	2-ethylmalate synthase activity	Catalysis of the reaction: acetyl-CoA + H2O + 2-oxobutanoate = (R)-2-ethylmalate + CoA .	\N	12	5	\N	0.416667	intel_def
GO:0050462	N-acetylneuraminate synthase activity	Catalysis of the reaction: phosphoenolpyruvate + N-acetyl-D-mannosamine + H2O = phosphate + N-acetylneuraminate .	\N	12	5	\N	0.416667	intel_def
GO:0050555	2-hydroxypropyl-CoM lyase activity	Catalysis of the reaction: (R)-[or (S)-]2-hydroxypropyl-CoM = H-S-CoM + (R)-[or (S)-]1,2-epoxypropane.	\N	12	5	\N	0.416667	intel_def
GO:0050560	ligase activity	Catalysis of the reaction: tRNA(Asx) + L-aspartate + ATP = aspartyl-tRNA(Asx) + pyrophosphate + AMP.	\N	12	5	\N	0.416667	intel_def
GO:0050560	aspartate-tRNAAsn ligase activity	Catalysis of the reaction: tRNA(Asx) + L-aspartate + ATP = aspartyl-tRNA(Asx) + pyrophosphate + AMP.	\N	12	5	\N	0.416667	intel_def
GO:0050574	dehydrogenase activity	Catalysis of the reaction: 2-(R)-hydroxypropyl-CoM + NAD+ = 2-oxopropyl-CoM + NADH + H+.	\N	12	5	\N	0.416667	intel_def
GO:0003849	3-deoxy-7-phosphoheptulonate synthase activity	Catalysis of the reaction: 2-dehydro-3-deoxy-D-arabino-heptonate 7-phosphate + phosphate = phosphoenolpyruvate + D-erythrose 4-phosphate + H2O.	\N	19	8	\N	0.421053	intel_def
GO:0003849	2-dehydro-3-deoxyphosphoheptonate aldolase activity	Catalysis of the reaction: 2-dehydro-3-deoxy-D-arabino-heptonate 7-phosphate + phosphate = phosphoenolpyruvate + D-erythrose 4-phosphate + H2O.	\N	19	8	\N	0.421053	intel_def
GO:0004312	fatty-acid synthase activity	Catalysis of the reaction: acetyl-CoA + n malonyl-CoA + 2n NADPH + H+ = long-chain fatty acid + n+1 CoA + n CO2 + 2n NADP+.	\N	19	8	\N	0.421053	intel_def
GO:0004796	cytochrome P450 CYP5	Catalysis of the reaction: (5Z,13E)-(15S)-9-alpha,11-alpha-epidioxy-15-hydroxyprosta-5,13-dienoate = (5Z,13E)-(15S)-9-alpha,11-alpha-epoxy-15-hydroxythromba-5,13-dienoate.	\N	19	8	\N	0.421053	intel_def
GO:0004796	thromboxane-A synthase activity	Catalysis of the reaction: (5Z,13E)-(15S)-9-alpha,11-alpha-epidioxy-15-hydroxyprosta-5,13-dienoate = (5Z,13E)-(15S)-9-alpha,11-alpha-epoxy-15-hydroxythromba-5,13-dienoate.	\N	19	8	\N	0.421053	intel_def
GO:0008109	N-acetyllactosaminide beta-1 6-N-acetylglucosaminyltransferase activity	Catalysis of the reaction: UDP-N-acetyl-D-glucosamine + beta-D-galactosyl-1,4-N-acetyl-D-glucosaminyl-R = UDP + N-acetyl-beta-D-glucosaminyl-1,6-beta-D-galactosyl-1,4-N-acetyl-D-glucosaminyl-R.	\N	19	8	\N	0.421053	intel_def
GO:0008532	N-acetyllactosaminide beta-1 3-N-acetylglucosaminyltransferase activity	Catalysis of the reaction: UDP-N-acetyl-D-glucosamine + beta-D-galactosyl-1,4-N-acetyl-D-glucosaminyl-R = UDP + N-acetyl-beta-D-glucosaminyl-1,3-beta-D-galactosyl-1,4-N-acetyl-D-glucosaminyl-R.	\N	19	8	\N	0.421053	intel_def
GO:0018401	peptidyl-proline hydroxylation to 4-hydroxy-L-proline	The posttranslational modification of peptidyl-proline to form 4-hydroxy-L-proline; catalyzed by procollagen-proline,2-oxoglutarate-4-dioxygenase (GO:0004656).	\N	19	8	\N	0.421053	intel_def
GO:0018512	1 2-dihydroxy-3-methylcyclohexa-3 5-diene-carboxylate dehydrogenase	Catalysis of the reaction: 1,6-dihydroxy-5-methylcyclohexa-2,4-dienecarboxylate + NAD+ = 3-methylcatechol + CO2 + NADH + H+.	\N	19	8	\N	0.421053	intel_def
GO:0018512	1 6-dihydroxy-5-methylcyclohexa-2 4-dienecarboxylate dehydrogenase activity	Catalysis of the reaction: 1,6-dihydroxy-5-methylcyclohexa-2,4-dienecarboxylate + NAD+ = 3-methylcatechol + CO2 + NADH + H+.	\N	19	8	\N	0.421053	intel_def
GO:0018571	2 3-dihydroxy-p-cumate dioxygenase activity	Catalysis of the reaction: 2,3-dihydroxy-p-cumate + O2 = 2-hydroxy-3-carboxy-6-oxo-7-methylocta-2,4-dienoate.	\N	19	8	\N	0.421053	intel_def
GO:0030761	8-hydroxyquercitin 8-O-methyltransferase activity	Catalysis of the reaction: S-adenosyl-L-methionine + 3,3',4',5,7,8-hexahydroxyflavone = S-adenosyl-L-homocysteine + 3,3',4',5,7-pentahydroxy-8-methoxy-flavone.	\N	19	8	\N	0.421053	intel_def
GO:0047070	3-carboxyethylcatechol 2 3-dioxygenase activity	Catalysis of the reaction: O2 + 3-(2,3-dihydroxyphenyl)propanoate = 2-hydroxy-6-oxonona-2,4-diene-1,9-dioate.	\N	19	8	\N	0.421053	intel_def
[truncated: 5,404 more rows]
