# Supplementary material for: Quality control for terms and definitions in ontologies and taxonomies
Source: BMC Bioinformatics. 2006 Apr 19;7:212. doi: 10.1186/1471-2105-7-212 (PMC1482721; doi:10.1186/1471-2105-7-212)
Supplement: Additional File 6 — Unintelligible terms with proposed alternative definitions, intelligibility index < 0.7 (See also Figure 1, C1) [file 1471-2105-7-212-S6.out]

id	term	definition	term_length	wn_length	def_length	c_index	i_index	category	ontology	id	terms (separated by |)	definition
GO:0018174	protein-haem P460 linkage	The linkage of protein to heme P460.	4	\N	4	1	\N	circ_def	\N	\N	\N	\N
GO:0018174	protein-heme P460 linkage	The linkage of protein to heme P460.	4	\N	4	1	\N	circ_def	\N	\N	\N	\N
GO:0018359	protein-haem P460 linkage via haem P460-bis-L-cysteine-L-tyrosine	The linkage of protein to heme P460 via heme P460-bis-L-cysteine-L-tyrosine.	9	\N	10	0.9	\N	circ_def	\N	\N	\N	\N
GO:0018359	protein-heme P460 linkage via heme P460-bis-L-cysteine-L-tyrosine	The linkage of protein to heme P460 via heme P460-bis-L-cysteine-L-tyrosine.	9	\N	10	0.9	\N	circ_def	\N	\N	\N	\N
GO:0018360	protein-haem P460 linkage via haem P460-bis-L-cysteine-L-lysine	The linkage of protein to heme P460 via heme P460-bis-L-cysteine-L-lysine.	9	\N	10	0.9	\N	circ_def	\N	\N	\N	\N
GO:0018360	protein-heme P460 linkage via heme P460-bis-L-cysteine-L-lysine	The linkage of protein to heme P460 via heme P460-bis-L-cysteine-L-lysine.	9	\N	10	0.9	\N	circ_def	\N	\N	\N	\N
GO:0018006	N-terminal protein amino acid glucuronylation	The glucuronylation of the N-terminal amino acid of proteins.	6	\N	7	0.857143	\N	circ_def	\N	\N	\N	\N
GO:0050990	N-terminal protein amino acid carbamoylation	The carbamoylation of the N-terminal amino acid of proteins.	6	\N	7	0.857143	\N	circ_def	\N	\N	\N	\N
GO:0050990	N-terminal protein amino acid carbamylation	The carbamoylation of the N-terminal amino acid of proteins.	6	\N	7	0.857143	\N	circ_def	\N	\N	\N	\N
GO:0018283	iron incorporation into metallo-sulfur cluster	The incorporation of iron into a metallo-sulfur cluster.	5	\N	6	0.833333	\N	circ_def	\N	\N	\N	\N
GO:0018283	iron incorporation into metallo-sulphur cluster	The incorporation of iron into a metallo-sulfur cluster.	5	\N	6	0.833333	\N	circ_def	\N	\N	\N	\N
GO:0018289	molybdenum incorporation into metallo-sulfur cluster	The incorporation of molybdenum into a metallo-sulfur cluster.	5	\N	6	0.833333	\N	circ_def	\N	\N	\N	\N
GO:0018289	molybdenum incorporation into metallo-sulphur cluster	The incorporation of molybdenum into a metallo-sulfur cluster.	5	\N	6	0.833333	\N	circ_def	\N	\N	\N	\N
GO:0018414	nickel incorporation into metallo-sulfur cluster	The incorporation of nickel into a metallo-sulfur cluster.	5	\N	6	0.833333	\N	circ_def	\N	\N	\N	\N
GO:0018414	nickel incorporation into metallo-sulphur cluster	The incorporation of nickel into a metallo-sulfur cluster.	5	\N	6	0.833333	\N	circ_def	\N	\N	\N	\N
GO:0018427	copper incorporation into metallo-sulfur cluster	The incorporation of copper into a metallo-sulfur cluster.	5	\N	6	0.833333	\N	circ_def	\N	\N	\N	\N
GO:0018427	copper incorporation into metallo-sulphur cluster	The incorporation of copper into a metallo-sulfur cluster.	5	\N	6	0.833333	\N	circ_def	\N	\N	\N	\N
GO:0019728	peptidyl-allysine oxidation to 2-aminoadipic acid	The oxidation of allysine to 2-aminoadipic acid.	5	\N	6	0.833333	\N	circ_def	\N	\N	\N	\N
GO:0050834	molybdenum incorporation via L-cysteinyl copper sulfido molybdopterin cytosine dinuncleotide	The incorporation of molybdenum into a protein by L-cysteinyl copper sulfido molybdopterin cytosine dinuncleotide.	9	\N	11	0.818182	\N	circ_def	\N	\N	\N	\N
GO:0018301	iron incorporation into iron-sulfur cluster via tris-L-cysteinyl-L-cysteine persulfido-bis-L-glutamato-L-histidino tetrairon	The incorporation of iron into an iron-sulfur cluster by tris-L-cysteinyl-L-cysteine persulfido-bis-L-glutamato-L-histidino tetrairon.	13	\N	16	0.8125	\N	circ_def	\N	\N	\N	\N
GO:0018301	iron incorporation into iron-sulphur cluster via tris-L-cysteinyl-L-cysteine persulphido-bis-L-glutamato-L-histidino tetrairon	The incorporation of iron into an iron-sulfur cluster by tris-L-cysteinyl-L-cysteine persulfido-bis-L-glutamato-L-histidino tetrairon.	13	\N	16	0.8125	\N	circ_def	\N	\N	\N	\N
GO:0000153	cytoplasmic ubiquitin ligase complex	A ubiquitin ligase complex found in the cytoplasm.	4	\N	5	0.8	\N	circ_def	\N	\N	\N	\N
GO:0018147	molybdenum incorporation via L-selenocysteinyl molybdopterin guanine dinucleotide	The incorporation of molybdenum into a protein via L-selenocysteinyl molybdopterin guanine dinucleotide.	8	\N	10	0.8	\N	circ_def	\N	\N	\N	\N
GO:0018197	peptidyl-aspartic acid modification	The modification of peptidyl-aspartic acid.	4	\N	5	0.8	\N	circ_def	\N	\N	\N	\N
GO:0018200	peptidyl-glutamic acid modification	The modification of peptidyl-glutamic acid.	4	\N	5	0.8	\N	circ_def	\N	\N	\N	\N
GO:0030128	clathrin coat of endocytic vesicle	A clathrin coat found on an endocytic vesicle.	4	\N	5	0.8	\N	circ_def	\N	\N	\N	\N
GO:0030128	clathrin coat of endocytotic vesicle	A clathrin coat found on an endocytic vesicle.	4	\N	5	0.8	\N	circ_def	\N	\N	\N	\N
GO:0042258	molybdenum incorporation via L-serinyl molybdopterin guanine dinucleotide	The incorporation of molybdenum into a protein via L-serinyl molybdopterin guanine dinucleotide.	8	\N	10	0.8	\N	circ_def	\N	\N	\N	\N
GO:0048202	clathrin coating of Golgi vesicle	The coating of a Golgi transport vesicle with clathrin.	4	\N	5	0.8	\N	circ_def	\N	\N	\N	\N
GO:0050842	copper incorporation via L-cysteinyl copper sulfido molybdopterin cytosine dinuncleotide	The incorporation of copper into a protein by L-cysteinyl copper sulfido molybdopterin cytosine dinuncleotide.	8	\N	10	0.8	\N	circ_def	\N	\N	\N	\N
GO:0000308	CDK holoenzyme	Cyclin-dependent protein kinase (CDK) complex found in the cytoplasm.	7	\N	9	0.777778	\N	circ_def	\N	\N	\N	\N
GO:0000308	cytoplasmic cyclin-dependent protein kinase holoenzyme complex	Cyclin-dependent protein kinase (CDK) complex found in the cytoplasm.	7	\N	9	0.777778	\N	circ_def	\N	\N	\N	\N
GO:0018187	molybdenum incorporation via L-cysteinyl molybdopterin guanine dinucleotide	The incorporation of molybdenum into a protein by L-cysteinyl molybdopterin guanine dinucleotide.	7	\N	9	0.777778	\N	circ_def	\N	\N	\N	\N
GO:0018379	cytochrome c-haem linkage via haem-bis-L-cysteine	The linkage of cytochromes and other heme proteins to heme via heme-bis-L-cysteine.	7	\N	9	0.777778	\N	circ_def	\N	\N	\N	\N
GO:0018379	cytochrome c-heme linkage via heme-bis-L-cysteine	The linkage of cytochromes and other heme proteins to heme via heme-bis-L-cysteine.	7	\N	9	0.777778	\N	circ_def	\N	\N	\N	\N
GO:0000132	mitotic spindle orientation	The intracellular orientation of the mitotic spindle.	3	\N	4	0.75	\N	circ_def	\N	\N	\N	\N
GO:0001751	eye photoreceptor differentiation	The differentiation of eye photoreceptors in the fly.	3	\N	4	0.75	\N	circ_def	\N	\N	\N	\N
GO:0006404	RNA-nucleus import	The import of RNA from the cytoplasm to the nucleus.	3	\N	4	0.75	\N	circ_def	\N	\N	\N	\N
GO:0006405	RNA-nucleus export	The export of RNA from the nucleus to the cytoplasm.	3	\N	4	0.75	\N	circ_def	\N	\N	\N	\N
GO:0006406	mRNA-nucleus export	The export of mRNA from the nucleus to the cytoplasm.	3	\N	4	0.75	\N	circ_def	\N	\N	\N	\N
GO:0006407	rRNA-nucleus export	The export of rRNA from the nucleus to the cytoplasm.	3	\N	4	0.75	\N	circ_def	\N	\N	\N	\N
GO:0006408	snRNA-nucleus export	The export of snRNA from the nucleus to the cytoplasm.	3	\N	4	0.75	\N	circ_def	\N	\N	\N	\N
GO:0006409	tRNA-nucleus export	The export of tRNA from the nucleus to the cytoplasm.	3	\N	4	0.75	\N	circ_def	\N	\N	\N	\N
GO:0016031	cytoplasmic tRNA mitochondrial import	The import of cytoplasmic tRNA by the mitochondrion.	3	\N	4	0.75	\N	circ_def	\N	\N	\N	\N
GO:0017007	protein-bilin linkage	The covalent linkage of bilin and a protein.	3	\N	4	0.75	\N	circ_def	\N	\N	\N	\N
GO:0018091	peptidyl-asparagine racemization	The racemization of peptidyl-asparagine.	3	\N	4	0.75	\N	circ_def	\N	\N	\N	\N
GO:0018143	nucleic acid-protein covalent cross-linking	The formation of a covalent cross-link between a nucleic acid and a protein.	6	\N	8	0.75	\N	circ_def	\N	\N	\N	\N
GO:0018194	peptidyl-alanine modification	The modification of peptidyl-alanine.	3	\N	4	0.75	\N	circ_def	\N	\N	\N	\N
GO:0018195	peptidyl-arginine modification	The modification of peptidyl-arginine.	3	\N	4	0.75	\N	circ_def	\N	\N	\N	\N
GO:0018196	peptidyl-asparagine modification	The modification of peptidyl-asparagine.	3	\N	4	0.75	\N	circ_def	\N	\N	\N	\N
GO:0018198	peptidyl-cysteine modification	The modification of peptidyl-cysteine.	3	\N	4	0.75	\N	circ_def	\N	\N	\N	\N
GO:0018199	peptidyl-glutamine modification	The modification of peptidyl-glutamine.	3	\N	4	0.75	\N	circ_def	\N	\N	\N	\N
GO:0018201	peptidyl-glycine modification	The modification of peptidyl-glycine.	3	\N	4	0.75	\N	circ_def	\N	\N	\N	\N
GO:0018202	peptidyl-histidine modification	The modification of peptidyl-histidine.	3	\N	4	0.75	\N	circ_def	\N	\N	\N	\N
GO:0018203	peptidyl-isoleucine modification	The modification of peptidyl-isoleucine.	3	\N	4	0.75	\N	circ_def	\N	\N	\N	\N
GO:0018204	peptidyl-leucine modification	The modification of peptidyl-leucine.	3	\N	4	0.75	\N	circ_def	\N	\N	\N	\N
GO:0018205	peptidyl-lysine modification	The modification of peptidyl-lysine.	3	\N	4	0.75	\N	circ_def	\N	\N	\N	\N
GO:0018206	peptidyl-methionine modification	The modification of peptidyl-methionine.	3	\N	4	0.75	\N	circ_def	\N	\N	\N	\N
GO:0018207	peptidyl-phenylalanine modification	The modification of peptidyl-phenylalanine.	3	\N	4	0.75	\N	circ_def	\N	\N	\N	\N
GO:0018208	peptidyl-proline modification	The modification of peptidyl-proline.	3	\N	4	0.75	\N	circ_def	\N	\N	\N	\N
GO:0018209	peptidyl-serine modification	The modification of peptidyl-serine.	3	\N	4	0.75	\N	circ_def	\N	\N	\N	\N
GO:0018210	peptidyl-threonine modification	The modification of peptidyl-threonine.	3	\N	4	0.75	\N	circ_def	\N	\N	\N	\N
GO:0018211	peptidyl-tryptophan modification	The modification of peptidyl-tryptophan.	3	\N	4	0.75	\N	circ_def	\N	\N	\N	\N
GO:0018212	peptidyl-tyrosine modification	The modification of peptidyl-tyrosine.	3	\N	4	0.75	\N	circ_def	\N	\N	\N	\N
GO:0018213	peptidyl-valine modification	The modification of peptidyl-valine.	3	\N	4	0.75	\N	circ_def	\N	\N	\N	\N
GO:0018292	molybdenum incorporation via L-cysteinyl molybdopterin	The incorporation of molybdenum into a protein via L-cysteinyl molybdopterin.	6	\N	8	0.75	\N	circ_def	\N	\N	\N	\N
GO:0018362	peroxidase-haem linkage via dihydroxyhaem-L-aspartyl ester-L-glutamyl ester	The covalent linkage of heme to peroxidase via dihydroxyheme-L-aspartyl ester-L-glutamyl ester.	9	\N	12	0.75	\N	circ_def	\N	\N	\N	\N
GO:0018362	peroxidase-heme linkage via dihydroxyheme-L-aspartyl ester-L-glutamyl ester	The covalent linkage of heme to peroxidase via dihydroxyheme-L-aspartyl ester-L-glutamyl ester.	9	\N	12	0.75	\N	circ_def	\N	\N	\N	\N
GO:0018378	cytochrome c-haem linkage via haem-L-cysteine	The linkage of cytochromes and other heme proteins to heme via heme-L-cysteine.	6	\N	8	0.75	\N	circ_def	\N	\N	\N	\N
GO:0018378	cytochrome c-heme linkage via heme-L-cysteine	The linkage of cytochromes and other heme proteins to heme via heme-L-cysteine.	6	\N	8	0.75	\N	circ_def	\N	\N	\N	\N
GO:0018395	peptidyl-lysine hydroxylation to 5-hydroxy-L-lysine	The hydroxylation of peptidyl-lysine to peptidyl-5-hydroxy-L-lysine.	6	\N	8	0.75	\N	circ_def	\N	\N	\N	\N
GO:0018396	peptidyl-lysine hydroxylation to 4-hydroxy-L-lysine	The hydroxylation of peptidyl-lysine to peptidyl-4-hydroxy-L-lysine.	6	\N	8	0.75	\N	circ_def	\N	\N	\N	\N
GO:0018986	mitotic spindle positioning	The intracellular positioning of the mitotic spindle.	3	\N	4	0.75	\N	circ_def	\N	\N	\N	\N
GO:0019123	peptidyl-methionine racemization	The racemization of peptidyl-methionine.	3	\N	4	0.75	\N	circ_def	\N	\N	\N	\N
GO:0019124	peptidyl-isoleucine racemization	The racemization of peptidyl-isoleucine.	3	\N	4	0.75	\N	circ_def	\N	\N	\N	\N
GO:0019125	peptidyl-phenylalanine racemization	The racemization of peptidyl-phenylalanine.	3	\N	4	0.75	\N	circ_def	\N	\N	\N	\N
GO:0019126	peptidyl-serine racemization	The racemization of peptidyl-serine.	3	\N	4	0.75	\N	circ_def	\N	\N	\N	\N
GO:0019128	peptidyl-tryptophan racemization	The racemization of peptidyl-tryptophan.	3	\N	4	0.75	\N	circ_def	\N	\N	\N	\N
GO:0019129	peptidyl-leucine racemization	The racemization of peptidyl-leucine.	3	\N	4	0.75	\N	circ_def	\N	\N	\N	\N
GO:0019916	peptidyl-D-alanine racemization direct	The racemization of peptidyl-alanine.	3	\N	4	0.75	\N	circ_def	\N	\N	\N	\N
GO:0030125	clathrin vesicle coat	A clathrin coat found on a vesicle.	3	\N	4	0.75	\N	circ_def	\N	\N	\N	\N
GO:0030130	clathrin coat of trans-Golgi network vesicle	A clathrin coat found on a vesicle of the trans-Golgi network.	6	\N	8	0.75	\N	circ_def	\N	\N	\N	\N
GO:0030249	guanylate cyclase regulator activity	Modulates the activity of guanylate cyclase.	3	\N	4	0.75	\N	circ_def	\N	\N	\N	\N
GO:0030250	guanylate cyclase activator activity	Increases the activity of guanylate cyclase.	3	\N	4	0.75	\N	circ_def	\N	\N	\N	\N
GO:0030250	guanylin	Increases the activity of guanylate cyclase.	3	\N	4	0.75	\N	circ_def	\N	\N	\N	\N
GO:0030399	autophagic membrane degradation	Degradation of the membranes of autophagic vacuoles.	3	\N	4	0.75	\N	circ_def	\N	\N	\N	\N
GO:0030666	endocytic vesicle membrane	The membrane surrounding an endocytic vesicle.	3	\N	4	0.75	\N	circ_def	\N	\N	\N	\N
GO:0048268	clathrin cage assembly	Assembly of clathrin triskelia into clathrin cage.	3	\N	4	0.75	\N	circ_def	\N	\N	\N	\N
GO:0048268	clathrin coat assembly	Assembly of clathrin triskelia into clathrin cage.	3	\N	4	0.75	\N	circ_def	\N	\N	\N	\N
GO:0050844	peptidyl-selenocysteine modification	The modification of peptidyl-selenocysteine.	3	\N	4	0.75	\N	circ_def	\N	\N	\N	\N
GO:0018363	peroxidase-haem linkage via dihydroxyhaem-L-aspartyl ester-L-glutamyl ester-L-methionine sulfonium	The covalent linkage of heme to peroxidase via dihydroxyheme-L-aspartyl ester-L-glutamyl ester-L-methionine sulfonium.	11	\N	15	0.733333	\N	circ_def	\N	\N	\N	\N
GO:0018363	peroxidase-heme linkage via dihydroxyheme-L-aspartyl ester-L-glutamyl ester-L-methionine sulfonium	The covalent linkage of heme to peroxidase via dihydroxyheme-L-aspartyl ester-L-glutamyl ester-L-methionine sulfonium.	11	\N	15	0.733333	\N	circ_def	\N	\N	\N	\N
GO:0018363	peroxidase-heme linkage via dihydroxyheme-L-aspartyl ester-L-glutamyl ester-L-methionine sulphonium	The covalent linkage of heme to peroxidase via dihydroxyheme-L-aspartyl ester-L-glutamyl ester-L-methionine sulfonium.	11	\N	15	0.733333	\N	circ_def	\N	\N	\N	\N
GO:0000375	RNA splicing via transesterification reactions	Splicing of RNA via a series of two transesterification reactions.	5	\N	7	0.714286	\N	circ_def	\N	\N	\N	\N
GO:0012507	ER-Golgi transport vesicle membrane	The membrane surrounding a vesicle transporting substances from the ER to the Golgi.	5	\N	7	0.714286	\N	circ_def	\N	\N	\N	\N
GO:0012508	Golgi-ER transport vesicle membrane	The membrane surrounding a vesicle transporting substances from the Golgi to the ER.	5	\N	7	0.714286	\N	circ_def	\N	\N	\N	\N
GO:0018097	protein-chromophore linkage via peptidyl-S-4-hydroxycinnamyl-L-cysteine	The synthesis of the chromophore S-4-hydroxycinnamyl-L-cysteine.	5	\N	7	0.714286	\N	circ_def	\N	\N	\N	\N
GO:0018142	DNA-protein covalent cross-linking	The formation of a covalent cross-link between DNA and a protein.	5	\N	7	0.714286	\N	circ_def	\N	\N	\N	\N
GO:0018144	RNA-protein covalent cross-linking	The formation of a covalent cross-link between RNA and a protein.	5	\N	7	0.714286	\N	circ_def	\N	\N	\N	\N
GO:0030669	clathrin-coated endocytic vesicle membrane	The membrane surrounding a clathrin-coated endocytic vesicle.	5	\N	7	0.714286	\N	circ_def	\N	\N	\N	\N
GO:0030671	clathrin-coated phagocytic vesicle membrane	The membrane surrounding a clathrin-coated phagocytic vesicle.	5	\N	7	0.714286	\N	circ_def	\N	\N	\N	\N
GO:0046784	intronless viral mRNA-nucleus export	The export of intronless viral mRNA from the nucleus to the cytoplasm for translation.	5	\N	7	0.714286	\N	circ_def	\N	\N	\N	\N
GO:0048221	rough ER to cis-Golgi transport	Transport of a vesicle from the rough ER to the cis-Golgi.	5	\N	7	0.714286	\N	circ_def	\N	\N	\N	\N
GO:0018302	iron incorporation into iron-sulfur cluster via tris-L-cysteinyl-L-N1'-histidino tetrairon tetrasulfide	The incorporation of iron into a 4Fe-4S iron-sulfur cluster via tris-L-cysteinyl-L-N1'-histidino tetrairon tetrasulfide.	12	\N	17	0.705882	\N	circ_def	\N	\N	\N	\N
GO:0018302	iron incorporation into iron-sulphur cluster via tris-L-cysteinyl-L-N1'-histidino tetrairon tetrasulphide	The incorporation of iron into a 4Fe-4S iron-sulfur cluster via tris-L-cysteinyl-L-N1'-histidino tetrairon tetrasulfide.	12	\N	17	0.705882	\N	circ_def	\N	\N	\N	\N
GO:0018303	iron incorporation into iron-sulfur cluster via tris-L-cysteinyl-L-N3'-histidino tetrairon tetrasulfide	The incorporation of iron into a 4Fe-4S iron-sulfur cluster via tris-L-cysteinyl-L-N3'-histidino tetrairon tetrasulfide.	12	\N	17	0.705882	\N	circ_def	\N	\N	\N	\N
GO:0018303	iron incorporation into iron-sulphur cluster via tris-L-cysteinyl-L-N3'-histidino tetrairon tetrasulphide	The incorporation of iron into a 4Fe-4S iron-sulfur cluster via tris-L-cysteinyl-L-N3'-histidino tetrairon tetrasulfide.	12	\N	17	0.705882	\N	circ_def	\N	\N	\N	\N
GO:0018429	copper incorporation into copper-sulfur cluster via heptakis-L-histidino tetracopper mu4-sulfide hydroxide	The incorporation of copper into a 4Cu-S copper-sulfur cluster via heptakis-L-histidino tetracopper mu4-sulfide hydroxide.	12	\N	17	0.705882	\N	circ_def	\N	\N	\N	\N
GO:0018429	copper incorporation into copper-sulphur cluster via heptakis-L-histidino tetracopper mu4-sulphide hydroxide	The incorporation of copper into a 4Cu-S copper-sulfur cluster via heptakis-L-histidino tetracopper mu4-sulfide hydroxide.	12	\N	17	0.705882	\N	circ_def	\N	\N	\N	\N
GO:0018415	iron incorporation into iron-sulfur cluster via tris-L-cysteinyl L-cysteine persulfido bis-L-glutamato L-histidino nickel triiron disulfide trioxide	The incorporation of iron into a 3Fe-2S cluster via tris-L-cysteinyl L-cysteine persulfido bis-L-glutamato L-histidino nickel triiron disulfide trioxide.	16	\N	23	0.695652	\N	circ_def	\N	\N	\N	\N
GO:0018415	iron incorporation into iron-sulphur cluster via tris-L-cysteinyl L-cysteine persulphido bis-L-glutamato L-histidino nickel triiron disulphide trioxide	The incorporation of iron into a 3Fe-2S cluster via tris-L-cysteinyl L-cysteine persulfido bis-L-glutamato L-histidino nickel triiron disulfide trioxide.	16	\N	23	0.695652	\N	circ_def	\N	\N	\N	\N
GO:0018407	peptidyl-thyronine iodination to form 3' 3'' 5'-triiodo-L-thyronine	The posttranslational iodination of peptidyl-thyronine to form peptidyl-3',3'',5'-triiodo-L-thyronine (triiodothyronine).	9	\N	13	0.692308	\N	circ_def	\N	\N	\N	\N
GO:0018407	peptidyl-thyronine iodination to form triiodothyronine	The posttranslational iodination of peptidyl-thyronine to form peptidyl-3',3'',5'-triiodo-L-thyronine (triiodothyronine).	9	\N	13	0.692308	\N	circ_def	\N	\N	\N	\N
GO:0050740	protein-FMN linkage via O3-riboflavin phosphoryl-L-threonine	The formation of a protein-FMN linkage via O3-riboflavin phosphoryl-L-threonine.	9	\N	13	0.692308	\N	circ_def	\N	\N	\N	\N
GO:0050741	protein-FMN linkage via O3-riboflavin phosphoryl-L-serine	The formation of a protein-FMN linkage via O3-riboflavin phosphoryl-L-serine.	9	\N	13	0.692308	\N	circ_def	\N	\N	\N	\N
GO:0018304	iron incorporation into iron-sulfur cluster via tris-L-cysteinyl-L-aspartato tetrairon tetrasulfide	The incorporation of iron into a 4Fe-4S iron-sulfur cluster via tris-L-cysteinyl-L-aspartato tetrairon tetrasulfide.	11	\N	16	0.6875	\N	circ_def	\N	\N	\N	\N
GO:0018304	iron incorporation into iron-sulphur cluster via tris-L-cysteinyl-L-aspartato tetrairon tetrasulphide	The incorporation of iron into a 4Fe-4S iron-sulfur cluster via tris-L-cysteinyl-L-aspartato tetrairon tetrasulfide.	11	\N	16	0.6875	\N	circ_def	\N	\N	\N	\N
GO:0018305	iron incorporation into iron-sulfur cluster via tris-L-cysteinyl-L-serinyl tetrairon tetrasulfide	The incorporation of iron into a 4Fe-4S iron-sulfur cluster via tris-L-cysteinyl-L-serinyl tetrairon tetrasulfide.	11	\N	16	0.6875	\N	circ_def	\N	\N	\N	\N
GO:0018305	iron incorporation into iron-sulphur cluster via tris-L-cysteinyl-L-serinyl tetrairon tetrasulphide	The incorporation of iron into a 4Fe-4S iron-sulfur cluster via tris-L-cysteinyl-L-serinyl tetrairon tetrasulfide.	11	\N	16	0.6875	\N	circ_def	\N	\N	\N	\N
GO:0046869	iron incorporation into iron-sulfur cluster via tris-L-cysteinyl-L-aspartato diiron disulfide	The incorporation of iron into a 2Fe-2S iron-sulfur cluster via tris-L-cysteinyl-L-aspartato diiron disulfide.	11	\N	16	0.6875	\N	circ_def	\N	\N	\N	\N
GO:0046869	iron incorporation into iron-sulphur cluster via tris-L-cysteinyl-L-aspartato diiron disulphide	The incorporation of iron into a 2Fe-2S iron-sulfur cluster via tris-L-cysteinyl-L-aspartato diiron disulfide.	11	\N	16	0.6875	\N	circ_def	\N	\N	\N	\N
GO:0018306	iron incorporation into iron-sulfur cluster via bis-L-cysteinyl-L-N3'-histidino-L-serinyl tetrairon tetrasulfide	The incorporation of iron into a 4Fe-4S iron-sulfur cluster via bis-L-cysteinyl-L-N3'-histidino-L-serinyl tetrairon tetrasulfide.	13	\N	19	0.684211	\N	circ_def	\N	\N	\N	\N
GO:0018306	iron incorporation into iron-sulphur cluster via bis-L-cysteinyl-L-N3'-histidino-L-serinyl tetrairon tetrasulphide	The incorporation of iron into a 4Fe-4S iron-sulfur cluster via bis-L-cysteinyl-L-N3'-histidino-L-serinyl tetrairon tetrasulfide.	13	\N	19	0.684211	\N	circ_def	\N	\N	\N	\N
GO:0000167	activation of MAPKKK during osmolarity sensing	Upregulation of MAPKKK activity in the context of osmolarity sensing.	4	\N	6	0.666667	\N	circ_def	\N	\N	\N	\N
GO:0001749	non-eye photoreceptor development	Development of non-eye photoreceptors in Drosophila.	4	\N	6	0.666667	\N	circ_def	\N	\N	\N	\N
GO:0005797	Golgi medial cisterna	The middle Golgi cisterna (or cisternae).	2	\N	3	0.666667	\N	circ_def	\N	\N	\N	\N
GO:0016484	proprotein convertase 2 activator activity	Required for the maturation and activation of proprotein convertase 2.	4	\N	6	0.666667	\N	circ_def	\N	\N	\N	\N
GO:0018011	N-terminal peptidyl-alanine methylation	The methylation of the N-terminal alanine of proteins.	4	\N	6	0.666667	\N	circ_def	\N	\N	\N	\N
GO:0018075	peptidyl-phenylalanine bromination	The posttranslational bromination of phenylalanine.	2	\N	3	0.666667	\N	circ_def	\N	\N	\N	\N
GO:0018076	N-terminal peptidyl-lysine acetylation	The acetylation of the N-terminal lysine of proteins.	4	\N	6	0.666667	\N	circ_def	\N	\N	\N	\N
GO:0018217	peptidyl-aspartic acid phosphorylation	The posttranslational phosphorylation of peptidyl-aspartic acid.	4	\N	6	0.666667	\N	circ_def	\N	\N	\N	\N
GO:0018285	iron incorporation into iron-sulfur cluster via tetrakis-L-cysteinyl diiron disulfide	The incorporation of iron into a 2Fe-2S iron-sulfur cluster via tetrakis-L-cysteinyl diiron disulfide.	10	\N	15	0.666667	\N	circ_def	\N	\N	\N	\N
GO:0018285	iron incorporation into iron-sulphur cluster via tetrakis-L-cysteinyl diiron disulphide	The incorporation of iron into a 2Fe-2S iron-sulfur cluster via tetrakis-L-cysteinyl diiron disulfide.	10	\N	15	0.666667	\N	circ_def	\N	\N	\N	\N
GO:0018287	iron incorporation into iron-sulfur cluster via tris-L-cysteinyl triiron tetrasulfide	The incorporation of iron into a 3Fe-4S iron-sulfur cluster via tris-L-cysteinyl triiron tetrasulfide.	10	\N	15	0.666667	\N	circ_def	\N	\N	\N	\N
GO:0018287	iron incorporation into iron-sulphur cluster via tris-L-cysteinyl triiron tetrasulphide	The incorporation of iron into a 3Fe-4S iron-sulfur cluster via tris-L-cysteinyl triiron tetrasulfide.	10	\N	15	0.666667	\N	circ_def	\N	\N	\N	\N
GO:0018288	iron incorporation into iron-sulfur cluster via tetrakis-L-cysteinyl tetrairon tetrasulfide	The incorporation of iron into a 4Fe-4S iron-sulfur cluster via tetrakis-L-cysteinyl tetrairon tetrasulfide.	10	\N	15	0.666667	\N	circ_def	\N	\N	\N	\N
GO:0018288	iron incorporation into iron-sulphur cluster via tetrakis-L-cysteinyl tetrairon tetrasulphide	The incorporation of iron into a 4Fe-4S iron-sulfur cluster via tetrakis-L-cysteinyl tetrairon tetrasulfide.	10	\N	15	0.666667	\N	circ_def	\N	\N	\N	\N
GO:0018299	iron incorporation into the Rieske iron-sulfur cluster via bis-L-cysteinyl bis-L-histidino diiron disulfide	The incorporation of iron into a Rieske 4Fe-4S iron-sulfur cluster via bis-L-cysteinyl bis-L-histidino diiron disulfide.	12	\N	18	0.666667	\N	circ_def	\N	\N	\N	\N
GO:0018299	iron incorporation into the Rieske iron-sulphur cluster via bis-L-cysteinyl bis-L-histidino diiron disulphide	The incorporation of iron into a Rieske 4Fe-4S iron-sulfur cluster via bis-L-cysteinyl bis-L-histidino diiron disulfide.	12	\N	18	0.666667	\N	circ_def	\N	\N	\N	\N
GO:0018357	protein-phycourobilin linkage via phycourobilin-bis-L-cysteine	The linkage of the chromophore phycourobilin to phycoerythrins via phycourobilin-bis-L-cysteine.	6	\N	9	0.666667	\N	circ_def	\N	\N	\N	\N
GO:0019712	peptidyl-L-glutamic acid 5-methyl ester biosynthesis from glutamic acid	The methyl esterification of peptidyl-glutamic acid.	4	\N	6	0.666667	\N	circ_def	\N	\N	\N	\N
GO:0019908	CDK holoenzyme	Cyclin-dependent protein kinase (CDK) complex found in the nucleus.	6	\N	9	0.666667	\N	circ_def	\N	\N	\N	\N
GO:0019908	nuclear cyclin-dependent protein kinase holoenzyme complex	Cyclin-dependent protein kinase (CDK) complex found in the nucleus.	6	\N	9	0.666667	\N	circ_def	\N	\N	\N	\N
GO:0030661	chitosome membrane	The membrane surrounding a chitosome.	2	\N	3	0.666667	\N	circ_def	\N	\N	\N	\N
GO:0042040	metal incorporation into metallo-pterin complex	The incorporation of a metal into a metallo-pterin cluster.	4	\N	6	0.666667	\N	circ_def	\N	\N	\N	\N
GO:0042041	molybdenum incorporation into metallo-pterin complex	The incorporation of molybdenum into a metallo-pterin cluster.	4	\N	6	0.666667	\N	circ_def	\N	\N	\N	\N
GO:0042042	tungsten incorporation into metallo-pterin complex	The incorporation of tungsten into a metallo-pterin cluster.	4	\N	6	0.666667	\N	circ_def	\N	\N	\N	\N
GO:0042651	thylakoid membrane	The pigmented membrane of any thylakoid.	2	\N	3	0.666667	\N	circ_def	\N	\N	\N	\N
GO:0045209	leptomycin B-sensitive MAPK phosphatase nucleus export	Leptomycin B-sensitive movement of a MAPK phosphatase from the nucleus to the cytoplasm.	6	\N	9	0.666667	\N	circ_def	\N	\N	\N	\N
GO:0045459	iron incorporation into iron-sulfur cluster via tetrakis-L-cysteinyl triiron tetrasulfide	The incorporation of iron into a 3Fe-4S iron-sulfur cluster via tetrakis-L-cysteinyl triiron tetrasulfide.	10	\N	15	0.666667	\N	circ_def	\N	\N	\N	\N
GO:0045459	iron incorporation into iron-sulphur cluster via tetrakis-L-cysteinyl triiron tetrasulphide	The incorporation of iron into a 3Fe-4S iron-sulfur cluster via tetrakis-L-cysteinyl triiron tetrasulfide.	10	\N	15	0.666667	\N	circ_def	\N	\N	\N	\N
GO:0046799	recruitment of helicase-primase complex to DNA lesions	The recruitment of the helicase-primase complex to viral DNA lesions during viral DNA repair.	6	\N	9	0.666667	\N	circ_def	\N	\N	\N	\N
GO:0046859	hydrogenosomal membrane	The membrane surrounding a hydrogenosome.	2	\N	3	0.666667	\N	circ_def	\N	\N	\N	\N
GO:0046859	hydrogenosome membrane	The membrane surrounding a hydrogenosome.	2	\N	3	0.666667	\N	circ_def	\N	\N	\N	\N
GO:0046860	glycosome membrane	The membrane surrounding a glycosome.	2	\N	3	0.666667	\N	circ_def	\N	\N	\N	\N
GO:0046861	glyoxysomal membrane	The membrane surrounding a glyoxysome.	2	\N	3	0.666667	\N	circ_def	\N	\N	\N	\N
GO:0046861	glyoxysome membrane	The membrane surrounding a glyoxysome.	2	\N	3	0.666667	\N	circ_def	\N	\N	\N	\N
GO:0048218	trans-Golgi to endosome transport	Transport of a vesicle from the trans-Golgi to the endosome.	4	\N	6	0.666667	\N	circ_def	\N	\N	\N	\N
GO:0050835	iron incorporation into iron-sulfur cluster via tris-L-cysteinyl S-adenosylmethion-N O-diyl tetrairon tetrasulfide	The incorporation of iron into a 4Fe-4S iron-sulfur cluster via tris-L-cysteinyl S-adenosylmethion-N,O-diyl tetrairon tetrasulfide.	14	\N	21	0.666667	\N	circ_def	\N	\N	\N	\N
GO:0050841	peptidyl-N6 N6 N6-trimethyl-lysine hydroxylation to peptidyl-N6 N6 N6-trimethyl-5-hydroxy-L-lysine	The hydroxylation of peptidyl-N6,N6,N6-trimethyl-L-lysine to form peptidyl-N6,N6,N6-trimethyl-5-hydroxy-L-lysine.	8	\N	12	0.666667	\N	circ_def	\N	\N	\N	\N
GO:0018417	iron incorporation into iron-sulfur cluster via tris-L-cysteinyl L-cysteine persulfido L-glutamato L-histidino L-serinyl nickel triiron disulfide trioxide	The incorporation of iron into a 3Fe-2S cluster by tris-L-cysteinyl L-cysteine persulfido L-glutamato L-histidino L-serinyl nickel triiron disulfide trioxide.	15	\N	23	0.652174	\N	circ_def	\N	\N	\N	\N
GO:0018417	iron incorporation into iron-sulphur cluster via tris-L-cysteinyl L-cysteine persulphido L-glutamato L-histidino L-serinyl nickel triiron disulphide trioxide	The incorporation of iron into a 3Fe-2S cluster by tris-L-cysteinyl L-cysteine persulfido L-glutamato L-histidino L-serinyl nickel triiron disulfide trioxide.	15	\N	23	0.652174	\N	circ_def	\N	\N	\N	\N
GO:0050836	iron incorporation into iron-sulfur cluster via tris-L-cysteinyl L-arginyl diiron disulfide	The incorporation of iron into a 4Fe-4S iron-sulfur cluster via tris-L-cysteinyl L-arginyl diiron disulfide.	11	\N	17	0.647059	\N	circ_def	\N	\N	\N	\N
GO:0000376	RNA splicing via transesterification reactions with guanosine as nucleophile	Splicing of RNA via a series of two transesterification reactions with exogenous guanosine as the initiating nucleophile.	7	\N	11	0.636364	\N	circ_def	\N	\N	\N	\N
GO:0019709	iron incorporation into iron-sulfur cluster via pentakis-L-cysteinyl L-histidino nickel tetrairon pentasulfide	The incorporation of iron into a nickel-iron-sulfur cluster via pentakis-L-cysteinyl L-histidino nickel tetrairon pentasulfide, found in carbon monoxide dehydrogenase.	12	\N	19	0.631579	\N	circ_def	\N	\N	\N	\N
GO:0019709	iron incorporation into iron-sulphur cluster via pentakis-L-cysteinyl L-histidino nickel tetrairon pentasulphide	The incorporation of iron into a nickel-iron-sulfur cluster via pentakis-L-cysteinyl L-histidino nickel tetrairon pentasulfide, found in carbon monoxide dehydrogenase.	12	\N	19	0.631579	\N	circ_def	\N	\N	\N	\N
GO:0042075	nickel incorporation into nickel-iron-sulfur cluster via pentakis-L-cysteinyl L-histidino nickel tetrairon pentasulfide	The incorporation of nickel into a nickel-iron-sulfur cluster via pentakis-L-cysteinyl L-histidino nickel tetrairon pentasulfide, found in carbon monoxide dehydrogenase.	12	\N	19	0.631579	\N	circ_def	\N	\N	\N	\N
GO:0042075	nickel incorporation into nickel-iron-sulphur cluster via pentakis-L-cysteinyl L-histidino nickel tetrairon pentasulphide	The incorporation of nickel into a nickel-iron-sulfur cluster via pentakis-L-cysteinyl L-histidino nickel tetrairon pentasulfide, found in carbon monoxide dehydrogenase.	12	\N	19	0.631579	\N	circ_def	\N	\N	\N	\N
GO:0000086	G2 M transition of mitotic cell cycle	Progression from G2 phase to M phase of the standard mitotic cell cycle.	5	\N	8	0.625	\N	circ_def	\N	\N	\N	\N
GO:0000216	M G1 transition of mitotic cell cycle	Progression from M phase to G1 phase of the standard mitotic cell cycle.	5	\N	8	0.625	\N	circ_def	\N	\N	\N	\N
GO:0015014	heparan sulfate proteoglycan biosynthesis polysaccharide chain biosynthesis	The formation from simpler components of polysaccharide chain component of heparan sulfate proteoglycan.	5	\N	8	0.625	\N	circ_def	\N	\N	\N	\N
GO:0015014	heparan sulfate proteoglycan chain elongation	The formation from simpler components of polysaccharide chain component of heparan sulfate proteoglycan.	5	\N	8	0.625	\N	circ_def	\N	\N	\N	\N
GO:0015014	heparan sulphate proteoglycan biosynthesis polysaccharide chain biosynthesis	The formation from simpler components of polysaccharide chain component of heparan sulfate proteoglycan.	5	\N	8	0.625	\N	circ_def	\N	\N	\N	\N
GO:0018168	protein-phycoerythrobilin linkage via S-phycoerythrobilin-L-cysteine	The linkage of the chromophore phycoerythrobilin to phycoerythrocyanin via S-phycoerythrobilin-L-cysteine.	5	\N	8	0.625	\N	circ_def	\N	\N	\N	\N
GO:0018356	protein-phycobiliviolin linkage via S-phycobiliviolin-L-cysteine	The linkage of the chromophore phycobiliviolin to phycoerythrocyanin via S-phycobiliviolin-L-cysteine.	5	\N	8	0.625	\N	circ_def	\N	\N	\N	\N
GO:0018791	2-hydroxy-3-carboxy-6-oxo-7-methylocta-2 4-dienoate decarboxylase activity	Catalysis of the reaction: 2-hydroxy-3-carboxy-6-oxo-7-methylocta-2,4-dienoate = CO2 + 2-hydroxy-6-oxo-7-methylocta-2,4-dienoate.	10	\N	16	0.625	\N	circ_def	\N	\N	\N	\N
GO:0019922	protein-chromophore linkage via peptidyl-cysteine	The covalent linking of a chromophore to a protein via peptidyl-cysteines.	5	\N	8	0.625	\N	circ_def	\N	\N	\N	\N
GO:0042707	non-eye photoreceptor cell fate commitment	The process by which a cell becomes committed to become an non-eye photoreceptor cell.	5	\N	8	0.625	\N	circ_def	\N	\N	\N	\N
GO:0048206	cis-Golgi to rough ER targeting	Targeting of a transport vesicle from the cis-Golgi to the rough ER.	5	\N	8	0.625	\N	circ_def	\N	\N	\N	\N
GO:0048207	rough ER to cis-Golgi targeting	Targeting of a transport vesicle from the rough ER to the cis-Golgi.	5	\N	8	0.625	\N	circ_def	\N	\N	\N	\N
GO:0018416	nickel incorporation into iron-sulfur cluster via tris-L-cysteinyl L-cysteine persulfido bis-L-glutamato L-histidino nickel triiron disulfide trioxide	The incorporation of nickel into a 3Fe-2S complex by tris-L-cysteinyl L-cysteine persulfido bis-L-glutamato L-histidino nickel triiron disulfide trioxide.	13	\N	21	0.619048	\N	circ_def	\N	\N	\N	\N
GO:0018416	nickel incorporation into iron-sulphur cluster via tris-L-cysteinyl L-cysteine persulphido bis-L-glutamato L-histidino nickel triiron disulphide trioxide	The incorporation of nickel into a 3Fe-2S complex by tris-L-cysteinyl L-cysteine persulfido bis-L-glutamato L-histidino nickel triiron disulfide trioxide.	13	\N	21	0.619048	\N	circ_def	\N	\N	\N	\N
GO:0018300	iron incorporation into iron-sulfur cluster via hexakis-L-cysteinyl hexairon hexasulfide	OBSOLETE. The incorporation of iron into a 6Fe-6S cluster by hexakis-L-cysteinyl hexairon hexasulfide.	8	\N	13	0.615385	\N	circ_def	\N	\N	\N	\N
GO:0018300	iron incorporation into iron-sulphur cluster via hexakis-L-cysteinyl hexairon hexasulphide	OBSOLETE. The incorporation of iron into a 6Fe-6S cluster by hexakis-L-cysteinyl hexairon hexasulfide.	8	\N	13	0.615385	\N	circ_def	\N	\N	\N	\N
GO:0000002	mitochondrial genome maintenance	The maintenance of the structure and integrity of the mitochondrial genome.	3	\N	5	0.6	\N	circ_def	\N	\N	\N	\N
GO:0000152	nuclear ubiquitin ligase complex	A ubiquitin ligase complex found in the nucleus.	3	\N	5	0.6	\N	circ_def	\N	\N	\N	\N
GO:0000233	cytoplasmic interphase chromosome	OBSOLETE. A chromosome found in the cytoplasm during interphase.	3	\N	5	0.6	\N	circ_def	\N	\N	\N	\N
GO:0005166	neurotrophin p75 receptor binding	Interacting selectively with the neurotrophin p75 receptor.	3	\N	5	0.6	\N	circ_def	\N	\N	\N	\N
GO:0005166	neurotrophin p75 receptor ligand	Interacting selectively with the neurotrophin p75 receptor.	3	\N	5	0.6	\N	circ_def	\N	\N	\N	\N
GO:0005167	neurotrophin TRK receptor binding	Interacting selectively with a neurotrophin TRK receptor.	3	\N	5	0.6	\N	circ_def	\N	\N	\N	\N
GO:0005167	neurotrophin TRK receptor ligand	Interacting selectively with a neurotrophin TRK receptor.	3	\N	5	0.6	\N	circ_def	\N	\N	\N	\N
GO:0005168	neurotrophin TRKA receptor binding	Interacting selectively with the neurotrophin TRKA receptor.	3	\N	5	0.6	\N	circ_def	\N	\N	\N	\N
GO:0005168	neurotrophin TRKA receptor ligand	Interacting selectively with the neurotrophin TRKA receptor.	3	\N	5	0.6	\N	circ_def	\N	\N	\N	\N
GO:0005169	neurotrophin TRKB receptor binding	Interacting selectively with the neurotrophin TRKB receptor.	3	\N	5	0.6	\N	circ_def	\N	\N	\N	\N
GO:0005169	neurotrophin TRKB receptor ligand	Interacting selectively with the neurotrophin TRKB receptor.	3	\N	5	0.6	\N	circ_def	\N	\N	\N	\N
GO:0005170	neurotrophin TRKC receptor binding	Interacting selectively with the neurotrophin TRKC receptor.	3	\N	5	0.6	\N	circ_def	\N	\N	\N	\N
GO:0005170	neurotrophin TRKC receptor ligand	Interacting selectively with the neurotrophin TRKC receptor.	3	\N	5	0.6	\N	circ_def	\N	\N	\N	\N
GO:0005913	cell-cell adherens junction	An adherens junction which connects two cells to each other.	3	\N	5	0.6	\N	circ_def	\N	\N	\N	\N
GO:0008439	monophenol monooxygenase activator activity	Increases the activity of the enzyme monophenol monooxygenase.	3	\N	5	0.6	\N	circ_def	\N	\N	\N	\N
GO:0008439	prophenol oxidase activator	Increases the activity of the enzyme monophenol monooxygenase.	3	\N	5	0.6	\N	circ_def	\N	\N	\N	\N
GO:0009748	hexokinase-independent signaling	Signal transduction pathway independent of hexokinase.	3	\N	5	0.6	\N	circ_def	\N	\N	\N	\N
GO:0009748	hexokinase-independent signalling	Signal transduction pathway independent of hexokinase.	3	\N	5	0.6	\N	circ_def	\N	\N	\N	\N
GO:0015526	hexose-phosphate :inorganic phosphate antiporter activity	Catalysis of the reaction: hexose phosphate(out) + inorganic phosphate(in) = hexose phosphate(in) + inorganic phosphate(out).	3	\N	5	0.6	\N	circ_def	\N	\N	\N	\N
GO:0015527	glycerol-phosphate :inorganic phosphate antiporter activity	Catalysis of the reaction: glycerol phosphate(out) + inorganic phosphate(in) = glycerol phosphate(in) + inorganic phosphate(out).	3	\N	5	0.6	\N	circ_def	\N	\N	\N	\N
GO:0016005	phospholipase A2 activator activity	Increases the activity of the enzyme phospholipase A2.	3	\N	5	0.6	\N	circ_def	\N	\N	\N	\N
GO:0016079	synaptic vesicle exocytosis	Exocytosis of a synaptic vesicle from the presynaptic membrane.	3	\N	5	0.6	\N	circ_def	\N	\N	\N	\N
GO:0016230	neutral sphingomyelinase activator	Increases the activity of the enzyme sphingomyelin phosphodiesterase.	3	\N	5	0.6	\N	circ_def	\N	\N	\N	\N
GO:0016230	sphingomyelin phosphodiesterase activator activity	Increases the activity of the enzyme sphingomyelin phosphodiesterase.	3	\N	5	0.6	\N	circ_def	\N	\N	\N	\N
GO:0018397	peptidyl-phenylalanine bromination to L-2'-bromophenylalanine	The posttranslational bromination of peptidyl-phenylalanine to form L-2'-bromophenylalanine.	6	\N	10	0.6	\N	circ_def	\N	\N	\N	\N
GO:0018398	peptidyl-phenylalanine bromination to L-3'-bromophenylalanine	The posttranslational bromination of peptidyl-phenylalanine to form L-3'-bromophenylalanine.	6	\N	10	0.6	\N	circ_def	\N	\N	\N	\N
GO:0018399	peptidyl-phenylalanine bromination to L-4'-bromophenylalanine	The posttranslational bromination of peptidyl-phenylalanine to form L-4'-bromophenylalanine.	6	\N	10	0.6	\N	circ_def	\N	\N	\N	\N
GO:0019988	charged-tRNA modification	The modification of the aminoacyl group of a charged tRNA.	3	\N	5	0.6	\N	circ_def	\N	\N	\N	\N
GO:0019988	pre-translational amino acid modification	The modification of the aminoacyl group of a charged tRNA.	3	\N	5	0.6	\N	circ_def	\N	\N	\N	\N
GO:0030131	clathrin adaptor complex	A membrane adaptor complex that links clathrin to a membrane.	3	\N	5	0.6	\N	circ_def	\N	\N	\N	\N
GO:0030215	plexin binding	Interacting selectively with semaphorin receptors (plexins).	3	\N	5	0.6	\N	circ_def	\N	\N	\N	\N
GO:0030215	plexin ligand	Interacting selectively with semaphorin receptors (plexins).	3	\N	5	0.6	\N	circ_def	\N	\N	\N	\N
GO:0030215	semaphorin receptor binding	Interacting selectively with semaphorin receptors (plexins).	3	\N	5	0.6	\N	circ_def	\N	\N	\N	\N
GO:0030215	semaphorin receptor ligand	Interacting selectively with semaphorin receptors (plexins).	3	\N	5	0.6	\N	circ_def	\N	\N	\N	\N
GO:0030363	pre-mRNA cleavage factor activity	Any activity required for the process of mRNA cleavage.	3	\N	5	0.6	\N	circ_def	\N	\N	\N	\N
GO:0043088	regulation of Cdc42 GTPase activity	Any process that modulates the activity of the GTPase Cdc42.	3	\N	5	0.6	\N	circ_def	\N	\N	\N	\N
GO:0043089	positive regulation of Cdc42 GTPase activity	Any process that activates or increases the activity of the GTPase Cdc42.	3	\N	5	0.6	\N	circ_def	\N	\N	\N	\N
GO:0045237	CXCR1 chemokine receptor binding	Interacting selectively with the CXCR1 chemokine receptor.	3	\N	5	0.6	\N	circ_def	\N	\N	\N	\N
GO:0045237	CXCR1 chemokine receptor ligand	Interacting selectively with the CXCR1 chemokine receptor.	3	\N	5	0.6	\N	circ_def	\N	\N	\N	\N
GO:0045238	CXCR2 chemokine receptor binding	Interacting selectively with the CXCR2 chemokine receptor.	3	\N	5	0.6	\N	circ_def	\N	\N	\N	\N
GO:0045238	CXCR2 chemokine receptor ligand	Interacting selectively with the CXCR2 chemokine receptor.	3	\N	5	0.6	\N	circ_def	\N	\N	\N	\N
GO:0045327	DNA-protein covalent cross-linking via peptidyl-tyrosine	The formation of a covalent cross-link between DNA and a peptidyl-tyrosine residue.	6	\N	10	0.6	\N	circ_def	\N	\N	\N	\N
GO:0048248	CXCR3 chemokine receptor binding	Interacting selectively with a the CXCR3 chemokine receptor.	3	\N	5	0.6	\N	circ_def	\N	\N	\N	\N
GO:0018418	nickel incorporation into iron-sulfur cluster via tris-L-cysteinyl L-cysteine persulfido L-glutamato L-histidino L-serinyl nickel triiron disulfide trioxide	The incorporation of nickel into a 3Fe-2S complex by tris-L-cysteinyl L-cysteine persulfido L-glutamato L-histidino L-serinyl nickel triiron disulfide trioxide.	13	\N	22	0.590909	\N	circ_def	\N	\N	\N	\N
GO:0018418	nickel incorporation into iron-sulphur cluster via tris-L-cysteinyl L-cysteine persulphido L-glutamato L-histidino L-serinyl nickel triiron disulphide trioxide	The incorporation of nickel into a 3Fe-2S complex by tris-L-cysteinyl L-cysteine persulfido L-glutamato L-histidino L-serinyl nickel triiron disulfide trioxide.	13	\N	22	0.590909	\N	circ_def	\N	\N	\N	\N
GO:0003945	N-acetyllactosamine synthase activity	Catalysis of the reaction: UDP-galactose + N-acetyl-D-glucosamine = UDP + N-acetyllactosamine.	7	\N	12	0.583333	\N	circ_def	EC	EC:2.4.1.22	UDP-galactose-glucose galactosyltransferase | 2.4.1.22 | Lactose synthase | N-acetyllactosamine synthase	Reaction catalysed: UDP-galactose + D-glucose = UDP + lactose. Comments: -!- The enzyme is a complex of 2 proteins A and B. In the absence of the B protein (alpha-lactalbumin) the enzyme catalyzes the transfer of galactose from UDP-galactose to N-acetylglucosamine (cf. EC 2.4.1.90).
GO:0003945	N-acetyllactosamine synthase activity	Catalysis of the reaction: UDP-galactose + N-acetyl-D-glucosamine = UDP + N-acetyllactosamine.	7	\N	12	0.583333	\N	circ_def	EC	EC:2.4.1.90	UDP-galactose-N-acetyl-glucosamine beta-D-galactosyltransferase | NAL synthetase | N-acetylglucosamine (beta 1,4)galactosyltransferase | Acetyllactosamine synthetase | 2.4.1.90 | N-acetyllactosamine synthase	Reaction catalysed: UDP-galactose + N-acetyl-D-glucosamine = UDP + N-acetyllactosamine. Comments: -!- The reaction is catalyzed by a component of EC 2.4.1.22, which is identical with EC 2.4.1.38, and by an enzyme from the golgi apparatus of animal tissues. -!- Formerly EC 2.4.1.98.
GO:0003945	N-acetyllactosamine synthase activity	Catalysis of the reaction: UDP-galactose + N-acetyl-D-glucosamine = UDP + N-acetyllactosamine.	7	\N	12	0.583333	\N	circ_def	MESHD	D007788	Synthetase, Lactose | Synthase, Lactose | Lactose Synthetase | N-Acetylgucosamide 1-4 beta Galactosyl Transferase | N Acetylgucosamide 1 4 beta Galactosyl Transferase | Lactose Synthase	An enzyme of the transferase class that catalyzes the transfer of galactose from UDPgalactose to glucose, forming lactose. The enzyme is a complex of the enzyme N-ACETYLLACTOSAMINE SYNTHASE and alpha-lactalbumin; the latter protein is present in lactating mammary gland cells where it alters the usual specificity of the former to make lactose synthesis the preferred reaction. (Dorland, 28th ed) EC…
GO:0003945	N-acetyllactosamine synthase activity	Catalysis of the reaction: UDP-galactose + N-acetyl-D-glucosamine = UDP + N-acetyllactosamine.	7	\N	12	0.583333	\N	circ_def	MESHD	D009237	UDP Galactose Acetylglucosamine Galactosyltransferase | Synthetase, N-Acetyllactosamine | Synthase, N-Acetyllactosamine | Galactosyltransferase, UDP Galactose-N-Acetylglucosamine | beta-D-Galactosyltransferase, N-Acetylglucosamine | N Acetylglucosamine beta D Galactosyltransferase | N-Acetylglucosamine beta-D-Galactosyltransferase | UDP Galactose-N-Acetylglucosamine Galactosyltransferase | N Acet…	The A protein of the lactose synthase complex. In the presence of the B protein (LACTALBUMIN) specificity is changed from N-acetylglucosamine to glucose. EC 2.4.1.90.
GO:0003945	UDP-galactose :N-acetyl-D-glucosamine 4-beta-D-galactosyltransferase	Catalysis of the reaction: UDP-galactose + N-acetyl-D-glucosamine = UDP + N-acetyllactosamine.	7	\N	12	0.583333	\N	circ_def	EC	EC:2.4.1.22	UDP-galactose-glucose galactosyltransferase | 2.4.1.22 | Lactose synthase | N-acetyllactosamine synthase	Reaction catalysed: UDP-galactose + D-glucose = UDP + lactose. Comments: -!- The enzyme is a complex of 2 proteins A and B. In the absence of the B protein (alpha-lactalbumin) the enzyme catalyzes the transfer of galactose from UDP-galactose to N-acetylglucosamine (cf. EC 2.4.1.90).
GO:0003945	UDP-galactose :N-acetyl-D-glucosamine 4-beta-D-galactosyltransferase	Catalysis of the reaction: UDP-galactose + N-acetyl-D-glucosamine = UDP + N-acetyllactosamine.	7	\N	12	0.583333	\N	circ_def	EC	EC:2.4.1.90	UDP-galactose-N-acetyl-glucosamine beta-D-galactosyltransferase | NAL synthetase | N-acetylglucosamine (beta 1,4)galactosyltransferase | Acetyllactosamine synthetase | 2.4.1.90 | N-acetyllactosamine synthase	Reaction catalysed: UDP-galactose + N-acetyl-D-glucosamine = UDP + N-acetyllactosamine. Comments: -!- The reaction is catalyzed by a component of EC 2.4.1.22, which is identical with EC 2.4.1.38, and by an enzyme from the golgi apparatus of animal tissues. -!- Formerly EC 2.4.1.98.
GO:0003945	UDP-galactose :N-acetyl-D-glucosamine 4-beta-D-galactosyltransferase	Catalysis of the reaction: UDP-galactose + N-acetyl-D-glucosamine = UDP + N-acetyllactosamine.	7	\N	12	0.583333	\N	circ_def	MESHD	D007788	Synthetase, Lactose | Synthase, Lactose | Lactose Synthetase | N-Acetylgucosamide 1-4 beta Galactosyl Transferase | N Acetylgucosamide 1 4 beta Galactosyl Transferase | Lactose Synthase	An enzyme of the transferase class that catalyzes the transfer of galactose from UDPgalactose to glucose, forming lactose. The enzyme is a complex of the enzyme N-ACETYLLACTOSAMINE SYNTHASE and alpha-lactalbumin; the latter protein is present in lactating mammary gland cells where it alters the usual specificity of the former to make lactose synthesis the preferred reaction. (Dorland, 28th ed) EC…
GO:0003945	UDP-galactose :N-acetyl-D-glucosamine 4-beta-D-galactosyltransferase	Catalysis of the reaction: UDP-galactose + N-acetyl-D-glucosamine = UDP + N-acetyllactosamine.	7	\N	12	0.583333	\N	circ_def	MESHD	D009237	UDP Galactose Acetylglucosamine Galactosyltransferase | Synthetase, N-Acetyllactosamine | Synthase, N-Acetyllactosamine | Galactosyltransferase, UDP Galactose-N-Acetylglucosamine | beta-D-Galactosyltransferase, N-Acetylglucosamine | N Acetylglucosamine beta D Galactosyltransferase | N-Acetylglucosamine beta-D-Galactosyltransferase | UDP Galactose-N-Acetylglucosamine Galactosyltransferase | N Acet…	The A protein of the lactose synthase complex. In the presence of the B protein (LACTALBUMIN) specificity is changed from N-acetylglucosamine to glucose. EC 2.4.1.90.
GO:0018441	iron incorporation into iron-sulfur cluster via hexakis-L-cysteinyl L-serinyl octairon heptasulfide	The incorporation of iron into a 8Fe-7S iron-sulfur cluster via hexakis-L-cysteinyl L-serinyl octairon heptasulfide, found in nitrogenase.	11	\N	19	0.578947	\N	circ_def	\N	\N	\N	\N
GO:0018441	iron incorporation into iron-sulphur cluster via hexakis-L-cysteinyl L-serinyl octairon heptasulphide	The incorporation of iron into a 8Fe-7S iron-sulfur cluster via hexakis-L-cysteinyl L-serinyl octairon heptasulfide, found in nitrogenase.	11	\N	19	0.578947	\N	circ_def	\N	\N	\N	\N
GO:0000082	G1 S transition of mitotic cell cycle	Progression from G1 phase to S phase of the standard mitotic cell cycle.	4	\N	7	0.571429	\N	circ_def	\N	\N	\N	\N
GO:0005086	ARF guanyl-nucleotide exchange factor activity	Stimulates the hydrolysis and exchange of guanyl nucleotides by the GTPase ARF.	4	\N	7	0.571429	\N	circ_def	\N	\N	\N	\N
GO:0005087	Ran guanyl-nucleotide exchange factor activity	Stimulates the hydrolysis and exchange of guanyl nucleotides by the GTPase Ran.	4	\N	7	0.571429	\N	circ_def	\N	\N	\N	\N
GO:0005087	RCC1	Stimulates the hydrolysis and exchange of guanyl nucleotides by the GTPase Ran.	4	\N	7	0.571429	\N	circ_def	\N	\N	\N	\N
GO:0005088	Ras guanyl-nucleotide exchange factor activity	Stimulates the hydrolysis and exchange of guanyl nucleotides by the GTPase Ras.	4	\N	7	0.571429	\N	circ_def	\N	\N	\N	\N
GO:0005090	Sar guanyl-nucleotide exchange factor activity	Stimulates the hydrolysis and exchange of guanyl nucleotides by the GTPase Sar.	4	\N	7	0.571429	\N	circ_def	\N	\N	\N	\N
GO:0008321	Ral guanyl-nucleotide exchange factor activity	Stimulates the hydrolysis and exchange of guanyl nucleotides by the GTPase Ral.	4	\N	7	0.571429	\N	circ_def	\N	\N	\N	\N
GO:0009849	indoleacetic acid biosynthesis tryptophan-independent	The formation from simpler components of indoleacetic acid, independent of tryptophan.	4	\N	7	0.571429	\N	circ_def	\N	\N	\N	\N
GO:0012509	inter-Golgi transport vesicle membrane	The membrane surrounding a vesicle transporting substances within the Golgi.	4	\N	7	0.571429	\N	circ_def	\N	\N	\N	\N
GO:0017112	Rab guanyl-nucleotide exchange factor activity	Stimulates the hydrolysis and exchange of guanyl nucleotides by the GTPase Rab.	4	\N	7	0.571429	\N	circ_def	\N	\N	\N	\N
GO:0018004	N-terminal protein formylation	The formylation of the N-terminal amino acid of proteins.	4	\N	7	0.571429	\N	circ_def	\N	\N	\N	\N
GO:0018408	peptidyl-thyronine iodination to form 3' 3'' 5' 5''-tetraiodo-L-thyronine	The posttranslational iodination of peptidyl-thyronine to form peptidyl-3',3'',5',5''-tetraiodo-L-thyronine (L-thyroxine).	8	\N	14	0.571429	\N	circ_def	\N	\N	\N	\N
GO:0019288	isopentenyl diphosphate biosynthesis mevalonate-independent	The formation from simpler components of isopentenyl diphosphate, independent of mevalonate.	4	\N	7	0.571429	\N	circ_def	\N	\N	\N	\N
GO:0019909	[pyruvate dehydrogenase phosphatase intrinsic regulator activity	Modification of the activity of the enzyme [pyruvate dehydrogenase (lipoamide)] phosphatase.	4	\N	7	0.571429	\N	circ_def	\N	\N	\N	\N
GO:0019909	[pyruvate dehydrogenase phosphatase regulator activity	Modification of the activity of the enzyme [pyruvate dehydrogenase (lipoamide)] phosphatase.	4	\N	7	0.571429	\N	circ_def	\N	\N	\N	\N
GO:0030508	glutaredoxin	Functions as an exchange intermediate in thiol-disulfide exchange reactions.	4	\N	7	0.571429	\N	circ_def	\N	\N	\N	\N
GO:0030508	thiol-disulfide exchange intermediate activity	Functions as an exchange intermediate in thiol-disulfide exchange reactions.	4	\N	7	0.571429	\N	circ_def	\N	\N	\N	\N
GO:0030508	thiol-disulphide exchange intermediate activity	Functions as an exchange intermediate in thiol-disulfide exchange reactions.	4	\N	7	0.571429	\N	circ_def	\N	\N	\N	\N
GO:0030508	thioredoxin	Functions as an exchange intermediate in thiol-disulfide exchange reactions.	4	\N	7	0.571429	\N	circ_def	\N	\N	\N	\N
GO:0030676	Rac guanyl-nucleotide exchange factor activity	Stimulates the hydrolysis and exchange of guanyl nucleotides by the GTPase Rac.	4	\N	7	0.571429	\N	circ_def	\N	\N	\N	\N
GO:0045041	mitochondrial intermembrane space protein import	The import of proteins into the space between the inner and outer mitochondrial membranes.	4	\N	7	0.571429	\N	circ_def	\N	\N	\N	\N
GO:0048203	trans-Golgi to endosome targeting	Targeting of a transport vesicle from the trans-Golgi to the endosome.	4	\N	7	0.571429	\N	circ_def	\N	\N	\N	\N
GO:0015931	nucleobase nucleoside nucleotide and nucleic acid transport	The directed movement of nucleobases, nucleosides, nucleotides and nucleic acids, into, out of, within or between cells.	5	\N	9	0.555556	\N	circ_def	\N	\N	\N	\N
GO:0018353	protein-phycocyanobilin linkage via S-phycocyanobilin-L-cysteine	The linkage of the chromophore phycocyanobilin to phycocyanin or allophycocyanin via S-phycocyanobilin-L-cysteine.	5	\N	9	0.555556	\N	circ_def	\N	\N	\N	\N
GO:0018358	protein-phytochromobilin linkage via S-phytochromobilin-L-cysteine	The linkage of the chromophore phytochromobilin to phycocyanin or allophycocyanin via S-phytochromobilin-L-cysteine.	5	\N	9	0.555556	\N	circ_def	\N	\N	\N	\N
GO:0018386	N-terminal peptidyl-cysteine condensation with pyruvate to form N-pyruvic acid 2-iminyl-L-cysteine	The condensation of pyruvate through the 2-oxo group with the N-terminal cysteine of proteins to form the derivative N-pyruvic acid 2-iminyl-L-cysteine.	10	\N	18	0.555556	\N	circ_def	\N	\N	\N	\N
GO:0018388	N-terminal peptidyl-valine condensation with pyruvate to form N-pyruvic acid 2-iminyl-L-valine	The condensation of pyruvate through the 2-oxo group with the N-terminal valine of proteins to form the derivative N-pyruvic acid 2-iminyl-L-valine.	10	\N	18	0.555556	\N	circ_def	\N	\N	\N	\N
GO:0030140	trans-Golgi network transport vesicle	A vesicle that mediates transport between the trans-Golgi network and other parts of the cell.	5	\N	9	0.555556	\N	circ_def	\N	\N	\N	\N
GO:0030627	pre-mRNA 5' splice site binding	Interacting selectively with the pre-mRNA 5' splice site sequence.	5	\N	9	0.555556	\N	circ_def	\N	\N	\N	\N
GO:0030627	pre-mRNA 5'-splice site binding	Interacting selectively with the pre-mRNA 5' splice site sequence.	5	\N	9	0.555556	\N	circ_def	\N	\N	\N	\N
GO:0030628	pre-mRNA 3' splice site binding	Interacting selectively with the pre-mRNA 3' splice site sequence.	5	\N	9	0.555556	\N	circ_def	\N	\N	\N	\N
GO:0030628	pre-mRNA 3'-splice site binding	Interacting selectively with the pre-mRNA 3' splice site sequence.	5	\N	9	0.555556	\N	circ_def	\N	\N	\N	\N
GO:0046028	electron transporter transferring electrons from cytochrome b6 f complex of photosystem II activity	Enables the directed movement of electrons from the cytochrome b6/f complex of photosystem II.	5	\N	9	0.555556	\N	circ_def	\N	\N	\N	\N
GO:0046028	plastocyanin	Enables the directed movement of electrons from the cytochrome b6/f complex of photosystem II.	5	\N	9	0.555556	\N	circ_def	\N	\N	\N	\N
GO:0046892	formation of peptidyl-S-cyanocysteine	The dehydration of peptidyl-S-carbamoyl-L-cysteine to form peptidyl-S-cyano-L-cysteine.	5	\N	9	0.555556	\N	circ_def	\N	\N	\N	\N
GO:0046892	formation of peptidyl-serine thiocyanate ester	The dehydration of peptidyl-S-carbamoyl-L-cysteine to form peptidyl-S-cyano-L-cysteine.	5	\N	9	0.555556	\N	circ_def	\N	\N	\N	\N
GO:0046892	peptidyl-S-carbamoyl-L-cysteine dehydration	The dehydration of peptidyl-S-carbamoyl-L-cysteine to form peptidyl-S-cyano-L-cysteine.	5	\N	9	0.555556	\N	circ_def	\N	\N	\N	\N
GO:0047443	4-hydroxy-4-methyl-2-oxoglutarate aldolase activity	Catalysis of the reaction: 4-hydroxy-4-methyl-2-oxoglutarate = 2 pyruvate.	5	\N	9	0.555556	\N	circ_def	EC	EC:4.1.3.17	4-hydroxy-4-methyl-2-oxoglutarate aldolase | 4.1.3.17	Reaction catalysed: 4-hydroxy-4-methyl-2-oxoglutarate = 2 pyruvate. Comments: -!- Also acts on 4-hydroxy-4-methyl-2-oxoadipate and 4-carboxy-4-hydroxy- 2-oxohexadioate.
GO:0018290	iron and molybdenum incorporation into iron-molybdenum-sulfur cluster via L-cysteinyl homocitryl molybdenum-heptairon-nonasulfide	The incorporation of iron and molybdenum into a Mo-7Fe-8S iron-molybdenum-sulfur cluster via L-cysteinyl homocitryl molybdenum-heptairon-nonasulfide, found in nitrogenase.	11	\N	20	0.55	\N	circ_def	\N	\N	\N	\N
GO:0018290	iron and molybdenum incorporation into iron-molybdenum-sulphur cluster via L-cysteinyl homocitryl molybdenum-heptairon-nonasulphide	The incorporation of iron and molybdenum into a Mo-7Fe-8S iron-molybdenum-sulfur cluster via L-cysteinyl homocitryl molybdenum-heptairon-nonasulfide, found in nitrogenase.	11	\N	20	0.55	\N	circ_def	\N	\N	\N	\N
GO:0000382	U12-type nuclear mRNA 3'-splice site recognition	Recognition of the intron 3'-splice site by components of the assembling U12-type spliceosome.	6	\N	11	0.545455	\N	circ_def	\N	\N	\N	\N
GO:0000383	U2-type nuclear mRNA 3'-splice site recognition	Recognition of the intron 3'-splice site by components of the assembling U2-type spliceosome.	6	\N	11	0.545455	\N	circ_def	\N	\N	\N	\N
GO:0001640	adenylate cyclase inhibiting metabotropic glutamate receptor activity	A G-protein coupled receptor that binds glutamate and inhibits adenylate cyclase activity.	6	\N	11	0.545455	\N	circ_def	\N	\N	\N	\N
GO:0003962	CTT gamma synthase activity	Catalysis of the reaction: O-succinyl-L-homoserine + L-cysteine = cystathionine + succinate.	6	\N	11	0.545455	\N	circ_def	EC	EC:2.5.1.48	O-succinyl-L-homoserine succinate-lyase (adding cysteine) | O-succinylhomoserine (thiol)-lyase | O-succinylhomoserine synthetase | O-succinylhomoserine synthase | Homoserine transsuccinylase | Cystathionine synthase | Cystathionine gamma-synthase | 2.5.1.48 | Cystathionine synthetase | Homoserine O-transsuccinylase	Reaction catalysed: O-succinyl-L-homoserine + L-cysteine = cystathionine + succinate. Cofactor(s): Pyridoxal-phosphate. Comments: -!- Also reacts with H(2)S and methanethiol as replacing agents, producing homocysteine and methionine, respectively. -!- In the absence of thiol, can also catalyze beta,gamma-elimination to form 2-oxobutanoate, succinate and ammonia. -!- Formerly EC 4.2.99.9.
GO:0003962	cystathionine gamma synthase activity	Catalysis of the reaction: O-succinyl-L-homoserine + L-cysteine = cystathionine + succinate.	6	\N	11	0.545455	\N	circ_def	EC	EC:2.5.1.48	O-succinyl-L-homoserine succinate-lyase (adding cysteine) | O-succinylhomoserine (thiol)-lyase | O-succinylhomoserine synthetase | O-succinylhomoserine synthase | Homoserine transsuccinylase | Cystathionine synthase | Cystathionine gamma-synthase | 2.5.1.48 | Cystathionine synthetase | Homoserine O-transsuccinylase	Reaction catalysed: O-succinyl-L-homoserine + L-cysteine = cystathionine + succinate. Cofactor(s): Pyridoxal-phosphate. Comments: -!- Also reacts with H(2)S and methanethiol as replacing agents, producing homocysteine and methionine, respectively. -!- In the absence of thiol, can also catalyze beta,gamma-elimination to form 2-oxobutanoate, succinate and ammonia. -!- Formerly EC 4.2.99.9.
GO:0003962	cystathionine gamma-synthase activity	Catalysis of the reaction: O-succinyl-L-homoserine + L-cysteine = cystathionine + succinate.	6	\N	11	0.545455	\N	circ_def	EC	EC:2.5.1.48	O-succinyl-L-homoserine succinate-lyase (adding cysteine) | O-succinylhomoserine (thiol)-lyase | O-succinylhomoserine synthetase | O-succinylhomoserine synthase | Homoserine transsuccinylase | Cystathionine synthase | Cystathionine gamma-synthase | 2.5.1.48 | Cystathionine synthetase | Homoserine O-transsuccinylase	Reaction catalysed: O-succinyl-L-homoserine + L-cysteine = cystathionine + succinate. Cofactor(s): Pyridoxal-phosphate. Comments: -!- Also reacts with H(2)S and methanethiol as replacing agents, producing homocysteine and methionine, respectively. -!- In the absence of thiol, can also catalyze beta,gamma-elimination to form 2-oxobutanoate, succinate and ammonia. -!- Formerly EC 4.2.99.9.
GO:0003962	cystathionine g-synthase	Catalysis of the reaction: O-succinyl-L-homoserine + L-cysteine = cystathionine + succinate.	6	\N	11	0.545455	\N	circ_def	EC	EC:2.5.1.48	O-succinyl-L-homoserine succinate-lyase (adding cysteine) | O-succinylhomoserine (thiol)-lyase | O-succinylhomoserine synthetase | O-succinylhomoserine synthase | Homoserine transsuccinylase | Cystathionine synthase | Cystathionine gamma-synthase | 2.5.1.48 | Cystathionine synthetase | Homoserine O-transsuccinylase	Reaction catalysed: O-succinyl-L-homoserine + L-cysteine = cystathionine + succinate. Cofactor(s): Pyridoxal-phosphate. Comments: -!- Also reacts with H(2)S and methanethiol as replacing agents, producing homocysteine and methionine, respectively. -!- In the absence of thiol, can also catalyze beta,gamma-elimination to form 2-oxobutanoate, succinate and ammonia. -!- Formerly EC 4.2.99.9.
GO:0003962	O-succinyl-L-homoserine activity	Catalysis of the reaction: O-succinyl-L-homoserine + L-cysteine = cystathionine + succinate.	6	\N	11	0.545455	\N	circ_def	EC	EC:2.5.1.48	O-succinyl-L-homoserine succinate-lyase (adding cysteine) | O-succinylhomoserine (thiol)-lyase | O-succinylhomoserine synthetase | O-succinylhomoserine synthase | Homoserine transsuccinylase | Cystathionine synthase | Cystathionine gamma-synthase | 2.5.1.48 | Cystathionine synthetase | Homoserine O-transsuccinylase	Reaction catalysed: O-succinyl-L-homoserine + L-cysteine = cystathionine + succinate. Cofactor(s): Pyridoxal-phosphate. Comments: -!- Also reacts with H(2)S and methanethiol as replacing agents, producing homocysteine and methionine, respectively. -!- In the absence of thiol, can also catalyze beta,gamma-elimination to form 2-oxobutanoate, succinate and ammonia. -!- Formerly EC 4.2.99.9.
GO:0003962	O-succinyl-L-homoserine succinate-lyase activity	Catalysis of the reaction: O-succinyl-L-homoserine + L-cysteine = cystathionine + succinate.	6	\N	11	0.545455	\N	circ_def	EC	EC:2.5.1.48	O-succinyl-L-homoserine succinate-lyase (adding cysteine) | O-succinylhomoserine (thiol)-lyase | O-succinylhomoserine synthetase | O-succinylhomoserine synthase | Homoserine transsuccinylase | Cystathionine synthase | Cystathionine gamma-synthase | 2.5.1.48 | Cystathionine synthetase | Homoserine O-transsuccinylase	Reaction catalysed: O-succinyl-L-homoserine + L-cysteine = cystathionine + succinate. Cofactor(s): Pyridoxal-phosphate. Comments: -!- Also reacts with H(2)S and methanethiol as replacing agents, producing homocysteine and methionine, respectively. -!- In the absence of thiol, can also catalyze beta,gamma-elimination to form 2-oxobutanoate, succinate and ammonia. -!- Formerly EC 4.2.99.9.
GO:0012510	trans-Golgi network transport vesicle membrane	The membrane surrounding a vesicle transporting substances between the trans-Golgi network and other parts of the cell.	6	\N	11	0.545455	\N	circ_def	\N	\N	\N	\N
GO:0018067	peptidyl-L-3' 4'-dihydroxyphenylalanine biosynthesis from peptidyl-tyrosine	The posttranslational modification of protein tyrosine to peptidyl-L-3',4'-dihydroxyphenylalanine (DOPA).	6	\N	11	0.545455	\N	circ_def	\N	\N	\N	\N
GO:0019282	methionine biosynthesis direct from O-acetyl-L-homoserine	The direct formation of methionine from simpler components, including O-acetyl-L-homoserine.	6	\N	11	0.545455	\N	circ_def	\N	\N	\N	\N
GO:0019283	methionine biosynthesis from O-phospho-L-homoserine and cystathione	The formation of methionine from simpler components, including O-phospho-L-homoserine and cystathione.	6	\N	11	0.545455	\N	circ_def	\N	\N	\N	\N
GO:0046893	iron incorporation into hydrogenase diiron subcluster via L-cysteine ligation	The incorporation of iron into an L-cysteinyl diiron subcluster, found in Fe-hydrogenase.	6	\N	11	0.545455	\N	circ_def	\N	\N	\N	\N
GO:0047438	2-dehydro-3-deoxy-L-pentonate aldolase activity	Catalysis of the reaction: 2-dehydro-3-deoxy-L-pentonate = glycolaldehyde + pyruvate.	6	\N	11	0.545455	\N	circ_def	EC	EC:4.1.2.18	4.1.2.18 | 2-keto-3-deoxy-L-pentonate aldolase | 2-keto-3-deoxy-L-arabonate aldolase | 2-dehydro-3-deoxy-L-pentonate aldolase	Reaction catalysed: 2-dehydro-3-deoxy-L-pentonate = pyruvate + glycolaldehyde.
GO:0047440	2-dehydro-3-deoxy-D-pentonate aldolase activity	Catalysis of the reaction: 2-dehydro-3-deoxy-D-pentonate = glycolaldehyde + pyruvate.	6	\N	11	0.545455	\N	circ_def	EC	EC:4.1.2.28	4.1.2.28 | 2-keto-3-deoxy-D-pentonate aldolase | 2-dehydro-3-deoxy-D-pentonate aldolase	Reaction catalysed: 2-dehydro-3-deoxy-D-pentonate = pyruvate + glycolaldehyde.
GO:0003825	alpha alpha-trehalose-phosphate synthase activity	Catalysis of the reaction: UDP-glucose + D-glucose 6-phosphate = UDP + alpha,alpha-trehalose 6-phosphate.	7	\N	13	0.538462	\N	circ_def	EC	EC:2.4.1.15	UDP-glucose-glucosephosphate glucosyltransferase | Trehalose-phosphate synthetase | Trehalose-phosphate synthase | Trehalosephosphate-UDP glucosyl transferase | Trehalosephosphate-UDP glucosyltransferase | Trehalose-6-phosphate synthetase | Trehalose-6-phosphate synthase | Transglucosylase | Alpha,alpha-trehalose-phosphate synthase (UDP-forming) | 2.4.1.15	Reaction catalysed: UDP-glucose + D-glucose 6-phosphate = UDP + alpha,alpha-trehalose 6-phosphate. Comments: -!- See also EC 2.4.1.36.
GO:0003825	UDP-glucose :D-glucose-6-phosphate 1-alpha-D-glucosyltransferase	Catalysis of the reaction: UDP-glucose + D-glucose 6-phosphate = UDP + alpha,alpha-trehalose 6-phosphate.	7	\N	13	0.538462	\N	circ_def	EC	EC:2.4.1.15	UDP-glucose-glucosephosphate glucosyltransferase | Trehalose-phosphate synthetase | Trehalose-phosphate synthase | Trehalosephosphate-UDP glucosyl transferase | Trehalosephosphate-UDP glucosyltransferase | Trehalose-6-phosphate synthetase | Trehalose-6-phosphate synthase | Transglucosylase | Alpha,alpha-trehalose-phosphate synthase (UDP-forming) | 2.4.1.15	Reaction catalysed: UDP-glucose + D-glucose 6-phosphate = UDP + alpha,alpha-trehalose 6-phosphate. Comments: -!- See also EC 2.4.1.36.
GO:0018284	iron incorporation into protein via tetrakis-L-cysteinyl iron	The incorporation of iron into a protein via tetrakis-L-cysteinyl iron (there is no exogenous sulfur, so this modification by itself does not produce an iron-sulfur protein).	7	\N	13	0.538462	\N	circ_def	\N	\N	\N	\N
GO:0018390	peptidyl-L-glutamic acid 5-methyl ester biosynthesis from peptidyl-glutamic acid or peptidyl-glutamine	The methyl esterification of peptidyl-glutamic acid or peptidyl-glutamine to form the derivative glutamic acid 5-methyl ester.	7	\N	13	0.538462	\N	circ_def	\N	\N	\N	\N
GO:0019280	methionine biosynthesis from homoserine via O-acetyl-L-homoserine and cystathione	The formation of methionine from simpler components, including homoserine, via the intermediates O-acetyl-L-homoserine and cystathione.	7	\N	13	0.538462	\N	circ_def	\N	\N	\N	\N
GO:0019281	methionine biosynthesis from homoserine via O-succinyl-L-homoserine and cystathione	The formation of methionine from simpler components, including homoserine, via the intermediates O-succinyl-L-homoserine and cystathione.	7	\N	13	0.538462	\N	circ_def	\N	\N	\N	\N
GO:0000264	heterotrimeric G-protein GTPase beta-subunit	OBSOLETE. Subunit of a heterotrimeric G-protein GTPase; associates tightly with the gamma subunit.	5	\N	10	0.5	\N	circ_def	\N	\N	\N	\N
GO:0000736	double-strand break repair via single-strand annealing removal of nonhomologous ends	During DSBR via single-strand annealing, the removal of nonhomologous sequences at the broken 3' single-strand DNA end before DNA repair synthesis can occur.	8	\N	16	0.5	\N	circ_def	\N	\N	\N	\N
GO:0000774	adenyl-nucleotide exchange factor activity	Stimulates the hydrolysis and exchange of adenyl nucleotides by other proteins.	3	\N	6	0.5	\N	circ_def	\N	\N	\N	\N
GO:0001619	lysosphingolipid and lysophosphatidic acid receptor activity	Combining with lysosphingolipid or lysophosphatidic acid to initiate a change in cell activity.	4	\N	8	0.5	\N	circ_def	\N	\N	\N	\N
GO:0003676	nucleic acid binding	Interacting selectively with any nucleic acid.	2	\N	4	0.5	\N	circ_def	\N	\N	\N	\N
GO:0003684	damaged DNA binding	Interacting selectively with damaged DNA.	2	\N	4	0.5	\N	circ_def	\N	\N	\N	\N
GO:0003690	double-stranded DNA binding	Interacting selectively with double-stranded DNA.	3	\N	6	0.5	\N	circ_def	\N	\N	\N	\N
GO:0003697	single-stranded DNA binding	Interacting selectively with single-stranded DNA.	3	\N	6	0.5	\N	circ_def	\N	\N	\N	\N
GO:0003725	double-stranded RNA binding	Interacting selectively with double-stranded RNA.	3	\N	6	0.5	\N	circ_def	\N	\N	\N	\N
GO:0003727	single-stranded RNA binding	Interacting selectively with single-stranded RNA.	3	\N	6	0.5	\N	circ_def	\N	\N	\N	\N
GO:0004706	JNK kinase kinase activity	Catalysis of the phosphorylation and activation of JUN kinase kinases (JNKKs).	3	\N	6	0.5	\N	circ_def	\N	\N	\N	\N
GO:0004706	JNKKK	Catalysis of the phosphorylation and activation of JUN kinase kinases (JNKKs).	3	\N	6	0.5	\N	circ_def	\N	\N	\N	\N
GO:0004706	JUN kinase kinase kinase activity	Catalysis of the phosphorylation and activation of JUN kinase kinases (JNKKs).	3	\N	6	0.5	\N	circ_def	\N	\N	\N	\N
GO:0004858	dUTP pyrophosphatase inhibitor activity	Stops, prevents or reduces the activity of dUTP pyrophosphatase.	3	\N	6	0.5	\N	circ_def	\N	\N	\N	\N
GO:0005085	GEF	Stimulates the hydrolysis and exchange of guanyl nucleotides by other proteins.	3	\N	6	0.5	\N	circ_def	\N	\N	\N	\N
GO:0005085	GNRP	Stimulates the hydrolysis and exchange of guanyl nucleotides by other proteins.	3	\N	6	0.5	\N	circ_def	\N	\N	\N	\N
GO:0005085	guanyl-nucleotide exchange factor activity	Stimulates the hydrolysis and exchange of guanyl nucleotides by other proteins.	3	\N	6	0.5	\N	circ_def	\N	\N	\N	\N
GO:0005085	guanyl-nucleotide release factor activity	Stimulates the hydrolysis and exchange of guanyl nucleotides by other proteins.	3	\N	6	0.5	\N	circ_def	\N	\N	\N	\N
GO:0005085	guanyl-nucleotide releasing factor	Stimulates the hydrolysis and exchange of guanyl nucleotides by other proteins.	3	\N	6	0.5	\N	circ_def	\N	\N	\N	\N
GO:0005147	oncostatin-M	Interacting selectively with the oncostatin-M receptor.	3	\N	6	0.5	\N	circ_def	\N	\N	\N	\N
GO:0005147	oncostatin-M receptor binding	Interacting selectively with the oncostatin-M receptor.	3	\N	6	0.5	\N	circ_def	\N	\N	\N	\N
GO:0005147	oncostatin-M receptor ligand	Interacting selectively with the oncostatin-M receptor.	3	\N	6	0.5	\N	circ_def	\N	\N	\N	\N
GO:0005165	neurotrophin	Interacting selectively with a neurotrophin receptor.	2	\N	4	0.5	\N	circ_def	\N	\N	\N	\N
GO:0005165	neurotrophin receptor binding	Interacting selectively with a neurotrophin receptor.	2	\N	4	0.5	\N	circ_def	\N	\N	\N	\N
GO:0005165	neurotrophin receptor ligand	Interacting selectively with a neurotrophin receptor.	2	\N	4	0.5	\N	circ_def	\N	\N	\N	\N
GO:0005469	succinate :fumarate antiporter activity	Catalysis of the reaction: succinate(out) + fumarate(in) = succinate(in) + fumarate(out).	2	\N	4	0.5	\N	circ_def	\N	\N	\N	\N
GO:0005471	adenine nucleotide translocase	Catalysis of the reaction: ATP(out) + ADP(in) = ATP(in) + ADP(out).	2	\N	4	0.5	\N	circ_def	\N	\N	\N	\N
GO:0005471	ADP ATP translocase	Catalysis of the reaction: ATP(out) + ADP(in) = ATP(in) + ADP(out).	2	\N	4	0.5	\N	circ_def	\N	\N	\N	\N
GO:0005471	ATP :ADP antiporter activity	Catalysis of the reaction: ATP(out) + ADP(in) = ATP(in) + ADP(out).	2	\N	4	0.5	\N	circ_def	\N	\N	\N	\N
GO:0005471	ATP ADP exchanger	Catalysis of the reaction: ATP(out) + ADP(in) = ATP(in) + ADP(out).	2	\N	4	0.5	\N	circ_def	\N	\N	\N	\N
GO:0005845	mRNA cap complex	Any complex that binds to an mRNA cap at any time in the lifetime of the mRNA.	3	\N	6	0.5	\N	circ_def	\N	\N	\N	\N
GO:0005924	cell-substrate adherens junction	An adherens junction which connects a cell to the extracellular matrix.	3	\N	6	0.5	\N	circ_def	\N	\N	\N	\N
GO:0006139	nucleobase nucleoside nucleotide and nucleic acid metabolism	The chemical reactions and physical changes involving nucleobases, nucleosides, nucleotides and nucleic acids.	5	\N	10	0.5	\N	circ_def	\N	\N	\N	\N
GO:0006471	protein amino acid ADP-ribosylation	The transfer, from NAD, of ADP-ribose to protein amino acids.	4	\N	8	0.5	\N	circ_def	\N	\N	\N	\N
GO:0007052	mitotic spindle assembly	The formation and maintenance of the mitotic spindle.	2	\N	4	0.5	\N	circ_def	\N	\N	\N	\N
GO:0007520	myoblast fusion	The fusion of myoblasts to form myotubes.	2	\N	4	0.5	\N	circ_def	\N	\N	\N	\N
GO:0008099	synaptic vesicle endocytosis	Endocytosis of a synaptic vesicle into the presynaptic or postsynaptic membrane.	3	\N	6	0.5	\N	circ_def	\N	\N	\N	\N
GO:0008177	quinol :fumarate oxidoreductase activity	Catalysis of the reaction: succinate + quinone = fumarate + quinol.	3	\N	6	0.5	\N	circ_def	EC	EC:1.3.5.1	1.3.5.1 | Succinic dehydrogenase | Succinate dehydrogenase (ubiquinone)	Reaction catalysed: Succinate + ubiquinone = fumarate + ubiquinol. Cofactor(s): FAD; Iron-sulfur. Comments: -!- The complex, present in mitochondria, can be degraded to form EC 1.3.99.1, which no longer reacts with ubiquinone.
GO:0008177	quinol :fumarate oxidoreductase activity	Catalysis of the reaction: succinate + quinone = fumarate + quinol.	3	\N	6	0.5	\N	circ_def	EC	EC:1.3.99.1	Fumaric hydrogenase | Fumarate dehydrogenase | 1.3.99.1 | Succinic dehydrogenase | Succinate dehydrogenase | Fumarate reductase	Reaction catalysed: Succinate + acceptor = fumarate + reduced acceptor. Cofactor(s): FAD.
GO:0008177	quinol :fumarate oxidoreductase activity	Catalysis of the reaction: succinate + quinone = fumarate + quinol.	3	\N	6	0.5	\N	circ_def	MESHD	D013385	Succinic Oxidase | Reductase, Fumarate | Oxidase, Succinic | Succinic Dehydrogenase | Fumarate Reductase | Dehydrogenase, Succinate | Succinate Dehydrogenase | Dehydrogenase, Succinic	A flavoprotein containing oxidoreductase that catalyzes the dehdyrogenation of SUCCINATE to FUMARATE. In most eukaryotic organisms this enzyme is a component of mitochondrial electron transport complex II.
GO:0008177	quinol :fumarate oxidoreductase activity	Catalysis of the reaction: succinate + quinone = fumarate + quinol.	3	\N	6	0.5	\N	circ_def	MESHD	D042963	Reductase, Succinate Dehydrogenase-CoQ | Oxidoreductase, Succinate-Ubiquinone | Oxidoreductase, Succinate-Quinone | Oxidoreductase, Succinate-Q | Mitochondrial Electron Transport Complex II | Electron Transport Complex II | Dehydrogenase-CoQ Reductase, Succinate | Bacterial Electron Transport Complex II | Succinate Dehydrogenase-CoQ Reductase | Succinate Dehydrogenase (Ubiquinone) | Succinate Q O…	A flavoprotein oxidase complex that contains iron-sulfur centers. It catalyzes the oxidation of SUCCINATE to FUMARATE and couples the reaction to the reduction of UBIQUINONE to ubiquinol.
GO:0008177	succinate dehydrogenase activity	Catalysis of the reaction: succinate + quinone = fumarate + quinol.	3	\N	6	0.5	\N	circ_def	EC	EC:1.3.5.1	1.3.5.1 | Succinic dehydrogenase | Succinate dehydrogenase (ubiquinone)	Reaction catalysed: Succinate + ubiquinone = fumarate + ubiquinol. Cofactor(s): FAD; Iron-sulfur. Comments: -!- The complex, present in mitochondria, can be degraded to form EC 1.3.99.1, which no longer reacts with ubiquinone.
GO:0008177	succinate dehydrogenase activity	Catalysis of the reaction: succinate + quinone = fumarate + quinol.	3	\N	6	0.5	\N	circ_def	EC	EC:1.3.99.1	Fumaric hydrogenase | Fumarate dehydrogenase | 1.3.99.1 | Succinic dehydrogenase | Succinate dehydrogenase | Fumarate reductase	Reaction catalysed: Succinate + acceptor = fumarate + reduced acceptor. Cofactor(s): FAD.
GO:0008177	succinate dehydrogenase activity	Catalysis of the reaction: succinate + quinone = fumarate + quinol.	3	\N	6	0.5	\N	circ_def	MESHD	D013385	Succinic Oxidase | Reductase, Fumarate | Oxidase, Succinic | Succinic Dehydrogenase | Fumarate Reductase | Dehydrogenase, Succinate | Succinate Dehydrogenase | Dehydrogenase, Succinic	A flavoprotein containing oxidoreductase that catalyzes the dehdyrogenation of SUCCINATE to FUMARATE. In most eukaryotic organisms this enzyme is a component of mitochondrial electron transport complex II.
GO:0008177	succinate dehydrogenase activity	Catalysis of the reaction: succinate + quinone = fumarate + quinol.	3	\N	6	0.5	\N	circ_def	MESHD	D042963	Reductase, Succinate Dehydrogenase-CoQ | Oxidoreductase, Succinate-Ubiquinone | Oxidoreductase, Succinate-Quinone | Oxidoreductase, Succinate-Q | Mitochondrial Electron Transport Complex II | Electron Transport Complex II | Dehydrogenase-CoQ Reductase, Succinate | Bacterial Electron Transport Complex II | Succinate Dehydrogenase-CoQ Reductase | Succinate Dehydrogenase (Ubiquinone) | Succinate Q O…	A flavoprotein oxidase complex that contains iron-sulfur centers. It catalyzes the oxidation of SUCCINATE to FUMARATE and couples the reaction to the reduction of UBIQUINONE to ubiquinol.
GO:0008524	glucose 6-phosphate :phosphate antiporter activity	Catalysis of the reaction: glucose 6-phosphate(out) + phosphate(in) = glucose 6-phosphate(in) + phosphate(out).	3	\N	6	0.5	\N	circ_def	\N	\N	\N	\N
GO:0008657	DNA gyrase inhibitor activity	Stops, prevents or reduces the activity of DNA gyrase.	3	\N	6	0.5	\N	circ_def	\N	\N	\N	\N
GO:0009742	brassinosteroid mediated signaling	Signal transduction pathway mediated by the perception of brassinosteroid.	3	\N	6	0.5	\N	circ_def	\N	\N	\N	\N
GO:0009742	brassinosteroid mediated signalling	Signal transduction pathway mediated by the perception of brassinosteroid.	3	\N	6	0.5	\N	circ_def	\N	\N	\N	\N
GO:0009747	hexokinase-dependent signaling	Signal transduction pathway dependent on the perception of hexokinase.	3	\N	6	0.5	\N	circ_def	\N	\N	\N	\N
GO:0009747	hexokinase-dependent signalling	Signal transduction pathway dependent on the perception of hexokinase.	3	\N	6	0.5	\N	circ_def	\N	\N	\N	\N
GO:0010056	atrichoblast fate specification	The processes involved in the specification of an atrichoblast.	2	\N	4	0.5	\N	circ_def	\N	\N	\N	\N
GO:0010057	trichoblast fate specification	The processes involved in the specification of a trichoblast.	2	\N	4	0.5	\N	circ_def	\N	\N	\N	\N
GO:0015346	ferric triacetylfusarinine C :hydrogen symporter activity	Catalysis of the reaction: ferric triacetylfusarinine C(out) + H+(out) = ferric triacetylfusarinine C(in) + H+(in).	3	\N	6	0.5	\N	circ_def	\N	\N	\N	\N
GO:0015346	ferric triacetylfusarinine C :proton symporter	Catalysis of the reaction: ferric triacetylfusarinine C(out) + H+(out) = ferric triacetylfusarinine C(in) + H+(in).	3	\N	6	0.5	\N	circ_def	\N	\N	\N	\N
GO:0015367	oxoglutarate :malate antiporter activity	Catalysis of the reaction: oxoglutarate(out) + malate(in) = oxoglutarate(in) + malate(out).	2	\N	4	0.5	\N	circ_def	\N	\N	\N	\N
GO:0015391	nucleobase :cation symporter activity	Catalysis of the reaction: nucleobase(out) + cation(out) = nucleobase(in) + cation(in).	2	\N	4	0.5	\N	circ_def	\N	\N	\N	\N
GO:0015524	L-arabinose beta-D-thiogalactopyranoside :hydrogen antiporter activity	Catalysis of the reaction: H+(out) + (L-arabinose or beta-D-thiogalactopyranoside)(in) = H+(in) + (L-arabinose or beta-D-thiogalactopyranoside)(out).	5	\N	10	0.5	\N	circ_def	\N	\N	\N	\N
GO:0015524	L-arabinose beta-D-thiogalactopyranoside :proton antiporter	Catalysis of the reaction: H+(out) + (L-arabinose or beta-D-thiogalactopyranoside)(in) = H+(in) + (L-arabinose or beta-D-thiogalactopyranoside)(out).	5	\N	10	0.5	\N	circ_def	\N	\N	\N	\N
GO:0015544	phenyl propionate permease activity	Catalysis of the reaction: phenyl propionate(out) = phenyl propionate(in).	2	\N	4	0.5	\N	circ_def	\N	\N	\N	\N
GO:0015649	2-keto-3-deoxygluconate :hydrogen symporter activity	Catalysis of the reaction: 2-keto-3-deoxygluconate(out) + H+(out) = 2-keto-3-deoxygluconate(in) + H+(in).	4	\N	8	0.5	\N	circ_def	\N	\N	\N	\N
GO:0015649	2-keto-3-deoxygluconate :proton symporter	Catalysis of the reaction: 2-keto-3-deoxygluconate(out) + H+(out) = 2-keto-3-deoxygluconate(in) + H+(in).	4	\N	8	0.5	\N	circ_def	\N	\N	\N	\N
GO:0016795	phosphoric triester hydrolase activity	Catalysis of the hydrolysis of a phosphoric triester.	2	\N	4	0.5	\N	circ_def	\N	\N	\N	\N
GO:0016798	glycosylase	Catalysis of the hydrolysis of any glycosyl bond.	2	\N	4	0.5	\N	circ_def	\N	\N	\N	\N
GO:0016798	hydrolase activity acting on glycosyl bonds	Catalysis of the hydrolysis of any glycosyl bond.	2	\N	4	0.5	\N	circ_def	\N	\N	\N	\N
GO:0016798	N-glycosylase	Catalysis of the hydrolysis of any glycosyl bond.	2	\N	4	0.5	\N	circ_def	\N	\N	\N	\N
GO:0016819	hydrolase activity acting on acid anhydrides in sulfonyl-containing anhydrides	Catalysis of the hydrolysis of any acid anhydride which contains a sulfonyl group, -SO2-.	4	\N	8	0.5	\N	circ_def	\N	\N	\N	\N
GO:0016819	hydrolase activity acting on acid anhydrides in sulphonyl-containing anhydrides	Catalysis of the hydrolysis of any acid anhydride which contains a sulfonyl group, -SO2-.	4	\N	8	0.5	\N	circ_def	\N	\N	\N	\N
GO:0017006	protein-tetrapyrrole linkage	The covalent linking of a tetrapyrrole to a protein.	2	\N	4	0.5	\N	circ_def	\N	\N	\N	\N
GO:0017008	protein-phycobiliviolin linkage	The linkage of the chromophore phycobiliviolin to phycoerythrocyanin.	2	\N	4	0.5	\N	circ_def	\N	\N	\N	\N
GO:0017010	protein-phycourobilin linkage	The linkage of the chromophore phycourobilin to phycoerythrins.	2	\N	4	0.5	\N	circ_def	\N	\N	\N	\N
GO:0017011	protein-phycoerythrobilin linkage	The linkage of the chromophore phycoerythrobilin to phycoerythrins.	2	\N	4	0.5	\N	circ_def	\N	\N	\N	\N
GO:0017030	beta-galactosidase stabilization activity	OBSOLETE. Stabilization of the structure of beta-galactosidase.	3	\N	6	0.5	\N	circ_def	\N	\N	\N	\N
GO:0018104	peptidoglycan-protein cross-linking	The process of covalently linking peptidoglycan (murein) to proteins.	3	\N	6	0.5	\N	circ_def	\N	\N	\N	\N
GO:0018159	peptidyl-methionine oxidation	The oxidation of peptidyl-L-methionine to peptidyl-L-methionine sulfone.	3	\N	6	0.5	\N	circ_def	\N	\N	\N	\N
GO:0018167	protein-phycoerythrobilin linkage via phycoerythrobilin-bis-L-cysteine	The linkage of the chromophore phycoerythrobilin to phycoerythrin.	2	\N	4	0.5	\N	circ_def	\N	\N	\N	\N
GO:0018172	peptidyl-L-3' 4' 5'-trihydroxyphenylalanine biosynthesis from peptidyl-tyrosine	The, presumably, posttranslational modification of protein tyrosine to peptidyl-L-3',4',5'-dihydroxyphenylalanine.	6	\N	12	0.5	\N	circ_def	\N	\N	\N	\N
GO:0018181	peptidyl-arginine 5-methylation	The methylation of peptidyl-arginine to form peptidyl-5-methyl-L-arginine.	4	\N	8	0.5	\N	circ_def	\N	\N	\N	\N
GO:0018229	peptidyl-L-cysteine methyl ester biosynthesis from peptidyl-cysteine	The posttranslational modification of peptidyl-cysteine to form peptidyl-L-cysteine methyl ester.	5	\N	10	0.5	\N	circ_def	\N	\N	\N	\N
GO:0018272	protein-pyridoxal-5-phosphate linkage via peptidyl-N6-pyridoxal phosphate-L-lysine	The posttranslation modification of peptidyl-lysine to form N6-pyridoxal phosphate-L-lysine.	6	\N	12	0.5	\N	circ_def	\N	\N	\N	\N
GO:0018273	protein-chromophore linkage via peptidyl-N6-retinal-L-lysine	The posttranslation modification of peptidyl-lysine to form N6-retinal-L-lysine.	5	\N	10	0.5	\N	circ_def	\N	\N	\N	\N
GO:0018308	enzyme active site formation via N6-pyruvic acid 2-iminyl-L-lysine	OBSOLETE. The transient modification of lysine by pyruvate to form N6-pyruvic acid 2-iminyl-L-lysine, found in the active site of dihydrodipicolinate synthase.	9	\N	18	0.5	\N	circ_def	\N	\N	\N	\N
GO:0018361	peptidyl-glutamine 2-methylation	The methylation of glutamine to form 2-methyl-L-glutamine.	3	\N	6	0.5	\N	circ_def	\N	\N	\N	\N
GO:0018389	N-terminal peptidyl-valine deamination	The deamination of valine to form isobutyrate.	2	\N	4	0.5	\N	circ_def	\N	\N	\N	\N
GO:0018736	6-oxo-2-hydroxycyclohexane-1-carboxyl-CoA hydrolase activity	Catalysis of the reaction: 6-oxo-2-hydroxycyclohexane-1-carboxyl-CoA + H2O = 3-hydroxypimeloyl-CoA.	7	\N	14	0.5	\N	circ_def	\N	\N	\N	\N
GO:0018774	2 6-dioxo-6-phenylhexa-3-enoate hydrolase activity	Catalysis of the reaction: 2,6-dioxo-6-phenylhexa-3-enoate + H2O = benzoate + 2-oxopent-4-enoate.	7	\N	14	0.5	\N	circ_def	EC	EC:3.7.1.8	HOHPDA hydrolase | 3.7.1.8 | 2,6-dioxo-6-phenylhexa-3-enoate hydrolase	Reaction catalysed: 2,6-dioxo-6-phenylhexa-3-enoate + H(2)O = benzoate + 2-oxopent-4- enoate. Comments: -!- Cleaves the products from biphenol, 3-isopropylcatechol and 3-methylcatechol produced by EC 1.13.11.39 by ring-fission at a -CO-C bond. -!- Involved in the breakdown of biphenyl-related compounds by Pseudomonas sp.
GO:0018774	2-hydroxy-6-oxo-6-phenylhexa-2 4-dienoate hydrolase activity	Catalysis of the reaction: 2,6-dioxo-6-phenylhexa-3-enoate + H2O = benzoate + 2-oxopent-4-enoate.	7	\N	14	0.5	\N	circ_def	EC	EC:3.7.1.8	HOHPDA hydrolase | 3.7.1.8 | 2,6-dioxo-6-phenylhexa-3-enoate hydrolase	Reaction catalysed: 2,6-dioxo-6-phenylhexa-3-enoate + H(2)O = benzoate + 2-oxopent-4- enoate. Comments: -!- Cleaves the products from biphenol, 3-isopropylcatechol and 3-methylcatechol produced by EC 1.13.11.39 by ring-fission at a -CO-C bond. -!- Involved in the breakdown of biphenyl-related compounds by Pseudomonas sp.
GO:0018985	pronuclear envelope synthesis	Synthesis and ordering of the envelope of pronuclei.	2	\N	4	0.5	\N	circ_def	\N	\N	\N	\N
GO:0019071	viral DNA cleavage	The cleavage of viral DNA into singular functional units.	3	\N	6	0.5	\N	circ_def	\N	\N	\N	\N
GO:0019287	isopentenyl diphosphate biosynthesis via mevalonate	The formation from simpler components of isopentenyl diphosphate, via the intermediate mevalonate.	4	\N	8	0.5	\N	circ_def	\N	\N	\N	\N
GO:0019486	beta-alanine catabolism to mevalonate semialdehyde by transamination	The breakdown of beta-alanine into simpler components, including mevalonate semialdehyde, by transamination.	5	\N	10	0.5	\N	circ_def	\N	\N	\N	\N
GO:0019512	lactose catabolism via tagatose-6-phosphate	The breakdown into simpler components of lactose, via the intermediate tagatose-6-phosphate.	5	\N	10	0.5	\N	circ_def	\N	\N	\N	\N
GO:0020004	parasitophorous vacuolar space	Space between a parasite plasma membrane and the parasitophorous vacuolar membrane.	3	\N	6	0.5	\N	circ_def	\N	\N	\N	\N
GO:0020005	parasitophorous vacuolar membrane	Membrane surrounding a parasitophorous vacuole.	2	\N	4	0.5	\N	circ_def	\N	\N	\N	\N
GO:0020018	flagellar pocket membrane	That part of the plasma membrane found in the flagellar pocket.	3	\N	6	0.5	\N	circ_def	\N	\N	\N	\N
GO:0030142	Golgi-ER transport vesicle	A vesicle that mediates transport from the Golgi to the endoplasmic reticulum.	3	\N	6	0.5	\N	circ_def	\N	\N	\N	\N
GO:0030251	guanylate cyclase inhibitor activity	Stops, prevents or reduces the activity of guanylate cyclase.	3	\N	6	0.5	\N	circ_def	\N	\N	\N	\N
GO:0030380	IL-17E	Interacting selectively with the interleukin-17E receptor.	3	\N	6	0.5	\N	circ_def	\N	\N	\N	\N
GO:0030380	interleukin-17E receptor binding	Interacting selectively with the interleukin-17E receptor.	3	\N	6	0.5	\N	circ_def	\N	\N	\N	\N
GO:0030380	interleukin-17E receptor ligand	Interacting selectively with the interleukin-17E receptor.	3	\N	6	0.5	\N	circ_def	\N	\N	\N	\N
GO:0030660	Golgi vesicle membrane	The membrane surrounding a vesicle associated with the Golgi apparatus.	3	\N	6	0.5	\N	circ_def	\N	\N	\N	\N
GO:0030701	NAD-dinitrogen-reductase ADP-D-ribosyltransferase activity	Catalysis of the reaction: NAD+ + [dinitrogen reductase] = nicotinamide + ADP-D-ribosyl-[dinitrogen reductase].	5	\N	10	0.5	\N	circ_def	EC	EC:2.4.2.30	Poly(ADP-ribose) synthetase | Poly(adenosine diphosphate ribose) polymerase | 2.4.2.30 | NAD(+) ADP-ribosyltransferase | Poly(ADP-ribose)polymerase | ADP-ribosyltransferase (polymerizing)	Reaction catalysed: NAD(+) + {ADP-D-ribosyl}(N)-acceptor = nicotinamide + {ADP-D-ribosyl}(N+1)-acceptor. Comments: -!- The ADP-D-ribosyl group of NAD(+) is transferred to an acceptor carboxyl group on a histone or the enzyme itself, and further ADP- ribosyl groups are transferred to the 2'-position of the terminal adenosine moiety, building up a polymer with an average chain length of 20-30 units.
GO:0030701	NAD-dinitrogen-reductase ADP-D-ribosyltransferase activity	Catalysis of the reaction: NAD+ + [dinitrogen reductase] = nicotinamide + ADP-D-ribosyl-[dinitrogen reductase].	5	\N	10	0.5	\N	circ_def	EC	EC:2.4.2.31	2.4.2.31 | Mono(ADP-ribosyl)transferase | ADP-ribosyltransferase | NAD(P)(+)--arginine ADP-ribosyltransferase	Reaction catalysed: NAD(+) + L-arginine = nicotinamide + N(2)-(ADP-D-ribosyl)-L-arginine. Comments: -!- NADP(+) can act as donor. -!- Arginine residues in proteins can act as acceptors. -!- Agmatine, arginine methyl ester and guanidine can also act as acceptors. -!- Catalyzes the NAD-dependent activation of EC 4.6.1.1. -!- Some bacterial enterotoxins possess similar enzymatic activities. -!- Cf. …
GO:0030701	NAD-dinitrogen-reductase ADP-D-ribosyltransferase activity	Catalysis of the reaction: NAD+ + [dinitrogen reductase] = nicotinamide + ADP-D-ribosyl-[dinitrogen reductase].	5	\N	10	0.5	\N	circ_def	EC	EC:2.4.2.36	NAD(+)--diphthamide ADP-ribosyltransferase | 2.4.2.36 | Mono(ADP-ribosyl)transferase | ADP-ribosyltransferase	Reaction catalysed: NAD(+) + peptide diphthamide = nicotinamide + peptide N-(ADP-D- ribosyl)diphthamide. Comments: -!- Diphteria toxin and some other bacterial toxins catalyze this reaction. The acceptor is a diphthamide residue in elongation factor 2 (cf. EC 2.4.2.31).
GO:0030701	NAD-dinitrogen-reductase ADP-D-ribosyltransferase activity	Catalysis of the reaction: NAD+ + [dinitrogen reductase] = nicotinamide + ADP-D-ribosyl-[dinitrogen reductase].	5	\N	10	0.5	\N	circ_def	EC	EC:2.4.2.37	NAD(+)--dinitrogen-reductase ADP-D-ribosyltransferase | NAD--azoferredoxin (ADP-ribose)transferase | 2.4.2.37 | ADP-ribosyltransferase	Reaction catalysed: NAD(+) + [dinitrogen reductase] = nicotinamide + ADP-D-ribosyl- [dinitrogen reductase]. Comments: -!- Together with EC 3.2.2.24, controls the level of activity of EC 1.18.6.1.
GO:0030701	NAD-dinitrogen-reductase ADP-D-ribosyltransferase activity	Catalysis of the reaction: NAD+ + [dinitrogen reductase] = nicotinamide + ADP-D-ribosyl-[dinitrogen reductase].	5	\N	10	0.5	\N	circ_def	MESHD	D011065	Synthase, Poly ADP-Ribose | Polymerase, PARP | Poly(ADPR) Polymerase | Poly(ADPribose) Polymerase | PARP Polymerase | Nuclear ADPRT | Nuclear ADP Ribose Transferases | Nuclear Adenosine Diphosphoribosyltransferase | NAD+ ADP-Ribosyltransferase, Nuclear | Diphosphoribosyltransferase, Nuclear Adenosine | ADPRT, Nuclear | ADP-Ribosyltransferase, Nuclear NAD+ | Adenosine Diphosphoribosyltransferase, …	Enzymes that catalyze the transfer of multiple ADP-RIBOSE groups from nicotinamide-adenine dinucleotide (NAD) onto protein targets, thus building up a linear or branched homopolymer of repeating ADP-ribose units i.e., POLY ADENOSINE DIPHOSPHATE RIBOSE.
GO:0030701	NAD-dinitrogen-reductase ADP-D-ribosyltransferase activity	Catalysis of the reaction: NAD+ + [dinitrogen reductase] = nicotinamide + ADP-D-ribosyl-[dinitrogen reductase].	5	\N	10	0.5	\N	circ_def	MESHD	D036002	Transferases, Mono ADP-ribose | NAD(+)-L-arginine ADP-D-ribosyltransferase | Mono(ADPribosyl)transferase | MonoADPribosyltransferase | ADPRTs | ADPRT | ADP-Ribosyltransferase, NADP-Arginine | ADP-Ribosyltransferase, NAD-Arginine | ADP-Ribosyltransferase, NAD-Agmatine | ADP-ribose Transferases, Mono | NAD Agmatine ADP Ribosyltransferase | ARTase | NAD+ ADP-Ribosyltransferase | ADP Ribose Transfera…	Enzymes that transfer the ADP-RIBOSE group of NAD or NADP to proteins or other small molecules. Transfer of ADP-ribose to water (i.e., hydrolysis) is catalyzed by the NADASES. The mono(ADP-ribose)transferases transfer a single ADP-ribose. POLY(ADP-RIBOSE) POLYMERASES transfer multiple units of ADP-ribose to protein targets, building POLY ADENOSINE DIPHOSPHATE RIBOSE in linear or branched chains.
GO:0030701	NAD+-dinitrogen-reductase ADP-D-ribosyltransferase activity	Catalysis of the reaction: NAD+ + [dinitrogen reductase] = nicotinamide + ADP-D-ribosyl-[dinitrogen reductase].	5	\N	10	0.5	\N	circ_def	EC	EC:2.4.2.30	Poly(ADP-ribose) synthetase | Poly(adenosine diphosphate ribose) polymerase | 2.4.2.30 | NAD(+) ADP-ribosyltransferase | Poly(ADP-ribose)polymerase | ADP-ribosyltransferase (polymerizing)	Reaction catalysed: NAD(+) + {ADP-D-ribosyl}(N)-acceptor = nicotinamide + {ADP-D-ribosyl}(N+1)-acceptor. Comments: -!- The ADP-D-ribosyl group of NAD(+) is transferred to an acceptor carboxyl group on a histone or the enzyme itself, and further ADP- ribosyl groups are transferred to the 2'-position of the terminal adenosine moiety, building up a polymer with an average chain length of 20-30 units.
GO:0030701	NAD+-dinitrogen-reductase ADP-D-ribosyltransferase activity	Catalysis of the reaction: NAD+ + [dinitrogen reductase] = nicotinamide + ADP-D-ribosyl-[dinitrogen reductase].	5	\N	10	0.5	\N	circ_def	EC	EC:2.4.2.31	2.4.2.31 | Mono(ADP-ribosyl)transferase | ADP-ribosyltransferase | NAD(P)(+)--arginine ADP-ribosyltransferase	Reaction catalysed: NAD(+) + L-arginine = nicotinamide + N(2)-(ADP-D-ribosyl)-L-arginine. Comments: -!- NADP(+) can act as donor. -!- Arginine residues in proteins can act as acceptors. -!- Agmatine, arginine methyl ester and guanidine can also act as acceptors. -!- Catalyzes the NAD-dependent activation of EC 4.6.1.1. -!- Some bacterial enterotoxins possess similar enzymatic activities. -!- Cf. …
GO:0030701	NAD+-dinitrogen-reductase ADP-D-ribosyltransferase activity	Catalysis of the reaction: NAD+ + [dinitrogen reductase] = nicotinamide + ADP-D-ribosyl-[dinitrogen reductase].	5	\N	10	0.5	\N	circ_def	EC	EC:2.4.2.36	NAD(+)--diphthamide ADP-ribosyltransferase | 2.4.2.36 | Mono(ADP-ribosyl)transferase | ADP-ribosyltransferase	Reaction catalysed: NAD(+) + peptide diphthamide = nicotinamide + peptide N-(ADP-D- ribosyl)diphthamide. Comments: -!- Diphteria toxin and some other bacterial toxins catalyze this reaction. The acceptor is a diphthamide residue in elongation factor 2 (cf. EC 2.4.2.31).
GO:0030701	NAD+-dinitrogen-reductase ADP-D-ribosyltransferase activity	Catalysis of the reaction: NAD+ + [dinitrogen reductase] = nicotinamide + ADP-D-ribosyl-[dinitrogen reductase].	5	\N	10	0.5	\N	circ_def	EC	EC:2.4.2.37	NAD(+)--dinitrogen-reductase ADP-D-ribosyltransferase | NAD--azoferredoxin (ADP-ribose)transferase | 2.4.2.37 | ADP-ribosyltransferase	Reaction catalysed: NAD(+) + [dinitrogen reductase] = nicotinamide + ADP-D-ribosyl- [dinitrogen reductase]. Comments: -!- Together with EC 3.2.2.24, controls the level of activity of EC 1.18.6.1.
GO:0030701	NAD+-dinitrogen-reductase ADP-D-ribosyltransferase activity	Catalysis of the reaction: NAD+ + [dinitrogen reductase] = nicotinamide + ADP-D-ribosyl-[dinitrogen reductase].	5	\N	10	0.5	\N	circ_def	MESHD	D011065	Synthase, Poly ADP-Ribose | Polymerase, PARP | Poly(ADPR) Polymerase | Poly(ADPribose) Polymerase | PARP Polymerase | Nuclear ADPRT | Nuclear ADP Ribose Transferases | Nuclear Adenosine Diphosphoribosyltransferase | NAD+ ADP-Ribosyltransferase, Nuclear | Diphosphoribosyltransferase, Nuclear Adenosine | ADPRT, Nuclear | ADP-Ribosyltransferase, Nuclear NAD+ | Adenosine Diphosphoribosyltransferase, …	Enzymes that catalyze the transfer of multiple ADP-RIBOSE groups from nicotinamide-adenine dinucleotide (NAD) onto protein targets, thus building up a linear or branched homopolymer of repeating ADP-ribose units i.e., POLY ADENOSINE DIPHOSPHATE RIBOSE.
GO:0030701	NAD+-dinitrogen-reductase ADP-D-ribosyltransferase activity	Catalysis of the reaction: NAD+ + [dinitrogen reductase] = nicotinamide + ADP-D-ribosyl-[dinitrogen reductase].	5	\N	10	0.5	\N	circ_def	MESHD	D036002	Transferases, Mono ADP-ribose | NAD(+)-L-arginine ADP-D-ribosyltransferase | Mono(ADPribosyl)transferase | MonoADPribosyltransferase | ADPRTs | ADPRT | ADP-Ribosyltransferase, NADP-Arginine | ADP-Ribosyltransferase, NAD-Arginine | ADP-Ribosyltransferase, NAD-Agmatine | ADP-ribose Transferases, Mono | NAD Agmatine ADP Ribosyltransferase | ARTase | NAD+ ADP-Ribosyltransferase | ADP Ribose Transfera…	Enzymes that transfer the ADP-RIBOSE group of NAD or NADP to proteins or other small molecules. Transfer of ADP-ribose to water (i.e., hydrolysis) is catalyzed by the NADASES. The mono(ADP-ribose)transferases transfer a single ADP-ribose. POLY(ADP-RIBOSE) POLYMERASES transfer multiple units of ADP-ribose to protein targets, building POLY ADENOSINE DIPHOSPHATE RIBOSE in linear or branched chains.
GO:0030881	beta-2-microglobulin binding	Interacting selectively with beta-2-microglobulin.	3	\N	6	0.5	\N	circ_def	\N	\N	\N	\N
GO:0035055	regulation of nuclear mRNA splicing via U2-type spliceosome	Any process that modulates the frequency, rate or extent of mRNA splicing via a U2-type spliceosome.	6	\N	12	0.5	\N	circ_def	\N	\N	\N	\N
GO:0035057	positive regulation of nuclear mRNA splicing via U2-type spliceosome	Any process that activates or increases the rate or extent of mRNA splicing via a U2-type spliceosome.	6	\N	12	0.5	\N	circ_def	\N	\N	\N	\N
GO:0042324	hypocretin receptor binding	Interacting selectively with the hypocretin receptor.	2	\N	4	0.5	\N	circ_def	\N	\N	\N	\N
GO:0042324	hypocretin receptor ligand	Interacting selectively with the hypocretin receptor.	2	\N	4	0.5	\N	circ_def	\N	\N	\N	\N
GO:0042324	orexin receptor binding	Interacting selectively with the hypocretin receptor.	2	\N	4	0.5	\N	circ_def	\N	\N	\N	\N
GO:0042324	orexin receptor ligand	Interacting selectively with the hypocretin receptor.	2	\N	4	0.5	\N	circ_def	\N	\N	\N	\N
GO:0042356	GDP-4-dehydro-D-rhamnose reductase activity	Catalysis of the reaction: GDP-6-deoxy-D-mannose + NADP+ = GDP-4-dehydro-6-deoxy-D-mannose + NADPH + H+.	7	\N	14	0.5	\N	circ_def	EC	EC:1.1.1.187	Guanosine diphosphate-4-keto-D-rhamnose reductase | GDP-4-keto-D-rhamnose reductase | GDP-4-keto-6-deoxy-D-mannose reductase | GDP-4-dehydro-D-rhamnose reductase | 1.1.1.187	Reaction catalysed: GDP-6-deoxy-D-mannose + NAD(P)(+) = GDP-4-dehydro-6-deoxy-D-mannose + NAD(P)H. Comments: -!- In the reverse reaction, a mixture of GDP-D-rhamnose and its C-4 epimer is formed.
GO:0042356	GDP-4-keto-6-deoxy-D-mannose	Catalysis of the reaction: GDP-6-deoxy-D-mannose + NADP+ = GDP-4-dehydro-6-deoxy-D-mannose + NADPH + H+.	7	\N	14	0.5	\N	circ_def	EC	EC:1.1.1.187	Guanosine diphosphate-4-keto-D-rhamnose reductase | GDP-4-keto-D-rhamnose reductase | GDP-4-keto-6-deoxy-D-mannose reductase | GDP-4-dehydro-D-rhamnose reductase | 1.1.1.187	Reaction catalysed: GDP-6-deoxy-D-mannose + NAD(P)(+) = GDP-4-dehydro-6-deoxy-D-mannose + NAD(P)H. Comments: -!- In the reverse reaction, a mixture of GDP-D-rhamnose and its C-4 epimer is formed.
GO:0042379	chemokine receptor binding	Interacting selectively with any chemokine receptor.	2	\N	4	0.5	\N	circ_def	\N	\N	\N	\N
GO:0042379	chemokine receptor ligand	Interacting selectively with any chemokine receptor.	2	\N	4	0.5	\N	circ_def	\N	\N	\N	\N
GO:0042656	JUN kinase kinase kinase kinase activity	Catalysis of the phosphorylation and activation of JUN kinase kinase kinases (JNKKKs).	3	\N	6	0.5	\N	circ_def	\N	\N	\N	\N
GO:0042656	JUNKKKK activity	Catalysis of the phosphorylation and activation of JUN kinase kinase kinases (JNKKKs).	3	\N	6	0.5	\N	circ_def	\N	\N	\N	\N
GO:0043095	regulation of GTP cyclohydrolase I activity	Any process that modulates the activity of the enzyme GTP cyclohydrolase I.	3	\N	6	0.5	\N	circ_def	\N	\N	\N	\N
GO:0043104	positive regulation of GTP cyclohydrolase I activity	Any process that activates or increases the activity of the enzyme GTP cyclohydrolase I.	3	\N	6	0.5	\N	circ_def	\N	\N	\N	\N
GO:0045267	hydrogen-transporting ATP synthase catalytic core	The hexamer that possesses the catalytic activity of the mitochondrial hydrogen-transporting ATP synthase.	5	\N	10	0.5	\N	circ_def	\N	\N	\N	\N
GO:0045267	proton-transporting ATP synthase catalytic core	The hexamer that possesses the catalytic activity of the mitochondrial hydrogen-transporting ATP synthase.	5	\N	10	0.5	\N	circ_def	\N	\N	\N	\N
GO:0045313	rhabdomere membrane biogenesis	The assembly and maintenance of the rhabdomere membrane.	2	\N	4	0.5	\N	circ_def	\N	\N	\N	\N
GO:0045430	chalcone-flavanone isomerase	Catalysis of the reaction: a chalcone = a flavanone.	2	\N	4	0.5	\N	circ_def	EC	EC:5.5.1.6	Chalcone isomerase | Chalcone--flavonone isomerase | 5.5.1.6	Reaction catalysed: A chalcone = a flavonone.
GO:0045430	chalcone isomerase activity	Catalysis of the reaction: a chalcone = a flavanone.	2	\N	4	0.5	\N	circ_def	EC	EC:5.5.1.6	Chalcone isomerase | Chalcone--flavonone isomerase | 5.5.1.6	Reaction catalysed: A chalcone = a flavonone.
GO:0045762	positive regulation of adenylate cyclase activity	Any process that activates or increases the rate of adenylate cyclase activity.	3	\N	6	0.5	\N	circ_def	\N	\N	\N	\N
GO:0046002	positive regulation of preblastoderm mitotic cell cycle	Any process that activates or increases the rate of preblastoderm mitotic cell cycle activity.	4	\N	8	0.5	\N	circ_def	\N	\N	\N	\N
GO:0046540	U4 U6 . U5 snRNP complex	A complex composed of three small nuclear ribonucleoproteins, snRNP U4, snRNP U6 and snRNP U5.	5	\N	10	0.5	\N	circ_def	\N	\N	\N	\N
GO:0046540	U4 U6 x U5 tri-snRNP complex	A complex composed of three small nuclear ribonucleoproteins, snRNP U4, snRNP U6 and snRNP U5.	5	\N	10	0.5	\N	circ_def	\N	\N	\N	\N
GO:0046571	aspartate-2-keto-4-methylthiobutyrate transaminase activity	Catalysis of the reaction: 2-keto-4-methylthiobutyrate + aspartate = methionine + oxaloacetate.	5	\N	10	0.5	\N	circ_def	\N	\N	\N	\N
GO:0046875	Eph receptor binding	Interacting selectively with an ephrin receptor.	2	\N	4	0.5	\N	circ_def	\N	\N	\N	\N
GO:0046875	ephrin	Interacting selectively with an ephrin receptor.	2	\N	4	0.5	\N	circ_def	\N	\N	\N	\N
GO:0046875	ephrin receptor binding	Interacting selectively with an ephrin receptor.	2	\N	4	0.5	\N	circ_def	\N	\N	\N	\N
GO:0047009	3-alpha-hydroxy-5-beta-androstane-17-one 3-alpha-dehydrogenase activity	Catalysis of the reaction: NAD+ + 3-alpha-hydroxy-5-beta-androstane-17-one = NADH + 5-beta-androstane-3,17-dione.	8	\N	16	0.5	\N	circ_def	EC	EC:1.1.1.152	Etiocholanolone 3-alpha-dehydrogenase | 3-alpha-hydroxy-5-beta-androstane-17-one 3-alpha-dehydrogenase | 1.1.1.152	Reaction catalysed: 3-alpha-hydroxy-5-beta-androstan-17-one + NAD(+) = 5-beta-androstane- 3,17-dione + NADH.
GO:0047420	N-acyl-D-amino-acid deacylase activity	Catalysis of the reaction: H2O + N-acyl-D-amino acid = D-amino acid + an acid.	5	\N	10	0.5	\N	circ_def	EC	EC:3.5.1.81	N-acyl-D-amino-acid deacylase | D-aminoacylase | 3.5.1.81	Reaction catalysed: N-acyl-D-amino acid + H(2)O = an acid + D-amino acid. Cofactor(s): Zinc. Comments: -!- Has a wide specificity; hydrolyzes N-acyl derivative of neutral D-amino acids. -!- Used in separating D- and L-amino acids.
GO:0047793	cycloeucalenol cycloisomerase activity	Catalysis of the reaction: cycloeucalenol = obtusifoliol.	2	\N	4	0.5	\N	circ_def	EC	EC:5.5.1.9	Cycloeucalenol cycloisomerase | 5.5.1.9 | Cycloeucalenol--obtusifoliol isomerase	Reaction catalysed: Cycloeucalenol = obtusifoliol. Comments: -!- Opens the cyclopropane ring of a number of related 4-alpha-methyl-9- beta,19-cyclosterols, but not those with a 4-beta-methyl group, with formation of an 8(9) double bond. -!- Involved in the synthesis of plant sterols.
GO:0047793	cycloeucalenol-obtusifoliol isomerase	Catalysis of the reaction: cycloeucalenol = obtusifoliol.	2	\N	4	0.5	\N	circ_def	EC	EC:5.5.1.9	Cycloeucalenol cycloisomerase | 5.5.1.9 | Cycloeucalenol--obtusifoliol isomerase	Reaction catalysed: Cycloeucalenol = obtusifoliol. Comments: -!- Opens the cyclopropane ring of a number of related 4-alpha-methyl-9- beta,19-cyclosterols, but not those with a 4-beta-methyl group, with formation of an 8(9) double bond. -!- Involved in the synthesis of plant sterols.
GO:0048182	activin B complex	A homodimer of inhibin beta-B is termed 'Activin B complex'. This protein complex is secreted.	5	\N	10	0.5	\N	circ_def	\N	\N	\N	\N
GO:0048182	inhibin beta-B	A homodimer of inhibin beta-B is termed 'Activin B complex'. This protein complex is secreted.	5	\N	10	0.5	\N	circ_def	\N	\N	\N	\N
GO:0048183	activin AB complex	A heterodimer of inhibin beta-A and Inhibin-beta-B is termed 'Activin AB complex'. This protein complex is secreted.	6	\N	12	0.5	\N	circ_def	\N	\N	\N	\N
GO:0048183	inhibin beta-A	A heterodimer of inhibin beta-A and Inhibin-beta-B is termed 'Activin AB complex'. This protein complex is secreted.	6	\N	12	0.5	\N	circ_def	\N	\N	\N	\N
GO:0048183	inhibin beta-B	A heterodimer of inhibin beta-A and Inhibin-beta-B is termed 'Activin AB complex'. This protein complex is secreted.	6	\N	12	0.5	\N	circ_def	\N	\N	\N	\N
GO:0048187	inhibin beta-B binding	Interacting selectively with inhibin beta-B.	3	\N	6	0.5	\N	circ_def	\N	\N	\N	\N
GO:0048219	inter-Golgi cisterna transport	Transport of a vesicle from one Golgi cisterna to another.	3	\N	6	0.5	\N	circ_def	\N	\N	\N	\N
GO:0050577	GDP-4-keto-6-deoxy-D-mannose-3 5-epimerase-4-reductase	Catalysis of the reaction: GDP-L-fucose + NAD+ = GDP-4-dehydro-6-deoxy-D-mannose + NADH + H+.	8	\N	16	0.5	\N	circ_def	EC	EC:1.1.1.271	GDP-L-fucose synthase | GDP-fucose synthetase | GDP-4-keto-6-deoxy-D-mannose-3,5-epimerase-4-reductase | 1.1.1.271	Reaction catalysed: GDP-L-fucose + NADP(+) = GDP-4-dehydro-6-deoxy-D-mannose + NADPH.
GO:0050577	GDP-L-fucose synthase activity	Catalysis of the reaction: GDP-L-fucose + NAD+ = GDP-4-dehydro-6-deoxy-D-mannose + NADH + H+.	8	\N	16	0.5	\N	circ_def	EC	EC:1.1.1.271	GDP-L-fucose synthase | GDP-fucose synthetase | GDP-4-keto-6-deoxy-D-mannose-3,5-epimerase-4-reductase | 1.1.1.271	Reaction catalysed: GDP-L-fucose + NADP(+) = GDP-4-dehydro-6-deoxy-D-mannose + NADPH.
GO:0050838	peptidyl-5-hydroxy-L-lysine tri-methylation	The methylation of 5-hydroxy-L-lysine to form peptidyl-N6,N6,N6-trimethyl-5-hydroxy-L-lysine.	6	\N	12	0.5	\N	circ_def	\N	\N	\N	\N
GO:0004051	arachidonate 5-lipoxygenase activity	Catalysis of the reaction: arachidonate + O2 = (6E,8Z,11Z,14Z)-(5S)-5-hydroperoxycosa-6,8,11,14-tetraenoate.	\N	18	3	\N	0.166667	intel_def	EC	EC:1.13.11.34	1.13.11.34 | Leukotriene-A4 synthase | Arachidonate 5-lipoxygenase | 5-lipoxygenase	Reaction catalysed: Arachidonate + O(2) = (6E,8Z,11Z,14Z)-(5S)-5-hydroperoxycosa- 6,8,11,14-tetraenoate. Cofactor(s): Iron. Comments: -!- The product is rapidly converted to leukotriene A4.
GO:0004051	arachidonate 5-lipoxygenase activity	Catalysis of the reaction: arachidonate + O2 = (6E,8Z,11Z,14Z)-(5S)-5-hydroperoxycosa-6,8,11,14-tetraenoate.	\N	18	3	\N	0.166667	intel_def	MESHD	D001094	Synthetase, Leukotriene A4 | Synthase, LTA4 | Synthase, Leukotriene A4 | Synthase, Leukotriene A | LTA4 Synthase | Leukotriene A Synthase | Leukotriene A4 Synthetase | 5-Lipoxygenase, Arachidonic Acid | 5-Lipoxygenase, Arachidonate | 5 Lipoxygenase | Arachidonate 5-Lipoxygenase | Arachidonate 5 Lipoxygenase | Arachidonic Acid 5 Lipoxygenase | Leukotriene A4 Synthase | 5-Lipoxygenase | Arachidonic…	An enzyme that catalyzes the oxidation of arachidonic acid to yield 5-hydroperoxyarachidonate (5-HPETE) which is rapidly converted by a peroxidase to 5-hydroxy-6,8,11,14-eicosatetraenoate (5-HETE). The 5-hydroperoxides are preferentially formed in leukocytes. EC 1.13.11.34.
GO:0004052	arachidonate 12-lipoxygenase activity	Catalysis of the reaction: arachidonate + O2 = (5Z,8Z,10E,14Z)-(12S)-12-hydroperoxyicosa-5,8,10,14-tetraenoate.	\N	18	3	\N	0.166667	intel_def	EC	EC:1.13.11.31	1.13.11.31 | Arachidonate 12-lipoxygenase | 12-lipoxygenase	Reaction catalysed: Arachidonate + O(2) = (5Z,8Z,10E,14Z)-(12S)-12-hydroperoxyicosa- 5,8,10,14-tetraenoate. Cofactor(s): Iron. Comments: -!- The product is rapidly converted to the corresponding 12S-hydroxy compound.
GO:0004052	arachidonate 12-lipoxygenase activity	Catalysis of the reaction: arachidonate + O2 = (5Z,8Z,10E,14Z)-(12S)-12-hydroperoxyicosa-5,8,10,14-tetraenoate.	\N	18	3	\N	0.166667	intel_def	MESHD	D001092	12-Lipoxygenase, Arachidonic Acid | 12-Lipoxygenase, Arachidonate | 12 Lipoxygenase | Arachidonate 12 Lipoxygenase | 12-Lipoxygenase | Arachidonate 12-Lipoxygenase | Arachidonic Acid 12-Lipoxygenase | Arachidonic Acid 12 Lipoxygenase	An enzyme that catalyzes the oxidation of arachidonic acid to yield 12-hydroperoxyarachidonate (12-HPETE) which is itself rapidly converted by a peroxidase to 12-hydroxy-5,8,10,14-eicosatetraenoate (12-HETE). The 12-hydroperoxides are preferentially formed in platelets. EC 1.13.11.31.
GO:0008834	di-trans poly-cis-decaprenylcistransferase activity	Catalysis of the reaction: di-trans-poly-cis-decaprenyl diphosphate + isopentenyl diphosphate = diphosphate + di-trans-poly-cis-undecaprenyl diphosphate.	\N	12	2	\N	0.166667	intel_def	EC	EC:2.5.1.31	UPP synthetase | Undecaprenyl pyrophosphate synthetase | Undecaprenyl pyrophosphate synthase | Undecaprenyl-diphosphate synthase | Di-trans-poly-cis-undecaprenyl-diphosphate synthase | Di-trans-poly-cis-decaprenylcistransferase | Bactoprenyl-diphosphate synthase | 2.5.1.31	Reaction catalysed: Di-trans-poly-cis-decaprenyl diphosphate + isopentenyl diphosphate = diphosphate + di-trans-poly-cis-undecaprenyl diphosphate. Comments: -!- Will also use trans,trans-farnesyl diphosphate and di-trans,poly- cis-prenyl diphosphates of intermediate size as donors. -!- The two trans bonds in the substrate and product are those furthest from the diphosphate group.
GO:0047677	arachidonate 8-lipoxygenase activity	Catalysis of the reaction: arachidonate + O2 = (5Z,9E,11Z,14Z)-(8R)-8-hydroperoxyicosa-5,9,11,14-tetraenoate.	\N	18	3	\N	0.166667	intel_def	EC	EC:1.13.11.40	Arachidonate 8-lipoxygenase | 8-lipoxygenase | 1.13.11.40	Reaction catalysed: Arachidonate + O(2) = (5Z,9E,11Z,14Z)-(8R)-8-hydroperoxyicosa-5,9,11,14- tetraenoate. Cofactor(s): Iron. Comments: -!- An enzyme from the coral Pseudolexaura porosa.
GO:0018854	3-isopropenyl-6-oxoheptanoyl-CoA synthetase activity	Catalysis of the reaction: (3R)-3-isopropenyl-6-oxoheptanoate + CoA-SH + ATP = H2O + ADP/AMP + mono/diphosphate + (3R)-3-isopropenyl-6-oxoheptanoyl-CoA.	\N	17	3	\N	0.176471	intel_def	\N	\N	\N	\N
GO:0004463	leukotriene-A4 hydrolase activity	Catalysis of the reaction: (7E,9E,11Z,14Z)-(5S,6S)-5,6-epoxyicosa-7,9,11,14-tetraenoate + H2O = (6Z,8E,10E,14Z)-(5S,12R)-5,12-dihydroxyicosa-6,8,10,14-tetraenoate.	\N	28	5	\N	0.178571	intel_def	EC	EC:3.3.2.6	LTA-4 hydrolase | Leukotriene-A4 hydrolase | 3.3.2.6	Reaction catalysed: (7E,9E,11Z,14Z)-(5S,6S)-5,6-epoxyicosa-7,9,11,14-tetraenoate + H(2)O = (6Z,8E,10E,14Z)-(5S,12R)-5,12-dihydroxyicosa-6,8,10,14-tetraenoate. Comments: -!- Converts 4,5-leukotriene A4 into leukotriene B4; highly specific. -!- Not identical with EC 3.3.2.3.
GO:0003859	3-hydroxybutyryl-CoA dehydratase activity	Catalysis of the reaction: (3R)-3-hydroxybutanoyl-CoA = crotonoyl-CoA + H2O.	\N	10	2	\N	0.2	intel_def	EC	EC:4.2.1.17	Unsaturated acyl-CoA hydratase | 4.2.1.17 | Enoyl-CoA hydratase | Enoyl hydrase	Reaction catalysed: (3S)-3-hydroxyacyl-CoA = trans-2(or 3)-enoyl-CoA + H(2)O. Comments: -!- Acts in the reverse direction. -!- With cis-compounds, yields (3R)-3-hydroxyacyl-CoA (cf. EC 4.2.1.74).
GO:0003859	3-hydroxybutyryl-CoA dehydratase activity	Catalysis of the reaction: (3R)-3-hydroxybutanoyl-CoA = crotonoyl-CoA + H2O.	\N	10	2	\N	0.2	intel_def	EC	EC:4.2.1.55	4.2.1.55 | 3-hydroxybutyryl-CoA dehydratase | Crotonase	Reaction catalysed: (3R)-3-hydroxybutanoyl-CoA = crotonoyl-CoA + H(2)O. Comments: -!- Also acts on crotonoyl thioesters of pantetheine and acyl-carrier protein.
GO:0003859	3-hydroxybutyryl-CoA dehydratase activity	Catalysis of the reaction: (3R)-3-hydroxybutanoyl-CoA = crotonoyl-CoA + H2O.	\N	10	2	\N	0.2	intel_def	MESHD	D004746	Hydrolyases, 3-Hydroxyacyl CoA | Hydratase, trans-2-Enoyl-Coenzyme A | Hydrase, Enoyl | Dehydratases, beta-Hydroxyacyl | Dehydratases, 3-Hydroxyacyl | Dehydrases, beta-Hydroxyacyl-CoA | CoA Hydrolyases, 3-Hydroxyacyl | CoA Hydratases, Enoyl | A Hydratase, trans-2-Enoyl-Coenzyme | trans 2 Enoyl Coenzyme A Hydratase | trans-2-Enoyl-Coenzyme A Hydratase | Enoyl-CoA Hydratase | 3-Hydroxyacyl CoA Hydr…	An enzyme that catalyzes reversibly the hydration of unsaturated fatty acyl-CoA to yield beta-hydroxyacyl-CoA. It plays a role in the oxidation of fatty acids and in mitochondrial fatty acid synthesis, has broad specificity, and is most active with crotonyl-CoA. EC 4.2.1.17.
GO:0047082	3 9-dihydroxypterocarpan 6a-monooxygenase activity	Catalysis of the reaction: O2 + NADPH + (6AS,11AS)-3,9-dihydroxypterocarpan = (6AS,11AS)-3,6A,9-trihydroxypterocarpan + H2O + NADP.	\N	15	3	\N	0.2	intel_def	EC	EC:1.14.13.28	3,9-dihydroxypterocarpan 6A-monooxygenase | 3,9-dihydroxypterocarpan 6A-hydroxylase | 1.14.13.28	Reaction catalysed: (6AR,11AR)-3,9-dihydroxypterocarpan + NADPH + O(2) = (6AS,11AS)- 3,6A,9-trihydroxypterocarpan + NADP(+) + H(2)O. Cofactor(s): Heme-thiolate. Comments: -!- The product of the reaction is the biosynthetic precursor of the phytoalexin glyceollin in soybean.
GO:0047084	methyltetrahydroprotoberberine 14-monooxygenase activity	Catalysis of the reaction: O2 + NADPH + (S)-N-methylcanadine = H2O + NADP+ + allocryptopine.	\N	10	2	\N	0.2	intel_def	EC	EC:1.14.13.37	(S)-cis-N-methyltetrahydroprotoberberine-14-hydroxylase | Methyltetrahydroprotoberberine 14-monooxygenase | Methyltetrahydroprotoberberine 14-hydroxylase | 1.14.13.37	Reaction catalysed: (S)-N-methylcanadine + NADPH + O(2) = allocryptopine + NADP(+) + H(2)O. Cofactor(s): Heme-thiolate.
GO:0050052	leukotriene-E4 20-monooxygenase activity	Catalysis of the reaction: (7E,9E,11Z,14Z)-(5S,6R)-6-(cystein-S-yl)-5-hydroxyicosa-7,9,11,14-tetraenoate + NADPH + O2 = 20-hydroxy-leucotriene E4 + NADP+ + H2O.	\N	30	6	\N	0.2	intel_def	EC	EC:1.14.13.34	Leukotriene-E4 omega-hydroxylase | Leukotriene-E4 20-monooxygenase | 1.14.13.34	Reaction catalysed: (7E,9E,11Z,14Z)-(5S,6R)-6-(cystein-S-yl)-5-hydroxyicosa-7,9,11,14- tetraenoate + NADPH + O(2) = 20-hydroxy-leukotriene E4 + NADP(+) + H(2)O. Comments: -!- Also acts on N-acetyl-leukotriene E4, more slowly. -!- Not identical with EC 1.14.13.30.
GO:0050051	leukotriene-B4 20-monooxygenase activity	Catalysis of the reaction: (6Z,8E,10E,14Z)-(5S,12R)-5,12-dihydroxyicosa-6,8,10,14-tetraenoate + NADPH + H2O = (6Z,8E,10E,14Z)-(5S,12R)-5,12,20-trihydroxyicosa-6,8,10,14-tetraenoate + NADP+ + H2O.	\N	24	5	\N	0.208333	intel_def	EC	EC:1.14.13.30	LTB4 omega-hydroxylase | LTB4 20-hydroxylase | Leukotriene-B4 omega-hydroxylase | Leukotriene-B4 20-monooxygenase | Leukotriene-B4 20-hydroxylase | 1.14.13.30	Reaction catalysed: (6Z,8E,10E,14Z)-(5S,12R)-5,12-dihydroxyicosa-6,8,10,14-tetraenoate + NADPH + O(2) = (6Z,8E,10E,14Z)-(5S,12R)-5,12,20-trihydroxyicosa- 6,8,10,14-tetraenoate + NADP(+) + H(2)O. Cofactor(s): Heme-thiolate. Comments: -!- Not identical with EC 1.14.13.34.
GO:0016165	lipoxygenase activity	Catalysis of the reaction: linoleate + O2 = (9Z,11E)-(13S)-13-hydroperoxyoctadeca-9,11-dienoate.	\N	14	3	\N	0.214286	intel_def	EC	EC:1.13.11.12	Lipoperoxidase | Carotene oxidase | 1.13.11.12 | Lipoxygenase | Lipoxidase	Reaction catalysed: Linoleate + O(2) = (9Z,11E)-(13S)-13-hydroperoxyoctadeca-9,11-dienoate. Cofactor(s): Iron. Comments: -!- Also oxidizes other methylene-interrupted polyunsaturated fatty acids.
GO:0016165	lipoxygenase activity	Catalysis of the reaction: linoleate + O2 = (9Z,11E)-(13S)-13-hydroperoxyoctadeca-9,11-dienoate.	\N	14	3	\N	0.214286	intel_def	MESHD	D008084	Oxidoreductase, Linoleate-Oxygen | Linoleate Oxygen Oxidoreductase | Lipoxidase | Lipoxygenase-1 | Lipoxygenase | Lipoxygenases | Lipoxygenase 1 | Linoleate-Oxygen Oxidoreductase | Lipoxygenase 2 | Lipoxygenase-2	An enzyme of the oxidoreductase class that catalyzes reactions between linoleate and other fatty acids and oxygen to form hydroperoxy-fatty acid derivatives. Related enzymes in this class include the ARACHIDONATE LIPOXYGENASES; ARACHIDONATE 5-LIPOXYGENASE; ARACHIDONATE 12-LIPOXYGENASE; and ARACHIDONATE 15-LIPOXYGENASE. EC 1.13.11.12.
GO:0047424	methylenediurea deaminase activity	Catalysis of the reaction: 2 H2O + NH(2)-CO-NH-CH(2)-NH-CO-NH(2) = CO2 + 2 NH3 + N-hydroxymethylurea.	\N	14	3	\N	0.214286	intel_def	EC	EC:3.5.3.21	Methylenediurease | Methylenediurea deiminase | 3.5.3.21	Reaction catalysed: NH(2)-CO-NH-CH(2)-NH-CO-NH(2) + 2 H(2)O = N-(hydroxymethyl)urea + 2 NH(3) + CO(2). Comments: -!- The methylenediurea is hydrolyzed and decarboxylated to give an aminated methylurea, which then spontaneously hydrolyzes to hydroxymethylurea: (1) NH(2)-CO-NH-CH(2)-NH-CO-NH(2) + H(2)O = N- (carboxyaminomethyl)urea + NH(3). (2) N-(carboxyaminomethyl)urea = N-(aminomethyl)urea + CO(…
GO:0050584	linoleate 11-lipoxygenase activity	Catalysis of the reaction: linoleate + O2 = (9Z,12Z)-(11S)-11-hydroperoxyoctadeca-9,12-dienoate.	\N	14	3	\N	0.214286	intel_def	EC	EC:1.13.11.45	Manganese lipoxygenase | Linoleate dioxygenase | Linoleate 11-lipoxygenase | 1.13.11.45	Reaction catalysed: Linoleate + O(2) = (9Z,12Z)-(11S)-11-hydroperoxyoctadeca-9,12-dienoate. Comments: -!- The product (9Z,12Z)-(11S)-11-hydroperoxyoctadeca-9,12-dienoate, is converted, more slowly, into (9Z,11E)-(13R)-13- hydroperoxyoctadeca-9,11-dienoate. -!- The enzyme from the fungus Gaeumannomyces graminis requires Mn(2+). -!- It also acts on alpha-linolenate, whereas gamma-linolenate is a po…
GO:0000010	trans-hexaprenyltranstransferase activity	Catalysis of the reaction: all-trans-hexaprenyl diphosphate + isopentenyl diphosphate = diphosphate + all-trans-heptaprenyl diphosphate.	\N	9	2	\N	0.222222	intel_def	EC	EC:2.5.1.30	Trans-hexaprenyltranstransferase | Heptaprenyl pyrophosphate synthetase | Heptaprenyl diphosphate synthase | All-trans-heptaprenyl-diphosphate synthase | 2.5.1.30	Reaction catalysed: All-trans-hexaprenyl diphosphate + isopentenyl diphosphate = diphosphate + all-trans-heptaprenyl diphosphate. Comments: -!- Will also use trans-trans-farnesyl diphosphate and all-trans-prenyl diphosphates of intermediate size as donors, but not dimethylallyl diphosphate.
GO:0008781	N-acylneuraminate cytidylyltransferase activity	Catalysis of the reaction: CTP + N-acylneuraminate = diphosphate + CMP-N-acylneuraminate.	\N	9	2	\N	0.222222	intel_def	EC	EC:2.7.7.43	CMP-sialate diphosphorylase | CMP-NeuNAc synthetase | 2.7.7.43 | Acylneuraminate cytidylyltransferase | CMP-N-acetylneuraminic acid synthetase | CMP-sialic acid synthetase | CMP-sialate synthase | CMP-sialate pyrophosphorylase	Reaction catalysed: CTP + N-acylneuraminate = diphosphate + CMP-N-acylneuraminate. Comments: -!- Acts on N-acetyl- and N-glycolyl-derivatives.
GO:0008781	N-acylneuraminate cytidylyltransferase activity	Catalysis of the reaction: CTP + N-acylneuraminate = diphosphate + CMP-N-acylneuraminate.	\N	9	2	\N	0.222222	intel_def	MESHD	D000216	Synthetase, CMP-Sialic Acid | Synthetase, CMP-N-Acetylneuraminic Acid | Synthase, Cytidine 5-Monophosphosialate | Synthase, CMP Sialate | Sialate Synthase, CMP | Sialate Pyrophosphorylase, CMP | Pyrophosphorylase, CMP Sialate | Cytidylyltransferase, N-Acylneuraminate | Cytidylyltransferase, Acylneuraminate | N-Acylneuraminate Cytidylyltransferase | Cytidine 5-Monophosphosialate Synthase | N Acyln…	An enzyme that forms CMP-acylneuraminic acids, which donate the N-acylneuraminic acid residues to the terminal sugar residue of a ganglioside or glycoprotein. EC 2.7.7.43.
GO:0018532	F433-independent 5 10-methenyl-5 6 7 8-tetrahydromethanopterin dehydrogenase activity	Catalysis of the reaction: N5,N10-methenyltetrahydromethanopterin + H2 = N5,N10-methylenetetrahydromethanopterin.	\N	9	2	\N	0.222222	intel_def	\N	\N	\N	\N
GO:0018532	F433-independent methylene-H4MPT dehydrogenase	Catalysis of the reaction: N5,N10-methenyltetrahydromethanopterin + H2 = N5,N10-methylenetetrahydromethanopterin.	\N	9	2	\N	0.222222	intel_def	\N	\N	\N	\N
GO:0047361	phosphomannan mannosephosphotransferase activity	Catalysis of the reaction: phosphomannan(n) + GDP-mannose = phosphomannan(n+1) + GMP.	\N	9	2	\N	0.222222	intel_def	EC	EC:2.7.8.9	Phosphomannan mannosephosphotransferase | 2.7.8.9	Reaction catalysed: GDP-mannose + {phosphomannan}(N) = GMP + {phosphomannan}(N+1).
GO:0047672	anthranilate N-benzoyltransferase activity	Catalysis of the reaction: benzoyl-CoA + anthranilate = CoA + N-benzoylanthranilate.	\N	9	2	\N	0.222222	intel_def	EC	EC:2.3.1.144	Anthranilate N-benzoyltransferase | 2.3.1.144	Reaction catalysed: Benzoyl-CoA + anthranilate = CoA + N-benzoylanthranilate. Comments: -!- Cinnamoyl-CoA, 4-coumaroyl-CoA and salicyloyl-CoA can act as donors, more slowly. -!- Involved in the biosynthesis of phytoalexins.
GO:0047673	anthranilate N-malonyltransferase activity	Catalysis of the reaction: malonyl-CoA + anthranilate = CoA + N-malonylanthranilate.	\N	9	2	\N	0.222222	intel_def	EC	EC:2.3.1.113	Anthranilate N-malonyltransferase | 2.3.1.113	Reaction catalysed: Malonyl-CoA + anthranilate = CoA + N-malonylanthranilate.
GO:0048045	hexaprenyl pyrophosphate synthetase activity	Catalysis of the reaction: all-trans-pentaprenyl diphosphate + isopentenyl diphosphate = diphosphate + all-trans-hexaprenyl diphosphate.	\N	9	2	\N	0.222222	intel_def	EC	EC:2.5.1.33	Trans-pentaprenyltransferase | All-trans-hexaprenyl-diphosphate synthase | 2.5.1.33	Reaction catalysed: All-trans-pentaprenyl diphosphate + isopentenyl diphosphate = diphosphate + all-trans-hexaprenyl diphosphate. Comments: -!- Will also use trans,trans-farnesyl diphosphate and all-trans- geranylgeranyl diphosphate as donors.
GO:0048045	trans-pentaprenyltranstransferase activity	Catalysis of the reaction: all-trans-pentaprenyl diphosphate + isopentenyl diphosphate = diphosphate + all-trans-hexaprenyl diphosphate.	\N	9	2	\N	0.222222	intel_def	EC	EC:2.5.1.33	Trans-pentaprenyltransferase | All-trans-hexaprenyl-diphosphate synthase | 2.5.1.33	Reaction catalysed: All-trans-pentaprenyl diphosphate + isopentenyl diphosphate = diphosphate + all-trans-hexaprenyl diphosphate. Comments: -!- Will also use trans,trans-farnesyl diphosphate and all-trans- geranylgeranyl diphosphate as donors.
GO:0050262	ribosylnicotinamide kinase activity	Catalysis of the reaction: ATP + N-ribosylnicotinamide = ADP + nicotinamide ribonucleotide.	\N	9	2	\N	0.222222	intel_def	EC	EC:2.7.1.22	Ribosylnicotinamide kinase | 2.7.1.22	Reaction catalysed: ATP + N-ribosylnicotinamide = ADP + nicotinamide ribonucleotide.
GO:0050347	trans-octaprenyltranstransferase activity	Catalysis of the reaction: all-trans-octaprenyl diphosphate + isopentenyl diphosphate = diphosphate + all-trans-nonaprenyl diphosphate.	\N	9	2	\N	0.222222	intel_def	EC	EC:2.5.1.11	Trans-octaprenyltranstransferase | Solanesyl-diphosphate synthase | All-trans-nonaprenyl-diphosphate synthase | 2.5.1.11	Reaction catalysed: All-trans-octaprenyl diphosphate + isopentenyl diphosphate = diphosphate + all-trans-nonaprenyl diphosphate. Comments: -!- Will also use geranyl diphosphate and all-trans-prenyl diphosphates of intermediate size as donors, but not dimethylallyl diphosphate.
GO:0050473	arachidonate 15-lipoxygenase activity	Catalysis of the reaction: arachidonate + O2= (5Z,8Z,11Z,13E)-(15S)-15-hydroperoxyicosa-5,8,11,13-tetraenoate.	\N	18	4	\N	0.222222	intel_def	EC	EC:1.13.11.33	Arachidonate omega-6 lipoxygenase | 1.13.11.33 | 15-lipoxygenase | Arachidonate 15-lipoxygenase	Reaction catalysed: Arachidonate + O(2) = (5Z,8Z,11,Z,13E)-(15S)-15-hydroperoxyicosa- 5,8,11,13-tetraenoate. Cofactor(s): Iron. Comments: -!- The product is rapidly converted to the corresponding 15S-hydroxy compound.
GO:0050473	arachidonate 15-lipoxygenase activity	Catalysis of the reaction: arachidonate + O2= (5Z,8Z,11Z,13E)-(15S)-15-hydroperoxyicosa-5,8,11,13-tetraenoate.	\N	18	4	\N	0.222222	intel_def	MESHD	D001093	15-Lipoxygenase, Arachidonic Acid | 15-Lipoxygenase, Arachidonate | 15-Lipoxygenase | Arachidonate 15-Lipoxygenase | 15 Lipoxygenase | Arachidonate 15 Lipoxygenase | Arachidonic Acid 15-Lipoxygenase | Arachidonic Acid 15 Lipoxygenase	An enzyme that catalyzes the oxidation of arachidonic acid to yield 15-hydroperoxyarachidonate (15-HPETE) which is rapidly converted to 15-hydroxy-5,8,11,13-eicosatetraenoate (15-HETE). The 15-hydroperoxides are preferentially formed in neutrophils and lymphocytes. EC 1.13.11.33.
GO:0004047	aminomethyltransferase activity	Catalysis of the reaction: (6S)-tetrahydrofolate + S-aminomethyldihydrolipoylprotein = (6R)-5,10-methylenetetrahydrofolate + NH3 + dihydrolipoylprotein.	\N	13	3	\N	0.230769	intel_def	EC	EC:2.1.2.10	Tetrahydrofolate aminomethyltransferase | Glycine-cleavage system T-protein | Aminomethyltransferase | 2.1.2.10	Reaction catalysed: (6S)-tetrahydrofolate + S-aminomethyldihydrolipoylprotein = (6R)-5,10-methylenetetrahydrofolate + NH(3) + dihydrolipoylprotein. Comments: -!- A component, with EC 1.4.4.2, of the glycine cleavage system, formerly known as glycine synthase.
GO:0018499	cis-2 3-dihydrodiol DDT dehydrogenase activity	Catalysis of the reaction: cis-2,3-dihydrodiol DDT + NADP+ = NADPH + 2,3-dihydroxy DDT.	\N	13	3	\N	0.230769	intel_def	\N	\N	\N	\N
GO:0030338	CMP-N-acetylneuraminate monooxygenase activity	Catalysis of the reaction: CMP-N-acetylneuraminate + NADPH + H+ + O2 = CMP-N-glycoloylneuraminate + NADP+ + H2O.	\N	13	3	\N	0.230769	intel_def	EC	EC:1.14.13.45	CMP-N-acetylneuraminate hydroxylase | 1.14.13.45 | CMP-Neu5Ac hydroxylase | CMP-N-acetylneuraminate monooxygenase	Reaction catalysed: CMP-N-acetylneuraminate + NAD(P)H + O(2) = CMP-N-glycoloylneuraminate + NAD(P)(+) + H(2)O.
GO:0046592	polyamine oxidase activity	Catalysis of the reaction: N1-acetylspermine + O2 + H2O = N1-acetylspermidine + 3-aminopropanal + H2O2.	\N	13	3	\N	0.230769	intel_def	EC	EC:1.5.3.11	Polyamine oxidase | 1.5.3.11	Reaction catalysed: N(1)-acetylspermine + O(2) + H(2)O = N(1)-acetylspermidine + 3-amino- propanal + H(2)O(2). Cofactor(s): Iron; FAD. Comments: -!- Also acts on N(1)-acetylspermidine and N(1),N(12)- diacetylspermine.
GO:0047634	agmatine N4-coumaroyltransferase activity	Catalysis of the reaction: 4-coumaroyl-CoA + agmatine = CoA + N-(4-guanidinobutyl)-N4-hydroxycinnamamide.	\N	13	3	\N	0.230769	intel_def	EC	EC:2.3.1.64	p-coumaroyl-CoA-agmatine N-P-coumaroyltransferase | Agmatine N(4)-coumaroyltransferase | 2.3.1.64	Reaction catalysed: 4-coumaroyl-CoA + agmatine = CoA + N-(4-guanidinobutyl)-4- hydroxycinnamamide.
GO:0016629	12-oxo-phytodienoate reductase	Catalysis of the reaction: 8-((1R,2R)-3-oxo-2-((Z)-pent-2-enyl)cyclopentyl)octanoate + NADP+ = (15Z)-12-oxophyto-10,15-dienoate + NADPH.	\N	25	6	\N	0.24	intel_def	EC	EC:1.3.1.42	1.3.1.42 | 12-oxophytodienoate reductase	Reaction catalysed: 8-[(1R,2R)-3-oxo-2-{(Z)-pent-2-enyl}cyclopentyl]octanoate + NADP(+) = (15Z)-12-oxophyto-10,15-dienoate + NADPH. Comments: -!- Involved in the conversion of linolenate into jasmonate in maize.
GO:0016629	12-oxophytodienoate reductase activity	Catalysis of the reaction: 8-((1R,2R)-3-oxo-2-((Z)-pent-2-enyl)cyclopentyl)octanoate + NADP+ = (15Z)-12-oxophyto-10,15-dienoate + NADPH.	\N	25	6	\N	0.24	intel_def	EC	EC:1.3.1.42	1.3.1.42 | 12-oxophytodienoate reductase	Reaction catalysed: 8-[(1R,2R)-3-oxo-2-{(Z)-pent-2-enyl}cyclopentyl]octanoate + NADP(+) = (15Z)-12-oxophyto-10,15-dienoate + NADPH. Comments: -!- Involved in the conversion of linolenate into jasmonate in maize.
GO:0047977	hepoxilin-epoxide hydrolase activity	Catalysis of the reaction: (5Z,9E,14Z)-(8x,11R,12S)-11,12-epoxy-8-hydroxyicosa-5,9,14-trienoate + H2O = (5Z,9E,14Z)-(8x,11x,12S)-8,11,12-trihydroxyicosa-5,9,14-trienoate.	\N	25	6	\N	0.24	intel_def	EC	EC:3.3.2.7	Hepoxilin-epoxide hydrolase | 3.3.2.7	Reaction catalysed: (5Z,9E,14Z)-(8xi,11R,12S)-11,12-epoxy-8-hydroxyicosa-5,9,14-trienoate + H(2)O = (5Z,9E,14Z)-(8xi,11xi,12S)-8,11,12-trihydroxyicosa-5,9,14- trienoate. Comments: -!- Converts hepoxilin A3 into trioxilin A3. -!- Highly specific. -!- Not identical with EC 3.3.2.6.
GO:0003881	CDP-diacylglycerol-inositol 3-phosphatidyltransferase activity	Catalysis of the reaction: CDP-diacylglycerol + myo-inositol = CMP + phosphatidyl-1D-myo-inositol.	\N	12	3	\N	0.25	intel_def	EC	EC:2.7.8.11	Phosphatidylinositol synthase | CDP-diacylglycerol--inositol 3-phosphatidyltransferase | CDP-diacylglyceride--inositol phosphatidyltransferase | 2.7.8.11	Reaction catalysed: CDP-diacylglycerol + myo-inositol = CMP + phosphatidyl-1D-myo- inositol.
GO:0003881	phosphatidylinositol synthase activity	Catalysis of the reaction: CDP-diacylglycerol + myo-inositol = CMP + phosphatidyl-1D-myo-inositol.	\N	12	3	\N	0.25	intel_def	EC	EC:2.7.8.11	Phosphatidylinositol synthase | CDP-diacylglycerol--inositol 3-phosphatidyltransferase | CDP-diacylglyceride--inositol phosphatidyltransferase | 2.7.8.11	Reaction catalysed: CDP-diacylglycerol + myo-inositol = CMP + phosphatidyl-1D-myo- inositol.
GO:0003912	DNA nucleotidylexotransferase activity	Catalysis of the reaction: deoxynucleoside triphosphate + DNA(n) = diphosphate + DNA(n+1).	\N	8	2	\N	0.25	intel_def	EC	EC:2.7.7.31	Terminal transferase | Terminal deoxynucleotidyltransferase | Terminal addition enzyme | 2.7.7.31 | DNA nucleotidylexotransferase | Terminal deoxyribonucleotidyltransferase	Reaction catalysed: N deoxynucleoside triphosphate + {deoxynucleotide}(M) = N diphosphate + {deoxynucleotide}(M+N). Comments: -!- Catalyzes template-independent extension of the 3'-end of a DNA strand by one nucleotide at a time. -!- Cannot initiate a chain de novo. -!- Nucleoside may be ribo- or deoxyribo-.
GO:0003912	DNA nucleotidylexotransferase activity	Catalysis of the reaction: deoxynucleoside triphosphate + DNA(n) = diphosphate + DNA(n+1).	\N	8	2	\N	0.25	intel_def	MESHD	D004253	Transferase, Terminal Deoxyribonucleotidyl | Transferase, Terminal Deoxynucleotidyl | Transferase, Desoxynucleotidyl | Transferase, Deoxynucleotidyl | Terminal Deoxyribonucleotidyl Transferase | Terminal Deoxynucleotidyl Transferase | Terminal Addition Enzyme | Tdt Antigen | Nucleotidylexotransferase, DNA | Enzyme, Terminal Addition | Desoxynucleotidyl Transferase | Desoxynucleotidyltransferase |…	A non-template-directed DNA polymerase normally found in vertebrate thymus and bone marrow. It catalyzes the elongation of oligo- or polydeoxynucleotide chains and is widely used as a tool in the differential diagnosis of acute leukemias in man. EC 2.7.7.31.
GO:0004149	dihydrolipoamide S-succinyltransferase activity	Catalysis of the reaction: succinyl-CoA + dihydrolipoamide = CoA + S-succinyldihydrolipoamide.	\N	8	2	\N	0.25	intel_def	EC	EC:2.3.1.61	Dihydrolipoamide S-succinyltransferase | 2.3.1.61	Reaction catalysed: Succinyl-CoA + dihydrolipoamide = CoA + S-succinyldihydrolipoamide. Cofactor(s): Lipoyl group. Comments: -!- Component of the multienzyme 2-oxoglutarate dehydrogenase complex.
GO:0004149	dihydrolipoyllysine-residue succinyltransferase activity	Catalysis of the reaction: succinyl-CoA + dihydrolipoamide = CoA + S-succinyldihydrolipoamide.	\N	8	2	\N	0.25	intel_def	EC	EC:2.3.1.61	Dihydrolipoamide S-succinyltransferase | 2.3.1.61	Reaction catalysed: Succinyl-CoA + dihydrolipoamide = CoA + S-succinyldihydrolipoamide. Cofactor(s): Lipoyl group. Comments: -!- Component of the multienzyme 2-oxoglutarate dehydrogenase complex.
GO:0004226	Gly-X carboxypeptidase activity	Catalysis of the reaction: peptidyl-Gly-Xaa + H2O = peptidyl-Gly + Xaa.	\N	8	2	\N	0.25	intel_def	EC	EC:3.4.17.1	Carboxypolypeptidase | 3.4.17.1 | Carboxypeptidase A	Reaction catalysed: Peptidyl-L-amino acid + H(2)O = peptide + L-amino acid. Cofactor(s): Zinc. Comments: -!- Releases C-terminal amino acids, but little or no action with C-terminal aspartic acid, glutamic acid, arginine, lysine or proline. -!- Formed from procarboxypeptidase A. -!- Isolated from cattle, pig and dogfish pancreas, and other sources including mast cells and skeletal muscle. -!- Bel…
GO:0004226	Gly-X carboxypeptidase activity	Catalysis of the reaction: peptidyl-Gly-Xaa + H2O = peptidyl-Gly + Xaa.	\N	8	2	\N	0.25	intel_def	EC	EC:3.4.17.15	3.4.17.15 | Carboxypeptidase A2	Reaction catalysed: Similar to that of carboxypeptidase A (EC 3.4.17.1), but with a preference for bulkier C-terminal residues. Cofactor(s): Zinc. Comments: -!- Isolated from rat pancreas but not present in cattle pancreas. -!- Belongs to peptidase family M14.
GO:0004226	Gly-X carboxypeptidase activity	Catalysis of the reaction: peptidyl-Gly-Xaa + H2O = peptidyl-Gly + Xaa.	\N	8	2	\N	0.25	intel_def	EC	EC:3.4.17.4	Glycine carboxypeptidase | Gly-X carboxypeptidase | Carboxypeptidase S | 3.4.17.4 | Carboxypeptidase A	Reaction catalysed: Peptidylglycine + H(2)O = peptide + glycine. Comments: -!- Release of a c-terminal amino acid from a peptide in which glycine is the penultimate amino acid, e.g. Z-Gly-|-Leu. -!- Belongs to peptidase family M20A. -!- Formerly EC 3.4.17.9.
GO:0004226	Gly-X carboxypeptidase activity	Catalysis of the reaction: peptidyl-Gly-Xaa + H2O = peptidyl-Gly + Xaa.	\N	8	2	\N	0.25	intel_def	MESHD	D043422	Procarboxypeptidase A2 | Procarboxypeptidase A1 | Procarboxypeptidase A | PCPA2 Enzyme | PCPA1 Enzyme | Carboxypeptidase A5 | Carboxypeptidase A1 | Carboxypeptidase A | Carboxypeptidases A | Carboxypeptidase A2	Carboxypeptidases that are primarily found the DIGESTIVE SYSTEM that catalyze the release of C-terminal amino acids. Carboxypeptidases A have little or no activity for hydrolysis of C-terminal ASPARTIC ACID; GLUTAMIC ACID; ARGININE; LYSINE; or PROLINE. This enzyme requires ZINC as a cofactor and was formerly listed as EC 3.4.2.1 and EC 3.4.12.2.
GO:0004305	ethanolamine kinase activity	Catalysis of the reaction: ATP + ethanolamine = ADP + O-phosphoethanolamine.	\N	8	2	\N	0.25	intel_def	EC	EC:2.7.1.82	Ethanolamine kinase | 2.7.1.82	Reaction catalysed: ATP + ethanolamine = ADP + O-phosphoethanolamine.
GO:0004311	farnesyltranstransferase activity	Catalysis of the reaction: trans,trans-farnesyl diphosphate + isopentenyl diphosphate = diphosphate + geranylgeranyl diphosphate.	\N	8	2	\N	0.25	intel_def	EC	EC:2.5.1.29	Geranylgeranyl-diphosphate synthase | Farnesyltranstransferase | 2.5.1.29	Reaction catalysed: Trans-trans-farnesyl diphosphate + isopentenyl diphosphate = diphosphate + geranylgeranyl diphosphate. Comments: -!- Some forms of this enzyme will also use geranyl diphosphate and dimethylallyl diphosphate as donors; it will not use larger prenyl diphosphates as efficient donors.
GO:0004337	geranyltransferase	Catalysis of the reaction: geranyl diphosphate + isopentenyl diphosphate = diphosphate + trans,trans-farnesyl diphosphate.	\N	8	2	\N	0.25	intel_def	EC	EC:2.5.1.10	Geranyltranstransferase | FPP synthetase | Farnesyl pyrophosphate synthetase | Farnesyl diphosphate synthetase | Farnesyl-diphosphate synthase | 2.5.1.10	Reaction catalysed: Geranyl diphosphate + isopentenyl diphosphate = diphosphate + trans,trans-farnesyl diphosphate. Comments: -!- Some forms of this enzyme will also use dimethylallyl diphosphate as a substrate. -!- Will not accept larger prenyl diphosphates as efficient donors.
GO:0004337	geranyltranstransferase activity	Catalysis of the reaction: geranyl diphosphate + isopentenyl diphosphate = diphosphate + trans,trans-farnesyl diphosphate.	\N	8	2	\N	0.25	intel_def	EC	EC:2.5.1.10	Geranyltranstransferase | FPP synthetase | Farnesyl pyrophosphate synthetase | Farnesyl diphosphate synthetase | Farnesyl-diphosphate synthase | 2.5.1.10	Reaction catalysed: Geranyl diphosphate + isopentenyl diphosphate = diphosphate + trans,trans-farnesyl diphosphate. Comments: -!- Some forms of this enzyme will also use dimethylallyl diphosphate as a substrate. -!- Will not accept larger prenyl diphosphates as efficient donors.
GO:0004605	phosphatidate cytidylyltransferase activity	Catalysis of the reaction: CTP + phosphatidate = diphosphate + CDP-diacylglycerol.	\N	8	2	\N	0.25	intel_def	EC	EC:2.7.7.41	Phosphatidate cytidylyltransferase | CDP-diglyceride synthetase | CDP-diglyceride pyrophosphorylase | CDP-diglyceride diphosphorylase | 2.7.7.41 | CDP-diacylglycerol synthase	Reaction catalysed: CTP + phosphatidate = diphosphate + CDP-diacylglycerol.
GO:0004605	phosphatidate cytidylyltransferase activity	Catalysis of the reaction: CTP + phosphatidate = diphosphate + CDP-diacylglycerol.	\N	8	2	\N	0.25	intel_def	EC	EC:2.7.8.2	Alkylacylglycerol cholinephosphotransferase | 2.7.8.2 | Phosphorylcholine--glyceride transferase | Diacylglycerol cholinephosphotransferase | Cholinephosphotransferase | 1-alkyl-2-acetylglycerol cholinephosphotransferase	Reaction catalysed: CDP-choline + 1,2-diacylglycerol = CMP + a phosphatidylcholine. Comments: -!- 1-alkyl-2-acylglycerol can act as acceptor. -!- Formerly EC 2.7.8.16.
GO:0004605	phosphatidate cytidylyltransferase activity	Catalysis of the reaction: CTP + phosphatidate = diphosphate + CDP-diacylglycerol.	\N	8	2	\N	0.25	intel_def	MESHD	D002798	Transferase, Phosphorylcholine-Glyceride | Transferase, Phosphorylcholineglyceride | Synthase, CDP-Diacylglycerol | Phosphotransferase, Diacylglycerol-CDP Choline | Phosphorylcholineglyceride Transferase | Phosphocholinetransferase, PAF | Phosphocholinetransferase | PAF Phosphocholinetransferase | Choline Phosphotransferase, Diacylglycerol-CDP | Cholinephosphotransferase, Diacylglycerol | Choline…	An enzyme that catalyzes the synthesis of phosphatidylcholines from CDPcholine and 1,2-diacylglycerols. EC 2.7.8.2.
GO:0008111	alpha-methylacyl-CoA racemase activity	Catalysis of the reaction: (2S)-2-methylacyl-CoA = (2R)-2-methylacyl-CoA.	\N	8	2	\N	0.25	intel_def	EC	EC:5.1.99.4	Alpha-methylacyl-CoA racemase | 5.1.99.4	Reaction catalysed: (2S)-2-methylacyl-CoA = (2R)-2-methylacyl-CoA. Comments: -!- Alpha-methyl-branched acyl-CoA derivatives with chain lengths of more than C(10) are substrates. -!- Also active towards some aromatic compounds (e.g. ibuprofen) and bile acid intermediates, such as trihydroxycoprostanoyl-CoA. -!- Not active towards free acids.
GO:0008715	CDP-diacylglycerol diphosphatase activity	Catalysis of the reaction: CDP-diacylglycerol + H2O = CMP + phosphatidate.	\N	8	2	\N	0.25	intel_def	EC	EC:3.6.1.26	CDP-diacylglycerol pyrophosphatase | CDP-diacylglycerol phosphatidylhydrolase | CDP-diacylglycerol diphosphatase | 3.6.1.26	Reaction catalysed: CDP-diacylglycerol + H(2)O = CMP + phosphatidate.
GO:0008715	CDP-diacylglycerol pyrophosphatase activity	Catalysis of the reaction: CDP-diacylglycerol + H2O = CMP + phosphatidate.	\N	8	2	\N	0.25	intel_def	EC	EC:3.6.1.26	CDP-diacylglycerol pyrophosphatase | CDP-diacylglycerol phosphatidylhydrolase | CDP-diacylglycerol diphosphatase | 3.6.1.26	Reaction catalysed: CDP-diacylglycerol + H(2)O = CMP + phosphatidate.
GO:0008949	oxalyl-CoA decarboxylase activity	Catalysis of the reaction: oxalyl-CoA = formyl-CoA + CO2.	\N	8	2	\N	0.25	intel_def	EC	EC:4.1.1.8	Oxalyl-CoA decarboxylase | 4.1.1.8	Reaction catalysed: Oxalyl-CoA = formyl-CoA + CO(2). Cofactor(s): Thiamine diphosphate.
GO:0009899	ent-kaurene synthase activity	Catalysis of the reaction: ent-copalyl diphosphate = ent-kaurene + diphosphate.	\N	8	2	\N	0.25	intel_def	EC	EC:4.2.3.19	Ent-kaurene synthase B | Ent-kaurene synthase | 4.2.3.19 | Ent-kaurene synthetase B	Reaction catalysed: Ent-copalyl diphosphate = ent-kaurene + diphosphate. Comments: -!- Part of a bifunctional enzyme involved in the biosynthesis of ent-kaurene. -!- See also EC 5.5.1.13.
GO:0009899	ent-kaurene synthetase B	Catalysis of the reaction: ent-copalyl diphosphate = ent-kaurene + diphosphate.	\N	8	2	\N	0.25	intel_def	EC	EC:4.2.3.19	Ent-kaurene synthase B | Ent-kaurene synthase | 4.2.3.19 | Ent-kaurene synthetase B	Reaction catalysed: Ent-copalyl diphosphate = ent-kaurene + diphosphate. Comments: -!- Part of a bifunctional enzyme involved in the biosynthesis of ent-kaurene. -!- See also EC 5.5.1.13.
GO:0016508	long-chain-enoyl-CoA hydratase activity	Catalysis of the reaction: (3S)-3-hydroxyacyl-CoA = trans-2-enoyl-CoA + H2O.	\N	12	3	\N	0.25	intel_def	EC	EC:4.2.1.74	Long-chain-enoyl-CoA hydratase | 4.2.1.74	Reaction catalysed: (3S)-3-hydroxyacyl-CoA = trans-2-enoyl-CoA + H(2)O. Comments: -!- Acts in the reverse direction. -!- The best substrate is oct-3-enoyl-CoA. -!- Unlike EC 4.2.1.17 does not act on crotonoyl-CoA.
GO:0018527	cyclohexylamine oxidase activity	Catalysis of the reaction: cyclohexylamine + O2 + H2O = cyclohexanone + NH3 + H2O2.	\N	8	2	\N	0.25	intel_def	EC	EC:1.4.3.12	Cyclohexylamine oxidase | 1.4.3.12	Reaction catalysed: Cyclohexylamine + O(2) + H(2)O = cyclohexanone + NH(3) + H(2)O(2). Cofactor(s): FAD. Comments: -!- Some other cyclic amines can act instead of cyclohexylamine, but not simple aliphatic and aromatic amides.
GO:0018819	lactoyl-CoA dehydratase activity	Catalysis of the reaction: lactoyl-CoA = acryloyl-CoA + H2O.	\N	8	2	\N	0.25	intel_def	EC	EC:4.2.1.54	Lactoyl-CoA dehydratase | 4.2.1.54	Reaction catalysed: Lactoyl-CoA = acryloyl-CoA + H(2)O.
GO:0047090	benzoyl-CoA 3-monooxygenase activity	Catalysis of the reaction: benzoyl-CoA + O2 + NADPH = H2O + NADP+ + 3-hydroxybenzoyl-CoA.	\N	12	3	\N	0.25	intel_def	EC	EC:1.14.13.58	Benzoyl-CoA 3-monooxygenase | Benzoyl-CoA 3-hydroxylase | 1.14.13.58	Reaction catalysed: Benzoyl-CoA + NADPH + O(2) = 3-hydroxybenzoyl-CoA + NADP(+) + H(2)O. Cofactor(s): FAD or FMN. Comments: -!- Benzoate is not a substrate.
GO:0047226	globotriosylceramide beta-1 6-N-acetylgalactosaminyltransferase activity	Catalysis of the reaction: globotriosylceramide + UDP-N-acetylgalactosamine = globotetraosylceramide + UDP.	\N	8	2	\N	0.25	intel_def	EC	EC:2.4.1.154	Globotriosylceramide beta-1,6-N-acetylgalactosaminyltransferase | Globoside N-acetylgalactosaminyltransferase | GalNAc transferase | 2.4.1.154	Reaction catalysed: UDP-N-acetyl-D-galactosamine + globotriosylceramide = UDP + globotetraosylceramide. Comments: -!- Highly acceptor-specific; does not acts on globotetraosylceramide or lactosylceramide. -!- The product has a terminal beta-N-acetylgalactosamine residue.
GO:0047259	glucomannan 4-beta-mannosyltransferase activity	Catalysis of the reaction: glucomannan(n) + GDP-mannose = glucomannan(n+1) + GDP.	\N	8	2	\N	0.25	intel_def	EC	EC:2.4.1.32	Glucomannan-synthase | Glucomannan 4-beta-mannosyltransferase | 2.4.1.32	Reaction catalysed: GDP-mannose + {glucomannan}(N) = GDP + {glucomannan}(N+1).
GO:0047288	monosialoganglioside sialyltransferase activity	Catalysis of the reaction: D-galactosyl-N-acetyl-D-galactosaminyl-(N-acetylneuraminyl)-D-galactosyl-D-glucosylceramide + CMP-N-acetylneuraminate = N-acetylneuraminyl-D-galactosyl-N-acetyl-D-galactosaminyl-(N-acetylneuraminyl)-D-galactosyl-D-glucosylceramide + CMP.	\N	16	4	\N	0.25	intel_def	EC	EC:2.4.99.2	Monosialoganglioside sialyltransferase | 2.4.99.2	Reaction catalysed: CMP-N-acetylneuraminate + D-galactosyl-N-acetyl-D-galactosaminyl- (N-acetylneuraminyl)-D-galactosyl-D-glucosylceramide = CMP + N-acetylneuraminyl-D-galactosyl-N-acetyl-D-galactosaminyl- (N-acetylneuraminyl)-D-galactosyl-D-glucosylceramide. Comments: -!- May be identical with EC 2.4.99.4.
GO:0047392	CMP-N-acylneuraminate phosphodiesterase activity	Catalysis of the reaction: H2O + CMP-N-acylneuraminate = N-acylneuraminate + CMP.	\N	8	2	\N	0.25	intel_def	EC	EC:3.1.4.40	CMP-sialate hydrolase | CMP-N-acylneuraminate phosphodiesterase | 3.1.4.40	Reaction catalysed: CMP-N-acylneuraminate + H(2)O = CMP + N-acylneuraminate.
GO:0047632	agmatine deiminase activity	Catalysis of the reaction: agmatine + H2O = N-carbamoylputrescine + NH3.	\N	8	2	\N	0.25	intel_def	EC	EC:3.5.3.12	Agmatine deiminase | 3.5.3.12	Reaction catalysed: Agmatine + H(2)O = N-carbamoylputrescine + NH(3). Comments: -!- The plant enzyme also catalyzes the reactions of EC 2.1.3.3, EC 2.1.3.6 and EC 2.7.2.2, thus functioning as a putrescine synthase, converting agmatine and ornithine into putrescine and citrulline, respectively.
GO:0047633	agmatine kinase activity	Catalysis of the reaction: ATP + agmatine = ADP + N4-phosphoagmatine.	\N	8	2	\N	0.25	intel_def	EC	EC:2.7.3.10	Phosphagen phosphokinase | Agmatine kinase | 2.7.3.10	Reaction catalysed: ATP + agmatine = ADP + N(4)-phosphoagmatine. Comments: -!- L-arginine can act as acceptor, more slowly.
GO:0047648	alkylamidase activity	Catalysis of the reaction: N-methylhexanamide + H2O = hexanoate + methylamine.	\N	8	2	\N	0.25	intel_def	EC	EC:3.5.1.39	Alkylamidase | 3.5.1.39	Reaction catalysed: N-methylhexanamide + H(2)O = hexanoate + methylamine. Comments: -!- The enzyme hydrolyzes N-monosubstituted and N,N-disubstituted amides, and there is some activity towards primary amides. It has little or no activity towards short-chain substrates.
GO:0047671	anthranilate adenylyltransferase activity	Catalysis of the reaction: ATP + anthranilate = diphosphate + N-adenylylanthranilate.	\N	8	2	\N	0.25	intel_def	EC	EC:2.7.7.55	Anthranilate adenylyltransferase | Anthranilic acid adenylyltransferase | 2.7.7.55	Reaction catalysed: ATP + anthranilate = diphosphate + N-adenylylanthranilate. Comments: -!- Part of the system for biosynthesis of the alkaloid cyclopeptine in Penicillium cyclopium.
GO:0047790	creatinine deaminase activity	Catalysis of the reaction: creatinine + H2O = N-methylhydantoin + NH3.	\N	8	2	\N	0.25	intel_def	EC	EC:3.5.4.21	Creatinine deaminase | 3.5.4.21	Reaction catalysed: Creatinine + H(2)O = N-methylhydantoin + NH(3).
GO:0047872	dolichol O-acyltransferase activity	Catalysis of the reaction: palmitoyl-CoA + dolichol = CoA + dolichyl palmitate.	\N	8	2	\N	0.25	intel_def	EC	EC:2.3.1.123	Dolichol O-acyltransferase | 2.3.1.123	Reaction catalysed: Palmitoyl-CoA + dolichol = CoA + dolichyl palmitate. Comments: -!- Other acyl-CoA's can act, more slowly. -!- Alpha-saturated dolichols are acylated more rapidly than the alpha-unsaturated analogs.
GO:0047883	ethanolamine oxidase activity	Catalysis of the reaction: ethanolamine + H2O + O2 = glycolaldehyde + NH3 + H2O2.	\N	8	2	\N	0.25	intel_def	EC	EC:1.4.3.8	Ethanolamine oxidase | 1.4.3.8	Reaction catalysed: Ethanolamine + H(2)O + O(2) = glycolaldehyde + NH(3) + H(2)O(2). Cofactor(s): Cobalt.
GO:0047968	glyoxylate dehydrogenase activity	Catalysis of the reaction: glyoxylate + CoA + NADP+ = oxalyl-CoA + NADPH.	\N	8	2	\N	0.25	intel_def	EC	EC:1.2.1.17	Glyoxylate dehydrogenase (acylating) | 1.2.1.17	Reaction catalysed: Glyoxylate + CoA + NADP(+) = oxalyl-CoA + NADPH.
GO:0048000	isoflavone 3'-hydroxylase activity	Catalysis of the reaction: formononetin + NADPH + O2 = calycosin + NADP+ + H2O.	\N	8	2	\N	0.25	intel_def	EC	EC:1.14.13.52	Isoflavone 3'-hydroxylase | 1.14.13.52	Reaction catalysed: Formononetin + NADPH + O(2) = calycosin + NADP(+) + H(2)O. Cofactor(s): Heme-thiolate. Comments: -!- Also acts on biochanin A and other isoflavones with a 4'-methoxy group. -!- Involved in the biosynthesis of the pterocarpin phytoalexins medicarpin and maackiain.
GO:0050011	itaconyl-CoA hydratase activity	Catalysis of the reaction: citramalyl-CoA = itaconyl-CoA + H2O.	\N	8	2	\N	0.25	intel_def	EC	EC:4.2.1.56	Itaconyl-CoA hydratase | 4.2.1.56	Reaction catalysed: Citramalyl-CoA = itaconyl-CoA + H(2)O.
GO:0050059	lombricine kinase activity	Catalysis of the reaction: ATP + lombricine = ADP + N-phospholombricine.	\N	8	2	\N	0.25	intel_def	EC	EC:2.7.3.5	Lombricine kinase | 2.7.3.5	Reaction catalysed: ATP + lombricine = ADP + N-phospholombricine. Comments: -!- Also acts on methylated lombricines such as thalassemine; the specificity varies with the species.
GO:0050246	questin monooxygenase activity	Catalysis of the reaction: questin + NADPH + O2 = sulochrin + NADP+ + H2O.	\N	8	2	\N	0.25	intel_def	EC	EC:1.14.13.43	Questin oxygenase | Questin monooxygenase | 1.14.13.43	Reaction catalysed: Questin + NADPH + O(2) = sulochrin + NADP(+) + H(2)O. Comments: -!- The enzyme cleaves the anthraquinone ring of questin to form a benzophenone. -!- Involved in the biosynthesis of the seco-anthraquinone (+)-geodin.
GO:0050279	sepiapterin deaminase activity	Catalysis of the reaction: sepiapterin + H2O = xanthopterin-B2 + NH3.	\N	8	2	\N	0.25	intel_def	EC	EC:3.5.4.24	Sepiapterin deaminase | 3.5.4.24	Reaction catalysed: Sepiapterin + H(2)O = xanthopterin-B2 + NH(3). Comments: -!- Also acts on isosepiapterin, more slowly.
GO:0050316	T2-induced deoxynucleotide kinase activity	Catalysis of the reaction: ATP + dGMP (or dTMP) = ADP + dGDP (or dTDP).	\N	8	2	\N	0.25	intel_def	EC	EC:2.7.4.12	T2-induced deoxynucleotide kinase | 2.7.4.12	Reaction catalysed: ATP + dGMP (or dTMP) = ADP + dGDP (or dTDP). Comments: -!- dTMP and dAMP can act as acceptors. -!- dATP can act as donor.
GO:0050324	taurocyamine kinase activity	Catalysis of the reaction: ATP + taurocyamine = ADP + N-phosphotaurocyamine.	\N	8	2	\N	0.25	intel_def	EC	EC:2.7.3.4	Taurocyamine kinase | 2.7.3.4	Reaction catalysed: ATP + taurocyamine = ADP + N-phosphotaurocyamine.
GO:0050344	trans-cinnamate 2-monooxygenase activity	Catalysis of the reaction: trans-cinnamate + NADPH + O2 = 2-hydroxycinnamate + NADP+ + H2O.	\N	12	3	\N	0.25	intel_def	EC	EC:1.14.13.14	Trans-cinnamate 2-monooxygenase | Cinnamic acid 2-hydroxylase | Cinnamic 2-hydroxylase | 1.14.13.14	Reaction catalysed: Trans-cinnamate + NADPH + O(2) = 2-hydroxycinnamate + NADP(+) + H(2)O.
GO:0050359	tropomyosin kinase activity	Catalysis of the reaction: ATP + tropomyosin = ADP + O-phosphotropomyosin.	\N	8	2	\N	0.25	intel_def	EC	EC:2.7.1.132	Tropomyosin kinase | 2.7.1.132	Reaction catalysed: ATP + [tropomyosin] = ADP + [tropomyosin] O-phospho-L-serine. Comments: -!- Also phosphorylates casein.
GO:0050489	ecdysteroid UDP-glucuronosyltransferase activity	Catalysis of the reaction: UDP-glucuronate + ecdysteroid = UDP + glucuronosyl-ecdysteroid.	\N	8	2	\N	0.25	intel_def	\N	\N	\N	\N
GO:0050549	cyclohexyl-isocyanide hydratase activity	Catalysis of the reaction: N-cyclohexylformamide = cyclohexyl isocyanide + H2O.	\N	8	2	\N	0.25	intel_def	EC	EC:4.2.1.103	Isonitrile hydratase | Cyclohexyl-isocyanide hydratase | 4.2.1.103	Reaction catalysed: N-cyclohexylformamide = cyclohexyl isocyanide + H(2)O. Comments: -!- The enzyme from Pseudomonas putida strain N19-2 can also catalyze the hydration of other isonitriles to the corresponding N-substituted formamides. -!- The enzyme has no metal requirements.
GO:0050566	asparaginyl-tRNA synthase activity	Catalysis Cyc:6.3.5.6-RXN.	\N	4	1	\N	0.25	intel_def	EC	EC:6.3.5.6	Asp-tRNA(Asn) amidotransferase | Aspartyl-tRNA(Asn) amidotransferase | Asparaginyl-tRNA synthase (glutamine-hydrolyzing) | Asp-AdT | 6.3.5.6	Reaction catalysed: ATP + Aspartyl-tRNA(Asn) + L-glutamine = ADP + phosphate + Asparaginyl-tRNA(Asn) + L-glutamate. Comments: -!- This reaction forms part of a two-reaction system for producing asparaginyl-tRNA in Deinococcus radiodurans and other organisms lacking a specific enzyme for asparagine synthesis. -!- In the first step, a non-discriminating ligase (EC 6.1.1.23) mischarges tRNA(Asn) wit…
GO:0047855	dihydrobunolol dehydrogenase activity	Catalysis of the reaction: (+-)-5-[(tert-butylamino)-2'-hydroxypropoxy]-1,2,3,4-tetrahydro-1-naphthol + NADP+ = (+-)-5-[(tert-butylamino)-2'-hydroxypropoxy]-3,4-dihydro-1(2H)-naphthalenone + NADPH.	\N	23	6	\N	0.26087	intel_def	EC	EC:1.1.1.160	Dihydrobunolol dehydrogenase | Bunolol reductase | 1.1.1.160	Reaction catalysed: (+-)-5-[(tert-butylaminol)-2'-hydroxypropoxy]-1,2,3,4-tetrahydro-1- naphthol + NADP(+) = (+-)-5-[(tert-butylaminol)-2'-hydroxypropoxy]- 3,4-dihydro-1(2H)-naphthalenone + NADPH. Comments: -!- Also acts, more slowly, with NAD(+).
GO:0018646	1-hydroxy-2-oxolimonene 1 2-monooxygenase activity	Catalysis of the reaction: (1S,4R)-1-hydroxy-2-oxolimonene + NADPH + O2 = NADP+ + OH- + (3R)-3-isopropenyl-6-oxoheptanoate.	\N	19	5	\N	0.263158	intel_def	\N	\N	\N	\N
GO:0030796	cycloartenol 24-C-methyltransferase activity	Catalysis of the reaction: S-adenosyl-L-methionine + cycloartenol = S-adenosyl-L-homocysteine + (24R)-24-methylcycloarta-8,25-dien-3N2-ol.	\N	19	5	\N	0.263158	intel_def	EC	EC:2.1.1.142	Sterol C-methyltransferase | Cycloartenol 24-C-methyltransferase | 2.1.1.142	Reaction catalysed: S-adenosyl-L-methionine + cycloartenol = S-adenosyl-L-homocysteine + (24R)-24-methylcycloarta-8,25-dien-3-beta-ol. Comments: -!- S-Adenosyl-L-methionine methylates the Si face of the 24(25)- double bond with elimination of a hydrogen atom from the pro-Z methyl group at C-25.
GO:0046423	allene-oxide cyclase activity	Catalysis of the reaction: (9Z)-(13S)-12,13-epoxyoctadeca-9,11,15-trienoate = (15Z)-12-oxophyto-10,15-dienoate.	\N	19	5	\N	0.263158	intel_def	EC	EC:5.3.99.6	Allene-oxide cyclase | 5.3.99.6	Reaction catalysed: (9Z)-(13S)-12,13-epoxyoctadeca-9,11,15-trienoate = (15Z)-12-oxophyto- 10,15-dienoate. Comments: -!- Allene oxides formed by the action of EC 4.2.1.92 are converted into cyclopentenone derivatives.
GO:0050458	decylhomocitrate synthase activity	Catalysis of the reaction: dodecanoyl-CoA + H2O + 2-oxoglutarate = (3S,4S)-3-hydroxytetradecane-1,3,4-tricarboxylate + CoA .	\N	19	5	\N	0.263158	intel_def	EC	EC:2.3.3.4	Decylhomocitrate synthase | 3-hydroxytetradecane-1,3,4-tricarboxylate 2-oxoglutarate-lyase (CoA- | 2-decylhomocitrate synthase | 2.3.3.4 | acylating)	Reaction catalysed: Dodecanoyl-CoA + H(2)O + 2-oxoglutarate = (3S,4S)-3- hydroxytetradecane-1,3,4-tricarboxylate + CoA. Comments: -!- Decanoyl-CoA can act instead of dodecanoyl-CoA, but 2-oxoglutarate cannot be replaced by oxaloacetate or pyruvate. -!- Formerly EC 4.1.3.29.
GO:0003947	N-acetylgalactosaminyltransferase activity	Catalysis of the reaction: UDP-N-acetyl-D-galactosamine + (N-acetylneuraminyl)-D-galactosyl-D-glucosylceramide = UDP + N-acetyl-D-galactosaminyl-(N-acetylneuraminyl)-D-galactosyl-D-glucosylceramide.	\N	15	4	\N	0.266667	intel_def	EC	EC:2.4.1.92	2.4.1.92 | N-acetylgalactosaminyltransferase	Reaction catalysed: UDP-N-acetyl-D-galactosamine + (N-acetylneuraminyl)-D-galactosyl-D- glucosylceramide = UDP + N-acetyl-D-galactosaminyl-(N-acetylneuraminyl)- D-galactosyl-D-glucosylceramide.
GO:0003947	N-acetylgalactosaminyltransferase activity	Catalysis of the reaction: UDP-N-acetyl-D-galactosamine + (N-acetylneuraminyl)-D-galactosyl-D-glucosylceramide = UDP + N-acetyl-D-galactosaminyl-(N-acetylneuraminyl)-D-galactosyl-D-glucosylceramide.	\N	15	4	\N	0.266667	intel_def	MESHD	D017350	Transferases, N-Acetylgalactosamine | N Acetylgalactosaminyltransferases | N-Acetylgalactosamine Transferases | N-Acetylgalactosaminyltransferases | N Acetylgalactosamine Transferases	Enzymes that catalyze the transfer of N-acetylgalactosamine from a nucleoside diphosphate N-acetylgalactosamine to an acceptor molecule which is frequently another carbohydrate. EC 2.4.1.-.
GO:0018500	trans-9R 10R-dihydrodiolphenanthrene dehydrogenase activity	Catalysis of the reaction: trans-9R,10R-dihydrodiolphenanthrene + NAD+ = NADH + H+ + 9,10-dihydroxyphenanthrene.	\N	15	4	\N	0.266667	intel_def	\N	\N	\N	\N
GO:0018513	dibenzothiophene dihydrodiol dehydrogenase activity	Catalysis of the reaction: cis-1,2-dihydroxy-1,2-dihydrodibenzothiophene + NAD+ = 1,2-dihydroxydibenzothiophene + NADH + H+.	\N	15	4	\N	0.266667	intel_def	EC	EC:1.3.1.60	Dibenzothiophene dihydrodiol dehydrogenase | 1.3.1.60	Reaction catalysed: Cis-1,2-dihydroxy-1,2-dihydrodibenzothiophene + NAD(+) = 1,2-dihydroxydibenzothiophene + NADH. Comments: -!- Involved in the dibenzothiophene degradation pathway in bacteria.
GO:0018555	phenanthrene dioxygenase activity	Catalysis of the reaction: phenanthrene + NADH + H+ + O2 = NAD+ = cis-3,4-dihydroxy-3,4-dihydrophenanthrene.	\N	15	4	\N	0.266667	intel_def	\N	\N	\N	\N
GO:0018612	dibenzothiophene dioxygenase activity	Catalysis of the reaction: dibenzothiophene + NADH + O2 + H+ = NAD+ + cis-1,2-dihydroxy-1,2-dihydrodibenzothiophene.	\N	15	4	\N	0.266667	intel_def	\N	\N	\N	\N
GO:0018743	phenanthrene-9 10-epoxide hydrolase activity	Catalysis of the reaction: phenanthrene-9,10-oxide + H2O = trans-9R,10R-dihydrodiolphenanthrene.	\N	15	4	\N	0.266667	intel_def	\N	\N	\N	\N
GO:0018803	aldolase activity	Catalysis of the reaction: (3E)-4-(2-carboxyphenyl)-2-oxobut-3-enoate = 2-carboxybenzaldehyde + pyruvate.	\N	15	4	\N	0.266667	intel_def	EC	EC:4.1.2.34	4-(2-carboxyphenyl)-2-oxobut-3-enoate aldolase | 4.1.2.34 | 2'-carboxybenzalpyruvate aldolase	Reaction catalysed: (3E)-4-(2-carboxyphenyl)-2-oxobut-3-enoate = 2-carboxybenzaldehyde + pyruvate. Comments: -!- Involved, with EC 1.13.11.38, in the metabolism of phenanthrene in bacteria.
GO:0018803	trans-2'-carboxybenzalpyruvate hydratase-aldolase activity	Catalysis of the reaction: (3E)-4-(2-carboxyphenyl)-2-oxobut-3-enoate = 2-carboxybenzaldehyde + pyruvate.	\N	15	4	\N	0.266667	intel_def	EC	EC:4.1.2.34	4-(2-carboxyphenyl)-2-oxobut-3-enoate aldolase | 4.1.2.34 | 2'-carboxybenzalpyruvate aldolase	Reaction catalysed: (3E)-4-(2-carboxyphenyl)-2-oxobut-3-enoate = 2-carboxybenzaldehyde + pyruvate. Comments: -!- Involved, with EC 1.13.11.38, in the metabolism of phenanthrene in bacteria.
GO:0050481	mandelate 4-monooxygenase activity	Catalysis of the reaction: (S)-2-hydroxy-2-phenylacetate (S-mandelate) + O2 + (tetrahydrobiopterin/tetrahydropteridine) = (S)-4-hydroxymandelate + H2O + (dihydrobiopterin/dihydropteridine).	\N	15	4	\N	0.266667	intel_def	EC	EC:1.14.16.6	Mandelic acid 4-hydroxylase | Mandelate 4-monooxygenase | L-mandelate 4-hydroxylase | 1.14.16.6	Reaction catalysed: (S)-2-hydroxy-2-phenylacetate + tetrahydropteridine + O(2) = (S)-4-hydroxymandelate + dihydropteridine + H(2)O. Cofactor(s): Iron.
GO:0050601	myristoyl-CoA desaturase activity	Catalysis of the reaction: myristoyl-CoA + NAD(P)H + H+ + O2 = (Z)-11-tetradecenoyl-CoA + NAD(P)+ + 2 H2O.	\N	15	4	\N	0.266667	intel_def	EC	EC:1.14.99.32	Myristoyl-CoA 11-(Z) desaturase | 1.14.99.32	Reaction catalysed: Myristoyl-CoA + NAD(P)H + O(2) = (Z)-11-tetradecenoyl-CoA + NAD(P)(+) + 2 H(2)O. Comments: -!- Involved in sex pheromone synthesis in Spodoptera littoralis. -!- (Z)-11-tetradecenoyl-CoA is formed by stereospecific removal of H from the pro-(R) positions at C-11 and C-12. -!- EC 1.14.99.32 forms the (E)-isomer by removing the pro-(R) H group at C-11 and the pro-(S) H group at C…
GO:0050635	acridone synthase activity	Catalysis of the reaction: 3 malonyl-CoA + N-methylanthraniloyl-CoA = 4 CoA + 1,3-dihydroxy-N-methylacridone + 3 CO2.	\N	15	4	\N	0.266667	intel_def	EC	EC:2.3.1.159	Acridone synthase | 2.3.1.159	Reaction catalysed: 3 malonyl-CoA + N-methylanthraniloyl-CoA = 4 CoA + 1,3-dihydroxy-N- methylacridone + 3 CO(2).
GO:0003874	6-pyruvoyltetrahydropterin synthase activity	Catalysis of the reaction: 6-[(1S,2R)-1,2-dihydroxy-3-triphosphooxypropyl]-7,8-dihydropterin = 6-pyruvoyl-5,6,7,8-tetrahydropterin + triphosphate.	\N	22	6	\N	0.272727	intel_def	EC	EC:4.2.3.12	PTPS | 6-pyruvoyltetrahydropterin synthase | 6-pyruvoyl tetrahydrobiopterin synthase | 4.2.3.12	Reaction catalysed: 6-[(1S,2R)-1,2-dihydroxy-3-triphosphooxypropyl]-7,8-dihydropterin = 6-pyruvoyl-5,6,7,8-tetrahydropterin + triphosphate. Cofactor(s): Magnesium. Comments: -!- Catalyzes triphosphate elimination and an intramolecular redox reaction. -!- The product is 6-pyruvoyltetrahydrobiopterin. -!- Formerly EC 4.6.1.10.
GO:0004307	ethanolaminephosphotransferase activity	Catalysis of the reaction: CDP-ethanolamine + 1,2-diacylglycerol = CMP + a phosphatidylethanolamine.	\N	11	3	\N	0.272727	intel_def	EC	EC:2.7.8.1	2.7.8.1 | Ethanolaminephosphotransferase	Reaction catalysed: CDP-ethanolamine + 1,2-diacylglycerol = CMP + a phosphatidylethanolamine.
GO:0004307	ethanolaminephosphotransferase activity	Catalysis of the reaction: CDP-ethanolamine + 1,2-diacylglycerol = CMP + a phosphatidylethanolamine.	\N	11	3	\N	0.272727	intel_def	MESHD	D004982	Phosphoethanolaminetransferase | Ethanolaminephosphotransferase, sn-1,2-Diacylglycerol | sn 1,2 Diacylglycerol Ethanolaminephosphotransferase | Ethanolaminephosphotransferase | sn-1,2-Diacylglycerol Ethanolaminephosphotransferase	An enzyme that catalyzes reversibly the transfer of phosphoethanolamine from CDP-ethanolamine to diacylglycerol to yield phosphatidylethanolamine (cephalin) and CMP. The enzyme is found in the endoplasmic reticulum. EC 2.7.8.1.
GO:0004379	glycylpeptide N-tetradecanoyltransferase activity	Catalysis of the reaction: tetradecanoyl-CoA + glycyl-peptide = CoA + N-tetradecanoylglycyl-peptide.	\N	11	3	\N	0.272727	intel_def	EC	EC:2.3.1.97	Peptide N-tetradecanoyltransferase | Peptide N-myristoyltransferase | Glycylpeptide N-tetradecanoyltransferase | 2.3.1.97	Reaction catalysed: Tetradecanoyl-CoA + glycyl-peptide = CoA + N-tetradecanoylglycyl- peptide. Comments: -!- The enzyme from yeast is highly specific for tetradecanoyl-CoA, and for N-terminal glycine in oligopeptides containing serine in the 5-position. Tthe enzyme from mammalian heart transfers acyl groups to a specific acceptor protein of 51 Kd.
GO:0004379	N-myristoyltransferase	Catalysis of the reaction: tetradecanoyl-CoA + glycyl-peptide = CoA + N-tetradecanoylglycyl-peptide.	\N	11	3	\N	0.272727	intel_def	EC	EC:2.3.1.97	Peptide N-tetradecanoyltransferase | Peptide N-myristoyltransferase | Glycylpeptide N-tetradecanoyltransferase | 2.3.1.97	Reaction catalysed: Tetradecanoyl-CoA + glycyl-peptide = CoA + N-tetradecanoylglycyl- peptide. Comments: -!- The enzyme from yeast is highly specific for tetradecanoyl-CoA, and for N-terminal glycine in oligopeptides containing serine in the 5-position. Tthe enzyme from mammalian heart transfers acyl groups to a specific acceptor protein of 51 Kd.
GO:0004658	propionyl-CoA carboxylase activity	Catalysis of the reaction: ATP + propanoyl-CoA + HCO3- = ADP + phosphate + (S)-methylmalonyl-CoA.	\N	11	3	\N	0.272727	intel_def	EC	EC:6.4.1.3	PCCase | 6.4.1.3 | Propionyl-CoA carboxylase	Reaction catalysed: ATP + propanoyl-CoA + HCO(3)(-) = ADP + phosphate + (S)-methylmalonyl-CoA. Cofactor(s): Biotin. Comments: -!- Also carboxylates butanoyl-CoA and catalyzes transcarboxylation.
GO:0008668	2 3-dihydroxybenzoate-AMP ligase activity	Catalysis of the reaction: ATP + 2,3-dihydroxybenzoate = diphosphate + (2,3-dihydroxybenzoyl)adenylate.	\N	11	3	\N	0.272727	intel_def	EC	EC:2.7.7.58	2.7.7.58 | (2,3-dihydroxybenzoyl)adenylate synthase | 2,3-dihydroxybenzoate-AMP ligase	Reaction catalysed: ATP + 2,3-dihydroxybenzoate = diphosphate + (2,3-dihydroxybenzoyl)- adenylate.
GO:0008668	synthase activity	Catalysis of the reaction: ATP + 2,3-dihydroxybenzoate = diphosphate + (2,3-dihydroxybenzoyl)adenylate.	\N	11	3	\N	0.272727	intel_def	EC	EC:2.7.7.58	2.7.7.58 | (2,3-dihydroxybenzoyl)adenylate synthase | 2,3-dihydroxybenzoate-AMP ligase	Reaction catalysed: ATP + 2,3-dihydroxybenzoate = diphosphate + (2,3-dihydroxybenzoyl)- adenylate.
GO:0008756	o-succinylbenzoate-CoA ligase activity	Catalysis of the reaction: ATP + O-succinylbenzoate + CoA = AMP + diphosphate + O-succinylbenzoyl-CoA.	\N	11	3	\N	0.272727	intel_def	EC	EC:6.2.1.26	O-succinylbenzoyl-CoA synthetase | O-succinylbenzoate--CoA ligase | OSB-CoA synthetase | 6.2.1.26	Reaction catalysed: ATP + O-succinylbenzoate + CoA = AMP + diphosphate + O-succinylbenzoyl-CoA.
GO:0018108	peptidyl-tyrosine phosphorylation	The posttranslational phosphorylation of peptidyl-tyrosine to form peptidyl-O4'-phospho-L-tyrosine.	\N	11	3	\N	0.272727	intel_def	\N	\N	\N	\N
GO:0018740	2'-hydroxybiphenyl-2-sulfinate sulfinolyase activity	Catalysis of the reaction: 2-(2-hydroxyphenyl)benzenesulfinate + H2O = 2-hydroxybiphenyl + SO3(2-) (sulfite).	\N	11	3	\N	0.272727	intel_def	EC	EC:3.1.2.24	Dibenzothiophene desulfurization enzyme B | 3.1.2.24 | 2-(2-hydroxyphenyl)benzenesulfinate hydrolase	Reaction catalysed: 2-(2-hydroxyphenyl)benzenesulfinate + H(2)O = 2-hydroxybiphenyl + sulfite. Cofactor(s): FMN.
GO:0018740	hydrolase activity	Catalysis of the reaction: 2-(2-hydroxyphenyl)benzenesulfinate + H2O = 2-hydroxybiphenyl + SO3(2-) (sulfite).	\N	11	3	\N	0.272727	intel_def	EC	EC:3.1.2.24	Dibenzothiophene desulfurization enzyme B | 3.1.2.24 | 2-(2-hydroxyphenyl)benzenesulfinate hydrolase	Reaction catalysed: 2-(2-hydroxyphenyl)benzenesulfinate + H(2)O = 2-hydroxybiphenyl + sulfite. Cofactor(s): FMN.
GO:0018748	iprodione amidohydrolase activity	Catalysis of the reaction: iprodione + OH- = 3,5-dichlorophenylcarboximide + N-isopropylcarbamate.	\N	11	3	\N	0.272727	intel_def	\N	\N	\N	\N
GO:0047039	tetrahydroxynaphthalene reductase activity	Catalysis of the reaction: NADP+ + scytalone = NADPH + 1,3,6,8-naphthalenetetrol.	\N	11	3	\N	0.272727	intel_def	EC	EC:1.1.1.252	Tetrahydroxynaphthalene reductase | T4HN reductase | 1.1.1.252	Reaction catalysed: Scytalone + NADP(+) = 1,3,6,8-tetrahydroxynaphthalene + NADPH. Comments: -!- Reduces 1,3,6,8-tetrahydroxynaphthalene to scytalone and also reduces 1,3,8-trihydroxynaphthalene to vermelone. -!- Involved with EC 4.2.1.94 in the biosynthesis of melanin in pathogenic fungi. -!- Formerly EC 1.3.1.50.
GO:0047052	synthase activity	Catalysis of the reaction: O2 + NADPH + S-cheilanthifoline = 2 H2O + NADP+ + S-stylopine.	\N	11	3	\N	0.272727	intel_def	EC	EC:1.14.21.1	(S)-stylopine synthase | (S)-cheilanthifoline oxidase (methylenedioxy-bridge-forming) | 1.14.21.1	Reaction catalysed: (S)-cheilanthifoline + NADPH + O(2) = (S)-stylopine + NADP(+) + 2 H(2)O. Cofactor(s): Heme-thiolate. Comments: -!- Catalyzes an oxidative reaction that does not incorporate oxygen into the product. -!- Forms the second methylenedioxy bridge of the protoberberine alkaloid stylopine from oxidative ring closure of adjacent phenolic and methoxy groups of cheilanthifoline. -!- Form…
GO:0047053	synthase activity	Catalysis of the reaction: O2 + NADPH + S-scoulerine = 2 H2O + NADP+ + S-cheilanthifoline.	\N	11	3	\N	0.272727	intel_def	EC	EC:1.14.21.2	(S)-scoulerine oxidase (methylenedioxy-bridge-forming) | (S)-cheilanthifoline synthase | 1.14.21.2	Reaction catalysed: (S)-scoulerine + NADPH + O(2) = (S)-cheilanthifoline + NADP(+) + 2 H(2)O. Cofactor(s): Heme-thiolate. Comments: -!- Catalyzes an oxidative reaction that does not incorporate oxygen into the product. -!- Forms the methylenedioxy bridge of the protoberberine alkaloid cheilanthifoline from oxidative ring closure of adjacent phenolic and methoxy groups of scoulerine. -!- Formerly …
GO:0047056	synthase activity	Catalysis of the reaction: O2 + NADPH + S-tetrahydrocolumbamine = 2 H2O + NADP+ + S-canadine.	\N	11	3	\N	0.272727	intel_def	EC	EC:1.14.21.5	(S)-tetrahydrocolumbamine oxidase (methylenedioxy-bridge-forming) | (S)-tetrahydroberberine synthase | (S)-canadine synthase | 1.14.21.5	Reaction catalysed: (S)-tetrahydrocolumbamine + NADPH + O(2) = (S)-canadine + NADP(+) + 2 H(2)O. Cofactor(s): Heme-thiolate. Comments: -!- Catalyzes an oxidative reaction that does not incorporate oxygen into the product. -!- Oxidation of the methoxyphenol group of the alkaloid tetrahydrocolumbamine results in the formation of the methylenedioxy bridge of canadine. -!- Formerly EC 1.1.3.36.
GO:0047085	hydroxyphenylacetonitrile 2-monooxygenase activity	Catalysis of the reaction: O2 + NADPH + 4-hydroxyphenylacetonitrile = H2O + NADP+ + 4-hydroxymandelonitrile.	\N	11	3	\N	0.272727	intel_def	EC	EC:1.14.13.42	Hydroxyphenylacetonitrile 2-monooxygenase | 4-hydroxyphenylacetonitrile hydroxylase | 1.14.13.42	Reaction catalysed: 4-hydroxyphenylacetonitrile + NADPH + O(2) = 4-hydroxymandelonitrile + NADP(+) + H(2)O. Cofactor(s): Heme-thiolate.
GO:0047336	5-methyldeoxycytidine-5'-phosphate kinase activity	Catalysis of the reaction: deoxy-5-methylcytidylate + ATP = 5-methyldeoxycytidine diphosphate + ADP.	\N	11	3	\N	0.272727	intel_def	EC	EC:2.7.4.19	5-methyldeoxycytidine-5'-phosphate kinase | 2.7.4.19	Reaction catalysed: ATP + 5-methyldeoxycytidine 5'-phosphate = ADP + 5-methyldeoxycytidine diphosphate. Comments: -!- The enzyme, from phage XP-12-infected Xanthomonas oryzae, converts M(5)-dCMP into M(5)-dCDP and then into M(5)-dCTP.
GO:0047737	cellobiose oxidase activity	Catalysis of the reaction: cellobiose + O2 = cellobiono-1,5-lactone + H2O2.	\N	11	3	\N	0.272727	intel_def	EC	EC:1.1.3.25	Cellobiose oxidase | 1.1.3.25	Reaction catalysed: Cellobiose + O(2) = cellobiono-1,5-lactone + H(2)O(2). Cofactor(s): Flavoprotein; Heme. Comments: -!- Also oxidizes cellodextrins, lactose, and, more slowly, 4-beta-D- glucosyl-D-mannose.
GO:0050164	oxoglutarate dehydrogenase activity	Catalysis of the reaction: 2-oxoglutarate + CoA + NADP+ = succinyl-CoA + CO2 + NADPH.	\N	11	3	\N	0.272727	intel_def	EC	EC:1.2.1.52	Oxoglutarate dehydrogenase (NADP+) | 1.2.1.52	Reaction catalysed: 2-oxoglutarate + CoA + NADP(+) = succinyl-CoA + CO(2) + NADPH. Comments: -!- The Euglena enzyme can also use NAD(+) as acceptor, more slowly.
GO:0050386	ureidosuccinase activity	Catalysis of the reaction: N-carbamoyl-L-aspartate + H2O = L-aspartate + CO2 + NH3.	\N	11	3	\N	0.272727	intel_def	EC	EC:3.5.1.7	Ureidosuccinase | 3.5.1.7	Reaction catalysed: N-carbamoyl-L-aspartate + H(2)O = L-aspartate + CO(2) + NH(3).
GO:0050414	formimidoylaspartate deiminase activity	Catalysis of the reaction: N-formimidoyl-L-aspartate + H2O = N-formyl-L-aspartate + NH3.	\N	11	3	\N	0.272727	intel_def	EC	EC:3.5.3.5	Formiminoaspartate deiminase | Formimidoylaspartate deiminase | 3.5.3.5	Reaction catalysed: N-formimidoyl-L-aspartate + H(2)O = N-formyl-L-aspartate + NH(3).
GO:0050414	formiminoaspartate deiminase activity	Catalysis of the reaction: N-formimidoyl-L-aspartate + H2O = N-formyl-L-aspartate + NH3.	\N	11	3	\N	0.272727	intel_def	EC	EC:3.5.3.5	Formiminoaspartate deiminase | Formimidoylaspartate deiminase | 3.5.3.5	Reaction catalysed: N-formimidoyl-L-aspartate + H(2)O = N-formyl-L-aspartate + NH(3).
GO:0006715	farnesol biosynthesis	The formation from simpler components of the sesquiterpenoid alcohol farnesol, 3,7,11-trimethyl-2,6,10,dodecatrien-1-ol.	\N	18	5	\N	0.277778	intel_def	\N	\N	\N	\N
GO:0016488	farnesol catabolism	The breakdown into simpler components of the sesquiterpenoid alcohol farnesol, 3,7,11-trimethyl-2,6,10,dodecatrien-1-ol.	\N	18	5	\N	0.277778	intel_def	\N	\N	\N	\N
GO:0047083	3'-monooxygenase activity	Catalysis of the reaction: O2 + NADPH + trans-5-O-(4-coumaroyl)-D-quinate = H2O + NADP+ + trans-5-O-caffeoyl-D-quinate.	\N	18	5	\N	0.277778	intel_def	EC	EC:1.14.13.36	5-O-(4-coumaroyl)-D-quinate/shikimate 3'-hydroxylase | 5-O-(4-coumaroyl)-D-quinate 3'-monooxygenase | 1.14.13.36	Reaction catalysed: Trans-5-O-(4-coumaroyl)-D-quinate + NADPH + O(2) = trans-5-O-caffeoyl-D- quinate + NADP(+) + H(2)O. Comments: -!- Also acts on trans-5-O-(4-coumaroyl)shikimate.
GO:0047120	4-dihydroxycyclohexa-1 5-diene-1 4-dicarboxylate dehydrogenase activity	Catalysis of the reaction: NAD+ + (3S,4R)-3,4-dihydroxycyclohexa-1,5-diene-1,4-dicarboxylate = NADH + CO2 + protocatechuate.	\N	18	5	\N	0.277778	intel_def	EC	EC:1.3.1.53	Dihydroxy-3,5-cyclohexadiene-1,4-dicarboxylate dehydrogenase | (3S,4R)-3,4-dihydroxycyclohexa-1,5-diene-1,4-dicarboxylate dehydrogenase | (1R,2S)-dihydroxy-3,5-cyclohexadiene-1,4-dicarboxylate dehydrogenase | 1.3.1.53	Reaction catalysed: (3S,4R)-3,4-dihydroxycyclohexa-1,5-diene-1,4-dicarboxylate + NAD(+) = 3,4-dihydroxybenzoate + CO(2) + NADH. Cofactor(s): Iron.
GO:0047206	UDP-N-acetylmuramoylpentapeptide-lysine N6-alanyltransferase activity	Catalysis of the reaction: UDP-N-acetylmuramoyl-L-alanyl-D-glutamyl-L-lysyl-D-alanyl-D-alanine + L-alanyl-tRNA = UDP-N-acetylmuramoyl-L-alanyl-D-glutamyl-N6-(L-alanyl)-L-lysyl-D-alanyl-D-alanine + tRNA.	\N	18	5	\N	0.277778	intel_def	EC	EC:2.3.2.10	UDP-N-acetylmuramoylpentapeptide-lysine N(6)-alanyltransferase | 2.3.2.10	Reaction catalysed: L-alanyl-tRNA + UDP-N-acetylmuramoyl-L-alanyl-D-glutamyl-L-lysyl-D- alanyl-D-alanine = tRNA + UDP-N-acetylmuramoyl-L-alanyl-D-glutamyl- N(6)-(L-alanyl)-L-lysyl-D-alanyl-D-alanine. Comments: -!- Also acts on L-seryl-tRNA.
GO:0000773	phosphatidyl-N-methylethanolamine N-methyltransferase activity	Catalysis of the reaction: S-adenosyl-L-methionine + phosphatidyl-N-methylethanolamine = S-adenosyl-L-homocysteine + phosphatidyl-N-dimethylethanolamine.	\N	14	4	\N	0.285714	intel_def	EC	EC:2.1.1.71	Phosphatidyl-N-methylethanolamine N-methyltransferase | 2.1.1.71	Reaction catalysed: S-adenosyl-L-methionine + phosphatidyl-N-methylethanolamine = S-adenosyl-L-homocysteine + phosphatidyl-N-dimethylethanolamine. Comments: -!- Also catalyzes the transfer of a further methylgroup, producing phosphatidylcholine.
GO:0000773	PLMT	Catalysis of the reaction: S-adenosyl-L-methionine + phosphatidyl-N-methylethanolamine = S-adenosyl-L-homocysteine + phosphatidyl-N-dimethylethanolamine.	\N	14	4	\N	0.285714	intel_def	EC	EC:2.1.1.71	Phosphatidyl-N-methylethanolamine N-methyltransferase | 2.1.1.71	Reaction catalysed: S-adenosyl-L-methionine + phosphatidyl-N-methylethanolamine = S-adenosyl-L-homocysteine + phosphatidyl-N-dimethylethanolamine. Comments: -!- Also catalyzes the transfer of a further methylgroup, producing phosphatidylcholine.
GO:0003885	D-arabinono-1 4-lactone oxidase activity	Catalysis of the reaction: D-arabinono-1,4-lactone + O2 = D-erythro-ascorbate + H2O2.	\N	14	4	\N	0.285714	intel_def	EC	EC:1.1.3.37	D-arabinono-1,4-lactone oxidase | 1.1.3.37	Reaction catalysed: D-arabinono-1,4-lactone + O(2) = D-erythro-ascorbate + H(2)O(2). Cofactor(s): FAD.
GO:0004140	dephospho-CoA kinase activity	Catalysis of the reaction: ATP + dephospho-CoA = ADP + CoA.	\N	7	2	\N	0.285714	intel_def	EC	EC:2.7.1.24	Dephosphocoenzyme A kinase | Dephospho-CoA kinase | 2.7.1.24	Reaction catalysed: ATP + dephospho-CoA = ADP + CoA.
GO:0004173	ecdysone O-acyltransferase activity	Catalysis of the reaction: palmitoyl-CoA + ecdysone = CoA + ecdysone palmitate.	\N	7	2	\N	0.285714	intel_def	EC	EC:2.3.1.139	Ecdysone O-acyltransferase | 2.3.1.139	Reaction catalysed: Palmitoyl-CoA + ecdysone = CoA + ecdysone palmitate.
GO:0004300	enoyl-CoA hydratase activity	Catalysis of the reaction: (3S)-3-hydroxyacyl-CoA = trans-2(or 3)-enoyl-CoA + H2O.	\N	14	4	\N	0.285714	intel_def	EC	EC:4.2.1.17	Unsaturated acyl-CoA hydratase | 4.2.1.17 | Enoyl-CoA hydratase | Enoyl hydrase	Reaction catalysed: (3S)-3-hydroxyacyl-CoA = trans-2(or 3)-enoyl-CoA + H(2)O. Comments: -!- Acts in the reverse direction. -!- With cis-compounds, yields (3R)-3-hydroxyacyl-CoA (cf. EC 4.2.1.74).
GO:0004300	enoyl-CoA hydratase activity	Catalysis of the reaction: (3S)-3-hydroxyacyl-CoA = trans-2(or 3)-enoyl-CoA + H2O.	\N	14	4	\N	0.285714	intel_def	EC	EC:4.2.1.55	4.2.1.55 | 3-hydroxybutyryl-CoA dehydratase | Crotonase	Reaction catalysed: (3R)-3-hydroxybutanoyl-CoA = crotonoyl-CoA + H(2)O. Comments: -!- Also acts on crotonoyl thioesters of pantetheine and acyl-carrier protein.
GO:0004300	enoyl-CoA hydratase activity	Catalysis of the reaction: (3S)-3-hydroxyacyl-CoA = trans-2(or 3)-enoyl-CoA + H2O.	\N	14	4	\N	0.285714	intel_def	MESHD	D004746	Hydrolyases, 3-Hydroxyacyl CoA | Hydratase, trans-2-Enoyl-Coenzyme A | Hydrase, Enoyl | Dehydratases, beta-Hydroxyacyl | Dehydratases, 3-Hydroxyacyl | Dehydrases, beta-Hydroxyacyl-CoA | CoA Hydrolyases, 3-Hydroxyacyl | CoA Hydratases, Enoyl | A Hydratase, trans-2-Enoyl-Coenzyme | trans 2 Enoyl Coenzyme A Hydratase | trans-2-Enoyl-Coenzyme A Hydratase | Enoyl-CoA Hydratase | 3-Hydroxyacyl CoA Hydr…	An enzyme that catalyzes reversibly the hydration of unsaturated fatty acyl-CoA to yield beta-hydroxyacyl-CoA. It plays a role in the oxidation of fatty acids and in mitochondrial fatty acid synthesis, has broad specificity, and is most active with crotonyl-CoA. EC 4.2.1.17.
GO:0004300	short-chain enoyl-CoA hydratase activity	Catalysis of the reaction: (3S)-3-hydroxyacyl-CoA = trans-2(or 3)-enoyl-CoA + H2O.	\N	14	4	\N	0.285714	intel_def	EC	EC:4.2.1.17	Unsaturated acyl-CoA hydratase | 4.2.1.17 | Enoyl-CoA hydratase | Enoyl hydrase	Reaction catalysed: (3S)-3-hydroxyacyl-CoA = trans-2(or 3)-enoyl-CoA + H(2)O. Comments: -!- Acts in the reverse direction. -!- With cis-compounds, yields (3R)-3-hydroxyacyl-CoA (cf. EC 4.2.1.74).
GO:0004300	short-chain enoyl-CoA hydratase activity	Catalysis of the reaction: (3S)-3-hydroxyacyl-CoA = trans-2(or 3)-enoyl-CoA + H2O.	\N	14	4	\N	0.285714	intel_def	EC	EC:4.2.1.55	4.2.1.55 | 3-hydroxybutyryl-CoA dehydratase | Crotonase	Reaction catalysed: (3R)-3-hydroxybutanoyl-CoA = crotonoyl-CoA + H(2)O. Comments: -!- Also acts on crotonoyl thioesters of pantetheine and acyl-carrier protein.
GO:0004300	short-chain enoyl-CoA hydratase activity	Catalysis of the reaction: (3S)-3-hydroxyacyl-CoA = trans-2(or 3)-enoyl-CoA + H2O.	\N	14	4	\N	0.285714	intel_def	MESHD	D004746	Hydrolyases, 3-Hydroxyacyl CoA | Hydratase, trans-2-Enoyl-Coenzyme A | Hydrase, Enoyl | Dehydratases, beta-Hydroxyacyl | Dehydratases, 3-Hydroxyacyl | Dehydrases, beta-Hydroxyacyl-CoA | CoA Hydrolyases, 3-Hydroxyacyl | CoA Hydratases, Enoyl | A Hydratase, trans-2-Enoyl-Coenzyme | trans 2 Enoyl Coenzyme A Hydratase | trans-2-Enoyl-Coenzyme A Hydratase | Enoyl-CoA Hydratase | 3-Hydroxyacyl CoA Hydr…	An enzyme that catalyzes reversibly the hydration of unsaturated fatty acyl-CoA to yield beta-hydroxyacyl-CoA. It plays a role in the oxidation of fatty acids and in mitochondrial fatty acid synthesis, has broad specificity, and is most active with crotonyl-CoA. EC 4.2.1.17.
GO:0004464	leukotriene-C4 synthase activity	Catalysis of the reaction: leukotriene A4 + glutathione = leukotriene C4 + H2O.	\N	7	2	\N	0.285714	intel_def	EC	EC:2.5.1.37	Leukotriene-C4 synthase | 2.5.1.37	Reaction catalysed: Leukotriene A4 + glutathione = leukotriene C4 + H(2)O. Comments: -!- Not identical with EC 2.5.1.8.
GO:0004479	methionyl-tRNA formyltransferase activity	Catalysis of the reaction: 10-formyltetrahydrofolate + L-methionyl-tRNA + H2O = tetrahydrofolate + N-formylmethionyl-tRNA.	\N	14	4	\N	0.285714	intel_def	EC	EC:2.1.2.9	N(10)-formyltetrahydrofolic-methionyl-transfer ribonucleic | Methionyl-tRNA transformylase | Methionyl-tRNA Met formyltransferase | Methionyl-tRNA formyltransferase | Methionyl-transfer RNA transformylase | Methionyl-transfer ribonucleic transformylase | Methionyl-transfer ribonucleate methyltransferase | Methionyl ribonucleic formyltransferase | Formylmethionyl-transfer ribonucleic synthetase | …	Reaction catalysed: 10-formyltetrahydrofolate + L-methionyl-tRNA(fMet) + H(2)O = tetrahydrofolate + N-formylmethionyl-tRNA(fMet).
GO:0004479	methionyl-tRNA formyltransferase activity	Catalysis of the reaction: 10-formyltetrahydrofolate + L-methionyl-tRNA + H2O = tetrahydrofolate + N-formylmethionyl-tRNA.	\N	14	4	\N	0.285714	intel_def	MESHD	D019877	Transhydroxymethylases | Transferases, Hydroxymethyl | Transferases, Formyl | Hydroxymethyl Transferases | Hydroxymethyltransferases | Hydroxymethyl and Formyl Transferases | Formyl Transferases | Formyltransferases | Transformylases	Enzymes that catalyze the transfer of hydroxymethyl or formyl groups. EC 2.1.2.
GO:0004654	polyribonucleotide nucleotidyltransferase activity	Catalysis of the reaction: ATP + RNA(n) = diphosphate + RNA(n+1).	\N	7	2	\N	0.285714	intel_def	EC	EC:2.7.7.8	2.7.7.8 | Polynucleotide phosphorylase | Polyribonucleotide nucleotidyltransferase	Reaction catalysed: {RNA}(N+1) + phosphate = {RNA}(N) + a nucleoside diphosphate. Comments: -!- ADP, IDP, GDP, UDP and CDP can act as donors.
GO:0004654	polyribonucleotide nucleotidyltransferase activity	Catalysis of the reaction: ATP + RNA(n) = diphosphate + RNA(n+1).	\N	7	2	\N	0.285714	intel_def	MESHD	D011117	Phosphorylase, Polynucleotide | Nucleotidyltransferase, Polyribonucleotide | Polynucleotide Phosphorylase | Polyribonucleotide Nucleotidyltransferase	An enzyme of the transferase class that catalyzes the reaction RNA(n+1) and orthophosphate to yield RNA(n) and a nucleoside diphosphate, or the reverse reaction. ADP, IDP, GDP, UDP, and CDP can act as donors in the latter case. (From Dorland, 27th ed) EC 2.7.7.8.
GO:0004739	pyruvate dehydrogenase activity	Catalysis of the reaction: pyruvate + lipoamide = S-acetyldihydrolipoamide + CO2.	\N	7	2	\N	0.285714	intel_def	EC	EC:1.2.4.1	1.2.4.1 | Pyruvate dehydrogenase | Pyruvate dehydrogenase (lipoamide) | Pyruvate decarboxylase | Pyruvic dehydrogenase	Reaction catalysed: Pyruvate + lipoamide = S-acetyldihydrolipoamide + CO(2). Cofactor(s): Thiamine diphosphate. Comments: -!- Component of the multienzyme pyruvate dehydrogenase complex.
GO:0004739	pyruvate dehydrogenase activity	Catalysis of the reaction: pyruvate + lipoamide = S-acetyldihydrolipoamide + CO2.	\N	7	2	\N	0.285714	intel_def	MESHD	D030481	Pyruvate Dehydrogenase Component E1 | Pyruvate Decarboxylase (Lipoamide) | Pyruvate Dehydrogenase E1 | Pyruvate Dehydrogenase (Lipoamide) | Pyruvate Dehydrogenase-E1	The E1 component of the multienzyme PYRUVATE DEHYDROGENASE COMPLEX. It is composed of 2 alpha subunits (pyruvate dehydrogenase E1 alpha subunit) and 2 beta subunits (pyruvate dehydrogenase E1 beta subunit).
GO:0004810	tRNA adenylyltransferase activity	Catalysis of the reaction: ATP + tRNA(n) = diphosphate + tRNA(n+1).	\N	7	2	\N	0.285714	intel_def	EC	EC:2.7.7.25	tRNA adenylyltransferase | CCA-adding enzyme | 2.7.7.25 | tRNA CCA-pyrophosphorylase | tRNA-nucleotidyltransferase | tRNA CCA-diphosphorylase	Reaction catalysed: ATP + {tRNA}(N) = diphosphate + {tRNA}(N+1). Comments: -!- May be identical with EC 2.7.7.21.
GO:0009905	ent-copalyl diphosphate synthase activity	Catalysis of the reaction: geranylgeranyl diphosphate = ent-copalyl diphosphate.	\N	7	2	\N	0.285714	intel_def	EC	EC:5.5.1.13	Ent-kaurene synthase A | Ent-copalyl diphosphate synthase | 5.5.1.13 | Ent-kaurene synthetase A	Reaction catalysed: Geranylgeranyl diphosphate = ent-copalyl diphosphate. Comments: -!- Part of a bifunctional enzyme involved in the biosynthesis of kaurene. -!- See also EC 4.2.3.19.
GO:0009905	ent-kaurene synthetase A	Catalysis of the reaction: geranylgeranyl diphosphate = ent-copalyl diphosphate.	\N	7	2	\N	0.285714	intel_def	EC	EC:5.5.1.13	Ent-kaurene synthase A | Ent-copalyl diphosphate synthase | 5.5.1.13 | Ent-kaurene synthetase A	Reaction catalysed: Geranylgeranyl diphosphate = ent-copalyl diphosphate. Comments: -!- Part of a bifunctional enzyme involved in the biosynthesis of kaurene. -!- See also EC 4.2.3.19.
GO:0016290	long-chain fatty-acyl-CoA hydrolase activity	Catalysis of the reaction: palmitoyl-CoA + H2O = CoA + palmitate.	\N	7	2	\N	0.285714	intel_def	EC	EC:3.1.2.2	3.1.2.2 | Long-chain fatty-acyl-CoA hydrolase | Palmitoyl-CoA hydrolase	Reaction catalysed: Palmitoyl-CoA + H(2)O = CoA + palmitate. Comments: -!- Also hydrolyzes CoA thioesters of other long-chain fatty acids.
GO:0016290	long-chain fatty-acyl-CoA hydrolase activity	Catalysis of the reaction: palmitoyl-CoA + H2O = CoA + palmitate.	\N	7	2	\N	0.285714	intel_def	EC	EC:3.1.2.20	3.1.2.20 | Acyl-CoA hydrolase	Reaction catalysed: Acyl-CoA + H(2)O = CoA + a carboxylate. Comments: -!- Broad specificity for medium- to long-chain acyl-CoA. -!- Insensitive to NAD(+) (cf. EC 3.1.2.19).
GO:0016290	long-chain fatty-acyl-CoA hydrolase activity	Catalysis of the reaction: palmitoyl-CoA + H2O = CoA + palmitate.	\N	7	2	\N	0.285714	intel_def	MESHD	D010170	Thioesterase, Palmitoyl | Thioesterase I | Thioesterase, Fatty Acyl | Stearoyl CoA Hydrolase | Palmitoyl Thioesterase | Palmitoyl Coenzyme A Hydrolase | Palmitoyl CoA Deacylase | Hydrolase, Stearoyl CoA | Hydrolase, Palmitoyl-CoA | Hydrolase, Long-Chain Fatty-Acyl-CoA | Hydrolase, Acyl CoA | Fatty Acyl Thioesterase | Fatty-Acyl-CoA Hydrolase, Long-Chain | Deacylase, Palmitoyl CoA | CoA Hydrolase,…	Enzyme catalyzing reversibly the hydrolysis of palmitoyl-CoA or other long-chain acyl coenzyme A compounds to yield CoA and palmitate or other acyl esters. The enzyme is involved in the esterification of fatty acids to form triglycerides. EC 3.1.2.2.
GO:0016290	palmitoyl-CoA hydrolase activity	Catalysis of the reaction: palmitoyl-CoA + H2O = CoA + palmitate.	\N	7	2	\N	0.285714	intel_def	EC	EC:3.1.2.2	3.1.2.2 | Long-chain fatty-acyl-CoA hydrolase | Palmitoyl-CoA hydrolase	Reaction catalysed: Palmitoyl-CoA + H(2)O = CoA + palmitate. Comments: -!- Also hydrolyzes CoA thioesters of other long-chain fatty acids.
GO:0016290	palmitoyl-CoA hydrolase activity	Catalysis of the reaction: palmitoyl-CoA + H2O = CoA + palmitate.	\N	7	2	\N	0.285714	intel_def	EC	EC:3.1.2.20	3.1.2.20 | Acyl-CoA hydrolase	Reaction catalysed: Acyl-CoA + H(2)O = CoA + a carboxylate. Comments: -!- Broad specificity for medium- to long-chain acyl-CoA. -!- Insensitive to NAD(+) (cf. EC 3.1.2.19).
GO:0016290	palmitoyl-CoA hydrolase activity	Catalysis of the reaction: palmitoyl-CoA + H2O = CoA + palmitate.	\N	7	2	\N	0.285714	intel_def	MESHD	D010170	Thioesterase, Palmitoyl | Thioesterase I | Thioesterase, Fatty Acyl | Stearoyl CoA Hydrolase | Palmitoyl Thioesterase | Palmitoyl Coenzyme A Hydrolase | Palmitoyl CoA Deacylase | Hydrolase, Stearoyl CoA | Hydrolase, Palmitoyl-CoA | Hydrolase, Long-Chain Fatty-Acyl-CoA | Hydrolase, Acyl CoA | Fatty Acyl Thioesterase | Fatty-Acyl-CoA Hydrolase, Long-Chain | Deacylase, Palmitoyl CoA | CoA Hydrolase,…	Enzyme catalyzing reversibly the hydrolysis of palmitoyl-CoA or other long-chain acyl coenzyme A compounds to yield CoA and palmitate or other acyl esters. The enzyme is involved in the esterification of fatty acids to form triglycerides. EC 3.1.2.2.
GO:0016437	tRNA cytidylyltransferase activity	Catalysis of the reaction: CTP + tRNA(n) = diphosphate + tRNA(n+1).	\N	7	2	\N	0.285714	intel_def	EC	EC:2.7.7.21	tRNA cytidylyltransferase | 2.7.7.21 | tRNA CCA-diphosphorylase | tRNA CCA-pyrophosphorylase	Reaction catalysed: CTP + {tRNA}(N) = diphosphate + {tRNA}(N+1). Comments: -!- May be identical with EC 2.7.7.25.
GO:0016921	pyroglutamyl-peptidase II activity	Catalysis of the release of the N-terminal pyroglutamyl group from pGlu-His-Xaa tripeptides and pGlu-His-Xaa-Gly tetrapeptides.	\N	14	4	\N	0.285714	intel_def	EC	EC:3.4.19.6	TRH-specific aminopeptidase | TRH-degrading ectoenzyme | TRH-DE | Thyrotropin-releasing hormone degrading ectoenzyme | Thyroliberinase | Pyroglutamyl-peptidase II | Pyroglutamyl aminopeptidase II | 3.4.19.6 | PAP-II	Reaction catalysed: Release of the N-terminal pyroglutamyl group from pGlu-|-His-Xaa tripeptides and pGlu-|-His-Xaa-Gly tetrapeptides. Cofactor(s): Zinc. Comments: -!- Highly specific for thyrotropin releasing hormone (pyroglutamyl- histidyl-prolylamide). -!- Will not cleave the pyroglutamyl-histidyl bond of luteinizing hormone releasing hormone. -!- Found in serum and brain. -!- Inhibited by met…
GO:0018511	2 3-dihydroxy-2 3-dihydro-p-cumate dehydrogenase activity	Catalysis of the reaction: cis-5,6-dihydroxy-4-isopropylcyclohexa-1,3-dienecarboxylate + NAD+ = 2,3-dihydroxy-p-cumate + NADH + H+.	\N	21	6	\N	0.285714	intel_def	EC	EC:1.3.1.58	2,3-dihydroxy-2,3-dihydro-p-cumate dehydrogenase | 1.3.1.58 | Biphenyl-2,3-dihydro-2,3-diol dehydrogenase	Reaction catalysed: Cis-5,6-dihydroxy-4-isopropylcyclohexa-1,3-dienecarboxylate + NAD(+) = 2,3-dihydroxy-p-cumate + NADH. Comments: -!- Involved in the p-cymene and p-cumate degradation pathways in Pseudomonas putida.
GO:0018576	catechol 1 2-dioxygenase activity	Catalysis of the reaction: catechol + O2 = cis,cis-muconate.	\N	7	2	\N	0.285714	intel_def	EC	EC:1.13.11.1	Pyrocatechase | Catechol 1,2-dioxygenase | Catechase | 1.13.11.1	Reaction catalysed: Catechol + O(2) = cis,cis-muconate. Cofactor(s): Iron. Comments: -!- Involved in the metabolism of nitro-aromatic compounds by a strain of Pseudomonas putida.
GO:0018814	phenylacetaldoxime dehydratase activity	Catalysis of the reaction: Z-phenylacetaldoxime = H2O + phenylacetonitrile.	\N	7	2	\N	0.285714	intel_def	\N	\N	\N	\N
GO:0042299	lupeol synthase activity	Catalysis of the cyclization of (S)-2,3-oxidosqualene to lupeol.	\N	7	2	\N	0.285714	intel_def	\N	\N	\N	\N
GO:0045482	trichodiene synthase activity	Catalysis of the reaction: trans,trans-farnesyl diphosphate = trichodiene + diphosphate.	\N	7	2	\N	0.285714	intel_def	EC	EC:4.2.3.6	Trichodiene synthethase | Trichodiene synthase | 4.2.3.6 | Sesquiterpene cyclase	Reaction catalysed: 2-trans,6-trans-farnesyl diphosphate = trichodiene + diphosphate. Comments: -!- Formerly EC 4.1.99.6.
GO:0045483	aristolochene synthase activity	Catalysis of the reaction: trans,trans-farnesyl diphosphate = aristolochene + diphosphate.	\N	7	2	\N	0.285714	intel_def	EC	EC:4.2.3.9	Aristolochene synthase | 5-epi-aristolochene synthase | 4.2.3.9 | Sesquiterpene cyclase	Reaction catalysed: Trans,trans-farnesyl diphosphate = aristolochene + diphosphate. Cofactor(s): Magnesium; Manganese. Comments: -!- The initial internal cyclization produces the monocyclic intermediate germacrene A; further cyclization and methyl transfer converts the intermediate into aristolochene. -!- Aristolochene is the likely parent compound for a number of sesquiterpenes produced by filam…
GO:0046421	2-methylisocitrate lyase	Catalysis of the reaction: (2S,3R)-3-hydroxybutane-1,2,3-tricarboxylate = pyruvate + succinate.	\N	14	4	\N	0.285714	intel_def	EC	EC:4.1.3.30	Methylisocitrate lyase | 4.1.3.30	Reaction catalysed: (2S,3R)-3-hydroxybutane-1,2,3-tricarboxylate = pyruvate + succinate. Comments: -!- Acts on threo-D(S)-2-methylisocitrate but not on threo-D(S)- isocitrate, threo-D-L-isocitrate or erythro-L(S)-isocitrate.
GO:0046421	methylisocitrate lyase activity	Catalysis of the reaction: (2S,3R)-3-hydroxybutane-1,2,3-tricarboxylate = pyruvate + succinate.	\N	14	4	\N	0.285714	intel_def	EC	EC:4.1.3.30	Methylisocitrate lyase | 4.1.3.30	Reaction catalysed: (2S,3R)-3-hydroxybutane-1,2,3-tricarboxylate = pyruvate + succinate. Comments: -!- Acts on threo-D(S)-2-methylisocitrate but not on threo-D(S)- isocitrate, threo-D-L-isocitrate or erythro-L(S)-isocitrate.
GO:0047017	prostaglandin-F synthase activity	Catalysis of the reaction: NADP+ + (5Z,13E)-(15S)-9-alpha,11-alpha,15-trihydroxyprosta-5,13-dienoate = NADPH + (5Z,13E)-(15S)-9-alpha,15-dihydroxy-11-oxoprosta-5,13-dienoate.	\N	21	6	\N	0.285714	intel_def	EC	EC:1.1.1.188	Prostaglandin-F synthetase | Prostaglandin-F synthase | Prostaglandin-D2 ketoreductase | Prostaglandin-D2 11-reductase | Prostaglandin-D2 11-ketoreductase | Prostaglandin 11-ketoreductase | PGF synthetase | PGD2 11-ketoreductase | 1.1.1.188	Reaction catalysed: (5Z,13E)-(15S)-9-alpha,11-alpha,15-trihydroxyprosta-5,13-dienoate + NADP(+) = (5Z,13E)-(15S)-9-alpha,15-dihydroxy-11-oxoprosta-5,13-dienoate + NADPH. Comments: -!- Reduces prostaglandin D2 and prostaglandin H2 to prostaglandin F2. -!- Prostaglandin D2 is not an intermediate in the reduction of prostaglandin H2. -!- Also catalyzes the reduction of an number of carbonyl compound…
GO:0047028	6-pyruvoyltetrahydropterin 2'-reductase activity	Catalysis of the reaction: NADP+ + 6-lactoyl-5,6,7,8-tetrahydropterin = NADPH + 6-pyruvoyltetrahydropterin.	\N	14	4	\N	0.285714	intel_def	EC	EC:1.1.1.220	Pyruvoyl-tetrahydropterin reductase | 6-pyruvoyltetrahydropterin 2'-reductase | 6-pyruvoyl-tetrahydropterin 2'-reductase | 6-pyruvoyl tetrahydropterin (2'-oxo)reductase | 6PPH4(2'-oxo) reductase | 1.1.1.220	Reaction catalysed: 6-lactoyl-5,6,7,8-tetrahydropterin + NADP(+) = 6-pyruvoyl-tetrahydropterin + NADPH. Comments: -!- Not identical with EC 1.1.1.153.
GO:0047063	L-ascorbate-cytochrome-b5 reductase activity	Catalysis of the reaction: ferricytochrome B5 + ascorbate = ferrocytochrome B5 + monodehydroascorbate.	\N	7	2	\N	0.285714	intel_def	EC	EC:1.10.2.1	L-ascorbate--cytochrome-b5 reductase | 1.10.2.1	Reaction catalysed: L-ascorbate + ferricytochrome b5 = monodehydroascorbate + ferrocytochrome b5.
GO:0047092	27-hydroxycholesterol 7-alpha-monooxygenase activity	Catalysis of the reaction: O2 + NADPH + 27-hydroxycholesterol = H2O + NADP+ + 7-alpha,27-dihydroxycholesterol.	\N	14	4	\N	0.285714	intel_def	EC	EC:1.14.13.60	27-hydroxycholesterol 7-alpha-monooxygenase | 27-hydroxycholesterol 7-alpha-hydroxylase | 1.14.13.60	Reaction catalysed: 27-hydroxycholesterol + NADPH + O(2) = 7-alpha,27-dihydroxycholesterol + NADP(+) + H(2)O. Cofactor(s): Heme-thiolate. Comments: -!- The enzyme from mammalian liver differs from EC 1.14.13.17 in having no activity towards cholesterol.
GO:0047093	4-hydroxyquinoline 3-monooxygenase activity	Catalysis of the reaction: O2 + NADH + quinolin-4-ol = H2O + NAD+ + quinolin-3,4-diol.	\N	14	4	\N	0.285714	intel_def	EC	EC:1.14.13.62	Quinolin-4(1H)-one 3-monooxygenase | 4-hydroxyquinoline 3-monooxygenase | 1-H-4-oxoquinoline 3-monooxygenase | 1.14.13.62	Reaction catalysed: Quinolin-4-ol + NADH + O(2) = quinolin-3,4-diol + NAD(+) + H(2)O. Comments: -!- Quinolin-4-ol exists largely as the quinolin-4(1H)-one tautomer.
GO:0047163	3 4-dichloroaniline N-malonyltransferase activity	Catalysis of the reaction: 3,4-dichloroaniline + malonyl-CoA = N-(3,4-dichlorophenyl)malonate + coenzyme A.	\N	14	4	\N	0.285714	intel_def	EC	EC:2.3.1.114	3,4-dichloroaniline N-malonyltransferase | 2.3.1.114	Reaction catalysed: Malonyl-CoA + 3,4-dichloroaniline = CoA + N-(3,4-dichlorophenyl)malonate.
GO:0047511	hydrolase activity	Catalysis of the reaction: (S)-methylmalonyl-CoA + H2O = methylmalonate + CoA.	\N	7	2	\N	0.285714	intel_def	EC	EC:3.1.2.17	(S)-methylmalonyl-CoA hydrolase | 3.1.2.17	Reaction catalysed: (S)-methylmalonyl-CoA + H(2)O = methylmalonate + CoA.
GO:0047603	acetoacetyl-CoA hydrolase activity	Catalysis of the reaction: acetoacetyl-CoA + H2O = CoA + acetoacetate.	\N	7	2	\N	0.285714	intel_def	EC	EC:3.1.2.11	Acetoacetyl-CoA hydrolase | 3.1.2.11	Reaction catalysed: Acetoacetyl-CoA + H(2)O = CoA + acetoacetate.
GO:0047887	farnesyl-diphosphate kinase activity	Catalysis of the reaction: ATP + farnesyl diphosphate = ADP + farnesyl triphosphate.	\N	7	2	\N	0.285714	intel_def	EC	EC:2.7.4.18	Farnesyl-diphosphate kinase | 2.7.4.18	Reaction catalysed: ATP + farnesyl diphosphate = ADP + farnesyl triphosphate. Comments: -!- ADP can also act as donor.
GO:0047949	glutarate-semialdehyde dehydrogenase activity	Catalysis of the reaction: glutarate semialdehyde + NAD+ + H2O = glutarate + NADH.	\N	7	2	\N	0.285714	intel_def	EC	EC:1.2.1.20	Glutarate-semialdehyde dehydrogenase | 1.2.1.20	Reaction catalysed: Glutarate semialdehyde + NAD(+) + H(2)O = glutarate + NADH.
GO:0050135	nucleosidase activity	Catalysis of the reaction: NAD(P)+ + H2O = ADPribose(P) + nicotinamide.	\N	7	2	\N	0.285714	intel_def	EC	EC:3.2.2.5	DPN hydrolase | 3.2.2.5 | NAD glycohydrolase | DPNase | NAD(+) nucleosidase | ADP-ribosyl cyclase | NADase	Reaction catalysed: NAD(+) + H(2)O = nicotinamide + ADP-ribose. Comments: -!- The enzyme from some animal sources also catalyzes transfer of ADP-ribose residues.
GO:0050135	nucleosidase activity	Catalysis of the reaction: NAD(P)+ + H2O = ADPribose(P) + nicotinamide.	\N	7	2	\N	0.285714	intel_def	EC	EC:3.2.2.6	3.2.2.6 | NAD(P)(+) nucleosidase	Reaction catalysed: NAD(P)(+) + H(2)O = nicotinamide + ADP-ribose(P). Comments: -!- Also catalyzes transfer of ADP-ribose(P) residues.
GO:0050135	nucleosidase activity	Catalysis of the reaction: NAD(P)+ + H2O = ADPribose(P) + nicotinamide.	\N	7	2	\N	0.285714	intel_def	MESHD	D009244	Nucleosidase, NADP | NADP Nucleosidase | Glycohydrolase, NAD+ | Glycohydrolase, Ecto-NAD+ | NAD Glycohydrolases | NADases | DPNase | NAD+ Nucleosidases | NAD-Glycohydrolase | Diphosphopyridine Nucleotidase | NAD(P) Nucleosidase | Diphosphopyridine Nucleotidases | NAD-Glycohydrolases | Ecto-NAD+ Glycohydrolase | NAD Glycohydrolase | Ecto NAD+ Glycohydrolase | NADP-Glycohydrolase | Nucleosidase, NA…	An enzyme that catalyzes the hydrolysis of nicotinamide adenine dinucleotide (NAD) to NICOTINAMIDE and ADENOSINE DIPHOSPHATE RIBOSE. Some are extracellular (ectoenzymes).The enzyme from some sources also catalyses the hydrolysis of nicotinamide adenine dinucleotide phosphate (NADP).
GO:0050135	nucleosidase activity	Catalysis of the reaction: NAD(P)+ + H2O = ADPribose(P) + nicotinamide.	\N	7	2	\N	0.285714	intel_def	MESHD	D036541	Ribose Cyclase, ADP | Hydrolase, Cyclic ADP-ribose | Hydrolase, cADPR | Cyclase, ADP-ribosyl | Cyclase, ADP Ribose | Cyclase, ADPR | Cyclase, 2'-P-ADPR | cADPR Hydrolase | ADP-ribose Hydrolase, Cyclic | ADP Ribose Cyclase | ADPR Cyclase | Adenosine Diphosphate Ribose Cyclase | Cyclic ADP ribose Hydrolase | ADP-ribosyl Cyclase | ADP ribosyl Cyclase | 2'-P-ADPR Cyclase | Cyclic ADP-ribose Hydrolase…	A membrane-bound or cytosolic enzyme that catalyzes the synthesis of CYCLIC ADP-RIBOSE (cADPR) from nicotinamide adenine dinucleotide (NAD). This enzyme generally catalyzes the hydrolysis of cADPR to ADP-RIBOSE, as well, and sometimes the synthesis of cyclic ADP-ribose 2' phosphate (2'-P-cADPR) from NADP.
GO:0050265	RNA uridylyltransferase activity	Catalysis of the reaction: UTP + RNA(n) = diphosphate + RNA(n+1).	\N	7	2	\N	0.285714	intel_def	EC	EC:2.7.7.52	TUT | Terminal uridylyltransferase | RNA uridylyltransferase | 2.7.7.52	Reaction catalysed: UTP + {RNA}(N) = diphosphate + {RNA}(N+1). Comments: -!- Requires an oligoribonucleotide or polyribonucleotide with a free terminal 3'-OH as a primer.
GO:0050393	vinylacetyl-CoA delta-isomerase activity	Catalysis of the reaction: vinylacetyl-CoA = crotonyl-CoA.	\N	7	2	\N	0.285714	intel_def	EC	EC:5.3.3.3	Vinylacetyl coenzyme A isomerase | Vinylacetyl-CoA delta-isomerase | 5.3.3.3	Reaction catalysed: Vinylacetyl-CoA = crotonoyl-CoA. Comments: -!- Also acts on 3-methyl-vinylacetyl-CoA.
GO:0050393	vinylacetyl-CoA D-isomerase activity	Catalysis of the reaction: vinylacetyl-CoA = crotonyl-CoA.	\N	7	2	\N	0.285714	intel_def	EC	EC:5.3.3.3	Vinylacetyl coenzyme A isomerase | Vinylacetyl-CoA delta-isomerase | 5.3.3.3	Reaction catalysed: Vinylacetyl-CoA = crotonoyl-CoA. Comments: -!- Also acts on 3-methyl-vinylacetyl-CoA.
GO:0009333	cysteine synthase complex	Cysteine synthase is a multienzyme complex made up, in E. coli, of the heteromeric hexamer serine acetyltransferase and the homodimer O-acetylserine (thiol)-lyase A.	\N	17	5	\N	0.294118	intel_def	\N	\N	\N	\N
GO:0018570	p-cumate 2 3-dioxygenase activity	Catalysis of the reaction: p-cumate + NADH + H+ + O2 = NAD+ + cis-2,3-dihydroxy-2,3-dihydro-p-cumate.	\N	17	5	\N	0.294118	intel_def	\N	\N	\N	\N
GO:0046934	phosphatidylinositol-4 5-bisphosphate 3-kinase activity	Catalysis of the reaction: ATP + 1-phosphatidyl-1D-myo-inositol 4,5-bisphosphate = ADP + 1-phosphatidyl-1D-myo-inositol 3,4,5-trisphosphate.	\N	17	5	\N	0.294118	intel_def	EC	EC:2.7.1.153	Type I phosphoinositide 3-kinase | Phosphatidylinositol-4,5-bisphosphate 3-kinase | 2.7.1.153	Reaction catalysed: ATP + 1-phosphatidyl-1D-myo-inositol 4,5-bisphosphate = ADP + 1-phosphatidyl-1D-myo-inositol 3,4,5-trisphosphate. Comments: -!- This enzyme also catalyzes the phosphorylation of PtdIns4P to PtdIns(3,4)P(2), and of PtdIns to PtdIns3P.
GO:0047124	L-erythro-3 5-diaminohexanoate dehydrogenase activity	Catalysis of the reaction: NAD+ + H2O + (3S,5S)-3,5-diaminohexanoate = NADH + NH3 + (S)-5-amino-3-oxohexanoate.	\N	17	5	\N	0.294118	intel_def	EC	EC:1.4.1.11	L-erythro-3,5-diaminohexanoate dehydrogenase | 1.4.1.11	Reaction catalysed: L-erythro-3,5-diaminohexanoate + H(2)O + NAD(+) = (S)-5-amino-3- oxohexanoate + NH(3) + NADH.
GO:0047325	1D-myo-inositol-trisphosphate 6-kinase activity	Catalysis of the reaction: 1D-myo-inositol 3,4,5,6-tetrakisphosphate + ATP = 1D-myo-inositol 1,3,4,5,6-pentakisphosphate + ADP.	\N	17	5	\N	0.294118	intel_def	EC	EC:2.7.1.134	Inositol-trisphosphate 6-kinase | Inositol-trisphosphate 5-kinase | Inositol-tetrakisphosphate 1-kinase | ATP:1D-myo-inositol-1,3,4-trisphosphate 6-phosphotransferase | ATP:1D-myo-inositol-1,3,4-trisphosphate 5-phosphotransferase | 2.7.1.134 | 1D-myo-inositol-trisphosphate 6-kinase | 1D-myo-inositol-trisphosphate 5-kinase | 1D-myo-inositol-tetrakisphosphate 1-kinase	Reaction catalysed: ATP + 1D-myo-inositol 3,4,5,6-tetrakisphosphate = ADP + 1D-myo-inositol 1,3,4,5,6-pentakisphosphate. Comments: -!- This enzyme also phosphorylates Ins(1,3,4)P(3) on O-5 and O-6. -!- The phosphotransfer from ATP to either inositol 1,3,4-trisphosphate or inositol 3,4,5,6-tetrakisphosphate appears to be freely reversible to the extent that the enzyme can act like an inositol poly…
GO:0047325	inositol-tetrakisphosphate 1-kinase activity	Catalysis of the reaction: 1D-myo-inositol 3,4,5,6-tetrakisphosphate + ATP = 1D-myo-inositol 1,3,4,5,6-pentakisphosphate + ADP.	\N	17	5	\N	0.294118	intel_def	EC	EC:2.7.1.134	Inositol-trisphosphate 6-kinase | Inositol-trisphosphate 5-kinase | Inositol-tetrakisphosphate 1-kinase | ATP:1D-myo-inositol-1,3,4-trisphosphate 6-phosphotransferase | ATP:1D-myo-inositol-1,3,4-trisphosphate 5-phosphotransferase | 2.7.1.134 | 1D-myo-inositol-trisphosphate 6-kinase | 1D-myo-inositol-trisphosphate 5-kinase | 1D-myo-inositol-tetrakisphosphate 1-kinase	Reaction catalysed: ATP + 1D-myo-inositol 3,4,5,6-tetrakisphosphate = ADP + 1D-myo-inositol 1,3,4,5,6-pentakisphosphate. Comments: -!- This enzyme also phosphorylates Ins(1,3,4)P(3) on O-5 and O-6. -!- The phosphotransfer from ATP to either inositol 1,3,4-trisphosphate or inositol 3,4,5,6-tetrakisphosphate appears to be freely reversible to the extent that the enzyme can act like an inositol poly…
GO:0047326	1D-myo-inositol-tetrakisphosphate 5-kinase activity	Catalysis of the reaction: 1D-myo-inositol 1,3,4,6-tetrakisphosphate + ATP = 1D-myo-inositol 1,3,4,5,6-pentakisphosphate + ADP.	\N	17	5	\N	0.294118	intel_def	EC	EC:2.7.1.140	2.7.1.140 | 1D-myo-inositol-tetrakisphosphate 5-kinase	Reaction catalysed: ATP + 1D-myo-inositol 1,3,4,6-tetrakisphosphate = ADP + 1D-myo-inositol 1,3,4,5,6-pentakisphosphate.
GO:0047326	inositol-tetrakisphosphate 5-kinase activity	Catalysis of the reaction: 1D-myo-inositol 1,3,4,6-tetrakisphosphate + ATP = 1D-myo-inositol 1,3,4,5,6-pentakisphosphate + ADP.	\N	17	5	\N	0.294118	intel_def	EC	EC:2.7.1.140	2.7.1.140 | 1D-myo-inositol-tetrakisphosphate 5-kinase	Reaction catalysed: ATP + 1D-myo-inositol 1,3,4,6-tetrakisphosphate = ADP + 1D-myo-inositol 1,3,4,5,6-pentakisphosphate.
GO:0050440	2-methylcitrate synthase activity	Catalysis of the reaction: propanoyl-CoA + H2O + oxaloacetate = (2R,3S)-2-hydroxybutane-1,2,3-tricarboxylate + CoA.	\N	17	5	\N	0.294118	intel_def	EC	EC:2.3.3.5	Methylcitrate synthetase | Methylcitrate synthase | MCS | 2-methylcitrate synthase | 2-methylcitrate oxaloacetate-lyase | 2.3.3.5	Reaction catalysed: Propanoyl-CoA + H(2)O + oxaloacetate = (2R,3S)-2-hydroxybutane-1,2,3- tricarboxylate + CoA. Comments: -!- The enzyme acts on acetyl-CoA, propanoyl-CoA, butanoyl-CoA and pentanoyl-CoA. -!- The relative rate of condensation of acetyl-CoA and oxaloacetate is 140% of that of propanoyl-CoA and oxaloacetate, but the enzyme has been separated from EC 2.3.3.1. -!- Oxaloacetate cannot …
GO:0050457	decylcitrate synthase activity	Catalysis of the reaction: lauroyl-CoA + H2O + oxaloacetate = (2S,3S)-2-hydroxytridecane-1,2,3-tricarboxylate + CoA .	\N	17	5	\N	0.294118	intel_def	EC	EC:2.3.3.2	Decylcitrate synthase | (2S,3S)-2-hydroxytridecane-1,2,3-tricarboxylate oxaloacetate-lyase (CoA- | 2-decylcitrate synthase | 2.3.3.2 | acylating)	Reaction catalysed: Lauroyl-CoA + H(2)O + oxaloacetate = (2S,3S)-2-hydroxytridecane-1,2,3- tricarboxylate + CoA. Comments: -!- Formerly EC 4.1.3.23.
GO:0004095	carnitine O-palmitoyltransferase activity	Catalysis of the reaction: palmitoyl-CoA + L-carnitine = CoA + L-palmitoylcarnitine.	\N	10	3	\N	0.3	intel_def	EC	EC:2.3.1.21	2.3.1.21 | Carnitine O-palmitoyltransferase	Reaction catalysed: Palmitoyl-CoA + L-carnitine = CoA + L-palmitoylcarnitine. Comments: -!- Broad specificity to acyl group, over the range C(8) to C(18); optimal activity with palmitoyl-CoA (cf. EC 2.3.1.7 and EC 2.3.1.137).
GO:0004095	carnitine O-palmitoyltransferase activity	Catalysis of the reaction: palmitoyl-CoA + L-carnitine = CoA + L-palmitoylcarnitine.	\N	10	3	\N	0.3	intel_def	MESHD	D002334	Transferase, Palmitoylcarnitine | Palmitylcarnitine Acyltransferase | Palmitoyltransferase II, Carnitine | Palmitoyltransferase I, Carnitine | Palmitoyltransferase, Carnitine | Palmitoylcarnitine Transferase | O-Palmitoyltransferase, Carnitine | II, Carnitine Palmitoyltransferase | CPT II | Carnitine Palmitoyltransferase II | Carnitine Palmitoyltransferase I | Carnitine Palmitoyltransferase | Car…	An enzyme that catalyzes reversibly the conversion of palmitoyl-CoA to palmitoylcarnitine in the inner mitochondrial membrane. EC 2.3.1.21.
GO:0004413	homoserine kinase activity	Catalysis of the reaction: ATP + L-homoserine = ADP + O-phospho-L-homoserine.	\N	10	3	\N	0.3	intel_def	EC	EC:2.7.1.39	Homoserine kinase | 2.7.1.39	Reaction catalysed: ATP + L-homoserine = ADP + O-phospho-L-homoserine.
GO:0006190	inosine salvage	Any process that generates inosine, hypoxanthine riboside, from deriviatives of it without de novo synthesis.	\N	10	3	\N	0.3	intel_def	\N	\N	\N	\N
GO:0008458	carnitine O-octanoyltransferase activity	Catalysis of the reaction: octanoyl-CoA + L-carnitine = CoA + L-octanoylcarnitine.	\N	10	3	\N	0.3	intel_def	EC	EC:2.3.1.137	Carnitine O-octanoyltransferase | 2.3.1.137	Reaction catalysed: Octanoyl-CoA + L-carnitine = CoA + L-octanoylcarnitine. Comments: -!- Acts on a range of acyl-CoA's, with optimal activity with C(6) or C(8) acyl groups. -!- Cf. EC 2.3.1.7 and EC 2.3.1.21.
GO:0008824	cyanase activity	Catalysis of the reaction: cyanate (NCO-) + H2O = carbamate (H2N-CO-O-).	\N	10	3	\N	0.3	intel_def	EC	EC:4.2.1.104	Cyanate lyase | Cyanate hydrolase | Cyanate hydratase | Cyanate aminohydrolase | Cyanase | 4.2.1.104	Reaction catalysed: Cyanate (NCO(-)) + H(2)O = carbamate (H(2)N-CO-O(-)). Cofactor(s): Bicarbonate. Comments: -!- The enzymes mechanism is to catalyze the attack of bicarbonate on cyanate, with elimination of carbon dioxide, thus catalyzing hydration of the cyanate to carbamate. -!- The carbamate spontaneously hydrolyzes to ammonia and carbon dioxide. -!- Formerly EC 3.5.5.3 and EC 4.3.99.1.
GO:0008824	cyanate hydratase activity	Catalysis of the reaction: cyanate (NCO-) + H2O = carbamate (H2N-CO-O-).	\N	10	3	\N	0.3	intel_def	EC	EC:4.2.1.104	Cyanate lyase | Cyanate hydrolase | Cyanate hydratase | Cyanate aminohydrolase | Cyanase | 4.2.1.104	Reaction catalysed: Cyanate (NCO(-)) + H(2)O = carbamate (H(2)N-CO-O(-)). Cofactor(s): Bicarbonate. Comments: -!- The enzymes mechanism is to catalyze the attack of bicarbonate on cyanate, with elimination of carbon dioxide, thus catalyzing hydration of the cyanate to carbamate. -!- The carbamate spontaneously hydrolyzes to ammonia and carbon dioxide. -!- Formerly EC 3.5.5.3 and EC 4.3.99.1.
GO:0008824	cyanate lyase activity	Catalysis of the reaction: cyanate (NCO-) + H2O = carbamate (H2N-CO-O-).	\N	10	3	\N	0.3	intel_def	EC	EC:4.2.1.104	Cyanate lyase | Cyanate hydrolase | Cyanate hydratase | Cyanate aminohydrolase | Cyanase | 4.2.1.104	Reaction catalysed: Cyanate (NCO(-)) + H(2)O = carbamate (H(2)N-CO-O(-)). Cofactor(s): Bicarbonate. Comments: -!- The enzymes mechanism is to catalyze the attack of bicarbonate on cyanate, with elimination of carbon dioxide, thus catalyzing hydration of the cyanate to carbamate. -!- The carbamate spontaneously hydrolyzes to ammonia and carbon dioxide. -!- Formerly EC 3.5.5.3 and EC 4.3.99.1.
GO:0008837	diaminopimelate epimerase activity	Catalysis of the reaction: LL-2,6-diaminoheptanedioate = meso-diaminoheptanedioate.	\N	10	3	\N	0.3	intel_def	EC	EC:5.1.1.7	Diaminopimelate epimerase | 5.1.1.7	Reaction catalysed: LL-2,6-diaminoheptanedioate = meso-diaminoheptanedioate.
GO:0008899	homoserine O-succinyltransferase activity	Catalysis of the reaction: succinyl-CoA + L-homoserine = CoA + O-succinyl-L-homoserine.	\N	10	3	\N	0.3	intel_def	EC	EC:2.3.1.46	Homoserine O-succinyltransferase | 2.3.1.46 | Homoserine O-transsuccinylase	Reaction catalysed: Succinyl-CoA + L-homoserine = CoA + O-succinyl-L-homoserine.
GO:0016994	precorrin-6X reductase activity	Catalysis of the reaction: precorrin-6Y + NADP+ = precorrin-6X + NADPH + H+.	\N	10	3	\N	0.3	intel_def	EC	EC:1.3.1.54	Precorrin-6X reductase | 1.3.1.54	Reaction catalysed: Precorrin-6Y + NADP(+) = precorrin-6X + NADPH.
GO:0018070	peptidyl-serine phosphopantetheinylation	The posttranslational phosphopantetheinylation of peptidyl-serine to form peptidyl-O-phosphopantetheine-L-serine.	\N	10	3	\N	0.3	intel_def	\N	\N	\N	\N
GO:0018105	peptidyl-serine phosphorylation	The posttranslational phosphorylation of peptidyl-serine to form peptidyl-O-phospho-L-serine.	\N	10	3	\N	0.3	intel_def	\N	\N	\N	\N
GO:0018107	peptidyl-threonine phosphorylation	The posttranslational phosphorylation of peptidyl-threonine to form peptidyl-O-phospho-L-threonine.	\N	10	3	\N	0.3	intel_def	\N	\N	\N	\N
GO:0018490	4-hydroxyphenylpyruvate oxidase activity	Catalysis of the reaction: 4-hydroxyphenylpyruvate + 1/2 O2 = 4-hydroxyphenylacetate + CO2.	\N	10	3	\N	0.3	intel_def	EC	EC:1.2.3.13	4-hydroxyphenylpyruvate oxidase | 1.2.3.13	Reaction catalysed: 4-hydroxyphenylpyruvate + 1/2 O(2) = 4-hydroxyphenylacetate + CO(2). Comments: -!- Involved in tyrosine degradation pathway in Arthrobacter sp.
GO:0018529	nitrilotriacetate monooxygenase activity	Catalysis of the reaction: nitrilotriacetate + NADH + H+ + O2 = NAD+ + H2O + glyoxylate + iminodiacetate.	\N	10	3	\N	0.3	intel_def	\N	\N	\N	\N
GO:0018569	hydroquinone 1 2-dioxygenase activity	Catalysis of the reaction: hydroquinone + O2 = cis,trans-4-hydroxymuconic semialdehyde.	\N	10	3	\N	0.3	intel_def	\N	\N	\N	\N
GO:0018593	4-chlorophenoxyacetate monooxygenase activity	Catalysis of the reaction: 4-chlorophenoxyacetate + 1/2 O2 = glyoxylate + 4-chlorophenol.	\N	10	3	\N	0.3	intel_def	\N	\N	\N	\N
GO:0018631	phenylacetate hydroxylase activity	Catalysis of the reaction: phenylacetate + NADH + O2 = NAD+ + OH- + 2-hydroxyphenylacetate.	\N	10	3	\N	0.3	intel_def	\N	\N	\N	\N
GO:0018654	2-hydroxy-phenylacetate hydroxylase activity	Catalysis of the reaction: 2-hydroxyphenylacetate + NADH + O2 = NAD+ + OH- + homogentisate.	\N	10	3	\N	0.3	intel_def	\N	\N	\N	\N
GO:0018721	trans-9R 10R-dihydrodiolphenanthrene sulfotransferase activity	Catalysis of the reaction: trans-9R,10R-dihydrodiolphenanthrene + 2 X-SO3(-) = 2 HX + phenanthrene-9,10-dihydrodiolsulfate conjugate.	\N	20	6	\N	0.3	intel_def	\N	\N	\N	\N
GO:0018721	trans-9R 10R-dihydrodiolphenanthrene sulphotransferase activity	Catalysis of the reaction: trans-9R,10R-dihydrodiolphenanthrene + 2 X-SO3(-) = 2 HX + phenanthrene-9,10-dihydrodiolsulfate conjugate.	\N	20	6	\N	0.3	intel_def	\N	\N	\N	\N
GO:0018768	4-dienoate hydrolase activity	Catalysis of the reaction: 2-hydroxy-6-oxo-(2'-aminophenyl)-hexa-2,4-dienoat + H2O = 2-aminobenzoate + cis-2-hydroxypenta-2,4-dienoate.	\N	20	6	\N	0.3	intel_def	\N	\N	\N	\N
GO:0018809	E-phenylitaconyl-CoA hydratase activity	Catalysis of the reaction: E-phenylitaconyl-CoA + H2O = (hydroxymethylphenyl)succinyl-CoA.	\N	10	3	\N	0.3	intel_def	\N	\N	\N	\N
GO:0019142	2-hydroxyglutarate synthase activity	Catalysis of the reaction: 2-hydroxyglutarate + CoA = propanoyl-CoA + H2O + glyoxylate.	\N	10	3	\N	0.3	intel_def	EC	EC:2.3.3.11	Hydroxyglutarate synthase | Alpha-hydroxyglutarate synthase | 2-hydroxyglutaric synthetase | 2-hydroxyglutarate synthase | 2-hydroxyglutarate glyoxylate-lyase (CoA-propanoylating) | 2-hydroxyglutaratic synthetase | 2.3.3.11	Reaction catalysed: Propanoyl-CoA + H(2)O + glyoxylate = 2-hydroxyglutarate + CoA. Comments: -!- Formerly EC 4.1.3.9.
GO:0046404	polynucleotide 5'-hydroxyl-kinase activity	Catalysis of the reaction: ATP + 5'-dephospho-DNA = ADP + 5'-phospho-DNA.	\N	10	3	\N	0.3	intel_def	EC	EC:2.7.1.78	2.7.1.78 | Polynucleotide 5'-hydroxyl-kinase	Reaction catalysed: ATP + 5'-dephospho-DNA = ADP + 5'-phospho-DNA. Comments: -!- Also acts on 5'-dephospho-RNA 3'-mononucleotides.
GO:0046404	polynucleotide 5'-hydroxyl-kinase activity	Catalysis of the reaction: ATP + 5'-dephospho-DNA = ADP + 5'-phospho-DNA.	\N	10	3	\N	0.3	intel_def	MESHD	D011116	Polynucleotide Kinase | Polynucleotide Hydroxylkinase | Polynucleotide Hydroxykinase | Kinase, Polynucleotide 5'-Hydroxyl | Kinase, Polynucleotide | Kinase, DNA | Kinase, 5'-Hydroxylpolynucleotide | Hydroxylkinase, Polynucleotide | Hydroxykinase, Polynucleotide | DNA Kinase | 5'-Hydroxylkinase, DNA | Polynucleotide 5'-Hydroxyl-Kinase | 5'-Hydroxyl-Kinase, Polynucleotide | Polynucleotide 5' Hydrox…	An enzyme that catalyzes the transfer of a phosphate group to the 5'-terminal hydroxyl groups of DNA and RNA. EC 2.7.1.78.
GO:0046510	sulfolipid synthase	Catalysis of the reaction: UDP-sulfoquinovose + 1,2-diacylglycerol = sulfoquinovosyldiacylglycerol + UDP.	\N	10	3	\N	0.3	intel_def	\N	\N	\N	\N
GO:0046510	UDP-sulfoquinovose :DAG sulfoquinovosyltransferase activity	Catalysis of the reaction: UDP-sulfoquinovose + 1,2-diacylglycerol = sulfoquinovosyldiacylglycerol + UDP.	\N	10	3	\N	0.3	intel_def	\N	\N	\N	\N
GO:0046510	UDP-sulphoquinovose :DAG sulphoquinovosyltransferase activity	Catalysis of the reaction: UDP-sulfoquinovose + 1,2-diacylglycerol = sulfoquinovosyldiacylglycerol + UDP.	\N	10	3	\N	0.3	intel_def	\N	\N	\N	\N
GO:0046990	N-hydroxyarylamine O-acetyltransferase activity	Catalysis of the reaction: acetyl-CoA + an N-hydroxyarylamine = CoA + an N-acetoxyarylamine.	\N	10	3	\N	0.3	intel_def	EC	EC:2.3.1.118	N-hydroxyarylamine O-acetyltransferase | Arylhydroxamate N,O-acetyltransferase | 2.3.1.118 | Arylamine N-acetyltransferase	Reaction catalysed: Acetyl-CoA + an N-hydroxyarylamine = CoA + an N-acetoxyarylamine. Comments: -!- The enzyme from liver, but not that from bacteria, can also catalyze N-acetylation of arylamines and N,O-acetylation of arylhydroxamates.
GO:0046990	N-hydroxyarylamine O-acetyltransferase activity	Catalysis of the reaction: acetyl-CoA + an N-hydroxyarylamine = CoA + an N-acetoxyarylamine.	\N	10	3	\N	0.3	intel_def	EC	EC:2.3.1.5	2.3.1.5 | Arylamine acetylase | Arylamine N-acetyltransferase	Reaction catalysed: Acetyl-CoA + an arylamine = CoA + an N-acetylarylamine. Comments: -!- Wide specificity for aromatic amines, including serotonin. -!- Also catalyzes acetyl-transfer between arylamines without CoA.
GO:0046990	N-hydroxyarylamine O-acetyltransferase activity	Catalysis of the reaction: acetyl-CoA + an N-hydroxyarylamine = CoA + an N-acetoxyarylamine.	\N	10	3	\N	0.3	intel_def	EC	EC:2.3.1.87	Serotonin acetylase | Aralkylamine N-acetyltransferase | 2.3.1.87 | Serotonin acetyltransferase | Serotonin N-acetyltransferase	Reaction catalysed: Acetyl-CoA + an aralkylamine = CoA + an N-acetylaralkylamine. Comments: -!- Narrow specificity towards aralkylamines, including serotonin. -!- Not identical with EC 2.3.1.5.
GO:0046990	N-hydroxyarylamine O-acetyltransferase activity	Catalysis of the reaction: acetyl-CoA + an N-hydroxyarylamine = CoA + an N-acetoxyarylamine.	\N	10	3	\N	0.3	intel_def	MESHD	D001191	N-Acetyltransferase, Tryptamine | N-Acetyltransferase, Serotonin | N-Acetyltransferase, Arylamine | N-Acetyltransferase, Acetyl-CoA Arylamine | Dopamine Acetyltransferase | Arylamine N-Acetyltransferase, Acetyl-CoA | Arylamine Acetyltransferases | Acetyltransferase, Serotonin | Acetyltransferase, Dopamine | Acetyltransferases, Arylamine | Acetylases, Arylamine | Tryptamine N-Acetyltransferase | T…	An enzyme that catalyzes the transfer of acetyl groups from acetyl-CoA to arylamines. They have wide specificity for aromatic amines, particularly serotonin, and can also catalyze acetyl transfer between arylamines without CoA. EC 2.3.1.5.
GO:0047007	21-hydroxysteroid dehydrogenase activity	Catalysis of the reaction: NAD+ + pregnan-21-ol = NADH + pregnan-21-al.	\N	10	3	\N	0.3	intel_def	EC	EC:1.1.1.150	21-hydroxysteroid dehydrogenase (NAD+) | 1.1.1.150	Reaction catalysed: Pregnan-21-ol + NAD(+) = pregnan-21-al + NADH. Comments: -!- Acts on a number of 21-hydroxycorticosteroids.
GO:0047008	21-hydroxysteroid dehydrogenase activity	Catalysis of the reaction: NADP+ + pregnan-21-ol = NADPH + pregnan-21-al.	\N	10	3	\N	0.3	intel_def	EC	EC:1.1.1.151	21-hydroxysteroid dehydrogenase (NADP+) | 1.1.1.151	Reaction catalysed: Pregnan-21-ol + NADP(+) = pregnan-21-al + NADPH. Comments: -!- Acts on a number of 21-hydroxycorticosteroids.
GO:0047068	N5 N10-methenyltetrahydromethanopterin hydrogenase activity	Catalysis of the reaction: H2 + N5,N10-methenyltetrahydromethanopterin = H+ + N5,N10-methylenetetrahydromethanopterin.	\N	10	3	\N	0.3	intel_def	EC	EC:1.12.98.2	Nonmetal hydrogenase | N(5),N(10)-methenyltetrahydromethanopterin hydrogenase | 1.12.98.2 | H(2)-forming N(5),N(10)-methylenetetrahydromethanopterin | dehydrogenase	Reaction catalysed: H(2) + N(5),N(10)-methenyltetrahydromethanopterin = H(+) + N(5),N(10)- methylenetetrahydromethanopterin. Comments: -!- Does not catalyze the reduction of artificial dyes by H(2). -!- Does not by itself catalyze a H(2)/H(+) exchange reaction. -!- Does not contain nickel or iron-sulfur clusters. -!- Formerly EC 1.12.99.4.
GO:0047087	protopine 6-monooxygenase activity	Catalysis of the reaction: O2 + NADPH + protopine = H2O + NADP+ + 6-hydroxyprotopine.	\N	10	3	\N	0.3	intel_def	EC	EC:1.14.13.55	Protopine 6-monooxygenase | Protopine 6-hydroxylase | 1.14.13.55	Reaction catalysed: Protopine + NADPH + O(2) = 6-hydroxyprotopine + NADP(+) + H(2)O. Cofactor(s): Heme-thiolate. Comments: -!- Involved in benzophenanthridine alkaloid synthesis in higher plants.
GO:0047088	dihydrosanguinarine 10-monooxygenase activity	Catalysis of the reaction: O2 + NADPH + dihydrosanguinarine = H2O + NADP+ + 10-hydroxydihydrosanguinarine.	\N	10	3	\N	0.3	intel_def	EC	EC:1.14.13.56	Dihydrosanguinarine 10-monooxygenase | Dihydrosanguinarine 10-hydroxylase | 1.14.13.56	Reaction catalysed: Dihydrosanguinarine + NADPH + O(2) = 10-hydroxydihydrosanguinarine + NADP(+) + H(2)O. Cofactor(s): Heme-thiolate. Comments: -!- Involved in benzophenanthridine alkaloid synthesis in higher plants.
GO:0047089	dihydrochelirubine 12-monooxygenase activity	Catalysis of the reaction: O2 + NADPH + dihydrochelirubine = H2O + NADP+ + 10-hydroxydihydrochelirubine.	\N	10	3	\N	0.3	intel_def	EC	EC:1.14.13.57	Dihydrochelirubine 12-monooxygenase | Dihydrochelirubine 12-hydroxylase | 1.14.13.57	Reaction catalysed: Dihydrochelirubine + NADPH + O(2) = 12-hydroxydihydrochelirubine + NADP(+) + H(2)O. Cofactor(s): Heme-thiolate.
GO:0047107	gamma-guanidinobutyraldehyde dehydrogenase activity	Catalysis of the reaction: H2O + NAD+ + 4-guanidinobutanal = NADH + 4-guanidinobutanoate.	\N	10	3	\N	0.3	intel_def	EC	EC:1.2.1.54	1.2.1.54 | Gamma-guanidinobutyraldehyde dehydrogenase	Reaction catalysed: 4-guanidinobutanal + NAD(+) + H(2)O = 4-guanidinobutanoate + NADH. Comments: -!- Involved in the degradation of arginine in Pseudomonas putida (cf. EC 1.2.1.19).
GO:0047110	phenylglyoxylate dehydrogenase activity	Catalysis of the reaction: coenzyme A + NAD+ + phenylglyoxylate = NADH + CO2 + benzoyl-S-CoA.	\N	10	3	\N	0.3	intel_def	EC	EC:1.2.1.58	Phenylglyoxylate dehydrogenase (acylating) | 1.2.1.58	Reaction catalysed: Phenylglyoxylate + NAD(+) + CoA = benzoyl-S-CoA + CO(2) + NADH. Cofactor(s): Thiamine diphosphate; FAD. Comments: -!- The enzyme from Azoarcus evansii is specific for phenylglyoxylate. -!- 2-oxoisovalerate is oxidized at 15% of the rate for phenylglyoxylate. -!- Also reduces viologen dyes.
GO:0047114	kynurenate-7 8-dihydrodiol dehydrogenase activity	Catalysis of the reaction: NAD+ + 7,8-dihydro-7,8-dihydroxykynurenate = NADH + 7,8-dihydroxykynurenate.	\N	10	3	\N	0.3	intel_def	EC	EC:1.3.1.18	Kynurenate-7,8-dihydrodiol dehydrogenase | 1.3.1.18	Reaction catalysed: 7,8-dihydro-7,8-dihydroxykynurenate + NAD(+) = 7,8-dihydroxykynurenate + NADH.
GO:0047119	2-methyl-branched-chain-enoyl-CoA reductase activity	Catalysis of the reaction: NAD+ + 2-methylbutyryl-CoA = NADH + 2-methylcrotonoyl-CoA.	\N	10	3	\N	0.3	intel_def	EC	EC:1.3.1.52	2-methyl-branched-chain-enoyl-CoA reductase | 1.3.1.52	Reaction catalysed: 2-methylbutanoyl-CoA + NAD(+) = 2-methylcrotonoyl-CoA + NADH. Cofactor(s): FAD. Comments: -!- From Ascaris suum. -!- The reaction proceeds only in the presence of another flavoprotein (ETF='Electron-Transferring Flavoprotein').
GO:0047171	glucarolactone O-hydroxycinnamoyltransferase activity	Catalysis of the reaction: glucarolactone + sinapoyl-CoA = O-sinapoylglucarolactone + coenzyme A.	\N	10	3	\N	0.3	intel_def	EC	EC:2.3.1.132	Glucarolactone O-hydroxycinnamoyltransferase | 2.3.1.132	Reaction catalysed: Sinapoyl-CoA + glucarolactone = CoA + O-sinapoylglucarolactone. Comments: -!- 4-coumaroyl-CoA, feruloyl-CoA and caffeoyl-CoA can also act as donors, more slowly.
GO:0047205	quinate O-hydroxycinnamoyltransferase activity	Catalysis of the reaction: feruloyl-CoA + quinate = O-feruloylquinate + coenzyme A.	\N	10	3	\N	0.3	intel_def	EC	EC:2.3.1.99	Quinate O-hydroxycinnamoyltransferase | Hydroxycinnamoyl coenzyme A-quinate transferase | 2.3.1.99	Reaction catalysed: Feruloyl-CoA + quinate = CoA + O-feruloylquinate. Comments: -!- Caffeoyl-CoA and 4-coumaroyl-CoA can also act as donors, more slowly. -!- Involved in the biosynthesis of chlorogenic acid in sweet potato and, with EC 2.3.1.98 in the formation of caffeoyl-CoA in tomato.
GO:0047247	luteolin-7-O-diglucuronide 4'-O-glucuronosyltransferase activity	Catalysis of the reaction: luteolin 7-O-beta-D-glucuronide + UDP-D-glucuronate = luteolin 7-O-[beta-D-glucuronosyl-(1,2)-beta-D-glucuronide]-4'-O-beta-D-glucuronide + UDP.	\N	20	6	\N	0.3	intel_def	EC	EC:2.4.1.191	Luteolin-7-O-diglucuronide 4'-O-glucuronosyltransferase | 2.4.1.191	Reaction catalysed: UDP-glucuronate + luteolin 7-O-beta-D-glucuronide = UDP + luteolin 7-O-[beta-D-glucuronosyl-(1->2)-beta-D-glucuronide]-4'-O-beta-D- glucuronide.
GO:0047291	lactosylceramide alpha-2 3-sialyltransferase activity	Catalysis of the reaction: cytolipin-H + CMP-N-acetylneuraminate = GM3 + CMP.	\N	10	3	\N	0.3	intel_def	EC	EC:2.4.99.9	Lactosylceramide alpha-2,3-sialyltransferase | Ganglioside GM3 synthase | 2.4.99.9	Reaction catalysed: CMP-N-acetylneuraminate + beta-D-galactosyl-1,4-beta-D-glucosylceramide = CMP + alpha-N-acetylneuraminyl-2,3-beta-D-galactosyl-1,4-beta-D- glucosylceramide. Comments: -!- Lactose cannot act as acceptor.
GO:0047353	N-methylphosphoethanolamine cytidylyltransferase activity	Catalysis of the reaction: N-methylethanolamine phosphate + CTP = CDP-N-methylethanolamin + diphosphate.	\N	10	3	\N	0.3	intel_def	EC	EC:2.7.7.57	N-methylphosphoethanolamine cytidylyltransferase | 2.7.7.57	Reaction catalysed: CTP + N-methylethanolamine phosphate = diphosphate + CDP-N- methylethanolamine.
GO:0047354	sphingosine choline phosphotransferase activity	Catalysis of the reaction: sphingosine + CDP-choline = sphingosyl-phosphocholine + CMP.	\N	10	3	\N	0.3	intel_def	EC	EC:2.7.8.10	Sphingosine cholinephosphotransferase | 2.7.8.10	Reaction catalysed: CDP-choline + sphingosine = CMP + sphingosyl-phosphocholine.
GO:0047354	sphingosine cholinephosphotransferase activity	Catalysis of the reaction: sphingosine + CDP-choline = sphingosyl-phosphocholine + CMP.	\N	10	3	\N	0.3	intel_def	EC	EC:2.7.8.10	Sphingosine cholinephosphotransferase | 2.7.8.10	Reaction catalysed: CDP-choline + sphingosine = CMP + sphingosyl-phosphocholine.
GO:0047362	thiosulfate-dithiol sulfurtransferase activity	Catalysis of the reaction: dithioerythritol + S2O3(2-) (thiosulfate) = H2S + dithioerythritol disulfide + SO3(2-) (sulfite).	\N	10	3	\N	0.3	intel_def	EC	EC:2.8.1.5	Thiosulfate reductase | Thiosulfate--dithiol sulfurtransferase | 2.8.1.5	Reaction catalysed: Thiosulfate + dithioerythritol = sulfite + 4,5-cis-dihydroxy-1,2- dithiacyclohexane + sulfide. Comments: -!- The enzyme from Chlorella shows very little activity towards monothiols such as glutathione and cysteine (cf. EC 2.8.1.3). -!- The enzyme probably transfers the sulfur atom onto one thiol group to form -S-S-, and sulfide is spontaneously expelled from this by reaction w…
GO:0047362	thiosulphate-dithiol sulphurtransferase activity	Catalysis of the reaction: dithioerythritol + S2O3(2-) (thiosulfate) = H2S + dithioerythritol disulfide + SO3(2-) (sulfite).	\N	10	3	\N	0.3	intel_def	EC	EC:2.8.1.5	Thiosulfate reductase | Thiosulfate--dithiol sulfurtransferase | 2.8.1.5	Reaction catalysed: Thiosulfate + dithioerythritol = sulfite + 4,5-cis-dihydroxy-1,2- dithiacyclohexane + sulfide. Comments: -!- The enzyme from Chlorella shows very little activity towards monothiols such as glutathione and cysteine (cf. EC 2.8.1.3). -!- The enzyme probably transfers the sulfur atom onto one thiol group to form -S-S-, and sulfide is spontaneously expelled from this by reaction w…
GO:0047370	succinate-citramalate CoA-transferase activity	Catalysis of the reaction: S-citramalate + succinyl-CoA = citramalyl-CoA + succinate.	\N	10	3	\N	0.3	intel_def	EC	EC:2.8.3.7	Succinate-citramalate CoA-transferase | Itaconate CoA-transferase | 2.8.3.7 | Citramalate CoA-transferase	Reaction catalysed: Succinyl-CoA + citramalate = succinate + citramalyl-CoA. Comments: -!- Itaconate can also act as acceptor.
GO:0047388	adenylyl-[glutamate-ammonia ligase] hydrolase activity	Catalysis of the reaction: H2O + adenylyl-GS = glutaminesyn-oligomer + AMP.	\N	10	3	\N	0.3	intel_def	EC	EC:3.1.4.15	Adenylyl-[glutamate--ammonia ligase] hydrolase | 3.1.4.15	Reaction catalysed: Adenylyl-[L-glutamate:ammonia ligase (ADP-forming)] + H(2)O = adenylate + [L-glutamate:ammonia ligase (ADP-forming)].
GO:0047493	ceramide cholinephosphotransferase activity	Catalysis of the reaction: CDP-choline + N-acylsphingosine = CMP + sphingomyelin.	\N	10	3	\N	0.3	intel_def	EC	EC:2.7.8.3	Ceramide cholinephosphotransferase | 2.7.8.3	Reaction catalysed: CDP-choline + N-acylsphingosine = CMP + sphingomyelin.
GO:0047670	anhydrotetracycline monooxygenase activity	Catalysis of the reaction: anhydrotetracycline + NADPH + O2 = 12-dehydrotetracycline + NADP+ + H2O.	\N	10	3	\N	0.3	intel_def	EC	EC:1.14.13.38	ATC oxygenase | Anhydrotetracycline oxygenase | Anhydrotetracycline monooxygenase | 1.14.13.38	Reaction catalysed: Anhydrotetracycline + NADPH + O(2) = 12-dehydrotetracycline + NADP(+) + H(2)O. Comments: -!- Involved in the biosynthesis of tetracyclines in Streptomyces sp.
GO:0047799	cyclopentanone monooxygenase activity	Catalysis of the reaction: cyclopentanone + NADPH + O2 = 5-valerolactone + NADP+ + H2O.	\N	10	3	\N	0.3	intel_def	EC	EC:1.14.13.16	Cyclopentanone monooxygenase | 1.14.13.16	Reaction catalysed: Cyclopentanone + NADPH + O(2) = 5-valerolactone + NADP(+) + H(2)O.
GO:0047804	cysteine-S-conjugate beta-lyase activity	Catalysis of the reaction: RS-CH2-CH(NH3+)COO- = RSH + NH3 + pyruvate.	\N	10	3	\N	0.3	intel_def	EC	EC:4.4.1.13	Cysteine-S-conjugate beta-lyase | 4.4.1.13	Reaction catalysed: RS-CH(2)-CH(NH(3)(+))COO(-) = RSH + NH(3) + pyruvate. Cofactor(s): Pyridoxal-phosphate. Comments: -!- R may represent aromatic compounds such as 4-bromobenzene and 2,4-dinitrobenzene.
GO:0047804	cysteine-S-conjugate b-lyase activity	Catalysis of the reaction: RS-CH2-CH(NH3+)COO- = RSH + NH3 + pyruvate.	\N	10	3	\N	0.3	intel_def	EC	EC:4.4.1.13	Cysteine-S-conjugate beta-lyase | 4.4.1.13	Reaction catalysed: RS-CH(2)-CH(NH(3)(+))COO(-) = RSH + NH(3) + pyruvate. Cofactor(s): Pyridoxal-phosphate. Comments: -!- R may represent aromatic compounds such as 4-bromobenzene and 2,4-dinitrobenzene.
GO:0047890	flavanone 4-reductase activity	Catalysis of the reaction: (2S)-flavan-4-ol + NADP+ = (2S)-flavanone + NADPH.	\N	10	3	\N	0.3	intel_def	EC	EC:1.1.1.234	Flavonone 4-reductase | 1.1.1.234	Reaction catalysed: (2S)-flavon-4-ol + NADP(+) = (2S)-flavonone + NADPH. Comments: -!- Involved in the biosynthesis of 3-deoxyanthocyanidins from flavonones such as naringenin or eriodictyol.
GO:0047890	flavonone 4-reductase activity	Catalysis of the reaction: (2S)-flavan-4-ol + NADP+ = (2S)-flavanone + NADPH.	\N	10	3	\N	0.3	intel_def	EC	EC:1.1.1.234	Flavonone 4-reductase | 1.1.1.234	Reaction catalysed: (2S)-flavon-4-ol + NADP(+) = (2S)-flavonone + NADPH. Comments: -!- Involved in the biosynthesis of 3-deoxyanthocyanidins from flavonones such as naringenin or eriodictyol.
GO:0047987	hydroperoxide dehydratase activity	Catalysis of the reaction: (9Z,11E,14Z)-(13S)-hydroperoxyoctadeca-9,11,14-trienoate = (9Z)-(13S)-12,13-epoxyoctadeca-9,11-dienoate + H2O.	\N	20	6	\N	0.3	intel_def	EC	EC:4.2.1.92	Hydroperoxide isomerase | Hydroperoxide dehydratase | Allene oxide synthase | 4.2.1.92	Reaction catalysed: (9Z,11E,14Z)-(13S)-hydroperoxyoctadeca-(9,11,14)-trienoate = (9Z)-(13S)- 12,13-epoxyoctadeca-9,11-dienoate + H(2)O. Cofactor(s): Heme-thiolate. Comments: -!- Acts on a number of unsaturated fatty-acid hydroperoxides, forming the corresponding allene oxides.
GO:0050181	phorbol-diester hydrolase activity	Catalysis of the reaction: phorbol 12,13-dibutanoate + H2O = phorbol 13-butanoate + butanoate.	\N	10	3	\N	0.3	intel_def	EC	EC:3.1.1.51	Phorbol-diester hydrolase | Diacylphorbate 12-hydrolase | 3.1.1.51	Reaction catalysed: Phorbol 12,13-dibutanoate + H(2)O = phorbol 13-butanoate + butanoate. Comments: -!- Hydrolyzes the 12-ester bond in a variety of 12,13-diacylphorbols (phorbol is a diterpenoid). -!- This reaction inactivates tumor promoter 12-O-tetradecanoylphorbol- 13-acetate from croton oil.
GO:0050270	S-adenosylhomocysteine deaminase activity	Catalysis of the reaction: S-adenosyl-L-homocysteine + H2O = S-inosyl-L-homocysteine + NH3.	\N	10	3	\N	0.3	intel_def	EC	EC:3.5.4.28	S-adenosylhomocysteine deaminase | 3.5.4.28	Reaction catalysed: S-adenosyl-L-homocysteine + H(2)O = S-inosyl-L-homocysteine + NH(3).
GO:0050343	trans-2-enoyl-CoA reductase activity	Catalysis of the reaction: acyl-CoA + NAD+ = trans-didehydroacyl-CoA + NADH.	\N	10	3	\N	0.3	intel_def	EC	EC:1.3.1.44	Trans-2-enoyl-CoA reductase (NAD+) | 1.3.1.44	Reaction catalysed: Acyl-CoA + NAD(+) = trans-2,3-didehydroacyl-CoA + NADH. Comments: -!- The enzyme from Euglena gracilis acts on crotonoyl-CoA and, more slowly, on trans-hex-2-enoyl-CoA and trans-oct-2-enoyl-CoA.
GO:0050388	uronate dehydrogenase activity	Catalysis of the reaction: D-galacturonate + NAD+ + H2O = D-galactarate + NADH.	\N	10	3	\N	0.3	intel_def	EC	EC:1.1.1.203	Uronic acid dehydrogenase | Uronate dehydrogenase | 1.1.1.203	Reaction catalysed: D-galacturonate + NAD(+) + H(2)O = D-galactarate + NADH. Comments: -!- Also acts on D-glucuronate. -!- Formerly EC 1.2.1.35.
GO:0050437	synthase activity	Catalysis of the reaction: H2O + geranyl-PP = pyrophosphate + (-)-endo-fenchol.	\N	10	3	\N	0.3	intel_def	EC	EC:4.2.3.10	(-)-endo-fenchol synthase | 4.2.3.10	Reaction catalysed: Geranyl diphosphate = (-)-endo-fenchol + diphosphate. Comments: -!- (3R)-linalyl diphosphate is an intermediate in the reaction. -!- Formerly EC 4.6.1.8.
GO:0050441	3-ethylmalate synthase activity	Catalysis of the reaction: butanoyl-CoA + H2O + glyoxylate = 3-ethylmalate + CoA .	\N	10	3	\N	0.3	intel_def	EC	EC:2.3.3.7	3-ethylmalate synthase | 3-ethylmalate glyoxylate-lyase (CoA-butanoylating) | 2-ethyl-3-hydroxybutanedioate synthase | 2.3.3.7	Reaction catalysed: Butanoyl-CoA + H(2)O + glyoxylate = 3-ethylmalate + CoA. Comments: -!- Formerly EC 4.1.3.10.
GO:0050442	3-propylmalate synthase activity	Catalysis of the reaction: pentanoyl-CoA + H2O + glyoxylate = 3-propylmalate + CoA .	\N	10	3	\N	0.3	intel_def	EC	EC:2.3.3.12	N-propylmalate synthase | Beta-n-propylmalate synthase | 3-propylmalate synthase | 3-propylmalate glyoxylate-lyase (CoA-pentanoylating) | 3-(n-propyl)-malate synthase | 2.3.3.12	Reaction catalysed: Pentanoyl-CoA + H(2)O + glyoxylate = 3-propylmalate + CoA. Comments: -!- Formerly EC 4.1.3.11.
GO:0050478	anthranilate 3-monooxygenase activity	Catalysis of the reaction: O2 + anthranilate + (tetrahydrobiopterin/tetrahydropteridine) = 3-hydroxanthranilate + H2O + (dihydrobiopterin/dihydropteridine).	\N	10	3	\N	0.3	intel_def	EC	EC:1.14.16.3	Anthranilate 3-monooxygenase | Anthranilate 3-hydroxylase | 1.14.16.3 | Anthranilic acid hydroxylase | Anthranilic hydroxylase	Reaction catalysed: Anthranilate + tetrahydropteridine + O(2) = 3-hydroxyanthranilate + dihydropteridine + H(2)O. Cofactor(s): Iron.
GO:0050553	taxadiene synthase activity	Catalysis of the reaction: geranylgeranyl diphosphate = taxa-4,11-diene + diphosphate.	\N	10	3	\N	0.3	intel_def	EC	EC:4.2.3.17	Taxadiene synthase | Taxa-4(5),11(12)-diene synthase | 4.2.3.17	Reaction catalysed: Geranylgeranyl diphosphate = taxa-4,11-diene + diphosphate. Comments: -!- The cyclization involves a 1,5-hydride shift.
GO:0008766	UDP-N-acetylmuramoylalanyl-D-glutamyl-2 6-diaminopimelate-D-alanyl-D-alanine ligase activity	Catalysis of the reaction: ATP + UDP-N-acetylmuramoyl-L-alanyl-D-glutamyl-meso-2,6-diaminoheptanedioate + D-alanyl-D-alanine = ADP + phosphate + UDP-N-acetylmuramoyl-L-alanyl-D-glutamyl-6-carboxy-L-lysyl-D-alanyl-D-alanine.	\N	23	7	\N	0.304348	intel_def	\N	\N	\N	\N
GO:0050221	prostaglandin-E2 9-reductase activity	Catalysis of the reaction: (5Z,13E)-(15S)-9-alpha,11-alpha,15-trihydroxyprosta-5,13-dienoate + NADP+ = (5Z,13E)-(15S)-11-alpha,15-dihydroxy-9-oxoprosta-5,13-dienoate + NADPH.	\N	23	7	\N	0.304348	intel_def	EC	EC:1.1.1.189	Prostaglandin-E2 9-reductase | Prostaglandin-E2 9-oxoreductase | PGE2 9-oxoreductase | PGE2 9-ketoreductase | 9-ketoprostaglandin reductase | 9-keto-prostaglandin E2 reductase | 1.1.1.189	Reaction catalysed: (5Z,13E)-(15S)-9,11,15-trihydroxyprosta-5,13-dienoate + NADP(+) = (5Z,13E)-(15S)-11,15-dihydroxy-9-oxoprosta-5,13-dienoate + NADPH. Comments: -!- Reduces prostaglandin E2 to prostaglandin F2-alpha. -!- A number of other 9-oxo- and 15-oxo-prostaglandin derivatives can also be reduced to the corresponding hydroxy compound. -!- May be identical with EC 1.1.1.197.
GO:0004146	dihydrofolate reductase activity	Catalysis of the reaction: 5,6,7,8-tetrahydrofolate + NADP+ = 7,8-dihydrofolate + NADPH + H+.	\N	13	4	\N	0.307692	intel_def	EC	EC:1.5.1.3	1.5.1.3 | Tetrahydrofolate dehydrogenase | Dihydrofolate reductase	Reaction catalysed: 5,6,7,8-tetrahydrofolate + NADP(+) = 7,8-dihydrofolate + NADPH. Comments: -!- The enzyme from animals and some micro-organisms also slowly reduces folate to 5,6,7,8-tetrahydrofolate. -!- Formerly EC 1.5.1.4.
GO:0004146	dihydrofolate reductase activity	Catalysis of the reaction: 5,6,7,8-tetrahydrofolate + NADP+ = 7,8-dihydrofolate + NADPH + H+.	\N	13	4	\N	0.307692	intel_def	MESHD	D013762	Reductase, Folic Acid | Reductase, Dihydrofolate | Folic Acid Reductase | Dihydrofolate Dehydrogenase | Dehydrogenase, Tetrahydrofolate | Dehydrogenase, Dihydrofolate | Acid Reductase, Folic | Tetrahydrofolate Dehydrogenase | Dihydrofolate Reductase	An enzyme of the oxidoreductase class that catalyzes the reaction 7,8-dihyrofolate and NADPH to yield 5,6,7,8-tetrahydrofolate and NADPH+, producing reduced folate for amino acid metabolism, purine ring synthesis, and the formation of deoxythymidine monophosphate. Methotrexate and other folic acid antagonists used as chemotherapeutic drugs act by inhibiting this enzyme. (Dorland, 27th ed) EC 1.5.…
GO:0004608	phosphatidylethanolamine N-methyltransferase activity	Catalysis of the reaction: S-adenosyl-L-methionine + phosphatidylethanolamine = S-adenosyl-L-homocysteine + phosphatidyl-N-methylethanolamine.	\N	13	4	\N	0.307692	intel_def	EC	EC:2.1.1.17	Phosphatidylethanolamine N-methyltransferase | 2.1.1.17	Reaction catalysed: S-adenosyl-L-methionine + phosphatidylethanolamine = S-adenosyl-L- homocysteine + phosphatidyl-N-methylethanolamine.
GO:0008124	4a-hydroxytetrahydrobiopterin dehydratase activity	Catalysis of the reaction: (6R)-6-(L-erythro-1,2-dihydroxypropyl)-5,6,7,8-tetrahydro-4-alpha-hydroxypterin = (6R)-6-(L-erythro-1,2-dihydroxypropyl)-7,8-dihydro-6H-pterin + H2O.	\N	26	8	\N	0.307692	intel_def	EC	EC:4.2.1.96	Tetrahydrobiopterin dehydratase | Pterin-4-alpha-carbinolamine dehydratase | 4-alpha-hydroxy-tetrahydropterin dehydratase | 4a-hydroxytetrahydrobiopterin dehydratase | 4.2.1.96	Reaction catalysed: (6R)-6-(L-erythro-1,2-dihydroxypropyl)-5,6,7,8-tetrahydro-4a- hydroxypterin = (6R)-6-(L-erythro-1,2-dihydroxypropyl)-7,8-dihydro- 6H-pterin + H(2)O. Comments: -!- Catalyzes the dehydratation of 4a-hydroxytetrahydropterins.
GO:0008124	4-alpha-hydroxytetrahydrobiopterin dehydratase activity	Catalysis of the reaction: (6R)-6-(L-erythro-1,2-dihydroxypropyl)-5,6,7,8-tetrahydro-4-alpha-hydroxypterin = (6R)-6-(L-erythro-1,2-dihydroxypropyl)-7,8-dihydro-6H-pterin + H2O.	\N	26	8	\N	0.307692	intel_def	EC	EC:4.2.1.96	Tetrahydrobiopterin dehydratase | Pterin-4-alpha-carbinolamine dehydratase | 4-alpha-hydroxy-tetrahydropterin dehydratase | 4a-hydroxytetrahydrobiopterin dehydratase | 4.2.1.96	Reaction catalysed: (6R)-6-(L-erythro-1,2-dihydroxypropyl)-5,6,7,8-tetrahydro-4a- hydroxypterin = (6R)-6-(L-erythro-1,2-dihydroxypropyl)-7,8-dihydro- 6H-pterin + H(2)O. Comments: -!- Catalyzes the dehydratation of 4a-hydroxytetrahydropterins.
GO:0008412	4-HB polyprenyltransferase activity	Catalysis of the reaction: farnesylfarnesylgeranyl-PP + p-hydroxybenzoate = 3-octaprenyl-4-hydroxybenzoate + diphosphate.	\N	13	4	\N	0.307692	intel_def	\N	\N	\N	\N
GO:0008412	4-hydroxybenzoate octaprenyltransferase activity	Catalysis of the reaction: farnesylfarnesylgeranyl-PP + p-hydroxybenzoate = 3-octaprenyl-4-hydroxybenzoate + diphosphate.	\N	13	4	\N	0.307692	intel_def	\N	\N	\N	\N
GO:0008412	para-hydroxybenzoate-polyprenyl diphosphate transferase activity	Catalysis of the reaction: farnesylfarnesylgeranyl-PP + p-hydroxybenzoate = 3-octaprenyl-4-hydroxybenzoate + diphosphate.	\N	13	4	\N	0.307692	intel_def	\N	\N	\N	\N
GO:0008412	para-hydroxybenzoate :polyprenyltransferase	Catalysis of the reaction: farnesylfarnesylgeranyl-PP + p-hydroxybenzoate = 3-octaprenyl-4-hydroxybenzoate + diphosphate.	\N	13	4	\N	0.307692	intel_def	\N	\N	\N	\N
GO:0008412	para-hydroxybenzoate transferase activity	Catalysis of the reaction: farnesylfarnesylgeranyl-PP + p-hydroxybenzoate = 3-octaprenyl-4-hydroxybenzoate + diphosphate.	\N	13	4	\N	0.307692	intel_def	\N	\N	\N	\N
GO:0008412	PHB polyprenyl diphosphate transferase activity	Catalysis of the reaction: farnesylfarnesylgeranyl-PP + p-hydroxybenzoate = 3-octaprenyl-4-hydroxybenzoate + diphosphate.	\N	13	4	\N	0.307692	intel_def	\N	\N	\N	\N
GO:0016401	palmitoyl-CoA oxidase activity	Catalysis of the reaction: palmitoyl-CoA + O2 = trans-2,3-dehydropalmitoyl-CoA + H2O2.	\N	13	4	\N	0.307692	intel_def	\N	\N	\N	\N
GO:0016402	pristanoyl-CoA oxidase activity	Catalysis of the reaction: pristanoyl-CoA + O2 = trans-2,3-dehydropristanoyl-CoA + H2O2.	\N	13	4	\N	0.307692	intel_def	\N	\N	\N	\N
GO:0016710	trans-cinnamate 4-hydroxylase	Catalysis of the reaction: trans-cinnamate + NADPH + H+ + O2 = 4-hydroxycinnamate + NADP+ + H2O.	\N	13	4	\N	0.307692	intel_def	EC	EC:1.14.13.11	Trans-cinnamate 4-monooxygenase | Cinnamic acid 4-monooxygenase | Cinnamic acid 4-hydroxylase | Cinnamate 4-monooxygenase | Cinnamate 4-hydroxylase | CA4H | 1.14.13.11	Reaction catalysed: Trans-cinnamate + NADPH + O(2) = 4-hydroxycinnamate + NADP(+) + H(2)O. Cofactor(s): Heme-thiolate. Comments: -!- Also acts on NADH, more slowly.
GO:0016710	trans-cinnamate 4-monooxygenase activity	Catalysis of the reaction: trans-cinnamate + NADPH + H+ + O2 = 4-hydroxycinnamate + NADP+ + H2O.	\N	13	4	\N	0.307692	intel_def	EC	EC:1.14.13.11	Trans-cinnamate 4-monooxygenase | Cinnamic acid 4-monooxygenase | Cinnamic acid 4-hydroxylase | Cinnamate 4-monooxygenase | Cinnamate 4-hydroxylase | CA4H | 1.14.13.11	Reaction catalysed: Trans-cinnamate + NADPH + O(2) = 4-hydroxycinnamate + NADP(+) + H(2)O. Cofactor(s): Heme-thiolate. Comments: -!- Also acts on NADH, more slowly.
GO:0017041	galactosylgalactosylglucosylceramidase activity	Catalysis of the reaction: D-galactosyl-D-galactosyl-D-glucosyl-N-acylsphingosine + H2O = lactosyl-N-acylsphingosine + D-galactose.	\N	13	4	\N	0.307692	intel_def	EC	EC:3.2.1.47	3.2.1.47 | Galactosylgalactosylglucosylceramidase	Reaction catalysed: D-galactosyl-D-galactosyl-D-glucosyl-N-acylsphingosine + H(2)O = lactosyl-N-acylsphingosine + D-galactose.
GO:0017041	galactosylgalactosylglucosylceramidase activity	Catalysis of the reaction: D-galactosyl-D-galactosyl-D-glucosyl-N-acylsphingosine + H2O = lactosyl-N-acylsphingosine + D-galactose.	\N	13	4	\N	0.307692	intel_def	MESHD	D002517	Trihexosidase, Ceramide | Ceramide Trihexosidase | Ceramidase, Acid | Acid Ceramidase | Galactosylgalactosylglucosylceramidase	An enzyme that catalyzes the hydrolysis of a ceramidetrihexoside to a ceramidedihexoside plus galactose. EC 3.2.1.47.
GO:0018340	biosynthesis from peptidyl-serine	The posttranslational modification of peptidyl-serine to peptidyl-O-(sn-1-glycerophosphoryl)-L-serine.	\N	13	4	\N	0.307692	intel_def	\N	\N	\N	\N
GO:0018503	trans-1 2-dihydrodiolphenanthrene dehydrogenase activity	Catalysis of the reaction: trans-1,2-dihydrodiolphenanthrene + NAD+ = H+ + NADH + 1,2-dihydroxyphenanthrene.	\N	13	4	\N	0.307692	intel_def	\N	\N	\N	\N
GO:0018516	2 4-dichlorobenzoyl-CoA reductase activity	Catalysis of the reaction: 4-chlorobenzoyl-CoA + NADP+ + HCl = 2,4-dichlorobenzoyl-CoA + NADPH + H+.	\N	13	4	\N	0.307692	intel_def	EC	EC:1.3.1.63	2,4-dichlorobenzoyl-CoA reductase | 1.3.1.63	Reaction catalysed: 4-chlorobenzoyl-CoA + NADP(+) + HCl = 2,4-dichlorobenzoyl-CoA + NADPH. Comments: -!- Acts in the reverse direction to form part of the 2,4-dichlorobenzoate degradation pathway in bacteria.
GO:0018607	1-indanone monooxygenase activity	Catalysis of the reaction: 1-indanone + NADPH + 1/2 O2 = NADP+ + 3,4-dihydrocoumarin.	\N	13	4	\N	0.307692	intel_def	\N	\N	\N	\N
GO:0018632	4-nitrophenol 4-monooxygenase activity	Catalysis of the reaction: p-nitrophenol + O2 + NADPH = H2O + NADP+ + NO2(-) (nitrite) + p-benzoquinone.	\N	13	4	\N	0.307692	intel_def	\N	\N	\N	\N
GO:0018635	limonene 1 2-monooxygenase activity	Catalysis of the reaction: (+)-(4R)-limonene + NADH + O2 = NAD+ + OH- + (4R)-limonene-1,2-epoxide.	\N	13	4	\N	0.307692	intel_def	\N	\N	\N	\N
GO:0018660	4-hydroxyphenylacetate 3-hydroxylase activity	Catalysis of the reaction: 4-hydroxyphenylacetate + NADH + H+ + O2 = 3,4-dihydroxyphenylacetate + NAD+ + H2O.	\N	13	4	\N	0.307692	intel_def	EC	EC:1.14.13.3	p-hydroxyphenylacetate 3-hydroxylase | 4-Hydroxyphenylacetic acid-3-hydroxylase | 4-hydroxyphenylacetate 3-monooxygenase | 4 HPA 3-hydroxylase | 1.14.13.3	Reaction catalysed: 4-hydroxyphenylacetate + NADH + O(2) = 3,4-dihydroxyphenylacetate + NAD(+) + H(2)O. Cofactor(s): FAD.
GO:0018660	4-hydroxyphenylacetate 3-monooxygenase activity	Catalysis of the reaction: 4-hydroxyphenylacetate + NADH + H+ + O2 = 3,4-dihydroxyphenylacetate + NAD+ + H2O.	\N	13	4	\N	0.307692	intel_def	EC	EC:1.14.13.3	p-hydroxyphenylacetate 3-hydroxylase | 4-Hydroxyphenylacetic acid-3-hydroxylase | 4-hydroxyphenylacetate 3-monooxygenase | 4 HPA 3-hydroxylase | 1.14.13.3	Reaction catalysed: 4-hydroxyphenylacetate + NADH + O(2) = 3,4-dihydroxyphenylacetate + NAD(+) + H(2)O. Cofactor(s): FAD.
GO:0018670	4-aminobenzoate 1-monooxygenase activity	Catalysis of the reaction: 4-aminobenzoate + NADPH + H+ + O2 = 4-hydroxyaniline + NADP+ + H2O + CO2.	\N	13	4	\N	0.307692	intel_def	EC	EC:1.14.13.27	4-aminobenzoate hydroxylase | 4-aminobenzoate dehydrogenase | 4-aminobenzoate 1-monooxygenase | 1.14.13.27	Reaction catalysed: 4-aminobenzoate + NAD(P)H + O(2) = 4-hydroxyaniline + NAD(P)(+) + H(2)O + CO(2). Cofactor(s): FAD. Comments: -!- Acts on anthranilate and 4-aminosalicylate but not on salicylate (cf. EC 1.14.13.1).
GO:0018670	4-aminobenzoate hydroxylase activity	Catalysis of the reaction: 4-aminobenzoate + NADPH + H+ + O2 = 4-hydroxyaniline + NADP+ + H2O + CO2.	\N	13	4	\N	0.307692	intel_def	EC	EC:1.14.13.27	4-aminobenzoate hydroxylase | 4-aminobenzoate dehydrogenase | 4-aminobenzoate 1-monooxygenase | 1.14.13.27	Reaction catalysed: 4-aminobenzoate + NAD(P)H + O(2) = 4-hydroxyaniline + NAD(P)(+) + H(2)O + CO(2). Cofactor(s): FAD. Comments: -!- Acts on anthranilate and 4-aminosalicylate but not on salicylate (cf. EC 1.14.13.1).
GO:0018671	4-hydroxybenzoate 3-monooxygenase	Catalysis of the reaction: 4-hydroxybenzoate + NADPH + H+ + O2 = 3,4-dihydroxybenzoate + NADP+ + H2O.	\N	13	4	\N	0.307692	intel_def	EC	EC:1.14.13.33	4-hydroxybenzoate 3-monooxygenase (NAD(P)H) | 4-hydroxybenzoate 3-hydroxylase | 1.14.13.33	Reaction catalysed: 4-hydroxybenzoate + NAD(P)H + O(2) = 3,4-dihydroxybenzoate + NAD(P)(+) + H(2)O. Cofactor(s): FAD. Comments: -!- The enzyme from Corynebacterium cyclohexanicum is highly specific for 4-hydroxybenzoate, but uses NADH and NADPH at approximately equal rates (cf. EC 1.14.13.2). It is less specific for NADPH than EC 1.14.13.2.
GO:0018671	4-hydroxybenzoate 3-monooxygenase activity	Catalysis of the reaction: 4-hydroxybenzoate + NADPH + H+ + O2 = 3,4-dihydroxybenzoate + NADP+ + H2O.	\N	13	4	\N	0.307692	intel_def	EC	EC:1.14.13.33	4-hydroxybenzoate 3-monooxygenase (NAD(P)H) | 4-hydroxybenzoate 3-hydroxylase | 1.14.13.33	Reaction catalysed: 4-hydroxybenzoate + NAD(P)H + O(2) = 3,4-dihydroxybenzoate + NAD(P)(+) + H(2)O. Cofactor(s): FAD. Comments: -!- The enzyme from Corynebacterium cyclohexanicum is highly specific for 4-hydroxybenzoate, but uses NADH and NADPH at approximately equal rates (cf. EC 1.14.13.2). It is less specific for NADPH than EC 1.14.13.2.
GO:0018746	phenanthrene-3 4-epoxide hydrolase activity	Catalysis of the reaction: phenanthrene-3,4-oxide + H2O = trans-3,4-dihydrodiolphenanthrene.	\N	13	4	\N	0.307692	intel_def	\N	\N	\N	\N
GO:0018747	phenanthrene-1 2-epoxide hydrolase activity	Catalysis of the reaction: phenanthrene-1,2-oxide + H2O = trans-1,2-dihydrodiolphenanthrene.	\N	13	4	\N	0.307692	intel_def	\N	\N	\N	\N
GO:0018749	amidohydrolase activity	Catalysis of the reaction: (3,5-dichlorophenylurea)acetate + OH- = 3,5-dichloroaniline + N-carboxyglycine.	\N	13	4	\N	0.307692	intel_def	\N	\N	\N	\N
GO:0018853	perillyl-CoA synthetase activity	Catalysis of the reaction: perillic acid + CoA-SH + ATP = H2O + ADP/AMP + mono/diphosphate + perillyl-CoA.	\N	13	4	\N	0.307692	intel_def	\N	\N	\N	\N
GO:0018857	2 4-dichlorobenzoate-CoA ligase activity	Catalysis of the reaction: 2,4-dichlorobenzoate + ATP + CoASH = AMP + diphosphate + 2,4-dichlorobenzoyl-CoA.	\N	13	4	\N	0.307692	intel_def	\N	\N	\N	\N
GO:0030270	formylmethanofuran-tetrahydromethanopterin N-formyltransferase activity	Catalysis of the reaction: formylmethanofuran + 5,6,7,8-tetrahydromethanopterin = methanofuran + N5-formyl-5,6,7,8-tetrahydromethanopterin.	\N	13	4	\N	0.307692	intel_def	EC	EC:2.3.1.101	Formylmethanofuran--tetrahydromethanopterin N-formyltransferase | 2.3.1.101	Reaction catalysed: N-formylmethanofuran + 5,6,7,8-tetrahydromethanopterin = methanofuran + 5-formyl-5,6,7,8-tetrahydromethanopterin. Comments: -!- Methanofuran is a complex 4-substituted furfurylamine. -!- Involved in the formation of methane from CO(2) in Methanobacterium thermoautotrophicum.
GO:0042409	caffeoyl-CoA 3-O-methyltransferase	Catalysis of the reaction: S-adenosyl-L-methionine + caffeoyl-CoA = S-adenosyl-L-homocysteine + feruloyl-CoA.	\N	13	4	\N	0.307692	intel_def	EC	EC:2.1.1.104	Caffeoyl-CoA O-methyltransferase | 2.1.1.104 | Trans-caffeoyl-CoA 3-O-methyltransferase	Reaction catalysed: S-adenosyl-L-methionine + caffeoyl-CoA = S-adenosyl-L-homocysteine + feruloyl-CoA.
GO:0042409	caffeoyl-CoA O-methyltransferase activity	Catalysis of the reaction: S-adenosyl-L-methionine + caffeoyl-CoA = S-adenosyl-L-homocysteine + feruloyl-CoA.	\N	13	4	\N	0.307692	intel_def	EC	EC:2.1.1.104	Caffeoyl-CoA O-methyltransferase | 2.1.1.104 | Trans-caffeoyl-CoA 3-O-methyltransferase	Reaction catalysed: S-adenosyl-L-methionine + caffeoyl-CoA = S-adenosyl-L-homocysteine + feruloyl-CoA.
GO:0042409	caffeoyl coenzyme A methyltransferase	Catalysis of the reaction: S-adenosyl-L-methionine + caffeoyl-CoA = S-adenosyl-L-homocysteine + feruloyl-CoA.	\N	13	4	\N	0.307692	intel_def	EC	EC:2.1.1.104	Caffeoyl-CoA O-methyltransferase | 2.1.1.104 | Trans-caffeoyl-CoA 3-O-methyltransferase	Reaction catalysed: S-adenosyl-L-methionine + caffeoyl-CoA = S-adenosyl-L-homocysteine + feruloyl-CoA.
GO:0042409	trans-caffeoyl-CoA 3-O-methyltransferase	Catalysis of the reaction: S-adenosyl-L-methionine + caffeoyl-CoA = S-adenosyl-L-homocysteine + feruloyl-CoA.	\N	13	4	\N	0.307692	intel_def	EC	EC:2.1.1.104	Caffeoyl-CoA O-methyltransferase | 2.1.1.104 | Trans-caffeoyl-CoA 3-O-methyltransferase	Reaction catalysed: S-adenosyl-L-methionine + caffeoyl-CoA = S-adenosyl-L-homocysteine + feruloyl-CoA.
GO:0047046	3-carboxy-2-hydroxyadipate dehydrogenase activity	Catalysis of the reaction: NAD+ + 3-carboxy-2-hydroxyadipate = NADH + CO2 + 2-keto-adipate.	\N	13	4	\N	0.307692	intel_def	EC	EC:1.1.1.87	3-carboxy-2-hydroxyadipate dehydrogenase | 1.1.1.87	Reaction catalysed: 3-carboxy-2-hydroxyadipate + NAD(+) = 2-oxoadipate + CO(2) + NADH.
GO:0047054	berbamunine synthase activity	Catalysis of the reaction: O2 + NADPH + R-N-methylcoclaurine + S-N-methylcoclaurine = 2 H2O + NADP+ + berbamunine.	\N	13	4	\N	0.307692	intel_def	EC	EC:1.14.21.3	(S)-N-methylcoclaurine oxidase (C-O phenol-coupling) | Berbamunine synthase | 1.14.21.3	Reaction catalysed: (S)-N-methylcoclaurine + (R)-N-methylcoclaurine + NADPH + O(2) = berbamunine + NADP(+) + 2 H(2)O. Cofactor(s): Heme-thiolate. Comments: -!- Forms the bisbenzylisoquinoline alkaloid berbamunine by phenol oxidation of N-methylcoclaurine without the incorporation of oxygen into the product. -!- Reaction of 2 molecules of (R)-N-methylcoclaurine gives the dimer guattagaumerine. -!-…
GO:0047101	2-oxoisovalerate dehydrogenase activity	Catalysis of the reaction: NAD+ + coenzyme A + 2-keto-isovalerate = NADH + CO2 + isobutyryl-CoA.	\N	13	4	\N	0.307692	intel_def	EC	EC:1.2.1.25	2-oxoisovalerate dehydrogenase (acylating) | 1.2.1.25	Reaction catalysed: 3-methyl-2-oxobutanoate + CoA + NAD(+) = 2-methylpropanoyl-CoA + CO(2) + NADH. Comments: -!- Also acts on (S)-3-methyl-2-oxopentanoate and 4-methyl-2- oxopentanoate.
GO:0047115	trans-1 2-dihydrobenzene-1 2-diol dehydrogenase activity	Catalysis of the reaction: NADP+ + trans-1,2-dihydrobenzene-1,2-diol = NADPH + catechol.	\N	13	4	\N	0.307692	intel_def	EC	EC:1.3.1.20	Trans-1,2-dihydrobenzene-1,2-diol dehydrogenase | 1.3.1.20	Reaction catalysed: Trans-1,2-dihydrobenzene-1,2-diol + NADP(+) = catechol + NADPH.
GO:0047292	trihydroxypterocarpan dimethylallyltransferase activity	Catalysis of the reaction: (6AS,11AS)-3,6A,9-trihydroxypterocarpan + dimethylallyl-pyrophosphate = glyceollin + pyrophosphate.	\N	13	4	\N	0.307692	intel_def	EC	EC:2.5.1.36	Trihydroxypterocarpan dimethylallyltransferase | Glyceollin synthase | 2.5.1.36	Reaction catalysed: Dimethylallyl diphosphate + (6AS,11AS)-3,6A,9-trihydroxypterocarpan = diphosphate + glyceollin. Comments: -!- Part of the glyceollin biosynthesis system in soybean.
GO:0047547	2-methylcitrate dehydratase activity	Catalysis of the reaction: 2-hydroxybutane-1,2,3-tricarboxylate = (Z)-but-2-ene-1,2,3-tricarboxylate + H2O.	\N	13	4	\N	0.307692	intel_def	EC	EC:4.2.1.79	4.2.1.79 | 2-methylcitrate dehydratase	Reaction catalysed: 2-hydroxybutane-1,2,3-tricarboxylate = (Z)-but-2-ene-1,2,3-tricarboxylate + H(2)O. Comments: -!- Not identical with EC 4.2.1.4.
GO:0047557	3-aci-nitropropanoate oxidase activity	Catalysis of the reaction: H2O + O2 + 3-aci-nitropropanoate = NO2(-) (nitrite) + H2O2 + 3-oxopropanoate.	\N	13	4	\N	0.307692	intel_def	EC	EC:1.7.3.5	3-aci-nitropropanoate oxidase | 1.7.3.5	Reaction catalysed: 3-aci-nitropropanoate + O(2) = 3-oxopropanoate + nitrite + H(2)O(2). Cofactor(s): FMN. Comments: -!- The primary products of the enzymatic reaction are probably the nitropropanoate free radical and superoxide. -!- Also acts, more slowly, on 4-aci-nitrobutanoate.
GO:0047774	cis-2-enoyl-CoA reductase activity	Catalysis of the reaction: acyl-CoA + NADP+ = cis-2,3-dehydroacyl-CoA + NADPH.	\N	13	4	\N	0.307692	intel_def	EC	EC:1.3.1.37	Cis-2-enoyl-CoA reductase (NADPH) | 1.3.1.37	Reaction catalysed: Acyl-CoA + NADP(+) = cis-2,3-dehydroacyl-CoA + NADPH. Comments: -!- Not identical with EC 1.3.1.38 (cf. EC 1.3.1.8).
GO:0047816	D-arabinose 1-dehydrogenase activity	Catalysis of the reaction: D-arabinose + NAD+ = D-arabinono-1,4-lactone + NADH.	\N	13	4	\N	0.307692	intel_def	EC	EC:1.1.1.116	D-arabinose 1-dehydrogenase | 1.1.1.116	Reaction catalysed: D-arabinose + NAD(+) = D-arabinono-1,4-lactone + NADH.
GO:0048244	phytanoyl-CoA dioxygenase activity	Catalysis of the reaction: phytanoyl-CoA + 2-oxoglutarate + O2 = 2-hydroxyphytanoyl-CoA + succinate + CO2.	\N	13	4	\N	0.307692	intel_def	EC	EC:1.14.11.18	Phytanoyl-CoA hydroxylase | Phytanoyl-CoA dioxygenase | Phytanoyl-CoA alpha-hydroxylase | Phytanoyl-CoA 2 oxoglutarate dioxygenase | Phytanoyl-CoA 2-hydroxylase | 1.14.11.18	Reaction catalysed: Phytanoyl-CoA + 2-oxoglutarate + O(2) = 2-hydroxyphytanoyl-CoA + succinate + CO(2). Cofactor(s): Iron(2+); Ascorbate. Comments: -!- Part of the peroxisomal phytanic acid alpha-oxidation pathway.
GO:0050022	L-arabinose 1-dehydrogenase activity	Catalysis of the reaction: L-arabinose + NAD+ = L-arabinono-1,4-lactone + NADH.	\N	13	4	\N	0.307692	intel_def	EC	EC:1.1.1.46	L-arabinose 1-dehydrogenase | 1.1.1.46	Reaction catalysed: L-arabinose + NAD(+) = L-arabinono-1,4-lactone + NADH.
GO:0050024	L-galactonolactone oxidase activity	Catalysis of the reaction: L-galactono-1,4-lactone + O2 = L-ascorbate + H2O2.	\N	13	4	\N	0.307692	intel_def	EC	EC:1.1.3.24	L-xylono-1,4-lactone oxidase | L-galactonolactone oxidase | 1.1.3.24	Reaction catalysed: L-galactono-1,4-lactone + O(2) = L-ascorbate + H(2)O(2). Cofactor(s): FAD. Comments: -!- Acts on the 1,4-lactones of L-galactonic, D-altronic, L-fuconic, D-arabinic and D-threonic acids. -!- Not identical with EC 1.1.3.8 (cf. EC 1.3.2.3).
GO:0050034	L-rhamnose 1-dehydrogenase activity	Catalysis of the reaction: L-rhamnofuranose + NAD+ = L-rhamno-1,4-lactone + NADH.	\N	13	4	\N	0.307692	intel_def	EC	EC:1.1.1.173	L-rhamnose 1-dehydrogenase | 1.1.1.173	Reaction catalysed: L-rhamnofuranose + NAD(+) = L-rhamno-1,4-lactone + NADH.
GO:0050091	melilotate 3-monooxygenase activity	Catalysis of the reaction: 3-(2-hydroxyphenyl)propanoate + NADH + O2 = 3-(2,3-dihydroxyphenyl)propanoate + NAD+ + H2O.	\N	13	4	\N	0.307692	intel_def	EC	EC:1.14.13.4	Melilotate 3-monooxygenase | 2-hydroxyphenylpropionate hydroxylase | 1.14.13.4 | Melilotate hydroxylase | Melilotic hydroxylase	Reaction catalysed: 3-(2-hydroxyphenyl)propanoate + NADH + O(2) = 3-(2,3-dihydroxyphenyl)propanoate + NAD(+) + H(2)O. Cofactor(s): FAD.
GO:0050112	inositol 2-dehydrogenase activity	Catalysis of the reaction: myo-inositol + NAD+ = 2,4,6/3,5-pentahydroxycyclohexanone + NADH.	\N	13	4	\N	0.307692	intel_def	EC	EC:1.1.1.18	Myo-inositol 2-dehydrogenase | 1.1.1.18	Reaction catalysed: Myo-inositol + NAD(+) = 2,4,6/3,5-pentahydroxycyclohexanone + NADH.
GO:0050112	myo-inositol 2-dehydrogenase activity	Catalysis of the reaction: myo-inositol + NAD+ = 2,4,6/3,5-pentahydroxycyclohexanone + NADH.	\N	13	4	\N	0.307692	intel_def	EC	EC:1.1.1.18	Myo-inositol 2-dehydrogenase | 1.1.1.18	Reaction catalysed: Myo-inositol + NAD(+) = 2,4,6/3,5-pentahydroxycyclohexanone + NADH.
GO:0050589	leucocyanidin oxygenase activity	Catalysis of the reaction: leucocyanidin + 2-oxoglutarate + O2 = cis- and trans-dihydroquercetins + succinate + CO2.	\N	13	4	\N	0.307692	intel_def	EC	EC:1.14.11.19	Leucocyanidin oxygenase | Leucoanthocyanidin dioxygenase | 1.14.11.19 | Anthocyanidin synthase	Reaction catalysed: Leucocyanidin + 2-oxoglutarate + O(2) = cis- and trans- dihydroquercetins + succinate + CO(2). Cofactor(s): Iron(2+); Ascorbate. Comments: -!- The enzyme is involved in the pathway by which many flowering plants make anthocyanin (glycosylated anthocyandin) flower pigments. -!- The intermediates are transformed into cis- and trans- dihydroquercetin, which the enzyme can also ox…
GO:0050593	N-methylcoclaurine 3'-monooxygenase activity	Catalysis of the reaction: (S)-N-methylcoclaurine + NADPH + H+ + O2 = (S)-3'-hydroxy-N-methylcoclaurine + NADP+ + H2O.	\N	13	4	\N	0.307692	intel_def	EC	EC:1.14.13.71	(S)-N-methylcoclaurine 3'-hydroxylase | N-methylcoclaurine 3'-monooxygenase | N-methylcoclaurine 3'-hydroxylase | Cytochrome P450 80B1 | 1.14.13.71	Reaction catalysed: (S)-N-methylcoclaurine + NADPH + O(2) = (S)-3'-hydroxy-N- methylcoclaurine + NADP(+) + H(2)O. Cofactor(s): Heme-thiolate. Comments: -!- A P-450 protein involved in benzylisoquinoline alkaloid synthesis in higher plants.
GO:0050628	2-oxopropyl-CoM reductase activity	Catalysis of the reaction: 2-mercaptoethanesulfonate + acetoacetate + NADP+ = 2-(2-oxopropylthio)ethanesulfonate + CO2 + NADPH + H+.	\N	13	4	\N	0.307692	intel_def	EC	EC:1.8.1.5	NADPH:2-ketopropyl-coenzyme M oxidoreductase/carboxylase | NADPH:2-(2-ketopropylthio)ethanesulfonate oxidoreductase/carboxylase | 2-oxopropyl-CoM reductase (carboxylating) | 2-KPCC | 1.8.1.5	Reaction catalysed: 2-mercaptoethanesulfonate + acetoacetate + NADP(+) = 2-(2-oxopropylthio)ethanesulfonate + CO(2) + NADPH. Comments: -!- Also acts on thioethers longer in chain length on the oxo side, e.g. 2-oxobutyl-CoM, but this portion must be attached to CoM (2-mercaptoethanesulfonate); no CoM analogs will substitute. -!- This enzyme forms component II of a four-component enzyme system {com…
GO:0050632	propionyl-CoA activity	Catalysis of the reaction: 4,8,12-trimethyltridecanoyl-CoA + propanoyl-CoA = 3-oxopristanoyl-CoA + CoA.	\N	13	4	\N	0.307692	intel_def	EC	EC:2.3.1.154	Propionyl-CoA C(2)-trimethyltridecanoyltransferase | 3-oxopristanoyl-CoA thiolase | 3-oxopristanoyl-CoA hydrolase | 2.3.1.154	Reaction catalysed: 4,8,12-trimethyltridecanoyl-CoA + propanoyl-CoA = 3-oxopristanoyl-CoA + CoA. Comments: -!- The peroxisomal protein sterol carrier protein X (SCPx) combines this thiolase activity with its carrier function, and is involved in branched chain fatty acid beta-oxidation in peroxisomes. -!- It also acts on 3-oxopalmitoyl-CoA as a substrate but differs from EC 2.3.1.16 which has litt…
GO:0050632	propionyl-CoA C2-trimethyltridecanoyltransferase activity	Catalysis of the reaction: 4,8,12-trimethyltridecanoyl-CoA + propanoyl-CoA = 3-oxopristanoyl-CoA + CoA.	\N	13	4	\N	0.307692	intel_def	EC	EC:2.3.1.154	Propionyl-CoA C(2)-trimethyltridecanoyltransferase | 3-oxopristanoyl-CoA thiolase | 3-oxopristanoyl-CoA hydrolase | 2.3.1.154	Reaction catalysed: 4,8,12-trimethyltridecanoyl-CoA + propanoyl-CoA = 3-oxopristanoyl-CoA + CoA. Comments: -!- The peroxisomal protein sterol carrier protein X (SCPx) combines this thiolase activity with its carrier function, and is involved in branched chain fatty acid beta-oxidation in peroxisomes. -!- It also acts on 3-oxopalmitoyl-CoA as a substrate but differs from EC 2.3.1.16 which has litt…
GO:0004644	phosphoribosylglycinamide formyltransferase activity	Catalysis of the reaction: 10-formyltetrahydrofolate + N1-(5-phospho-D-ribosyl)glycinamide = tetrahydrofolate + N2-formyl-N1-(5-phospho-D-ribosyl)glycinamide.	\N	16	5	\N	0.3125	intel_def	EC	EC:2.1.2.2	ribonucleotide transformylase | Phosphoribosylglycinamide formyltransferase | Glycinamide ribonucleotide transformylase | GAR transformylase | GAR TFase | GART | GAR formyltransferase | 5'-phosphoribosylglycinamide transformylase | 5,10-methenyltetrahydrofolate:2-amino-N-ribosylacetamide | 2-amino-N-ribosylacetamide 5'-phosphate transformylase | 2.1.2.2	Reaction catalysed: 10-formyltetrahydrofolate + N(1)-(5-phospho-D-ribosyl)glycinamide = tetrahydrofolate + N(2)-formyl-N(1)-(5-phospho-D-ribosyl)glycinamide.
GO:0008440	1D-myo-inositol-trisphosphate 3-kinase activity	Catalysis of the reaction: ATP + 1D-myo-inositol 1,4,5-trisphosphate = ADP + 1D-myo-inositol 1,3,4,5-tetrakisphosphate.	\N	16	5	\N	0.3125	intel_def	EC	EC:2.7.1.127	IP3K | IP3 3-kinase | Inositol-trisphosphate 3-kinase | Inositol 1,4,5-trisphosphate 3-kinase | 2.7.1.127 | 1D-myo-inositol-trisphosphate 3-kinase	Reaction catalysed: ATP + 1D-myo-inositol 1,4,5-trisphosphate = ADP + 1D-myo-inositol 1,3,4,5-tetrakisphosphate. Cofactor(s): Calcium.
GO:0008440	inositol-trisphosphate 3-kinase activity	Catalysis of the reaction: ATP + 1D-myo-inositol 1,4,5-trisphosphate = ADP + 1D-myo-inositol 1,3,4,5-tetrakisphosphate.	\N	16	5	\N	0.3125	intel_def	EC	EC:2.7.1.127	IP3K | IP3 3-kinase | Inositol-trisphosphate 3-kinase | Inositol 1,4,5-trisphosphate 3-kinase | 2.7.1.127 | 1D-myo-inositol-trisphosphate 3-kinase	Reaction catalysed: ATP + 1D-myo-inositol 1,4,5-trisphosphate = ADP + 1D-myo-inositol 1,3,4,5-tetrakisphosphate. Cofactor(s): Calcium.
GO:0008670	2 4-dienoyl-CoA reductase activity	Catalysis of the reaction: trans-2,3-didehydroacyl-CoA + NADP+ = trans,trans-2,3,4,5-tetradehydroacyl-CoA + NADPH + H+.	\N	16	5	\N	0.3125	intel_def	EC	EC:1.3.1.34	4-enoyl-CoA reductase (NADPH) | 2,4-dienoyl-CoA reductase (NADPH) | 1.3.1.34	Reaction catalysed: Trans-2,3-didehydroacyl-CoA + NADP(+) = trans,trans-2,3,4,5- tetradehydroacyl-CoA + NADPH. Comments: -!- Best substrates for reduction contain a 2,4-diene structure with chain length C(8) or C(10).
GO:0016314	phosphatidylinositol-3 4 5-trisphosphate 3-phosphatase activity	Catalysis of the reaction: phosphatidylinositol-3,4,5-trisphosphate + H2O = phosphatidyl inositol-4,5-bisphosphate + phosphate.	\N	16	5	\N	0.3125	intel_def	EC	EC:3.1.3.67	Phosphatidylinositol-3,4,5-trisphosphate 3-phosphohydrolase | Phosphatidylinositol-3,4,5-trisphosphate 3-phosphatase | 3.1.3.67	Reaction catalysed: Phosphatidylinositol-3,4,5-trisphosphate + H(2)O = phosphatidyl inositol-4,5-bisphosphate + phosphate. Cofactor(s): Magnesium. Comments: -!- Does not dephosphorylate inositol 4,5-bisphosphate. -!- This enzyme still works when the 2,3-bis(acyloxy)propyl group is removed, i.e., it hydrolyzes Ins(1,3,4,5)P(4) to Ins(1,4,5)P(3).
GO:0018855	2-oxo-delta3-4 5 5-trimethylcyclopentenylacetyl-CoA synthetase activity	Catalysis of the reaction: 2-oxo-delta3-4,5,5-trimethylcyclopentenylacetate + ATP + CoA = AMP + diphosphate + 2-oxo-delta3-4,5,5-trimethylcyclopentenylacetyl-CoA.	\N	16	5	\N	0.3125	intel_def	\N	\N	\N	\N
GO:0019171	3-hydroxyacyl-ACP dehydratase activity	Catalysis of the reaction: CH3-CHOH-CH2-[CH2]n-CO-[acyl-carrier protein] = H2O + CH3-CH-CH-[CH2]n-CO-[acyl-carrier protein].	\N	16	5	\N	0.3125	intel_def	\N	\N	\N	\N
GO:0030351	inositol-1 3 4 5 6-pentakisphosphate 3-phosphatase activity	Catalysis of the reaction: phosphatidylinositol-1,3,4,5,6-tetrakisphosphate + H2O = phosphatidyl inositol-1,4,5,6-tetrakisphosphate + phosphate.	\N	16	5	\N	0.3125	intel_def	\N	\N	\N	\N
GO:0050111	mycocerosate synthase activity	Catalysis of the reaction: acyl-CoA + n methylmalonyl-CoA + 2n NADPH = multi-methyl-branched acyl-CoA + n CoA + n CO2 + 2n NADP.	\N	16	5	\N	0.3125	intel_def	EC	EC:2.3.1.111	Mycocerosate synthase | 2.3.1.111	Reaction catalysed: Acyl-CoA + N methylmalonyl-CoA + 2N NADPH = multi-methyl-branched acyl-CoA + N CoA + N CO(2) + 2N NADP(+). Comments: -!- Elongates CoA esters of fatty acids from C(6) to C(20) by incorporation of methylmalonyl, but not malonyl, residues, to form multimethyl-branched fatty-acyl-CoA such as 2,4,6,8-tetramethyl- octosanoyl-CoA.
GO:0018242	O-linked glycosylation via serine	The posttranslational glycosylation of protein via the O3 atom of peptidyl-serine, forming O3-glycosyl-L-serine; the most common forms are N-acetylgalactosaminyl, mannosyl, galactosyl, and xylosyl serine.	\N	19	6	\N	0.315789	intel_def	\N	\N	\N	\N
GO:0042352	GDP-L-fucose biosynthesis salvage pathway	The formation of GDP-L-fucose from L-fucose, without de novo synthesis. L-fucose is phosphorylated by fucokinase and then converted by fucose-1-phosphate guanylyltransferase (EC:2.7.7.30).	\N	19	6	\N	0.315789	intel_def	\N	\N	\N	\N
GO:0042352	GDP-L-fucose salvage	The formation of GDP-L-fucose from L-fucose, without de novo synthesis. L-fucose is phosphorylated by fucokinase and then converted by fucose-1-phosphate guanylyltransferase (EC:2.7.7.30).	\N	19	6	\N	0.315789	intel_def	\N	\N	\N	\N
GO:0050183	phosphatidylcholine 12-monooxygenase activity	Catalysis of the reaction: 1-acyl-2-oleoyl-sn-glycero-3-phosphocholine + NADH + O2 = 1-acyl-2-[(S)-12-hydroxyoleoyl]-sn-glycero-3-phosphocholine + NAD+ + H2O.	\N	19	6	\N	0.315789	intel_def	EC	EC:1.14.13.26	Ricinoleic acid synthase | Phosphatidylcholine 12-monooxygenase | Oleate delta(12)-hydroxylase | 1.14.13.26	Reaction catalysed: 1-acyl-2-oleoyl-sn-glycero-3-phosphocholine + NADH + O(2) = 1-acyl-2-[(S)-12-hydroxyoleoyl]-sn-glycero-3-phosphocholine + NAD(+) + H(2)O.
GO:0018550	tetrachloro-p-hyrodoquinone reductive dehalogenase activity	Catalysis of the reaction: organohalide + 2 GSH = GSSG + HCl + RH. Substrates are 2,3,5,6-tetrachlorohydroquinone (TeCH) (forms 2,3,6-trichlorohydroquinone (TrCH)) and 2,3,6-trichlorohydroquinone (TrCH) (forms 2,6-dichlorohydroquinone (DiCH)).	\N	22	7	\N	0.318182	intel_def	\N	\N	\N	\N
GO:0047233	N-acetylneuraminylgalactosylglucosylceramide beta-1 4-N-acetylgalactosaminyltransferase activity	Catalysis of the reaction: N-acetylneuraminyl-2,3-alpha-D-galactosyl-1,4-beta-D-glucosylceramide + UDP-N-acetylgalactosamine = N-acetyl-beta-D-galactosaminyl-1,4-(N-acetyl-alpha-neuraminyl-2,3)-beta-D-galactosyl-1,4-beta-D-glucosylceramide + UDP.	\N	25	8	\N	0.32	intel_def	EC	EC:2.4.1.165	2.4.1.165 | acetylgalactosaminyltransferase	Reaction catalysed: UDP-N-acetyl-D-galactosamine + N-acetylneuraminyl-2,3-alpha-D-galactosyl- 1,4-beta-D-glucosylceramide = UDP + N-acetyl-beta-D-galactosaminyl- 1,4-(N-acetyl-alpha-neuraminyl-2,3)-beta-D-galactosyl-1,4-beta-D- glucosylceramide. Cofactor(s): Manganese. Comments: -!- Only substances containing sialic acid residues can act as acceptors; bovine fetuin is the best acceptor tested.
GO:0001760	aminocarboxymuconate-semialdehyde decarboxylase activity	Catalysis of the reaction: 2-amino-3-(3-oxoprop-2-enyl)-but-2-enedioate = 2-aminomuconate semialdehyde + CO2.	\N	15	5	\N	0.333333	intel_def	EC	EC:4.1.1.45	Aminocarboxymuconate-semialdehyde decarboxylase | 4.1.1.45 | Picolinic acid decarboxylase	Reaction catalysed: 2-amino-3-(3-oxoprop-2-enyl)-but-2-enedioate = 2-aminomuconate semialdehyde + CO(2). Comments: -!- The product rearranges non-enzymically to picolinate.
GO:0001760	picolinic acid decarboxylase	Catalysis of the reaction: 2-amino-3-(3-oxoprop-2-enyl)-but-2-enedioate = 2-aminomuconate semialdehyde + CO2.	\N	15	5	\N	0.333333	intel_def	EC	EC:4.1.1.45	Aminocarboxymuconate-semialdehyde decarboxylase | 4.1.1.45 | Picolinic acid decarboxylase	Reaction catalysed: 2-amino-3-(3-oxoprop-2-enyl)-but-2-enedioate = 2-aminomuconate semialdehyde + CO(2). Comments: -!- The product rearranges non-enzymically to picolinate.
GO:0003857	3-hydroxyacyl-CoA dehydrogenase activity	Catalysis of the reaction: (S)-3-hydroxyacyl-CoA + NAD+ = 3-oxoacyl-CoA + NADH + H+.	\N	12	4	\N	0.333333	intel_def	EC	EC:1.1.1.211	Long-chain-3-hydroxyacyl-CoA dehydrogenase | 1.1.1.211 | Beta-hydroxyacyl-CoA dehydrogenase	Reaction catalysed: (S)-3-hydroxyacyl-CoA + NAD(+) = 3-oxoacyl-CoA + NADH. Comments: -!- Acts most rapidly on derivatives with chain length C(8) or C(10) (cf. EC 1.1.1.35).
GO:0003857	3-hydroxyacyl-CoA dehydrogenase activity	Catalysis of the reaction: (S)-3-hydroxyacyl-CoA + NAD+ = 3-oxoacyl-CoA + NADH + H+.	\N	12	4	\N	0.333333	intel_def	EC	EC:1.1.1.35	1.1.1.35 | Beta-hydroxyacyl dehydrogenase | Beta-keto-reductase | 3-hydroxyacyl-CoA dehydrogenase	Reaction catalysed: (S)-3-hydroxyacyl-CoA + NAD(+) = 3-oxoacyl-CoA + NADH. Comments: -!- Also oxidizes S-3-hydroxyacyl-N-acylthioethanolamine and S-3-hydroxyacylhydrolipoate. -!- Some enzymes act, more slowly, with NADP(+). -!- Broad specificity to acyl chain-length (cf. EC 1.1.1.211).
GO:0003857	3-hydroxyacyl-CoA dehydrogenase activity	Catalysis of the reaction: (S)-3-hydroxyacyl-CoA + NAD+ = 3-oxoacyl-CoA + NADH + H+.	\N	12	4	\N	0.333333	intel_def	MESHD	D015094	Dehydrogenase, beta-Hydroxyacyl CoA | Dehydrogenases, beta-Hydroxyacyl | Dehydrogenases, 3-Hydroxyacyl CoA | CoA Dehydrogenase, beta-Hydroxyacyl | CoA Dehydrogenases, 3-Hydroxyacyl | 3-Hydroxyacyl CoA Dehydrogenases | 3 Hydroxyacyl CoA Dehydrogenases | beta-Hydroxyacyl Dehydrogenases | beta Hydroxyacyl Dehydrogenases | beta Hydroxyacyl CoA Dehydrogenase | beta-Hydroxyacyl CoA Dehydrogenase | beta…	Enzymes that reversibly catalyze the oxidation of a 3-hydroxyacyl CoA to 3-ketoacyl CoA in the presence of NAD. They are key enzymes in the oxidation of fatty acids and in mitochondrial fatty acid synthesis. EC 1.1.1.35.
GO:0003951	NAD kinase activity	Catalysis of the reaction: ATP + NAD+ = ADP + NADP+.	\N	6	2	\N	0.333333	intel_def	EC	EC:2.7.1.23	NAD(+) kinase | DPN kinase | 2.7.1.23	Reaction catalysed: ATP + NAD(+) = ADP + NADP(+).
GO:0003951	NAD+ kinase activity	Catalysis of the reaction: ATP + NAD+ = ADP + NADP+.	\N	6	2	\N	0.333333	intel_def	EC	EC:2.7.1.23	NAD(+) kinase | DPN kinase | 2.7.1.23	Reaction catalysed: ATP + NAD(+) = ADP + NADP(+).
GO:0004059	aralkylamine N-acetyltransferase activity	Catalysis of the reaction: acetyl-CoA + an aralkylamine = CoA + an N-acetylaralkylamine.	\N	9	3	\N	0.333333	intel_def	EC	EC:2.3.1.118	N-hydroxyarylamine O-acetyltransferase | Arylhydroxamate N,O-acetyltransferase | 2.3.1.118 | Arylamine N-acetyltransferase	Reaction catalysed: Acetyl-CoA + an N-hydroxyarylamine = CoA + an N-acetoxyarylamine. Comments: -!- The enzyme from liver, but not that from bacteria, can also catalyze N-acetylation of arylamines and N,O-acetylation of arylhydroxamates.
GO:0004059	aralkylamine N-acetyltransferase activity	Catalysis of the reaction: acetyl-CoA + an aralkylamine = CoA + an N-acetylaralkylamine.	\N	9	3	\N	0.333333	intel_def	EC	EC:2.3.1.5	2.3.1.5 | Arylamine acetylase | Arylamine N-acetyltransferase	Reaction catalysed: Acetyl-CoA + an arylamine = CoA + an N-acetylarylamine. Comments: -!- Wide specificity for aromatic amines, including serotonin. -!- Also catalyzes acetyl-transfer between arylamines without CoA.
GO:0004059	aralkylamine N-acetyltransferase activity	Catalysis of the reaction: acetyl-CoA + an aralkylamine = CoA + an N-acetylaralkylamine.	\N	9	3	\N	0.333333	intel_def	EC	EC:2.3.1.87	Serotonin acetylase | Aralkylamine N-acetyltransferase | 2.3.1.87 | Serotonin acetyltransferase | Serotonin N-acetyltransferase	Reaction catalysed: Acetyl-CoA + an aralkylamine = CoA + an N-acetylaralkylamine. Comments: -!- Narrow specificity towards aralkylamines, including serotonin. -!- Not identical with EC 2.3.1.5.
GO:0004059	aralkylamine N-acetyltransferase activity	Catalysis of the reaction: acetyl-CoA + an aralkylamine = CoA + an N-acetylaralkylamine.	\N	9	3	\N	0.333333	intel_def	MESHD	D001191	N-Acetyltransferase, Tryptamine | N-Acetyltransferase, Serotonin | N-Acetyltransferase, Arylamine | N-Acetyltransferase, Acetyl-CoA Arylamine | Dopamine Acetyltransferase | Arylamine N-Acetyltransferase, Acetyl-CoA | Arylamine Acetyltransferases | Acetyltransferase, Serotonin | Acetyltransferase, Dopamine | Acetyltransferases, Arylamine | Acetylases, Arylamine | Tryptamine N-Acetyltransferase | T…	An enzyme that catalyzes the transfer of acetyl groups from acetyl-CoA to arylamines. They have wide specificity for aromatic amines, particularly serotonin, and can also catalyze acetyl transfer between arylamines without CoA. EC 2.3.1.5.
GO:0004060	arylamine N-acetyltransferase activity	Catalysis of the reaction: acetyl-CoA + an arylamine = CoA + an N-acetylarylamine.	\N	9	3	\N	0.333333	intel_def	EC	EC:2.3.1.118	N-hydroxyarylamine O-acetyltransferase | Arylhydroxamate N,O-acetyltransferase | 2.3.1.118 | Arylamine N-acetyltransferase	Reaction catalysed: Acetyl-CoA + an N-hydroxyarylamine = CoA + an N-acetoxyarylamine. Comments: -!- The enzyme from liver, but not that from bacteria, can also catalyze N-acetylation of arylamines and N,O-acetylation of arylhydroxamates.
GO:0004060	arylamine N-acetyltransferase activity	Catalysis of the reaction: acetyl-CoA + an arylamine = CoA + an N-acetylarylamine.	\N	9	3	\N	0.333333	intel_def	EC	EC:2.3.1.5	2.3.1.5 | Arylamine acetylase | Arylamine N-acetyltransferase	Reaction catalysed: Acetyl-CoA + an arylamine = CoA + an N-acetylarylamine. Comments: -!- Wide specificity for aromatic amines, including serotonin. -!- Also catalyzes acetyl-transfer between arylamines without CoA.
GO:0004060	arylamine N-acetyltransferase activity	Catalysis of the reaction: acetyl-CoA + an arylamine = CoA + an N-acetylarylamine.	\N	9	3	\N	0.333333	intel_def	EC	EC:2.3.1.87	Serotonin acetylase | Aralkylamine N-acetyltransferase | 2.3.1.87 | Serotonin acetyltransferase | Serotonin N-acetyltransferase	Reaction catalysed: Acetyl-CoA + an aralkylamine = CoA + an N-acetylaralkylamine. Comments: -!- Narrow specificity towards aralkylamines, including serotonin. -!- Not identical with EC 2.3.1.5.
GO:0004060	arylamine N-acetyltransferase activity	Catalysis of the reaction: acetyl-CoA + an arylamine = CoA + an N-acetylarylamine.	\N	9	3	\N	0.333333	intel_def	MESHD	D001191	N-Acetyltransferase, Tryptamine | N-Acetyltransferase, Serotonin | N-Acetyltransferase, Arylamine | N-Acetyltransferase, Acetyl-CoA Arylamine | Dopamine Acetyltransferase | Arylamine N-Acetyltransferase, Acetyl-CoA | Arylamine Acetyltransferases | Acetyltransferase, Serotonin | Acetyltransferase, Dopamine | Acetyltransferases, Arylamine | Acetylases, Arylamine | Tryptamine N-Acetyltransferase | T…	An enzyme that catalyzes the transfer of acetyl groups from acetyl-CoA to arylamines. They have wide specificity for aromatic amines, particularly serotonin, and can also catalyze acetyl transfer between arylamines without CoA. EC 2.3.1.5.
GO:0004079	biotin-[methylmalonyl-CoA-carboxyltransferase] ligase activity	Catalysis of the reaction: ATP + biotin + apo-(methylmalonyl-CoA:pyruvate carboxytransferase) = AMP + diphosphate + (methylmalonyl-CoA:pyruvate carboxytransferase).	\N	12	4	\N	0.333333	intel_def	EC	EC:6.3.4.9	Biotin-transcarboxylase synthetase | Biotin--[methylmalonyl-CoA-carboxyltransferase] synthetase | Biotin--[methylmalonyl-CoA-carboxyltransferase] ligase | 6.3.4.9	Reaction catalysed: ATP + biotin + apo-[methylmalonyl-CoA:pyruvate carboxyltransferase] = AMP + diphosphate + [methylmalonyl-CoA:pyruvate carboxyltransferase].
GO:0004079	biotin-[methylmalonyl-CoA-carboxytransferase] ligase activity	Catalysis of the reaction: ATP + biotin + apo-(methylmalonyl-CoA:pyruvate carboxytransferase) = AMP + diphosphate + (methylmalonyl-CoA:pyruvate carboxytransferase).	\N	12	4	\N	0.333333	intel_def	EC	EC:6.3.4.9	Biotin-transcarboxylase synthetase | Biotin--[methylmalonyl-CoA-carboxyltransferase] synthetase | Biotin--[methylmalonyl-CoA-carboxyltransferase] ligase | 6.3.4.9	Reaction catalysed: ATP + biotin + apo-[methylmalonyl-CoA:pyruvate carboxyltransferase] = AMP + diphosphate + [methylmalonyl-CoA:pyruvate carboxyltransferase].
GO:0004092	carnitine O-acetyltransferase activity	Catalysis of the reaction: acetyl-CoA + carnitine = CoA + O-acetylcarnitine.	\N	9	3	\N	0.333333	intel_def	EC	EC:2.3.1.7	Carnitine acetylase | 2.3.1.7 | Carnitine O-acetyltransferase	Reaction catalysed: Acetyl-CoA + carnitine = CoA + O-acetylcarnitine. Comments: -!- Also acts on propanoyl-CoA and butanoyl-CoA (cf. EC 2.3.1.21 and EC 2.3.1.137).
GO:0004092	carnitine O-acetyltransferase activity	Catalysis of the reaction: acetyl-CoA + carnitine = CoA + O-acetylcarnitine.	\N	9	3	\N	0.333333	intel_def	MESHD	D002332	O-Acetyltransferase, Carnitine | Carnitine Acetyltransferase | Acetyltransferase, Carnitine | Carnitine Acetyl CoA Transferase | Carnitine-Acetyl-CoA-Transferase | Carnitine O-Acetyltransferase | Carnitine O Acetyltransferase	An enzyme that catalyzes the formation of O-acetylcarnitine from acetyl-CoA plus carnitine. EC 2.3.1.7.
GO:0004092	carnitine O-acetyltransferase I activity	Catalysis of the reaction: acetyl-CoA + carnitine = CoA + O-acetylcarnitine.	\N	9	3	\N	0.333333	intel_def	EC	EC:2.3.1.7	Carnitine acetylase | 2.3.1.7 | Carnitine O-acetyltransferase	Reaction catalysed: Acetyl-CoA + carnitine = CoA + O-acetylcarnitine. Comments: -!- Also acts on propanoyl-CoA and butanoyl-CoA (cf. EC 2.3.1.21 and EC 2.3.1.137).
GO:0004092	carnitine O-acetyltransferase I activity	Catalysis of the reaction: acetyl-CoA + carnitine = CoA + O-acetylcarnitine.	\N	9	3	\N	0.333333	intel_def	MESHD	D002332	O-Acetyltransferase, Carnitine | Carnitine Acetyltransferase | Acetyltransferase, Carnitine | Carnitine Acetyl CoA Transferase | Carnitine-Acetyl-CoA-Transferase | Carnitine O-Acetyltransferase | Carnitine O Acetyltransferase	An enzyme that catalyzes the formation of O-acetylcarnitine from acetyl-CoA plus carnitine. EC 2.3.1.7.
GO:0004092	carnitine O-acetyltransferase II activity	Catalysis of the reaction: acetyl-CoA + carnitine = CoA + O-acetylcarnitine.	\N	9	3	\N	0.333333	intel_def	EC	EC:2.3.1.7	Carnitine acetylase | 2.3.1.7 | Carnitine O-acetyltransferase	Reaction catalysed: Acetyl-CoA + carnitine = CoA + O-acetylcarnitine. Comments: -!- Also acts on propanoyl-CoA and butanoyl-CoA (cf. EC 2.3.1.21 and EC 2.3.1.137).
GO:0004092	carnitine O-acetyltransferase II activity	Catalysis of the reaction: acetyl-CoA + carnitine = CoA + O-acetylcarnitine.	\N	9	3	\N	0.333333	intel_def	MESHD	D002332	O-Acetyltransferase, Carnitine | Carnitine Acetyltransferase | Acetyltransferase, Carnitine | Carnitine Acetyl CoA Transferase | Carnitine-Acetyl-CoA-Transferase | Carnitine O-Acetyltransferase | Carnitine O Acetyltransferase	An enzyme that catalyzes the formation of O-acetylcarnitine from acetyl-CoA plus carnitine. EC 2.3.1.7.
GO:0004121	beta-cystathionase	Catalysis of the reaction: cystathionine + H2O = L-homocysteine + NH3 + pyruvate.	\N	9	3	\N	0.333333	intel_def	EC	EC:4.4.1.8	Cystathionine beta-lyase | Beta C-S lyase | 4.4.1.8 | Beta-cystathionase | Cysteine lyase | Cystine lyase	Reaction catalysed: Cystathionine + H(2)O = L-homocysteine + NH(3) + pyruvate. Cofactor(s): Pyridoxal-phosphate. Comments: -!- The enzyme from some sources also acts on L-cystine, forming pyruvate, ammonia and cysteine persulfide, and a number of related compounds. -!- Possibly identical, in yeast, with EC 4.4.1.6.
GO:0004121	cystathionine beta-lyase activity	Catalysis of the reaction: cystathionine + H2O = L-homocysteine + NH3 + pyruvate.	\N	9	3	\N	0.333333	intel_def	EC	EC:4.4.1.8	Cystathionine beta-lyase | Beta C-S lyase | 4.4.1.8 | Beta-cystathionase | Cysteine lyase | Cystine lyase	Reaction catalysed: Cystathionine + H(2)O = L-homocysteine + NH(3) + pyruvate. Cofactor(s): Pyridoxal-phosphate. Comments: -!- The enzyme from some sources also acts on L-cystine, forming pyruvate, ammonia and cysteine persulfide, and a number of related compounds. -!- Possibly identical, in yeast, with EC 4.4.1.6.
GO:0004121	cystine lyase	Catalysis of the reaction: cystathionine + H2O = L-homocysteine + NH3 + pyruvate.	\N	9	3	\N	0.333333	intel_def	EC	EC:4.4.1.8	Cystathionine beta-lyase | Beta C-S lyase | 4.4.1.8 | Beta-cystathionase | Cysteine lyase | Cystine lyase	Reaction catalysed: Cystathionine + H(2)O = L-homocysteine + NH(3) + pyruvate. Cofactor(s): Pyridoxal-phosphate. Comments: -!- The enzyme from some sources also acts on L-cystine, forming pyruvate, ammonia and cysteine persulfide, and a number of related compounds. -!- Possibly identical, in yeast, with EC 4.4.1.6.
GO:0004151	dihydroorotase activity	Catalysis of the reaction: (S)-dihydroorotate + H2O = N-carbamoyl-L-aspartate.	\N	9	3	\N	0.333333	intel_def	EC	EC:3.5.2.3	DHOase | 3.5.2.3 | Carbamoylaspartic dehydrase | Dihydroorotase	Reaction catalysed: (S)-dihydroorotate + H(2)O = N-carbamoyl-L-aspartate.
GO:0004151	dihydroorotase activity	Catalysis of the reaction: (S)-dihydroorotate + H2O = N-carbamoyl-L-aspartate.	\N	9	3	\N	0.333333	intel_def	MESHD	D004080	Dehydrase, Carbamoylaspartic | Amidohydrolase, Dihydro-Orotate | Dihydro-Orotase | Carbamoylaspartic Dehydrase | Dihydro Orotase | Dihydro Orotate Amidohydrolase | Dihydro-Orotate Amidohydrolase | Dihydroorotase	An enzyme that, in the course of pyrimidine biosynthesis, catalyzes ring closure by removal of water from N-carbamoylaspartate to yield dihydro-orotic acid. EC 3.5.2.3.
GO:0004158	dihydroorotate oxidase activity	Catalysis of the reaction: (S)-dihydroorotate + O2 = orotate + H2O2.	\N	6	2	\N	0.333333	intel_def	EC	EC:1.3.3.1	Dihydoorotic acid dehydrogenase | DHOdehase | 1.3.3.1 | Dihydroorotate oxidase | Dihydroorotate dehydrogenase	Reaction catalysed: (S)-dihydroorotate + O(2) = orotate + H(2)O(2). Cofactor(s): FAD; FMN. Comments: -!- Ferricyanide can act as acceptor.
GO:0004158	dihydroorotate oxidase activity	Catalysis of the reaction: (S)-dihydroorotate + O2 = orotate + H2O2.	\N	6	2	\N	0.333333	intel_def	MESHD	D004081	Oxidase, Dihydro-Orotate | Oxidase, Dihydroorotate | Dihydro-Orotate Oxidase | Dihydroorotate Oxidase | Dihydro Orotate Oxidase	An enzyme that in the course of pyrimidine biosynthesis, catalyzes the oxidation of dihydro-orotic acid to orotic acid utilizing oxygen as the electron acceptor. This enzyme is a flavoprotein which contains both FLAVIN-ADENINE DINUCLEOTIDE and FLAVIN MONONUCLEOTIDE as well as iron-sulfur centers. EC 1.3.3.1.
GO:0004161	dimethylallyltransferase activity	Catalysis of the reaction: dimethylallyl diphosphate + isopentenyl diphosphate = diphosphate + geranyl diphosphate.	\N	6	2	\N	0.333333	intel_def	EC	EC:2.5.1.1	Geranyl-diphosphate synthase | 2.5.1.1 | Prenyltransferase | Dimethylallyltransferase	Reaction catalysed: Dimethylallyl diphosphate + isopentenyl diphosphate = diphosphate + geranyl diphosphate. Comments: -!- Will not accept larger prenyl diphosphates as efficient donors.
GO:0004161	dimethylallyltransferase activity	Catalysis of the reaction: dimethylallyl diphosphate + isopentenyl diphosphate = diphosphate + geranyl diphosphate.	\N	6	2	\N	0.333333	intel_def	MESHD	D004122	Synthetase, Nerylpyrophosphate | Synthetase, Geranylpyrophosphate | Synthetase, Geranylgeranyl Pyrophosphate | Synthetase, Farnesylpyrophosphate | Synthetase, Dolichyl Phosphate | Pyrophosphate Synthetase, Geranylgeranyl | Phosphate Synthetase, Dolichyl | Nerylpyrophosphate Synthetase | Geranylpyrophosphate Synthetase | Geranylgeranyl Pyrophosphate Synthetase | Farnesylpyrophosphate Synthetase | …	An enzyme that, in the pathway of cholesterol biosynthesis, catalyzes the condensation of isopentenyl pyrophosphate and dimethylallylpyrophosphate to yield pyrophosphate and geranylpyrophosphate. The enzyme then catalyzes the condensation of the latter compound with another molecule of isopentenyl pyrophosphate to yield pyrophosphate and farnesylpyrophosphate. EC 2.5.1.1.
GO:0004161	dimethylallyltranstransferase activity	Catalysis of the reaction: dimethylallyl diphosphate + isopentenyl diphosphate = diphosphate + geranyl diphosphate.	\N	6	2	\N	0.333333	intel_def	EC	EC:2.5.1.1	Geranyl-diphosphate synthase | 2.5.1.1 | Prenyltransferase | Dimethylallyltransferase	Reaction catalysed: Dimethylallyl diphosphate + isopentenyl diphosphate = diphosphate + geranyl diphosphate. Comments: -!- Will not accept larger prenyl diphosphates as efficient donors.
GO:0004161	dimethylallyltranstransferase activity	Catalysis of the reaction: dimethylallyl diphosphate + isopentenyl diphosphate = diphosphate + geranyl diphosphate.	\N	6	2	\N	0.333333	intel_def	MESHD	D004122	Synthetase, Nerylpyrophosphate | Synthetase, Geranylpyrophosphate | Synthetase, Geranylgeranyl Pyrophosphate | Synthetase, Farnesylpyrophosphate | Synthetase, Dolichyl Phosphate | Pyrophosphate Synthetase, Geranylgeranyl | Phosphate Synthetase, Dolichyl | Nerylpyrophosphate Synthetase | Geranylpyrophosphate Synthetase | Geranylgeranyl Pyrophosphate Synthetase | Farnesylpyrophosphate Synthetase | …	An enzyme that, in the pathway of cholesterol biosynthesis, catalyzes the condensation of isopentenyl pyrophosphate and dimethylallylpyrophosphate to yield pyrophosphate and geranylpyrophosphate. The enzyme then catalyzes the condensation of the latter compound with another molecule of isopentenyl pyrophosphate to yield pyrophosphate and farnesylpyrophosphate. EC 2.5.1.1.
GO:0004214	cathepsin C	Catalysis of the release of an N-terminal dipeptide, Xaa-Xbb from Xaa-Xbb-Xcc, except when Xaa is Arg or Lys, or Xbb or Xcc is Pro.	\N	15	5	\N	0.333333	intel_def	EC	EC:3.4.14.1	Cathepsin J | 3.4.14.1 | Cathepsin C | Dipeptidyl aminopeptidase I | Dipeptidyl-peptidase I | Dipeptidyl transferase	Reaction catalysed: Release of an N-terminal dipeptide, Xaa-Xbb-|-Xcc, except when Xaa is Arg or Lys, or Xbb or Xcc is Pro. Comments: -!- Also polymerizes dipeptide amides, arylamides and esters at neutral pH. -!- Cl(-)-dependent lysosomal cysteine-type peptidase. -!- Belongs to peptidase family C1.
GO:0004214	cathepsin C	Catalysis of the release of an N-terminal dipeptide, Xaa-Xbb from Xaa-Xbb-Xcc, except when Xaa is Arg or Lys, or Xbb or Xcc is Pro.	\N	15	5	\N	0.333333	intel_def	MESHD	D020789	Transferase, Dipeptidyl | Peptidase I, Dipeptidyl | I, Dipeptidyl Peptidase | I, Dipeptidyl Aminopeptidase | C, Cathepsin | Aminopeptidase I, Dipeptidyl | Cathepsin C | Dipeptidyl Aminopeptidase I | Dipeptidyl Peptidase I | Dipeptidyl Transferase	A cysteine-type peptidase that is CHLORINE dependent and functions maximally at acidic pHs. At neutral pH, it polymerizes esters, aryl- and dipeptide amides. EC 3.4.14.1.
GO:0004214	dipeptidyl-peptidase I activity	Catalysis of the release of an N-terminal dipeptide, Xaa-Xbb from Xaa-Xbb-Xcc, except when Xaa is Arg or Lys, or Xbb or Xcc is Pro.	\N	15	5	\N	0.333333	intel_def	EC	EC:3.4.14.1	Cathepsin J | 3.4.14.1 | Cathepsin C | Dipeptidyl aminopeptidase I | Dipeptidyl-peptidase I | Dipeptidyl transferase	Reaction catalysed: Release of an N-terminal dipeptide, Xaa-Xbb-|-Xcc, except when Xaa is Arg or Lys, or Xbb or Xcc is Pro. Comments: -!- Also polymerizes dipeptide amides, arylamides and esters at neutral pH. -!- Cl(-)-dependent lysosomal cysteine-type peptidase. -!- Belongs to peptidase family C1.
GO:0004214	dipeptidyl-peptidase I activity	Catalysis of the release of an N-terminal dipeptide, Xaa-Xbb from Xaa-Xbb-Xcc, except when Xaa is Arg or Lys, or Xbb or Xcc is Pro.	\N	15	5	\N	0.333333	intel_def	MESHD	D020789	Transferase, Dipeptidyl | Peptidase I, Dipeptidyl | I, Dipeptidyl Peptidase | I, Dipeptidyl Aminopeptidase | C, Cathepsin | Aminopeptidase I, Dipeptidyl | Cathepsin C | Dipeptidyl Aminopeptidase I | Dipeptidyl Peptidase I | Dipeptidyl Transferase	A cysteine-type peptidase that is CHLORINE dependent and functions maximally at acidic pHs. At neutral pH, it polymerizes esters, aryl- and dipeptide amides. EC 3.4.14.1.
GO:0004263	chymotrypsin activity	Catalysis of the preferential cleavage of Tyr-Xaa > Trp-Xaa > Phe-Xaa > Leu-Xaa.	\N	12	4	\N	0.333333	intel_def	EC	EC:3.4.21.1	Chymotrypsin B | Chymotrypsin A | Alpha-chymotrypsin | 3.4.21.1 | Chymotrypsin	Reaction catalysed: Preferential cleavage: Tyr-|-Xaa, Trp-|-Xaa, Phe-|-Xaa, Leu-|-Xaa. Comments: -!- Belongs to peptidase family S1.
GO:0004263	chymotrypsin activity	Catalysis of the preferential cleavage of Tyr-Xaa > Trp-Xaa > Phe-Xaa > Leu-Xaa.	\N	12	4	\N	0.333333	intel_def	MESHD	D002918	Chymotrypsin	A serine endopeptidase secreted by the pancreas as its zymogen, CHYMOTRYPSINOGEN and carried in the pancreatic juice to the duodenum where it is activated by TRYPSIN. It selectively cleaves aromatic amino acids on the carboxyl side.
GO:0004278	granzyme B activity	Catalysis of the preferential cleavage of Asp-Xaa > Asn-Xaa > Met-Xaa, Ser-Xaa.	\N	12	4	\N	0.333333	intel_def	EC	EC:3.4.21.79	Granzyme B | Cytotoxic t-lymphocyte proteinase 2 | 3.4.21.79	Reaction catalysed: Preferential cleavage: Asp-|-Xaa >> Asn-|-Xaa > Met-|-Xaa, Ser-|-Xaa. Comments: -!- From cytotoxic T lymphocytes granules. -!- Belongs to peptidase family S1.
GO:0004284	acrosin activity	Catalysis of the preferential cleavage of Tyr-Xaa > Trp-Xaa > Phe-Xaa > Leu-Xaa.	\N	12	4	\N	0.333333	intel_def	EC	EC:3.4.21.10	3.4.21.10 | Acrosin	Reaction catalysed: Hydrolysis of Arg-|-Xaa and Lys-|-Xaa bonds; preferential cleavage Arg-|-Xaa >> Lys-|-Lys >> Lys-|-Xaa. Comments: -!- Inhibited by naturally occurring trypsin inhibitors. -!- Occurs in spermatozoa. -!- Belongs to peptidase family S1.
GO:0004284	acrosin activity	Catalysis of the preferential cleavage of Tyr-Xaa > Trp-Xaa > Phe-Xaa > Leu-Xaa.	\N	12	4	\N	0.333333	intel_def	MESHD	D000176	proteinase, Acrosomal | beta-Acrosin, M | Akrosin | Acrosomal proteinase | M beta-Acrosin | M beta Acrosin | Acrosin	A trypsin-like enzyme of spermatozoa which is not inhibited by alpha 1 antitrypsin.
GO:0004321	fatty-acyl-CoA synthase activity	Catalysis of the reaction: acetyl-CoA + n malonyl-CoA + 2n NADH + 2n NADPH + 4n H+ = a long-chain acyl-CoA + n CoA + n CO2 + 2n NAD+ + 2n NADP+.	\N	21	7	\N	0.333333	intel_def	EC	EC:2.3.1.86	Yeast fatty acid synthase | Fatty-acyl-CoA synthase | 2.3.1.86	Reaction catalysed: Acetyl-CoA + N malonyl-CoA + 2N NADH + 2N NADPH = a long-chain acyl-CoA + N CoA + N CO(2) + 2N NAD(+) + 2N NADP(+). Comments: -!- The yeast enzyme is a multifunctional protein catalyzing the reactions of EC 2.3.1.38, EC 2.3.1.39, EC 2.3.1.41, EC 1.1.1.100, EC 4.2.1.61 and EC 1.3.1.9.
GO:0004341	gluconolactonase activity	Catalysis of the reaction: D-glucono-1,5-lactone + H2O = D-gluconate.	\N	12	4	\N	0.333333	intel_def	EC	EC:3.1.1.17	Lactonase | Gluconolactonase | Aldonolactonase | 3.1.1.17	Reaction catalysed: D-glucono-1,5-lactone + H(2)O = D-gluconate. Comments: -!- Acts on a wide range of hexono-1,5-lactones. -!- Formerly EC 3.1.1.18.
GO:0004385	guanylate kinase activity	Catalysis of the reaction: ATP + GMP = ADP + GDP.	\N	6	2	\N	0.333333	intel_def	EC	EC:2.7.4.8	Guanylate kinase | Guanosine monophosphate kinase | GMP kinase | Deoxyguanylate kinase | 2.7.4.8	Reaction catalysed: ATP + GMP = ADP + GDP. Comments: -!- dGMP can also act as acceptor. -!- dATP can act as donor.
GO:0004410	homocitrate synthase activity	Catalysis of the reaction: 2-hydroxybutane-1,2,4-tricarboxylate + CoA = acetyl-CoA + H2O + 2-oxoglutarate.	\N	15	5	\N	0.333333	intel_def	EC	EC:2.3.3.14	Homocitrate synthetase | Homocitrate synthase | Acetyl-coenzyme A:2-ketoglutarate C-acetyl transferase | 2-hydroxybutane-1,2,4-tricarboxylate 2-oxoglutarate-lyase (CoA- | 2.3.3.14 | acetylating)	Reaction catalysed: Acetyl-CoA + H(2)O + 2-oxoglutarate = 2-hydroxybutane-1,2,4- tricarboxylate + CoA. Comments: -!- Formerly EC 4.1.3.21.
GO:0004435	1-phosphatidylinositol-4 5-bisphosphate phosphodiesterase activity	Catalysis of the reaction: 1-phosphatidyl-1D-myo-inositol 4,5-bisphosphate + H2O = D-myo-inositol 1,4,5-trisphosphate + diacylglycerol.	\N	18	6	\N	0.333333	intel_def	EC	EC:3.1.4.11	Triphosphoinositide phosphodiesterase | PI-PLC | Phosphoinositidase C | inositoltrisphosphohydrolase | 3.1.4.11 | 1-phosphatidylinositol-4,5-bisphosphate phosphodiesterase | 1-phosphatidyl-D-myo-inositol-4,5-bisphosphate | Phosphoinositide phospholipase C | Phosphatidylinositol phospholipase C | Monophosphatidylinositol phosphodiesterase	Reaction catalysed: 1-phosphatidyl-1D-myo-inositol 4,5-bisphosphate + H(2)O = 1D-myo- inositol 1,4,5-trisphosphate + diacylglycerol. Comments: -!- These enzymes form some of the cyclic phosphate Ins(cyclic1,2) P(4,5)P(2) as well as Ins(1,4,5)P(3). -!- They show activity towards phosphatidylinositol, i.e., the activity of EC 4.6.1.13 in vitro at high calcium concentration.
GO:0004435	1-phosphatidylinositol-4 5-bisphosphate phosphodiesterase activity	Catalysis of the reaction: 1-phosphatidyl-1D-myo-inositol 4,5-bisphosphate + H2O = D-myo-inositol 1,4,5-trisphosphate + diacylglycerol.	\N	18	6	\N	0.333333	intel_def	EC	EC:4.6.1.13	phosphate-forming) | 4.6.1.13 | 1-phosphatidyl-D-myo-inositol inositolphosphohydrolase (cyclic- | Monophosphatidylinositol phosphodiesterase | Phosphatidylinositol diacylglycerol-lyase | 1-phosphatidylinositol phosphodiesterase | Phosphatidylinositol phospholipase C	Reaction catalysed: 1-phosphatidyl-1D-myo-inositol = 1D-myo-inositol 1,2-cyclic phosphate + diacylglycerol. Comments: -!- This enzyme is bacterial. -!- Activity is also found in animals, but this activity is due to the presence of EC 3.1.4.11. -!- Formerly EC 3.1.4.10.
GO:0004435	1-phosphatidylinositol-4 5-bisphosphate phosphodiesterase activity	Catalysis of the reaction: 1-phosphatidyl-1D-myo-inositol 4,5-bisphosphate + H2O = D-myo-inositol 1,4,5-trisphosphate + diacylglycerol.	\N	18	6	\N	0.333333	intel_def	EC	EC:4.6.1.14	VSG-lipase | Variant-surface-glycoprotein phospholipase C | GPI-specific phospholipase C | (glycosyl)phosphatidylinositol-specific phospholipase C | Glycosylphosphatidylinositol-phospholipase C | Glycosylphosphatidylinositol diacylglycerol-lyase | Glycosyl inositol phospholipid anchor-hydrolyzing enzyme | 4.6.1.14 | GPI-PLC | Glycosylphosphatidylinositol-specific phospholipase C	Reaction catalysed: 6-(alpha-D-glucosaminyl)-1-phosphatidyl-1D-myo-inositol = 6-(alpha-D- glucosaminyl)-1D-myo-inositol 1,2-cyclic phosphate + 1,2-diacyl-sn- glycerol. Comments: -!- This enzyme is also active when O-4 of the glucosamine is substituted by carrying the oligosaccharide that can link a protein to the structure. -!- It therefore cleaves proteins from the lipid part of the glycosylphos…
GO:0004435	1-phosphatidylinositol-4 5-bisphosphate phosphodiesterase activity	Catalysis of the reaction: 1-phosphatidyl-1D-myo-inositol 4,5-bisphosphate + H2O = D-myo-inositol 1,4,5-trisphosphate + diacylglycerol.	\N	18	6	\N	0.333333	intel_def	MESHD	D043265	Phospholipase C, PtdIns-Glycan | Phospholipase C, Phosphoinositide | Phospholipase C, Phosphatidylinositol-Specific | Phospholipase C, Phosphatidylinositol-Glycan-Specific | Phospholipase C, Glycosylphosphatidylinositol-Specific | Phosphoinositol Specific Phospholipase C | Phosphoinositide Selective Phospholipase C | Phosphoinositide Phosphodiesterase C | Phosphodiesterase, Monophosphatidylinosit…	A phosphorus-oxygen lyase found primarily in BACTERIA. The enzyme catalyzes the cleavage of a phosphoester linkage in 1-phosphatidyl-1D-myo-inositol to form 1D-myo-inositol 1,2-cyclic phosphate and diacylglycerol. The enzyme was formerly classified as a phosphoric diester hydrolase (EC 3.1.4.10) and is often referred to as a PHOSPHOLIPASE C. However it is now known that a cyclic phosphate is the …
GO:0004435	phosphoinositide phospholipase C activity	Catalysis of the reaction: 1-phosphatidyl-1D-myo-inositol 4,5-bisphosphate + H2O = D-myo-inositol 1,4,5-trisphosphate + diacylglycerol.	\N	18	6	\N	0.333333	intel_def	EC	EC:3.1.4.11	Triphosphoinositide phosphodiesterase | PI-PLC | Phosphoinositidase C | inositoltrisphosphohydrolase | 3.1.4.11 | 1-phosphatidylinositol-4,5-bisphosphate phosphodiesterase | 1-phosphatidyl-D-myo-inositol-4,5-bisphosphate | Phosphoinositide phospholipase C | Phosphatidylinositol phospholipase C | Monophosphatidylinositol phosphodiesterase	Reaction catalysed: 1-phosphatidyl-1D-myo-inositol 4,5-bisphosphate + H(2)O = 1D-myo- inositol 1,4,5-trisphosphate + diacylglycerol. Comments: -!- These enzymes form some of the cyclic phosphate Ins(cyclic1,2) P(4,5)P(2) as well as Ins(1,4,5)P(3). -!- They show activity towards phosphatidylinositol, i.e., the activity of EC 4.6.1.13 in vitro at high calcium concentration.
GO:0004435	phosphoinositide phospholipase C activity	Catalysis of the reaction: 1-phosphatidyl-1D-myo-inositol 4,5-bisphosphate + H2O = D-myo-inositol 1,4,5-trisphosphate + diacylglycerol.	\N	18	6	\N	0.333333	intel_def	EC	EC:4.6.1.13	phosphate-forming) | 4.6.1.13 | 1-phosphatidyl-D-myo-inositol inositolphosphohydrolase (cyclic- | Monophosphatidylinositol phosphodiesterase | Phosphatidylinositol diacylglycerol-lyase | 1-phosphatidylinositol phosphodiesterase | Phosphatidylinositol phospholipase C	Reaction catalysed: 1-phosphatidyl-1D-myo-inositol = 1D-myo-inositol 1,2-cyclic phosphate + diacylglycerol. Comments: -!- This enzyme is bacterial. -!- Activity is also found in animals, but this activity is due to the presence of EC 3.1.4.11. -!- Formerly EC 3.1.4.10.
GO:0004435	phosphoinositide phospholipase C activity	Catalysis of the reaction: 1-phosphatidyl-1D-myo-inositol 4,5-bisphosphate + H2O = D-myo-inositol 1,4,5-trisphosphate + diacylglycerol.	\N	18	6	\N	0.333333	intel_def	EC	EC:4.6.1.14	VSG-lipase | Variant-surface-glycoprotein phospholipase C | GPI-specific phospholipase C | (glycosyl)phosphatidylinositol-specific phospholipase C | Glycosylphosphatidylinositol-phospholipase C | Glycosylphosphatidylinositol diacylglycerol-lyase | Glycosyl inositol phospholipid anchor-hydrolyzing enzyme | 4.6.1.14 | GPI-PLC | Glycosylphosphatidylinositol-specific phospholipase C	Reaction catalysed: 6-(alpha-D-glucosaminyl)-1-phosphatidyl-1D-myo-inositol = 6-(alpha-D- glucosaminyl)-1D-myo-inositol 1,2-cyclic phosphate + 1,2-diacyl-sn- glycerol. Comments: -!- This enzyme is also active when O-4 of the glucosamine is substituted by carrying the oligosaccharide that can link a protein to the structure. -!- It therefore cleaves proteins from the lipid part of the glycosylphos…
GO:0004435	phosphoinositide phospholipase C activity	Catalysis of the reaction: 1-phosphatidyl-1D-myo-inositol 4,5-bisphosphate + H2O = D-myo-inositol 1,4,5-trisphosphate + diacylglycerol.	\N	18	6	\N	0.333333	intel_def	MESHD	D043265	Phospholipase C, PtdIns-Glycan | Phospholipase C, Phosphoinositide | Phospholipase C, Phosphatidylinositol-Specific | Phospholipase C, Phosphatidylinositol-Glycan-Specific | Phospholipase C, Glycosylphosphatidylinositol-Specific | Phosphoinositol Specific Phospholipase C | Phosphoinositide Selective Phospholipase C | Phosphoinositide Phosphodiesterase C | Phosphodiesterase, Monophosphatidylinosit…	A phosphorus-oxygen lyase found primarily in BACTERIA. The enzyme catalyzes the cleavage of a phosphoester linkage in 1-phosphatidyl-1D-myo-inositol to form 1D-myo-inositol 1,2-cyclic phosphate and diacylglycerol. The enzyme was formerly classified as a phosphoric diester hydrolase (EC 3.1.4.10) and is often referred to as a PHOSPHOLIPASE C. However it is now known that a cyclic phosphate is the …
GO:0004477	methenyltetrahydrofolate cyclohydrolase activity	Catalysis of the reaction: 5,10-methenyltetrahydrofolate + H2O = 10-formyltetrahydrofolate.	\N	9	3	\N	0.333333	intel_def	EC	EC:3.5.4.9	3.5.4.9 | Methenyltetrahydrofolate cyclohydrolase	Reaction catalysed: 5,10-methenyltetrahydrofolate + H(2)O = 10-formyltetrahydrofolate.
GO:0004477	methenyltetrahydrofolate cyclohydrolase activity	Catalysis of the reaction: 5,10-methenyltetrahydrofolate + H2O = 10-formyltetrahydrofolate.	\N	9	3	\N	0.333333	intel_def	MESHD	D045064	Cyclohydrolase, Methenyltetrahydrofolate | Cyclohydrolase, 5,10-MTHF | Cyclohydrolase, 5,10-Methenyltetrahydrofolate | 5,10-Methenyltetrahydrofolate 5-Hydrolase (Decyclizing) | Methenyltetrahydrofolate Cyclohydrolase | 5,10-Methenyltetrahydrofolate Cyclohydrolase | 5,10 Methenyltetrahydrofolate Cyclohydrolase | 5,10 MTHF Cyclohydrolase | 5,10-MTHF Cyclohydrolase	An aminohydrolase that catalyzes the hydrolysis of 5,10-methenyltetrahydrofolate to 10-formyltetrahydrofolate. In most higher eucaryotic organisms this enzyme also includes METHYLENETETRAHYDROFOLATE DEHYDROGENASE (NADP) and FORMATE-TETRAHYDROFOLATE LIGASE activities.
GO:0004483	mRNA activity	Catalysis of the reaction: S-adenosyl-L-methionine + m7G(5')PPPR-RNA = S-adenosyl-L-homocysteine + m7G(5')PPPRM-RNA.	\N	15	5	\N	0.333333	intel_def	EC	EC:2.1.1.57	mRNA (nucleoside-2'-O-)-methyltransferase | mRNA (adenosine-2'-O-)-methyltransferase | 2.1.1.57	Reaction catalysed: S-adenosyl-L-methionine + m7G(5')PPPR-RNA = S-adenosyl-L-homocysteine + m7G(5')PPPRM-RNA. Comments: -!- Adds an 2'-O-methylpurine cap to mRNA. -!- R may be guanosine or adenosine. -!- Formerly EC 2.1.1.58.
GO:0004485	methylcrotonoyl-CoA carboxylase activity	Catalysis of the reaction: ATP + 3-methylcrotonyl-CoA + HCO3- = ADP + phosphate + 3-methylglutaconyl-CoA.	\N	12	4	\N	0.333333	intel_def	EC	EC:6.4.1.4	Methylcrotonyl-CoA carboxylase | Beta-methylcrotonyl-CoA carboxylase | 6.4.1.4	Reaction catalysed: ATP + 3-methylcrotonyl-CoA + HCO(3)(-) = ADP + phosphate + 3-methylglutaconyl-CoA. Cofactor(s): Biotin.
GO:0004490	methylglutaconyl-CoA hydratase activity	Catalysis of the reaction: (S)-3-hydroxy-3-methylglutaryl-CoA = trans-3-methylglutaconyl-CoA + H2O.	\N	12	4	\N	0.333333	intel_def	EC	EC:4.2.1.18	Methylglutaconyl-CoA hydratase | 4.2.1.18	Reaction catalysed: (S)-3-hydroxy-3-methylglutaryl-CoA = trans-3-methylglutaconyl-CoA + H(2)O.
GO:0004498	25-hydroxy vitamin D3 1-alpha-hydroxylase	Catalysis of the reaction: calcidiol + NADPH + H+ + O2 = calcitriol + NADP+ + H2O.	\N	9	3	\N	0.333333	intel_def	EC	EC:1.14.-.-	Acting on paired donors, with incorporation or reduction of molecular oxygen | 1.14.-.-
GO:0004498	25-hydroxy vitamin D3 1-alpha-hydroxylase	Catalysis of the reaction: calcidiol + NADPH + H+ + O2 = calcitriol + NADP+ + H2O.	\N	9	3	\N	0.333333	intel_def	EC	EC:1.14.13.13	25-OHD-1 alpha-hydroxylase | 25-hydroxycholecalciferol 1-monooxygenase | 1.14.13.13 | Calcidiol 1-monooxygenase | 25-hydroxycholecalciferol-1-hydroxylase | 25-hydroxyvitamin D-1 alpha hydroxylase	Reaction catalysed: Calcidiol + NADPH + O(2) = calcitriol + NADP(+) + H(2)O. Cofactor(s): Heme-thiolate.
GO:0004498	25-hydroxy vitamin D3 1-alpha-hydroxylase	Catalysis of the reaction: calcidiol + NADPH + H+ + O2 = calcitriol + NADP+ + H2O.	\N	9	3	\N	0.333333	intel_def	MESHD	D013253	Cytochrome P450 8B1 | CYP8B1 | Steroid 12 Hydroxylase | 12 alpha Hydroxylase | Steroid 12-Monooxygenase | Steroid 12 alpha Hydroxylase | 12alpha-Hydroxylase | Sterol 12 alpha Hydroxylase | Steroid 12-Hydroxylase | 12alpha Hydroxylase | Steroid 12 Monooxygenase | 12-alpha-Hydroxylase | Steroid-12-Hydroxylase | Steroid-12-Monooxygenase | Steroid 12-alpha-Hydroxylase | Sterol 12-alpha-Hydroxylase	A liver microsomal cytochrome P450 enzyme that catalyzes the 12-alpha-hydroxylation of a broad spectrum of sterols in the presence of molecular oxygen and NADPH-FERRIHEMOPROTEIN REDUCTASE. This enzyme, encoded by CYP8B1gene, converts 7-alpha-hydroxy-4-cholesten-3-one to 7-alpha-12-alpha-dihydroxy-4-cholesten-3-one and is required in the synthesis of BILE ACIDS from cholesterol.
GO:0004498	25-hydroxy vitamin D3 1-alpha-hydroxylase	Catalysis of the reaction: calcidiol + NADPH + H+ + O2 = calcitriol + NADP+ + H2O.	\N	9	3	\N	0.333333	intel_def	MESHD	D015090	CYP27B1 | 25-Hydroxyvitamin D(3) 1 alpha-Hydroxylase | 1-hydroxylase, 25-Hydroxyvitamin D2 | 1-alpha-Hydroxylase, 25-Hydroxyvitamin D | 1-alpha-Hydroxylase, 25-Hydroxyergocalciferol | Calcidiol 1 Monooxygenase | 25-Hydroxycholecalciferol-1-Hydroxylase | Calcidiol 1-Monooxygenase | 25-Hydroxycholecalciferol 1-Hydroxylase | 25 Hydroxycholecalciferol 1 Hydroxylase | Cytochrome P 450 CYP27B1 | 25-Hyd…	A mitochondrial cytochrome P450 enzyme that catalyzes the 1-alpha-hydroxylation of 25-hydroxyvitamin D3 (also known as 25-hydroxycholecalciferol) in the presence of molecular oxygen and NADPH-FERRIHEMOPROTEIN REDUCTASE. This enzyme, encoded by CYP27B1 gene, converts 25-hydroxyvitamin D3 to 1-alpha,25-dihydroxyvitamin D3 which is the active form of VITAMIN D in regulating bone growth and calcium m…
GO:0004498	calcidiol 1-monooxygenase activity	Catalysis of the reaction: calcidiol + NADPH + H+ + O2 = calcitriol + NADP+ + H2O.	\N	9	3	\N	0.333333	intel_def	EC	EC:1.14.-.-	Acting on paired donors, with incorporation or reduction of molecular oxygen | 1.14.-.-
GO:0004498	calcidiol 1-monooxygenase activity	Catalysis of the reaction: calcidiol + NADPH + H+ + O2 = calcitriol + NADP+ + H2O.	\N	9	3	\N	0.333333	intel_def	EC	EC:1.14.13.13	25-OHD-1 alpha-hydroxylase | 25-hydroxycholecalciferol 1-monooxygenase | 1.14.13.13 | Calcidiol 1-monooxygenase | 25-hydroxycholecalciferol-1-hydroxylase | 25-hydroxyvitamin D-1 alpha hydroxylase	Reaction catalysed: Calcidiol + NADPH + O(2) = calcitriol + NADP(+) + H(2)O. Cofactor(s): Heme-thiolate.
GO:0004498	calcidiol 1-monooxygenase activity	Catalysis of the reaction: calcidiol + NADPH + H+ + O2 = calcitriol + NADP+ + H2O.	\N	9	3	\N	0.333333	intel_def	MESHD	D013253	Cytochrome P450 8B1 | CYP8B1 | Steroid 12 Hydroxylase | 12 alpha Hydroxylase | Steroid 12-Monooxygenase | Steroid 12 alpha Hydroxylase | 12alpha-Hydroxylase | Sterol 12 alpha Hydroxylase | Steroid 12-Hydroxylase | 12alpha Hydroxylase | Steroid 12 Monooxygenase | 12-alpha-Hydroxylase | Steroid-12-Hydroxylase | Steroid-12-Monooxygenase | Steroid 12-alpha-Hydroxylase | Sterol 12-alpha-Hydroxylase	A liver microsomal cytochrome P450 enzyme that catalyzes the 12-alpha-hydroxylation of a broad spectrum of sterols in the presence of molecular oxygen and NADPH-FERRIHEMOPROTEIN REDUCTASE. This enzyme, encoded by CYP8B1gene, converts 7-alpha-hydroxy-4-cholesten-3-one to 7-alpha-12-alpha-dihydroxy-4-cholesten-3-one and is required in the synthesis of BILE ACIDS from cholesterol.
GO:0004498	calcidiol 1-monooxygenase activity	Catalysis of the reaction: calcidiol + NADPH + H+ + O2 = calcitriol + NADP+ + H2O.	\N	9	3	\N	0.333333	intel_def	MESHD	D015090	CYP27B1 | 25-Hydroxyvitamin D(3) 1 alpha-Hydroxylase | 1-hydroxylase, 25-Hydroxyvitamin D2 | 1-alpha-Hydroxylase, 25-Hydroxyvitamin D | 1-alpha-Hydroxylase, 25-Hydroxyergocalciferol | Calcidiol 1 Monooxygenase | 25-Hydroxycholecalciferol-1-Hydroxylase | Calcidiol 1-Monooxygenase | 25-Hydroxycholecalciferol 1-Hydroxylase | 25 Hydroxycholecalciferol 1 Hydroxylase | Cytochrome P 450 CYP27B1 | 25-Hyd…	A mitochondrial cytochrome P450 enzyme that catalyzes the 1-alpha-hydroxylation of 25-hydroxyvitamin D3 (also known as 25-hydroxycholecalciferol) in the presence of molecular oxygen and NADPH-FERRIHEMOPROTEIN REDUCTASE. This enzyme, encoded by CYP27B1 gene, converts 25-hydroxyvitamin D3 to 1-alpha,25-dihydroxyvitamin D3 which is the active form of VITAMIN D in regulating bone growth and calcium m…
GO:0004498	cytochrome P450 CYP27B	Catalysis of the reaction: calcidiol + NADPH + H+ + O2 = calcitriol + NADP+ + H2O.	\N	9	3	\N	0.333333	intel_def	EC	EC:1.14.-.-	Acting on paired donors, with incorporation or reduction of molecular oxygen | 1.14.-.-
GO:0004498	cytochrome P450 CYP27B	Catalysis of the reaction: calcidiol + NADPH + H+ + O2 = calcitriol + NADP+ + H2O.	\N	9	3	\N	0.333333	intel_def	EC	EC:1.14.13.13	25-OHD-1 alpha-hydroxylase | 25-hydroxycholecalciferol 1-monooxygenase | 1.14.13.13 | Calcidiol 1-monooxygenase | 25-hydroxycholecalciferol-1-hydroxylase | 25-hydroxyvitamin D-1 alpha hydroxylase	Reaction catalysed: Calcidiol + NADPH + O(2) = calcitriol + NADP(+) + H(2)O. Cofactor(s): Heme-thiolate.
GO:0004498	cytochrome P450 CYP27B	Catalysis of the reaction: calcidiol + NADPH + H+ + O2 = calcitriol + NADP+ + H2O.	\N	9	3	\N	0.333333	intel_def	MESHD	D013253	Cytochrome P450 8B1 | CYP8B1 | Steroid 12 Hydroxylase | 12 alpha Hydroxylase | Steroid 12-Monooxygenase | Steroid 12 alpha Hydroxylase | 12alpha-Hydroxylase | Sterol 12 alpha Hydroxylase | Steroid 12-Hydroxylase | 12alpha Hydroxylase | Steroid 12 Monooxygenase | 12-alpha-Hydroxylase | Steroid-12-Hydroxylase | Steroid-12-Monooxygenase | Steroid 12-alpha-Hydroxylase | Sterol 12-alpha-Hydroxylase	A liver microsomal cytochrome P450 enzyme that catalyzes the 12-alpha-hydroxylation of a broad spectrum of sterols in the presence of molecular oxygen and NADPH-FERRIHEMOPROTEIN REDUCTASE. This enzyme, encoded by CYP8B1gene, converts 7-alpha-hydroxy-4-cholesten-3-one to 7-alpha-12-alpha-dihydroxy-4-cholesten-3-one and is required in the synthesis of BILE ACIDS from cholesterol.
GO:0004498	cytochrome P450 CYP27B	Catalysis of the reaction: calcidiol + NADPH + H+ + O2 = calcitriol + NADP+ + H2O.	\N	9	3	\N	0.333333	intel_def	MESHD	D015090	CYP27B1 | 25-Hydroxyvitamin D(3) 1 alpha-Hydroxylase | 1-hydroxylase, 25-Hydroxyvitamin D2 | 1-alpha-Hydroxylase, 25-Hydroxyvitamin D | 1-alpha-Hydroxylase, 25-Hydroxyergocalciferol | Calcidiol 1 Monooxygenase | 25-Hydroxycholecalciferol-1-Hydroxylase | Calcidiol 1-Monooxygenase | 25-Hydroxycholecalciferol 1-Hydroxylase | 25 Hydroxycholecalciferol 1 Hydroxylase | Cytochrome P 450 CYP27B1 | 25-Hyd…	A mitochondrial cytochrome P450 enzyme that catalyzes the 1-alpha-hydroxylation of 25-hydroxyvitamin D3 (also known as 25-hydroxycholecalciferol) in the presence of molecular oxygen and NADPH-FERRIHEMOPROTEIN REDUCTASE. This enzyme, encoded by CYP27B1 gene, converts 25-hydroxyvitamin D3 to 1-alpha,25-dihydroxyvitamin D3 which is the active form of VITAMIN D in regulating bone growth and calcium m…
GO:0004499	dimethylaniline monooxygenase activity	Catalysis of the reaction: N,N-dimethylaniline + NADPH + H+ + O2 = N,N-dimethylaniline N-oxide + NADP+ + H2O.	\N	12	4	\N	0.333333	intel_def	EC	EC:1.14.13.8	FMO | FAD-containing monooxygenase | DMA oxidase | Dimethylaniline oxidase | Dimethylaniline N-oxidase | Dimethylaniline monooxygenase (N-oxide forming) | 1.14.13.8	Reaction catalysed: N,N-dimethylaniline + NADPH + O(2) = N,N-dimethylaniline N-oxide + NADP(+) + H(2)O. Cofactor(s): FAD. Comments: -!- Acts on various dialkylarylamines.
GO:0004504	peptidylglycine monooxygenase activity	Catalysis of the reaction: peptidyl-glycine + ascorbate + O2 = peptidyl(2-hydroxyglycine) + dehydroascorbate + H2O.	\N	12	4	\N	0.333333	intel_def	EC	EC:1.14.17.3	Peptidylglycine monooxygenase | Peptidyl-glycine alpha-amidating monooxygenase | Peptidylglycine 2-hydroxylase | Peptidyl alpha-amidating enzyme | PAM | 1.14.17.3	Reaction catalysed: Peptidylglycine + ascorbate + O(2) = peptidyl(2-hydroxyglycine) + dehydroascorbate + H(2)O. Cofactor(s): Copper. Comments: -!- Peptidylglycines with a neutral amino acid residue in the penultimate position are the best substrates for the enzyme. -!- The enzyme also catalyzes the dismutation of the product to glyoxylate and the corresponding desglycine peptide amide. -!- Involv…
GO:0004513	neolactotetraosylceramide alpha-2 3-sialyltransferase activity	Catalysis of the reaction: CMP-N-acetylneuraminate + beta-D-galactosyl-1,4-N-acetyl-beta-D-glucosaminyl-1,3-beta-D-galactosyl-1,4-beta-D-glucosylceramide = CMP + alpha-N-acetylneuraminyl-2,3-beta-D-galactosyl-1,4-N-acetyl-beta-D-glucosaminyl-1,3-beta-D-galactosyl-1,4-D-glucosylceramide.	\N	24	8	\N	0.333333	intel_def	EC	EC:2.4.99.10	Neolactotetraosylceramide alpha-2,3-sialyltransferase | 2.4.99.10 | Sialyltransferase	Reaction catalysed: CMP-N-acetylneuraminate + beta-D-galactosyl-1,4-N-acetyl-beta-D- glucosaminyl-1,3-beta-D-galactosyl-1,4-beta-D-glucosylceramide = CMP + alpha-N-acetylneuraminyl-2,3-beta-D-galactosyl-1,4-N-acetyl-beta-D- glucosaminyl-1,3-beta-D-galactosyl-1,4-beta-D-glucosylceramide.
GO:0004513	neolactotetraosylceramide alpha-2 3-sialyltransferase activity	Catalysis of the reaction: CMP-N-acetylneuraminate + beta-D-galactosyl-1,4-N-acetyl-beta-D-glucosaminyl-1,3-beta-D-galactosyl-1,4-beta-D-glucosylceramide = CMP + alpha-N-acetylneuraminyl-2,3-beta-D-galactosyl-1,4-N-acetyl-beta-D-glucosaminyl-1,3-beta-D-galactosyl-1,4-D-glucosylceramide.	\N	24	8	\N	0.333333	intel_def	MESHD	D012799	Ectosialyltransferase | Sialyltransferase, Glycoprotein | Glycoprotein Sialyltransferase | Sialyltransferases, Glycoprotein | Sialyltransferases | Glycoprotein Sialyltransferases	A group of enzymes with the general formula CMP-N-acetylneuraminate:acceptor N-acetylneuraminyl transferase. They catalyze the transfer of N-acetylneuraminic acid from CMP-N-acetylneuraminic acid to an acceptor, which is usually the terminal sugar residue of an oligosaccharide, a glycoprotein, or a glycolipid. EC 2.4.99.-.
GO:0004515	nicotinate-nucleotide adenylyltransferase activity	Catalysis of the reaction: ATP + nicotinate ribonucleotide = diphosphate + deamido-NAD+.	\N	9	3	\N	0.333333	intel_def	EC	EC:2.7.7.18	Nicotinate-nucleotide adenylyltransferase | Deamido-NAD(+) pyrophosphorylase | Deamido-NAD(+) diphosphorylase | 2.7.7.18	Reaction catalysed: ATP + nicotinate ribonucleotide = diphosphate + deamido-NAD(+).
GO:0004515	nicotinic acid mononucleotide adenylyltransferase	Catalysis of the reaction: ATP + nicotinate ribonucleotide = diphosphate + deamido-NAD+.	\N	9	3	\N	0.333333	intel_def	EC	EC:2.7.7.18	Nicotinate-nucleotide adenylyltransferase | Deamido-NAD(+) pyrophosphorylase | Deamido-NAD(+) diphosphorylase | 2.7.7.18	Reaction catalysed: ATP + nicotinate ribonucleotide = diphosphate + deamido-NAD(+).
GO:0004577	N-acetylglucosaminyldiphosphodolichol N-acetylglucosaminyltransferase activity	Catalysis of the reaction: UDP-N-acetyl-D-glucosamine + N-acetyl-D-glucosaminyl-diphosphodolichol = UDP + N,N''-diacetylchitobiosyldiphosphodolichol.	\N	12	4	\N	0.333333	intel_def	EC	EC:2.4.1.141	N-acetylglucosaminyldiphosphodolichol N-acetylglucosaminyltransferase | 2.4.1.141	Reaction catalysed: UDP-N-acetyl-D-glucosamine + N-acetyl-D-glucosaminyl-diphosphodolichol = UDP + N,N'-diacetylchitobiosyldiphosphodolichol.
GO:0004591	oxoglutarate dehydrogenase activity	Catalysis of the reaction: 2-oxoglutarate + lipoamide = S-succinyldihydrolipoamide + CO2.	\N	9	3	\N	0.333333	intel_def	EC	EC:1.2.4.2	Oxoglutarate dehydrogenase (lipoamide) | Oxoglutarate decarboxylase | 1.2.4.2 | Alpha-ketoglutaric dehydrogenase	Reaction catalysed: 2-oxoglutarate + lipoamide = S-succinyldihydrolipoamide + CO(2). Cofactor(s): Thiamine diphosphate. Comments: -!- Component of the multienzyme 2-oxoglutarate dehydrogenase complex.
GO:0004591	oxoglutarate dehydrogenase activity	Catalysis of the reaction: 2-oxoglutarate + lipoamide = S-succinyldihydrolipoamide + CO2.	\N	9	3	\N	0.333333	intel_def	MESHD	D007655	Oxoglutarate Dehydrogenase | Ketoglutarate Dehydrogenase Complex | Dehydrogenase, Oxoglutarate | Dehydrogenase Complex, Ketoglutarate | Dehydrogenase Complex, alpha-Ketoglutarate | Dehydrogenase Complex, 2-Oxoglutarate | Dehydrogenase, alpha-Ketoglutarate | Dehydrogenase, 2-Oxoglutarate | Dehydrogenase, 2-Keto-4-Hydroxyglutarate | Complex, Ketoglutarate Dehydrogenase | Complex, alpha-Ketoglutarat…	Broad spectrum antifungal agent used for long periods at high doses, especially in immunosuppressed patients.
GO:0004603	phenylethanolamine N-methyltransferase activity	Catalysis of the reaction: S-adenosyl-L-methionine + phenylethanolamine = S-adenosyl-L-homocysteine + N-methylphenylethanolamine.	\N	12	4	\N	0.333333	intel_def	EC	EC:2.1.1.28	2.1.1.28 | Phenylethanolamine N-methyltransferase | Noradrenalin N-methyltransferase	Reaction catalysed: S-adenosyl-L-methionine + phenylethanolamine = S-adenosyl-L- homocysteine + N-methylphenylethanolamine. Comments: -!- Acts on various phenylethanolamines; converts noradrenalin into adrenalin.
GO:0004603	phenylethanolamine N-methyltransferase activity	Catalysis of the reaction: S-adenosyl-L-methionine + phenylethanolamine = S-adenosyl-L-homocysteine + N-methylphenylethanolamine.	\N	12	4	\N	0.333333	intel_def	MESHD	D010625	Norepinephrine Methyltransferase | Methyltransferase, Norepinephrine | Phenethanolamine N-Methyltransferase | Phenylethanolamine N Methyltransferase | Noradrenaline N-Methyltransferase | Norepinephrine N-Methyltransferase | Noradrenaline N Methyltransferase | Phenylethanolamine N-Methyltransferase | Noradrenalin N-Methyltransferase | Noradrenalin N Methyltransferase | Phenethanolamine N Methyltra…	A methyltransferase that catalyzes the reaction of S-adenosyl-L-methionine and phenylethanolamine to yield S-adenosyl-L-homocysteine and N-methylphenylethanolamine. It can act on various phenylethanolamines and converts norepinephrine into epinephrine. (From Enzyme Nomenclature, 1992) EC 2.1.1.28.
GO:0004664	prephenate dehydratase activity	Catalysis of the reaction: prephenate = phenylpyruvate + H2O + CO2.	\N	6	2	\N	0.333333	intel_def	EC	EC:4.2.1.51	4.2.1.51 | Prephenate dehydratase	Reaction catalysed: Prephenate = phenylpyruvate + H(2)O + CO(2). Comments: -!- This enzyme in the enteric bacteria also possesses chorismate mutase activity and converts chorismate into prephenate.
GO:0004664	prephenate dehydratase activity	Catalysis of the reaction: prephenate = phenylpyruvate + H2O + CO2.	\N	6	2	\N	0.333333	intel_def	MESHD	D011302	Mutase-Prephenate Dehydratase, Chorismate | Hydro-lyase, Prephenate | Dehydratase, Prephenate | Dehydratase, Chorismate Mutase-Prephenate | Chorismate Mutase-Prephenate Dehydratase | Prephenate Dehydratase | Prephenate Hydro lyase | Prephenate Hydro-lyase | Chorismate Mutase Prephenate Dehydratase	An enzyme that catalyzes the conversion of prephenate to phenylpyruvate with the elimination of water and carbon dioxide. In the enteric bacteria this enzyme also possesses chorismate mutase activity, thereby catalyzing the first two steps in the biosynthesis of phenylalanine. EC 4.2.1.51.
GO:0004729	protoporphyrinogen oxidase activity	Catalysis of the reaction: protoporphyrinogen-IX + O2 = protoporphyrin-IX + H2O2.	\N	9	3	\N	0.333333	intel_def	EC	EC:1.3.3.4	Protoporphyrinogen oxidase | Protoporphyrinogen-IX oxidase | Protoporphyrinogenase | 1.3.3.4	Reaction catalysed: protoporphyrinogen-IX + 1.5 O(2) = protoporphyrin-IX + 3 H(2)O. Cofactor(s): FAD. Comments: -!- Also slowly oxidizes mesoporphyrinogen-IX.
GO:0004743	pyruvate kinase activity	Catalysis of the reaction: ATP + pyruvate = ADP + phosphoenolpyruvate.	\N	6	2	\N	0.333333	intel_def	EC	EC:2.7.1.40	Phosphoenol transphosphorylase | Phosphoenolpyruvate kinase | 2.7.1.40 | Pyruvate kinase	Reaction catalysed: ATP + pyruvate = ADP + phosphoenolpyruvate. Comments: -!- UTP, GTP, CTP, ITP and dATP can also act as donors. -!- Also phosphorylates hydroxylamine and fluoride in the presence of CO(2).
GO:0004743	pyruvate kinase activity	Catalysis of the reaction: ATP + pyruvate = ADP + phosphoenolpyruvate.	\N	6	2	\N	0.333333	intel_def	MESHD	D011770	Pyruvate Kinase, R-Type | Pyruvate Kinase, M-Type | Pyruvate Kinase, M2-Type | Pyruvate Kinase, M1-Type | Pyruvate Kinase, L-Type | Pyruvate Kinase L | L Type Pyruvate Kinase | M2-Type Pyruvate Kinase | R-Type Pyruvate Kinase | L-Type Pyruvate Kinase | M1 Type Pyruvate Kinase | Pyruvate Kinase | M Type Pyruvate Kinase | M-Type Pyruvate Kinase | M1-Type Pyruvate Kinase | M2 Type Pyruvate Kinase | …	ATP:pyruvate 2-O-phosphotransferase. A phosphotransferase that catalyzes reversibly the phosphorylation of pyruvate to phosphoenolpyruvate in the presence of ATP. It has four isozymes (L, R, M1, and M2). Deficiency of the enzyme results in hemolytic anemia. EC 2.7.1.40.
GO:0005998	xylulose catabolism	The breakdown into simpler components of xylulose, the ketopentose threo-2-pentulose.	\N	9	3	\N	0.333333	intel_def	\N	\N	\N	\N
GO:0005999	xylulose biosynthesis	The formation from simpler components of xylulose, the ketopentose threo-2-pentulose.	\N	9	3	\N	0.333333	intel_def	\N	\N	\N	\N
GO:0006149	deoxyinosine catabolism	The breakdown into simpler components of deoxyinosine, hypoxanthine deoxyriboside.	\N	6	2	\N	0.333333	intel_def	\N	\N	\N	\N
GO:0006230	TMP biosynthesis	The formation from simpler components of TMP, ribosylthymine monophosphate.	\N	6	2	\N	0.333333	intel_def	\N	\N	\N	\N
GO:0006232	TDP biosynthesis	The formation from simpler components of TDP, ribosylthymine diphosphate.	\N	6	2	\N	0.333333	intel_def	\N	\N	\N	\N
GO:0006234	TTP biosynthesis	The formation from simpler components of TTP, ribosylthymine triphosphate.	\N	6	2	\N	0.333333	intel_def	\N	\N	\N	\N
GO:0006235	dTTP biosynthesis	The formation from simpler components of dTTP, deoxyribosylthymine triphosphate.	\N	6	2	\N	0.333333	intel_def	\N	\N	\N	\N
GO:0006245	TDP catabolism	The breakdown into simpler components of TDP, ribosylthymine diphosphate.	\N	6	2	\N	0.333333	intel_def	\N	\N	\N	\N
GO:0006246	dTDP catabolism	The breakdown into simpler components of dTDP, deoxyribosylthymine diphosphate.	\N	6	2	\N	0.333333	intel_def	\N	\N	\N	\N
GO:0006487	N-linked glycosylation	The posttranslational glycosylation of protein via the N4 atom of peptidyl-asparagine or the N1' atom peptidyl-tryptophan.	\N	12	4	\N	0.333333	intel_def	\N	\N	\N	\N
GO:0008295	spermidine biosynthesis	The formation from simpler components of spermidine, N-(3-aminopropyl)-1,4-diaminobutane.	\N	12	4	\N	0.333333	intel_def	\N	\N	\N	\N
GO:0008450	O-sialoglycoprotein endopeptidase activity	Catalysis of the hydrolysis of O-sialoglycoproteins; cleaves the -Arg31-Asp32- bond in glycophorin A. Does not cleave unglycosylated proteins, desialylated glycoproteins or glycoproteins that are only N-glycosylated.	\N	18	6	\N	0.333333	intel_def	EC	EC:3.4.24.57	O-sialoglycoprotein endopeptidase | Glycoprotease | 3.4.24.57	Reaction catalysed: Hydrolysis of O-sialoglycoproteins; cleaves 31-Arg-|-Asp-32 bond in glycophorin A. Does not cleave unglycosylated proteins, desialylated glycoproteins or glycoproteins that are only N-glycosylated. Comments: -!- Inhibited by EDTA (100 milli M) and 1,10-phenanthroline. -!- Belongs to peptidase family M22.
GO:0008690	3-deoxy-manno-octulosonate cytidylyltransferase activity	Catalysis of the reaction: CTP + 3-deoxy-D-manno-octulosonate = diphosphate + CMP-3-deoxy-D-manno-octulosonate.	\N	12	4	\N	0.333333	intel_def	EC	EC:2.7.7.38	CMP-KDO synthetase | CMP-3-deoxy-D-manno-octulosonate pyrophosphorylase | CMP-3-deoxy-D-manno-octulosonate diphosphorylase | CMP-2-keto-3-deoxyoctulosonic acid synthetase | 3-deoxy-manno-octulosonate cytidylyltransferase | 2.7.7.38	Reaction catalysed: CTP + 3-deoxy-D-manno-octulosonate = diphosphate + CMP-3-deoxy-D- manno-octulosonate.
GO:0008691	3-hydroxybutyryl-CoA dehydrogenase activity	Catalysis of the reaction: (S)-3-hydroxybutanoyl-CoA + NADP+ = 3-acetoacetyl-CoA + NADPH + H+.	\N	12	4	\N	0.333333	intel_def	EC	EC:1.1.1.157	BHBD | Beta-hydroxybutyryl-CoA dehydrogenase | 3-hydroxybutyryl-CoA dehydrogenase | 1.1.1.157	Reaction catalysed: (S)-3-hydroxybutanoyl-CoA + NADP(+) = 3-acetoacetyl-CoA + NADPH.
GO:0008695	3-phenylpropionate dioxygenase activity	Catalysis of the reaction: 3-phenylpropionate + NADH + H+ + O2 = NAD+ + cis-3-(3-carboxyethyl)-3,5-cyclohexadiene-1,2-diol.	\N	21	7	\N	0.333333	intel_def	\N	\N	\N	\N
GO:0008719	D-erythro-7 8-dihydroneopterin triphosphate 2'-epimerase	Catalysis of the reaction: dihydroneopterin triphosphate = dihydromonapterin-triphosphate.	\N	6	2	\N	0.333333	intel_def	\N	\N	\N	\N
GO:0008719	dihydroneopterin triphosphate 2'-epimerase activity	Catalysis of the reaction: dihydroneopterin triphosphate = dihydromonapterin-triphosphate.	\N	6	2	\N	0.333333	intel_def	\N	\N	\N	\N
GO:0008765	UDP-N-acetylmuramoylalanyl-D-glutamate-2 6-diaminopimelate ligase activity	Catalysis of the reaction: ATP + UDP-N-acetylmuramoyl-L-alanyl-D-glutamate + meso-2,6-diaminoheptanedioate = ADP + phosphate + UDP-N-acetylmuramoyl-L-alanyl-D-glutamyl-meso-2,6-diaminoheptanedioate.	\N	21	7	\N	0.333333	intel_def	EC	EC:6.3.2.13	UDP-N-acetylmuramyl-tripeptide synthetase | UDP-N-acetylmuramoyl-L-alanyl-D-glutamyl-meso-2,6-diaminopimelate | UDP-N-acetylmuramoyl-L-alanyl-D-glutamate:meso-2,6-diamino- | UDP-N-acetylmuramoylalanyl-D-glutamate--2,6-diaminopimelate ligase | MurE synthetase [ambiguous] | heptanedioate ligase (ADP-forming) | 6.3.2.13 | synthetase	Reaction catalysed: ATP + UDP-N-acetylmuramoyl-L-alanyl-D-glutamate + meso-2,6- diaminoheptanedioate = ADP + phosphate + UDP-N-acetylmuramoyl-L- alanyl-D-gamma-glutamyl-meso-2,6-diamino-heptanedioate. Comments: -!- Involved with EC 6.3.2.4, EC 6.3.2.8, EC 6.3.2.9 and EC 6.3.2.10 in the synthesis of a cell-wall peptide. -!- This enzyme adds diaminopimelate in Gram-negative organisms and in some Gr…
GO:0008767	UDP-galactopyranose mutase activity	Catalysis of the reaction: UDP-D-galactopyranose = UDP-D-galacto-1,4-furanose.	\N	12	4	\N	0.333333	intel_def	EC	EC:5.4.99.9	UDP-galactopyranose mutase | 5.4.99.9	Reaction catalysed: UDP-D-galactopyranose = UDP-D-galacto-1,4-furanose.
GO:0008795	NAD synthase	Catalysis of the reaction: ATP + deamido-NAD+ + NH3 = AMP + diphosphate + NAD+.	\N	9	3	\N	0.333333	intel_def	EC	EC:6.3.1.5	NAD(+) synthetase | 6.3.1.5 | NAD(+) synthase	Reaction catalysed: ATP + deamido-NAD(+) + NH(3) = AMP + diphosphate + NAD(+). Comments: -!- L-glutamine also acts, more slowly, as amido-donor (cf. EC 6.3.5.1).
GO:0008795	NAD synthase activity	Catalysis of the reaction: ATP + deamido-NAD+ + NH3 = AMP + diphosphate + NAD+.	\N	9	3	\N	0.333333	intel_def	EC	EC:6.3.1.5	NAD(+) synthetase | 6.3.1.5 | NAD(+) synthase	Reaction catalysed: ATP + deamido-NAD(+) + NH(3) = AMP + diphosphate + NAD(+). Comments: -!- L-glutamine also acts, more slowly, as amido-donor (cf. EC 6.3.5.1).
GO:0008795	NAD+ synthase activity	Catalysis of the reaction: ATP + deamido-NAD+ + NH3 = AMP + diphosphate + NAD+.	\N	9	3	\N	0.333333	intel_def	EC	EC:6.3.1.5	NAD(+) synthetase | 6.3.1.5 | NAD(+) synthase	Reaction catalysed: ATP + deamido-NAD(+) + NH(3) = AMP + diphosphate + NAD(+). Comments: -!- L-glutamine also acts, more slowly, as amido-donor (cf. EC 6.3.5.1).
GO:0008820	cobinamide phosphate guanylyltransferase activity	Catalysis of the reaction: adenosylcobinamide-phosphate + GTP = adenosylcobinamide-GDP + diphosphate.	\N	9	3	\N	0.333333	intel_def	\N	\N	\N	\N
GO:0008829	dCTP deaminase activity	Catalysis of the reaction: dCTP + H2O = dUTP + NH3.	\N	6	2	\N	0.333333	intel_def	EC	EC:3.5.4.13	Deoxycytidine triphosphate deaminase | dCTP deaminase | 3.5.4.13	Reaction catalysed: dCTP + H(2)O = dUTP + NH(3).
GO:0008935	naphthoate synthase activity	Catalysis of the reaction: O-succinylbenzoyl-CoA = 1,4-dihydroxy-2-naphthoate + CoA.	\N	12	4	\N	0.333333	intel_def	EC	EC:4.1.3.36	Naphthoate synthase | Dihydroxynaphthoic acid synthetase | DHNA synthetase | 4.1.3.36	Reaction catalysed: O-succinylbenzoyl-CoA = 1,4-dihydroxy-2-naphthoate + CoA. Comments: -!- Highly specific.
GO:0008985	pyruvate dehydrogenase activity	Catalysis of the reaction: pyruvate + ferricytochrome b1 + H2O = CO2 + acetate + ferrocytochrome b1.	\N	9	3	\N	0.333333	intel_def	EC	EC:1.2.2.2	Pyruvate dehydrogenase (cytochrome) | 1.2.2.2 | Pyruvate dehydrogenase | Pyruvic dehydrogenase	Reaction catalysed: Pyruvate + ferricytochrome b1 + H(2)O = CO(2) + acetate + ferrocytochrome b1. Cofactor(s): Thiamine diphosphate.
GO:0016205	selenocysteine methyltransferase activity	Catalysis of the reaction: selenocysteine + S-adenosyl-L-methionine = Se-methylselenocysteine + S-adenosyl-homocysteine.	\N	12	4	\N	0.333333	intel_def	\N	\N	\N	\N
GO:0016509	long-chain-3-hydroxyacyl-CoA dehydrogenase activity	Catalysis of the reaction: (S)-3-hydroxyacyl-CoA + NAD+ = 3-oxoacyl-CoA + NADH + H+.	\N	12	4	\N	0.333333	intel_def	EC	EC:1.1.1.211	Long-chain-3-hydroxyacyl-CoA dehydrogenase | 1.1.1.211 | Beta-hydroxyacyl-CoA dehydrogenase	Reaction catalysed: (S)-3-hydroxyacyl-CoA + NAD(+) = 3-oxoacyl-CoA + NADH. Comments: -!- Acts most rapidly on derivatives with chain length C(8) or C(10) (cf. EC 1.1.1.35).
GO:0016509	long-chain-3-hydroxyacyl-CoA dehydrogenase activity	Catalysis of the reaction: (S)-3-hydroxyacyl-CoA + NAD+ = 3-oxoacyl-CoA + NADH + H+.	\N	12	4	\N	0.333333	intel_def	EC	EC:1.1.1.35	1.1.1.35 | Beta-hydroxyacyl dehydrogenase | Beta-keto-reductase | 3-hydroxyacyl-CoA dehydrogenase	Reaction catalysed: (S)-3-hydroxyacyl-CoA + NAD(+) = 3-oxoacyl-CoA + NADH. Comments: -!- Also oxidizes S-3-hydroxyacyl-N-acylthioethanolamine and S-3-hydroxyacylhydrolipoate. -!- Some enzymes act, more slowly, with NADP(+). -!- Broad specificity to acyl chain-length (cf. EC 1.1.1.211).
GO:0016509	long-chain-3-hydroxyacyl-CoA dehydrogenase activity	Catalysis of the reaction: (S)-3-hydroxyacyl-CoA + NAD+ = 3-oxoacyl-CoA + NADH + H+.	\N	12	4	\N	0.333333	intel_def	MESHD	D015094	Dehydrogenase, beta-Hydroxyacyl CoA | Dehydrogenases, beta-Hydroxyacyl | Dehydrogenases, 3-Hydroxyacyl CoA | CoA Dehydrogenase, beta-Hydroxyacyl | CoA Dehydrogenases, 3-Hydroxyacyl | 3-Hydroxyacyl CoA Dehydrogenases | 3 Hydroxyacyl CoA Dehydrogenases | beta-Hydroxyacyl Dehydrogenases | beta Hydroxyacyl Dehydrogenases | beta Hydroxyacyl CoA Dehydrogenase | beta-Hydroxyacyl CoA Dehydrogenase | beta…	Enzymes that reversibly catalyze the oxidation of a 3-hydroxyacyl CoA to 3-ketoacyl CoA in the presence of NAD. They are key enzymes in the oxidation of fatty acids and in mitochondrial fatty acid synthesis. EC 1.1.1.35.
GO:0016621	cinnamoyl CoA reductase	Catalysis of the reaction: cinnamaldehyde + CoA + NADP+ = cinnamoyl-CoA + NADPH + H+.	\N	9	3	\N	0.333333	intel_def	EC	EC:1.2.1.44	1.2.1.44 | Cinnamoyl-CoA reductase	Reaction catalysed: Cinnamaldehyde + CoA + NADP(+) = cinnamoyl-CoA + NADPH. Comments: -!- Also acts on a number of substituted cinnamoyl esters of coenzyme A.
GO:0016621	cinnamoyl-CoA reductase activity	Catalysis of the reaction: cinnamaldehyde + CoA + NADP+ = cinnamoyl-CoA + NADPH + H+.	\N	9	3	\N	0.333333	intel_def	EC	EC:1.2.1.44	1.2.1.44 | Cinnamoyl-CoA reductase	Reaction catalysed: Cinnamaldehyde + CoA + NADP(+) = cinnamoyl-CoA + NADPH. Comments: -!- Also acts on a number of substituted cinnamoyl esters of coenzyme A.
GO:0016993	precorrin-8X methylmutase activity	Catalysis of the reaction: precorrin-8X = hydrogenobyrinate.	\N	6	2	\N	0.333333	intel_def	EC	EC:5.4.1.2	Precorrin isomerase | Precorrin-8X methylmutase | Hydrogenobyrinic acid-binding protein | 5.4.1.2	Reaction catalysed: Precorrin-8X = hydrogenobyrinate.
GO:0017042	glycosylceramidase activity	Catalysis of the reaction: glycosyl-N-acylsphingosine + H2O = a sugar + N-acylsphingosine.	\N	9	3	\N	0.333333	intel_def	EC	EC:3.2.1.62	3.2.1.62 | Phlorizin hydrolase | Glycosylceramidase | Phloretin-glucosidase	Reaction catalysed: Glycosyl-N-acylsphingosine + H(2)O = a sugar + N-acylsphingosine. Comments: -!- Broad specificity (cf. EC 3.2.1.45 and EC 3.2.1.46). -!- Also hydrolyzes phlorizin to phloretin and glucose. -!- The intestinal enzyme is a complex which also catalyzes the reaction of EC 3.2.1.108.
GO:0017042	glycosylceramidase activity	Catalysis of the reaction: glycosyl-N-acylsphingosine + H2O = a sugar + N-acylsphingosine.	\N	9	3	\N	0.333333	intel_def	MESHD	D010694	Hydrolase, Phlorizin | Hydrolase, Lactase-Phlorizin | Glycosyl Ceramidase | Ceramidase, Glycosyl | Lactase Phlorizin Hydrolase | Phloretin Glucosidase | Lactase-Phlorizin Hydrolase | Phlorizin Hydrolase | Phloretin-Glucosidase | Glycosylceramidase	The enzyme hydrolyzing glycosyl-N-acylsphingosine to a sugar and N-acylsphingosine. It also catalyzes the hydrolysis of phlorizin to phloretin and glucose. It is found in the intestinal brush border membrane often in conjunction with lactase. EC 3.2.1.62.
GO:0018010	glycoprotein N-palmitoyltransferase activity	Catalysis of the reaction: palmitoyl-CoA + glycoprotein = CoA + N-palmitoylglycoprotein.	\N	9	3	\N	0.333333	intel_def	EC	EC:2.3.1.96	Glycoprotein N-palmitoyltransferase | 2.3.1.96	Reaction catalysed: Palmitoyl-CoA + glycoprotein = CoA + N-palmitoylglycoprotein. Comments: -!- Acts on glycoprotein from mucus. Activated by 1,4-dithiothreitol.
GO:0018119	peptidyl-cysteine S-nitrosylation	The posttranslational S-nitrosylation of peptidyl-cysteine to form peptidyl-S-nitrosyl-L-cysteine.	\N	9	3	\N	0.333333	intel_def	\N	\N	\N	\N
GO:0018122	peptidyl-asparagine ADP-ribosylation	The transfer, from NAD, of ADP-ribose to peptidyl-asparagine to form peptidyl-N4-(ADP-ribosyl)-L-asparagine.	\N	15	5	\N	0.333333	intel_def	\N	\N	\N	\N
GO:0018243	O-linked glycosylation via threonine	The posttranslational glycosylation of protein via the O3 atom of peptidyl-threonine, forming O3-glycosyl-L-threonine; the most common forms are N-acetylgalactosaminyl, mannosyl, and galactosyl threonine.	\N	18	6	\N	0.333333	intel_def	\N	\N	\N	\N
GO:0018312	peptidyl-serine ADP-ribosylation	The transfer, from NAD, of ADP-ribose to peptidyl-serine to form peptidyl-O-(ADP-ribosyl)-L-serine.	\N	15	5	\N	0.333333	intel_def	\N	\N	\N	\N
GO:0018376	peptidyl-asparagine hydroxylation to form L-erythro-beta-hydroxyasparagine	The posttranslational hydroxylation of peptidyl-asparagine to form peptidyl-L-erythro-beta-hydroxyasparagine; catalyzed by peptide-aspartate beta-dioxygenase (EC:1.14.11.16) (GO:0004597).	\N	21	7	\N	0.333333	intel_def	\N	\N	\N	\N
GO:0018413	peptidyl-serine O-glucuronidation	The O-glucuronidation of peptidyl-serine to form peptidyl-O3-D-glucuronyl-L-serine.	\N	12	4	\N	0.333333	intel_def	\N	\N	\N	\N
GO:0018449	1-phenylethanol dehydrogenase activity	Catalysis of the reaction: (S)-1-phenylethanol = acetophenone + H2.	\N	6	2	\N	0.333333	intel_def	\N	\N	\N	\N
GO:0018452	5-exo-hydroxycamphor dehydrogenase activity	Catalysis of the reaction: 5-exo-hydroxycamphor + NAD+ = NADH + H+ + 2,5-diketocamphane.	\N	12	4	\N	0.333333	intel_def	\N	\N	\N	\N
GO:0018458	isopiperitenol dehydrogenase activity	Catalysis of the reaction: (-)-trans-isopiperitenol + NAD+ = (-)-isopiperitenone + NADH + H+.	\N	9	3	\N	0.333333	intel_def	EC	EC:1.1.1.223	Isopiperitenol dehydrogenase | 1.1.1.223	Reaction catalysed: (-)-trans-isopiperitenol + NAD(+) = (-)-isopiperitenone + NADH. Comments: -!- Acts on (-)-trans-isopiperitenol, (+)-trans-piperitenol and (+)-trans-pulegol. -!- Involved in the biosynthesis of menthol and related monoterpenes in peppermint (Mentha piperita) leaves.
GO:0018459	carveol dehydrogenase activity	Catalysis of the reaction: (-)-trans-carveol + NADP+ = (-)-carvone + NADPH + H+.	\N	9	3	\N	0.333333	intel_def	EC	EC:1.1.1.243	Carveol dehydrogenase | 1.1.1.243	Reaction catalysed: (-)-trans-carveol + NADP(+) = (-)-carvone + NADPH.
GO:0018498	2 3-dihydroxy-2 3-dihydro-phenylpropionate dehydrogenase activity	Catalysis of the reaction: cis-3-(3-carboxyethyl)-3,5-cyclohexadiene-1,2-diol + NAD+ = NADH + H+ + 3-(2,3-dihydroxyphenyl)propionate.	\N	21	7	\N	0.333333	intel_def	\N	\N	\N	\N
GO:0018507	cis-3 4-dihydrophenanthrene-3 4-diol dehydrogenase activity	Catalysis of the reaction: (+)-cis-3,4-dihydrophenanthrene-3,4-diol + NAD+ = phenanthrene-3,4-diol + NADH + H+.	\N	15	5	\N	0.333333	intel_def	EC	EC:1.3.1.49	Cis-3,4-dihydrophenanthrene-3,4-diol dehydrogenase | 1.3.1.49	Reaction catalysed: (+)-cis-3,4-dihydrophenanthrene-3,4-diol + NAD(+) = phenanthrene-3,4- diol + NADH.
GO:0018507	cis-3 4-dihydroxy-3 4-dihydrophenanthrene dehydrogenase activity	Catalysis of the reaction: (+)-cis-3,4-dihydrophenanthrene-3,4-diol + NAD+ = phenanthrene-3,4-diol + NADH + H+.	\N	15	5	\N	0.333333	intel_def	EC	EC:1.3.1.49	Cis-3,4-dihydrophenanthrene-3,4-diol dehydrogenase | 1.3.1.49	Reaction catalysed: (+)-cis-3,4-dihydrophenanthrene-3,4-diol + NAD(+) = phenanthrene-3,4- diol + NADH.
GO:0018565	dihydroxydibenzothiophene dioxygenase activity	Catalysis of the reaction: 1,2-dihydroxydibenzothiophene + O2 = cis-4-(2-(3-hydroxy)-thionaphthenyl)-2-oxo-3-butenoate.	\N	18	6	\N	0.333333	intel_def	\N	\N	\N	\N
GO:0018573	2-aminophenol 1 6-dioxygenase activity	Catalysis of the reaction: 2-aminophenol + O2 = 2-aminomuconic semialdehyde.	\N	9	3	\N	0.333333	intel_def	\N	\N	\N	\N
GO:0018578	protocatechuate 3 4-dioxygenase activity	Catalysis of the reaction: 3,4-dihydroxybenzoate + O2 = 3-carboxy-cis,cis-muconate.	\N	12	4	\N	0.333333	intel_def	EC	EC:1.13.11.3	Protocatechuate oxygenase | 1.13.11.3 | Protocatechuate 3,4-dioxygenase	Reaction catalysed: 3,4-dihydroxybenzoate + O(2) = 3-carboxy-cis,cis-muconate. Cofactor(s): Iron.
GO:0018578	protocatechuate 3 4-dioxygenase activity	Catalysis of the reaction: 3,4-dihydroxybenzoate + O2 = 3-carboxy-cis,cis-muconate.	\N	12	4	\N	0.333333	intel_def	MESHD	D011520	Protocatechuate-3,4-Dioxygenase | Protocatechuate 3,4 Dioxygenase	An enzyme that catalyzes the oxidation of protocatechuate to 3-carboxy-cis-cis-muconate in the presence of molecular oxygen. It contains ferric ion. EC 1.13.11.3.
GO:0018609	chlorobenzene dioxygenase activity	Catalysis of the reaction: 2,3-unsubstituted benzenoid + O2 + NADH/NADPH + H+ = 2,3-cis-dihydroxydihydrobenzenoid + NAD+/NADP+. Substrates include 1,4-dichlorobenzene (forms 3,6-dichloro-cis-1,2-dihydroxycyclohexa-3,5-diene), 1,2,3,4-tetrachlorobenzene (forms cis-chlorobenzene dihydrodiol) and 1,2,4-trichlorobenzene (forms 3,4,6-trichloro-cis-1,2-dihydroxycyclohexa-3,5-diene).	\N	39	13	\N	0.333333	intel_def	\N	\N	\N	\N
GO:0018611	toluate dioxygenase activity	Catalysis of the reaction: methylbenzoate + NADH + O2 + H+ = NAD+ + 1,2-dihydroxymethylcyclohexa-3,5-dienecarboxylate.	\N	15	5	\N	0.333333	intel_def	\N	\N	\N	\N
GO:0018613	9-fluorenone dioxygenase activity	Catalysis of the reaction: 9-fluorenone + 2 NADPH + O2 = 2 NADP+ + 3,4-dihydroxy-3,4-dihydro-9-fluorenone.	\N	15	5	\N	0.333333	intel_def	\N	\N	\N	\N
GO:0018614	ethylbenzene dioxygenase activity	Catalysis of the reaction: ethylbenzene + O2 + NADH + H+ = NAD+ + cis-2,3-dihydroxy-2,3-dihydroethylbenzene.	\N	15	5	\N	0.333333	intel_def	\N	\N	\N	\N
GO:0018615	2-indanone monooxygenase activity	Catalysis of the reaction: 2-indanone + NADPH + 1/2 O2 = NADP+ + 3-isochromanone.	\N	12	4	\N	0.333333	intel_def	\N	\N	\N	\N
GO:0018618	anthranilate 1 2-dioxygenase activity	Catalysis of the reaction: anthranilate + NADPH + H+ + O2 + 2 H2O = catechol + CO2 + NADP+ + NH3.	\N	12	4	\N	0.333333	intel_def	EC	EC:1.14.12.1	Anthranilate 1,2-dioxygenase (deaminating, decarboxylating) | 1.14.12.1 | Anthranilic acid hydroxylase | Anthranilate hydroxylase | Anthranilic hydroxylase	Reaction catalysed: Anthranilate + NAD(P)H + O(2) + 2 H(2)O = catechol + CO(2) + NAD(P)(+) + NH(3). Cofactor(s): Iron.
GO:0018628	terephthalate 1 2-dioxygenase activity	Catalysis of the reaction: terephthalate + NADH + H+ + O2 = (1R,6S)-dihydroxycyclohexa-2,4-diene-1,4-dicarboxylate + NAD+.	\N	18	6	\N	0.333333	intel_def	EC	EC:1.14.12.15	Terephthalate 1,2-dioxygenase | Benzene-1,4-dicarboxylate 1,2-dioxygenase | 1,4-dicarboxybenzoate 1,2-dioxygenase | 1.14.12.15	Reaction catalysed: Terephthalate + NADH + H(+) + O(2) = (1R,6S)-dihydroxycyclohexa-2,4- diene-1,4-dicarboxylate + NAD(+). Comments: -!- In C.testoteroni, contains a Rieske [2Fe-2S] centre.
GO:0018630	3 5-xylenol methylhydroxylase activity	Catalysis of the reaction: 3-hydroxytoluene + NADH + O2 = NAD+ + OH- + 3-hydroxybenzyl alcohol.	\N	12	4	\N	0.333333	intel_def	\N	\N	\N	\N
GO:0018655	2-oxo-delta3-4 5 5-trimethylcyclopentenylacetyl-CoA 1 2-monooxygenase activity	Catalysis of the reaction: 2-oxo-delta3-4,5,5-trimethylcyclopentenylacetyl-CoA + NADH + H+ + O2 = NAD+ + H2O + delta2,5-3,4,4-trimethylpimelyl-CoA.	\N	21	7	\N	0.333333	intel_def	\N	\N	\N	\N
GO:0018678	4-hydroxybenzoate 1-hydroxylase activity	Catalysis of the reaction: 4-hydroxybenzoate + NADPH + H+ + O2 = hydroquinone + NADP+ + H2O + CO2.	\N	12	4	\N	0.333333	intel_def	EC	EC:1.14.13.64	4-hydroxybenzoate 1-monooxygenase | 4-hydroxybenzoate 1-hydroxylase | 1.14.13.64	Reaction catalysed: 4-hydroxybenzoate + NAD(P)H + O(2) = hydroquinone + NAD(P)(+) + H(2)O + CO(2). Cofactor(s): FAD. Comments: -!- The enzyme from Candida parapsilosis is specific for 4-hydroxybenzoate derivatives and prefers NADH to NADPH as electron donor.
GO:0018684	camphor 1 2-monooxygenase activity	Catalysis of the reaction: (+)-bornane-2,5-dione + reduced rubredoxin + O2 = 5-oxo-1,2-campholide + oxidized rubredoxin + H2O.	\N	18	6	\N	0.333333	intel_def	EC	EC:1.14.15.2	Camphor ketolactonase I | Camphor 1,2-monooxygenase | 2,5-diketocamphane lactonizing enzyme | 1.14.15.2	Reaction catalysed: (+)-bornane-2,5-dione + reduced rubredoxin + O(2) = 5-oxo-1,2-campholide + oxidized rubredoxin + H(2)O. Cofactor(s): Iron.
GO:0018694	p-cymene methyl hydroxylase activity	Catalysis of the reaction: p-cymene + NADH + O2 = NAD+ + OH- + p-cumic alcohol.	\N	12	4	\N	0.333333	intel_def	\N	\N	\N	\N
GO:0018739	4-hydroxybenzoyl-CoA thioesterase activity	Catalysis of the reaction: 4-hydroxybenzoyl-CoA + H2O = 4-hydroxybenzoate + CoA.	\N	9	3	\N	0.333333	intel_def	EC	EC:3.1.2.23	4-hydroxybenzoyl-CoA thioesterase | 3.1.2.23	Reaction catalysed: 4-hydroxybenzoyl-CoA + H(2)O = 4-hydroxybenzoate + CoA. Comments: -!- This enzyme is part of the bacterial 2,4-dichlorobenzoate degradation pathway.
GO:0018759	methenyltetrahydromethanopterin cyclohydrolase activity	Catalysis of the reaction: 5,10-methenyl-5,6,7,8-tetrahydromethanopterin + H2O = N5-formyl-5,6,7,8-tetrahydromethanopterin.	\N	15	5	\N	0.333333	intel_def	EC	EC:3.5.4.27	Methenyltetrahydromethanopterin cyclohydrolase | Methenyl-H4MPT cyclohydrolase | 3.5.4.27	Reaction catalysed: 5,10-methenyl-5,6,7,8-tetrahydromethanopterin + H(2)O = N(5)-formyl- 5,6,7,8-tetrahydromethanopterin. Comments: -!- Methanopterin is a pterin analog. -!- Involved in the formation of methane from CO(2) in Methanobacterium thermoautotrophicum.
GO:0018762	aliphatic nitrilase activity	Catalysis of the reaction: R-CN + H2O = R-COOH + NH3.	\N	9	3	\N	0.333333	intel_def	EC	EC:3.5.5.7	Aliphatic nitrilase | 3.5.5.7	Reaction catalysed: R-CN + H(2)O = R-COOH + NH(3). Comments: -!- Preferentially hydrolyzes aliphatic nitriles, some of which are apparently not substrates for other known EC 3.5.5.1. -!- Substrates include crotononitrile, acrylonitrile and glutaronitrile.
GO:0018764	N-isopropylammelide isopropylaminohydrolase activity	Catalysis of the reaction: N-isopropylammelide + H2O = cyanuric acid + isopropylamine.	\N	9	3	\N	0.333333	intel_def	EC	EC:3.5.99.4	N-isopropylammelide isopropylaminohydrolase | 3.5.99.4	Reaction catalysed: N-isopropylammelide + H(2)O = cyanuric acid + isopropylamine. Comments: -!- Involved in a pathway by which the herbicide atrazine, 2-chloro- 4-(ethylamino)-6-(isopopylamino)-1,3,5-triazine, is degraded in bacteria via N-isopropylammelide, 2,4-dihydroxy-6- (isopropylamino)-1,3,5-triazine.
GO:0018800	5-oxopent-3-ene-1 2 5-tricarboxylate decarboxylase activity	Catalysis of the reaction: 5-oxopent-3-ene-1,2,5-tricarboxylate = 2-oxohept-3-enedioate + CO2.	\N	15	5	\N	0.333333	intel_def	EC	EC:4.1.1.68	5-oxopent-3-ene-1,2,5-tricarboxylate decarboxylase | 4.1.1.68	Reaction catalysed: 5-oxopent-3-ene-1,2,5-tricarboxylate = 2-oxohept-3-enedioate + CO(2).
GO:0018810	hydratase activity	Catalysis of the reaction: trans-4-(2-(3-hydroxy)-thionaphthenyl)-2-oxo-3-butenoate + H2O = pyruvate + 3-hydroxy-2-formylbenzothiophene.	\N	18	6	\N	0.333333	intel_def	\N	\N	\N	\N
GO:0018817	2-oxo-hept-3-ene-1 7-dioate hydratase activity	Catalysis of the reaction: cis-2-oxohept-3-ene-1,7-dioate + H2O = 2,4-dihydroxy-hept-trans-2-ene-1,7-dioate.	\N	18	6	\N	0.333333	intel_def	\N	\N	\N	\N
GO:0018860	anthranilate-CoA ligase activity	Catalysis of the reaction: ATP + anthranilate + CoA = AMP + diphosphate + anthranilyl-CoA.	\N	9	3	\N	0.333333	intel_def	EC	EC:6.2.1.32	Anthranilate--CoA ligase | 6.2.1.32	Reaction catalysed: ATP + anthranilate + CoA = AMP + diphosphate + anthranilyl-CoA.
GO:0019715	peptidyl-aspartic acid hydroxylation to form L-erythro-beta-hydroxyaspartic acid	The posttranslational hydroxylation of peptidyl-aspartic acid to form peptidyl-L-erythro-beta-hydroxyaspartic acid; catalyzed by peptide-aspartate beta-dioxygenase (EC:1.14.11.16) (GO:0004597).	\N	21	7	\N	0.333333	intel_def	\N	\N	\N	\N
GO:0030015	CCR4-NOT core complex	The core of the CCR4-NOT transcription factor complex. In Saccharomyces the CCR4-NOT core complex comprises Ccr4p, Caf1p, Not1p, Not2p, Not3p, Not4p, and Not5p.	\N	15	5	\N	0.333333	intel_def	\N	\N	\N	\N
GO:0030271	chymase activity	Catalysis of the preferential cleavage: Phe-Xaa > Tyr-Xaa > Trp-Xaa > Leu-Xaa.	\N	12	4	\N	0.333333	intel_def	EC	EC:3.4.21.39	Skeletal muscle (SK) protease | Mast cell protease I | Chymase | 3.4.21.39	Reaction catalysed: Preferential cleavage: Phe-|-Xaa > Tyr-|-Xaa > Trp-|-Xaa > Leu-|-Xaa. Comments: -!- In mast cell granules. -!- Belongs to peptidase family S1.
GO:0030411	scytalone dehydratase activity	Catalysis of the reaction: scytalone = 1,3,8-trihydroxynaphthalene + H2O.	\N	9	3	\N	0.333333	intel_def	EC	EC:4.2.1.94	Scytalone dehydratase | 4.2.1.94	Reaction catalysed: Scytalone = 1,3,8-trihydroxynaphthalene + H(2)O. Comments: -!- Involved with EC 1.3.1.50 in the biosynthesis of melanin in pathogenic fungi.
GO:0030729	acetoacetate-CoA ligase activity	Catalysis of the reaction: ATP + acetoacetate + CoA = AMP + diphosphate + acetoacetyl-CoA.	\N	9	3	\N	0.333333	intel_def	EC	EC:6.2.1.16	Acetoacetyl-CoA synthetase | Acetoacetate--CoA ligase | 6.2.1.16	Reaction catalysed: ATP + acetoacetate + CoA = AMP + diphosphate + acetoacetyl-CoA. Comments: -!- Also acts, more slowly, on L-3-hydroxybutanoate.
GO:0030729	acetoacetyl-CoA synthetase activity	Catalysis of the reaction: ATP + acetoacetate + CoA = AMP + diphosphate + acetoacetyl-CoA.	\N	9	3	\N	0.333333	intel_def	EC	EC:6.2.1.16	Acetoacetyl-CoA synthetase | Acetoacetate--CoA ligase | 6.2.1.16	Reaction catalysed: ATP + acetoacetate + CoA = AMP + diphosphate + acetoacetyl-CoA. Comments: -!- Also acts, more slowly, on L-3-hydroxybutanoate.
GO:0030739	O-demethylpuromycin O-methyltransferase activity	Catalysis of the reaction: S-adenosyl-L-methionine + O-demethylpuromycin = S-adenosyl-L-homocysteine + puromycin.	\N	12	4	\N	0.333333	intel_def	EC	EC:2.1.1.38	O-demethylpuromycin O-methyltransferase | 2.1.1.38	Reaction catalysed: S-adenosyl-L-methionine + O-demethylpuromycin = S-adenosyl-L- homocysteine + puromycin. Comments: -!- Puromycin is the antibiotic derived from N(6)-dimethyladenosine by replacing the 3'-hydroxyl group with an amino group and acylating this with 4-O-methyltyrosine.
GO:0030755	quercetin 3-O-methyltransferase activity	Catalysis of the reaction: S-adenosyl-L-methionine + 3,5,7,3',4'-pentahydroxyflavone = S-adenosyl-L-homocysteine + 3-methoxy-5,7,3',4'-tetrahydroxy-flavone.	\N	18	6	\N	0.333333	intel_def	EC	EC:2.1.1.76	Quercetin 3-O-methyltransferase | Flavonol 3-O-methyltransferase | 2.1.1.76	Reaction catalysed: S-adenosyl-L-methionine + 3,5,7,3',4'-pentahydroxyflavone = S-adenosyl-L-homocysteine + 3-methoxy-5,7,3',4'-tetrahydroxyflavone. Comments: -!- Specific for quercetin. Related enzymes bring about the 3-O- methylation of other flavonols, such as galangin and kaempferol.
GO:0030762	tetrahydrocolumbamine 2-O-methyltransferase activity	Catalysis of the reaction: S-adenosyl-L-methionine + 5,8,13,13a-tetrahydrocolumbamine = S-adenosyl-L-homocysteine + tetrahydropalmatine.	\N	15	5	\N	0.333333	intel_def	EC	EC:2.1.1.89	Tetrahydrocolumbamine 2-O-methyltransferase | 2.1.1.89	Reaction catalysed: S-adenosyl-L-methionine + 5,8,13,13A-tetrahydrocolumbamine = S-adenosyl-L-homocysteine + tetrahydropalmatine. Comments: -!- Involved in the biosynthesis of the berberine alkaloids.
GO:0030764	bergaptol O-methyltransferase activity	Catalysis of the reaction: S-adenosyl-L-methionine + bergaptol = S-adenosyl-L-homocysteine + O-methylbergaptol.	\N	12	4	\N	0.333333	intel_def	EC	EC:2.1.1.92	Bergaptol O-methyltransferase | 2.1.1.92	Reaction catalysed: S-adenosyl-L-methionine + bergaptol = S-adenosyl-L-homocysteine + O-methylbergaptol.
GO:0030765	xanthotoxol O-methyltransferase activity	Catalysis of the reaction: S-adenosyl-L-methionine + xanthotoxol = S-adenosyl-L-homocysteine + O-methylxanthotoxol.	\N	12	4	\N	0.333333	intel_def	EC	EC:2.1.1.93	Xanthotoxol O-methyltransferase | 2.1.1.93	Reaction catalysed: S-adenosyl-L-methionine + xanthotoxol = S-adenosyl-L-homocysteine + O-methylxanthotoxol. Comments: -!- Also acts on 5-hydroxyxanthotoxin, forming isopimpinellin.
GO:0030771	N-benzoyl-4-hydroxyanthranilate 4-O-methyltransferase activity	Catalysis of the reaction: S-adenosyl-L-methionine + N-benzoyl-4-hydroxyanthranilate = S-adenosyl-L-homocysteine + N-benzoyl-4-methoxyanthranilate.	\N	15	5	\N	0.333333	intel_def	EC	EC:2.1.1.105	N-benzoyl-4-hydroxyanthranilate 4-O-methyltransferase | 2.1.1.105	Reaction catalysed: S-adenosyl-L-methionine + N-benzoyl-4-hydroxyanthranilate = S-adenosyl- L-homocysteine + N-benzoyl-4-methoxyanthranilate. Comments: -!- Involved in the biosynthesis of phytoalexins.
GO:0030774	anthranilate N-methyltransferase activity	Catalysis of the reaction: S-adenosyl-L-methionine + anthranilate = S-adenosyl-L-homocysteine + N-methylanthranilate.	\N	12	4	\N	0.333333	intel_def	EC	EC:2.1.1.111	Anthranilate N-methyltransferase | 2.1.1.111	Reaction catalysed: S-adenosyl-L-methionine + anthranilate = S-adenosyl-L-homocysteine + N-methylanthranilate. Comments: -!- Involved in the biosynthesis of acridine alkaloids in plant tissues.
GO:0030782	N-methyltransferase activity	Catalysis of the reaction: S-adenosyl-L-methionine + (S)-7,8,13,14-tetrahydroprotoberberine = S-adenosyl-L-homocysteine + cis-N-methyl-(S)-7,8,13,14-tetrahydroprotoberberine.	\N	18	6	\N	0.333333	intel_def	EC	EC:2.1.1.122	Tetrahydroprotoberberine cis-N-methyltransferase | (S)-tetrahydroprotoberberine N-methyltransferase | 2.1.1.122	Reaction catalysed: S-adenosyl-L-methionine + (S)-7,8,13,14-tetrahydroprotoberberine = S-adenosyl-L-homocysteine + cis-N-methyl-(S)-7,8,13,14- tetrahydroprotoberberine. Comments: -!- Involved in the biosynthesis of isoquinoline alkaloids in plants.
GO:0042351	'de novo' GDP-L-fucose biosynthesis	The formation from simpler components of GDP-L-fucose from GDP-D-mannose via GDP-4-dehydro-6-deoxy-D-mannose, requiring the functions of GDP-mannose 4,6-dehydratase (EC:4.2.1.47) and GDP-4-dehydro-D-rhamnose reductase (EC:1.1.1.187).	\N	27	9	\N	0.333333	intel_def	\N	\N	\N	\N
GO:0042351	GDP-L-fucose biosynthesis de novo pathway	The formation from simpler components of GDP-L-fucose from GDP-D-mannose via GDP-4-dehydro-6-deoxy-D-mannose, requiring the functions of GDP-mannose 4,6-dehydratase (EC:4.2.1.47) and GDP-4-dehydro-D-rhamnose reductase (EC:1.1.1.187).	\N	27	9	\N	0.333333	intel_def	\N	\N	\N	\N
GO:0042736	NADH kinase activity	Catalysis of the reaction: ATP + NADH = ADP + NADPH.	\N	6	2	\N	0.333333	intel_def	EC	EC:2.7.1.86	NADH kinase | 2.7.1.86	Reaction catalysed: ATP + NADH = ADP + NADPH. Comments: -!- CTP, ITP, UTP and GTP can also act as phosphate donors (in decreasing order of activity). -!- Specific for NADH. -!- Activated by acetate. -!- Formerly EC 2.7.1.96.
GO:0043115	sirohydrochlorin dehydrogenase activity	Cataysis of the reaction: precorrin-2 + NAD+ = sirohydrochlorin + NADH + H+.	\N	9	3	\N	0.333333	intel_def	\N	\N	\N	\N
GO:0045552	dihydroflavanol 4-reductase	Catalysis of the reaction: cis-3,4-leucopelargonidin + NADP+ = (+)-dihydrokaempferol + NADPH + H+.	\N	12	4	\N	0.333333	intel_def	EC	EC:1.1.1.219	NADPH-dihydromyricetin reductase | Dihydrokaempferol 4-reductase | Dihydroflavonol 4-reductase | 1.1.1.219	Reaction catalysed: Cis-3,4-leucopelargonidin + NADP(+) = (+)-dihydrokaempferol + NADPH. Comments: -!- Also acts, in the reverse direction, on (+)-dihydroquercetin and (+)-dihydromyricetin. -!- Each dihydroflavonol is reduced to the corresponding cis-flavon- 3,4-diol. -!- NAD(+) can act instead of NADP(+), more slowly. -!- Involved in the biosynthesis of anthocyanidins in plants.
GO:0045552	dihydrokaempferol 4-reductase activity	Catalysis of the reaction: cis-3,4-leucopelargonidin + NADP+ = (+)-dihydrokaempferol + NADPH + H+.	\N	12	4	\N	0.333333	intel_def	EC	EC:1.1.1.219	NADPH-dihydromyricetin reductase | Dihydrokaempferol 4-reductase | Dihydroflavonol 4-reductase | 1.1.1.219	Reaction catalysed: Cis-3,4-leucopelargonidin + NADP(+) = (+)-dihydrokaempferol + NADPH. Comments: -!- Also acts, in the reverse direction, on (+)-dihydroquercetin and (+)-dihydromyricetin. -!- Each dihydroflavonol is reduced to the corresponding cis-flavon- 3,4-diol. -!- NAD(+) can act instead of NADP(+), more slowly. -!- Involved in the biosynthesis of anthocyanidins in plants.
GO:0046025	precorrin-6 methyltransferase	Catalysis of the reaction: 2 S-adenosyl-L-methionine + precorrin-6Y = 2 S-adenosyl-L-homocysteine + precorrin-8X + CO2.	\N	15	5	\N	0.333333	intel_def	EC	EC:2.1.1.132	Precorrin-6Y C5,15-methyltransferase (decarboxylating) | 2.1.1.132 | Precorrin-6 methyltransferase | Precorrin-6Y methylase	Reaction catalysed: 2 S-adenosyl-L-methionine + precorrin-6Y = 2 S-adenosyl-L-homocysteine + precorrin-8X + CO(2). Comments: -!- The enzyme from Pseudomonas denitrificans has S-adenosyl-L- methionine-dependent methyltransferase and decarboxylase activities.
GO:0046025	precorrin-6Y C5 15-methyltransferase activity	Catalysis of the reaction: 2 S-adenosyl-L-methionine + precorrin-6Y = 2 S-adenosyl-L-homocysteine + precorrin-8X + CO2.	\N	15	5	\N	0.333333	intel_def	EC	EC:2.1.1.132	Precorrin-6Y C5,15-methyltransferase (decarboxylating) | 2.1.1.132 | Precorrin-6 methyltransferase | Precorrin-6Y methylase	Reaction catalysed: 2 S-adenosyl-L-methionine + precorrin-6Y = 2 S-adenosyl-L-homocysteine + precorrin-8X + CO(2). Comments: -!- The enzyme from Pseudomonas denitrificans has S-adenosyl-L- methionine-dependent methyltransferase and decarboxylase activities.
GO:0046025	precorrin-6Y methylase	Catalysis of the reaction: 2 S-adenosyl-L-methionine + precorrin-6Y = 2 S-adenosyl-L-homocysteine + precorrin-8X + CO2.	\N	15	5	\N	0.333333	intel_def	EC	EC:2.1.1.132	Precorrin-6Y C5,15-methyltransferase (decarboxylating) | 2.1.1.132 | Precorrin-6 methyltransferase | Precorrin-6Y methylase	Reaction catalysed: 2 S-adenosyl-L-methionine + precorrin-6Y = 2 S-adenosyl-L-homocysteine + precorrin-8X + CO(2). Comments: -!- The enzyme from Pseudomonas denitrificans has S-adenosyl-L- methionine-dependent methyltransferase and decarboxylase activities.
GO:0046042	ITP biosynthesis	The formation from simpler components of ITP, inosine triphosphate.	\N	6	2	\N	0.333333	intel_def	\N	\N	\N	\N
GO:0046045	TMP catabolism	The breakdown into simpler components of TMP, ribosylthymine monophosphate.	\N	6	2	\N	0.333333	intel_def	\N	\N	\N	\N
GO:0046047	TTP catabolism	The breakdown into simpler components of TTP, ribosylthymine triphosphate.	\N	6	2	\N	0.333333	intel_def	\N	\N	\N	\N
GO:0046074	dTMP catabolism	The breakdown into simpler components of dTMP, deoxyribosylthymine monophosphate.	\N	6	2	\N	0.333333	intel_def	\N	\N	\N	\N
GO:0046076	dTTP catabolism	The breakdown into simpler components of dTTP, deoxyribosylthymine triphosphate.	\N	6	2	\N	0.333333	intel_def	\N	\N	\N	\N
GO:0046095	deoxyinosine biosynthesis	The formation from simpler components of deoxyinosine, hypoxanthine deoxyriboside.	\N	6	2	\N	0.333333	intel_def	\N	\N	\N	\N
GO:0046203	spermidine catabolism	The breakdown into simpler components of spermidine, N-(3-aminopropyl)-1,4-diaminobutane.	\N	12	4	\N	0.333333	intel_def	\N	\N	\N	\N
GO:0046555	acetylxylan esterase activity	Catalysis of the deacetylation of xylans and xylo-oligosaccharides.	\N	6	2	\N	0.333333	intel_def	EC	EC:3.1.1.72	Acetylxylan esterase | 3.1.1.72	Reaction catalysed: Deacetylation of xylans and xylo-oligosaccharides. Comments: -!- Catalyzes the hydrolysis of acetyl groups from polymeric xylan, acetylated xylose, acetylated glucose, alpha-napthyl acetate, p-nitrophenyl acetate but not from triacetylglycerol. -!- Does not act on acetylated mannan or pectin.
GO:0046569	GLOX	Catalysis of the reaction: glyoxal + O2 + H2O = glyoxalate + H2O2.	\N	6	2	\N	0.333333	intel_def	\N	\N	\N	\N
GO:0046569	glyoxal oxidase activity	Catalysis of the reaction: glyoxal + O2 + H2O = glyoxalate + H2O2.	\N	6	2	\N	0.333333	intel_def	\N	\N	\N	\N
GO:0047002	L-arabinitol 2-dehydrogenase activity	Catalysis of the reaction: NAD+ + L-arabitol = NADH + L-ribulose.	\N	9	3	\N	0.333333	intel_def	EC	EC:1.1.1.13	L-arabinitol 2-dehydrogenase (ribulose forming) | 1.1.1.13	Reaction catalysed: L-arabinitol + NAD(+) = L-ribulose + NADH.
GO:0047011	2-dehydropantolactone reductase activity	Catalysis of the reaction: NADP+ + pantoyl lactone = NADPH + 2-dehydropantoyl lactone.	\N	9	3	\N	0.333333	intel_def	EC	EC:1.1.1.168	2-dehydropantoyl-lactone reductase (A-specific) | 2-dehydropantolactone reductase (A-specific) | 1.1.1.168 | Ketopantoyl lactone reductase | 2-Ketopantoyl lactone reductase	Reaction catalysed: (R)-pantolactone + NADP(+) = 2-dehydropantolactone + NADPH. Comments: -!- The yeast enzyme differs from that from E.coli (EC 1.1.1.214), which is specific for the B-face of NADP, and in receptor requirements from EC 1.1.99.26.
GO:0047030	4-hydroxycyclohexanecarboxylate dehydrogenase activity	Catalysis of the reaction: NAD+ + 4-hydroxycyclohexanecarboxylate = NADH + 4-oxocyclohexanecarboxylate.	\N	9	3	\N	0.333333	intel_def	EC	EC:1.1.1.226	4-hydroxycyclohexanecarboxylate dehydrogenase | 1.1.1.226	Reaction catalysed: 4-hydroxycyclohexanecarboxylate + NAD(+) = 4-oxocyclohexanecarboxylate + NADH. Comments: -!- The enzyme, from Corynebacterium cyclohexanicum, is highly specific for the trans-4-hydroxy derivative.
GO:0047031	diethyl 2-methyl-3-oxosuccinate reductase activity	Catalysis of the reaction: NADP+ + diethyl (2R,3R)-2-methyl-3-hydroxysuccinate = NADPH + diethyl-2-methyl-3-oxosuccinate.	\N	15	5	\N	0.333333	intel_def	EC	EC:1.1.1.229	Diethyl 2-methyl-3-oxosuccinate reductase | 1.1.1.229	Reaction catalysed: Diethyl (2R,3R)-2-methyl-3-hydroxysuccinate + NADP(+) = diethyl- 2-methyl-3-oxosuccinate + NADPH. Comments: -!- Also acts on diethyl (2S,3R)-2-methyl-3-hydroxysuccinate, and on the corresponding dimethyl esters.
GO:0047037	salutaridine reductase activity	Catalysis of the reaction: NADPH + Salutaridine = NADP+ + salutaridinol.	\N	6	2	\N	0.333333	intel_def	EC	EC:1.1.1.248	Salutaridine reductase (NADPH) | 1.1.1.248	Reaction catalysed: Salutaridinol + NADP(+) = salutaridine + NADPH. Comments: -!- Catalyzes the reversible reduction of salutaridine to salutaridinol, which is a direct precursor of morphinan alkaloids in the poppy plant.
GO:0047038	D-arabinitol 2-dehydrogenase activity	Catalysis of the reaction: NAD+ + D-arabitol = NADH + D-ribulose.	\N	9	3	\N	0.333333	intel_def	EC	EC:1.1.1.250	D-arabinitol 2-dehydrogenase (ribulose-forming) | D-arabinitol 2-dehydrogenase | 1.1.1.250	Reaction catalysed: D-arabinitol + NAD(+) = D-ribulose + NADH.
GO:0047050	dehydrogenase activity	Catalysis of the reaction: NAD+ + (S)-2-hydroxystearate = NADH + 2-oxostearate.	\N	9	3	\N	0.333333	intel_def	EC	EC:1.1.1.99	(S)-2-hydroxy-fatty-acid dehydrogenase | L-2-hydroxy fatty acid dehydrogenase | 1.1.1.99	Reaction catalysed: (S)-2-hydroxystearate + NAD(+) = 2-oxostearate + NADH.
GO:0047062	trans-acenaphthene-1 2-diol dehydrogenase activity	Catalysis of the reaction: NADP+ + (+-)-trans-acenaphthene-1,2-diol = NADPH + acenaphthenequinone.	\N	12	4	\N	0.333333	intel_def	EC	EC:1.10.1.1	Trans-acenaphthene-1,2-diol dehydrogenase | 1.10.1.1	Reaction catalysed: (+-)-trans-acenaphthene-1,2-diol + NADP(+) = acenaphthenequinone + NADPH. Comments: -!- Some preparations also utilize NAD(+).
GO:0047072	2 3-dihydroxybenzoate 2 3-dioxygenase activity	Catalysis of the reaction: O2 + 2,3-dihydroxybenzoate = 2-carboxy-cis,cis-muconate.	\N	12	4	\N	0.333333	intel_def	EC	EC:1.13.11.28	2,3-dihydroxybenzoate 2,3-dioxygenase | 1.13.11.28	Reaction catalysed: 2,3-dihydroxybenzoate + O(2) = 2-carboxy-cis,cis-muconate. Comments: -!- Also acts, more slowly, with 2,3-dihydroxy-4-toluate and 2,3- dihydroxy-4-cumate.
GO:0047102	aminomuconate-semialdehyde dehydrogenase activity	Catalysis of the reaction: H2O + NAD+ + 2-aminomuconate semialdehyde = NADH + 2-amino-muconate.	\N	12	4	\N	0.333333	intel_def	EC	EC:1.2.1.32	Aminomuconate-semialdehyde dehydrogenase | 1.2.1.32	Reaction catalysed: 2-aminomuconate 6-semialdehyde + NAD(+) + H(2)O = 2-aminomuconate + NADH. Comments: -!- Also acts on 2-hydroxymuconate semialdehyde.
GO:0047104	hexadecanal dehydrogenase activity	Catalysis of the reaction: NAD+ + coenzyme A + palmitaldehyde = NADH + palmityl-CoA.	\N	9	3	\N	0.333333	intel_def	EC	EC:1.2.1.42	Hexadecanal dehydrogenase (acylating) | Fatty acyl-CoA reductase | 1.2.1.42	Reaction catalysed: Hexadecanal + CoA + NAD(+) = hexadecanoyl-CoA + NADH. Comments: -!- Also acts, more slowly, on octadecanoyl-CoA.
GO:0047105	4-trimethylammoniobutyraldehyde dehydrogenase activity	Catalysis of the reaction: NAD+ + 4-trimethylammoniobutanal = NADH + 4-trimethylammoniobutanoate.	\N	9	3	\N	0.333333	intel_def	EC	EC:1.2.1.47	4-trimethylammoniobutyraldehyde dehydrogenase | 1.2.1.47	Reaction catalysed: 4-trimethylammoniobutanal + NAD(+) + H(2)O = 4-trimethylammoniobutanoate + NADH.
GO:0047132	dihydrobenzophenanthridine oxidase activity	Catalysis of the reaction: O2 + dihydrosanguinarine = H2O2 + sanguinarine.	\N	6	2	\N	0.333333	intel_def	EC	EC:1.5.3.12	Dihydrobenzophenanthridine oxidase | 1.5.3.12	Reaction catalysed: Dihydrosanguinarine + O(2) = sanguinarine + H(2)O(2). Cofactor(s): Copper. Comments: -!- Also catalyzes: dihydrochelirubine + O(2) = chelirubine + H(2)O(2). -!- Also catalyzes: dihydromacarpine + O(2) = macarpine + H(2)O(2). -!- Found in higher plants. -!- Produces oxidized forms of the benzophenanthridine alkaloids.
GO:0047169	galactarate O-hydroxycinnamoyltransferase activity	Catalysis of the reaction: feruloyl-CoA + D-galactarate = O-feruloylgalactarate + coenzyme A.	\N	12	4	\N	0.333333	intel_def	EC	EC:2.3.1.130	Galactarate O-hydroxycinnamoyltransferase | 2.3.1.130	Reaction catalysed: Feruloyl-CoA + galactarate = CoA + O-feruloylgalactarate. Comments: -!- Sinapoyl-CoA and 4-coumaroyl-CoA can also act as donors.
GO:0047170	glucarate O-hydroxycinnamoyltransferase activity	Catalysis of the reaction: D-glucarate + sinapoyl-CoA = O-sinapoylglucarate + coenzyme A.	\N	12	4	\N	0.333333	intel_def	EC	EC:2.3.1.131	Glucarate O-hydroxycinnamoyltransferase | 2.3.1.131	Reaction catalysed: Sinapoyl-CoA + glucarate = CoA + O-sinapoylglucarate. Comments: -!- 4-coumaroyl-CoA, feruloyl-CoA and caffeoyl-CoA can also act as donors, more slowly.
GO:0047232	galactosyl-N-acetylglucosaminylgalactosylglucosyl-ceramide beta-1 6-N-acetylglucosaminyltransferase activity	Catalysis of the reaction: D-galactosyl-1,4-N-acetyl-beta-D-glucosaminyl-1,3-beta-D-galactosyl-1,4-beta-D-glucosylceramide + UDP-N-acetyl-D-glucosamine = N-acetyl-D-glucosaminyl-1,6-beta-D-galactosyl-1,4-N-acetyl-beta-D-glucosaminyl-1,3-beta-D-galactosyl-1,4-beta-D-glucosyceramide + UDP.	\N	24	8	\N	0.333333	intel_def	EC	EC:2.4.1.150	N-acetyllactosaminide beta-1,6-N-acetylglucosaminyltransferase | 2.4.1.150 | N-acetylglucosaminyltransferase	Reaction catalysed: UDP-N-acetyl-D-glucosamine + beta-D-galactosyl-1,4-N-acetyl-D- glucosaminyl-R = UDP + N-acetyl-beta-D-glucosaminyl-1,6-beta-D- galactosyl-1,4-N-acetyl-D-glucosaminyl-R. Comments: -!- Acts on beta-galactosyl-1,4-N-acetylglucosaminyl termini on asialo- alpha(1)-acid glycoprotein.
GO:0047232	galactosyl-N-acetylglucosaminylgalactosylglucosyl-ceramide beta-1 6-N-acetylglucosaminyltransferase activity	Catalysis of the reaction: D-galactosyl-1,4-N-acetyl-beta-D-glucosaminyl-1,3-beta-D-galactosyl-1,4-beta-D-glucosylceramide + UDP-N-acetyl-D-glucosamine = N-acetyl-D-glucosaminyl-1,6-beta-D-galactosyl-1,4-N-acetyl-beta-D-glucosaminyl-1,3-beta-D-galactosyl-1,4-beta-D-glucosyceramide + UDP.	\N	24	8	\N	0.333333	intel_def	EC	EC:2.4.1.164	2.4.1.164 | N-acetylglucosaminyltransferase	Reaction catalysed: UDP-N-acetyl-D-glucosamine + D-galactosyl-1,4-N-acetyl-beta-D- glucosaminyl-1,3-beta-D-galactosyl-1,4-beta-D-glucosylceramide = UDP + N-acetyl-D-glucosaminyl-1,6-beta-D-galactosyl-1,4-N-acetyl-beta-D- glucosaminyl-1,3-beta-D-galactosyl-1,4 beta-D-glucosylceramide. Cofactor(s): Manganese.
GO:0047232	galactosyl-N-acetylglucosaminylgalactosylglucosyl-ceramide beta-1 6-N-acetylglucosaminyltransferase activity	Catalysis of the reaction: D-galactosyl-1,4-N-acetyl-beta-D-glucosaminyl-1,3-beta-D-galactosyl-1,4-beta-D-glucosylceramide + UDP-N-acetyl-D-glucosamine = N-acetyl-D-glucosaminyl-1,6-beta-D-galactosyl-1,4-N-acetyl-beta-D-glucosaminyl-1,3-beta-D-galactosyl-1,4-beta-D-glucosyceramide + UDP.	\N	24	8	\N	0.333333	intel_def	MESHD	D017351	Transferases, N-Acetylglucosamine | N Acetylglucosamine Transferases | N Acetylglucosaminyltransferases | N-Acetylglucosamine Transferases | N-Acetylglucosaminyltransferases	Enzymes that catalyze the transfer of N-acetylglucosamine from a nucleoside diphosphate N-acetylglucosamine to an acceptor molecule which is frequently another carbohydrate. EC 2.4.1.-.
GO:0047277	globoside alpha-N-acetylgalactosaminyltransferase activity	Catalysis of the reaction: N-acetyl-D-galactosaminyl-(1,3)-D-galactosyl-(1,4)-D-galactosyl-(1,4)-D-glucosylceramide + UDP-N-acetylgalactosamine = N-acetyl-D-galactosaminyl-N-acetyl-D-galactosaminyl-(1,3)-D-galactosyl-(1,4)-D-galactosyl-(1,4)-D-glucosylceramide + UDP.	\N	18	6	\N	0.333333	intel_def	EC	EC:2.4.1.88	Globoside alpha-N-acetylgalactosaminyltransferase | Forssman synthase | 2.4.1.88	Reaction catalysed: UDP-N-acetyl-D-galactosamine + N-acetyl-D-galactosaminyl-(1,3)-D- galactosyl-(1,4)-D-galactosyl-(1,4)-D-glucosylceramide = UDP + N-acetyl- D-galactosaminyl-N-acetyl-D-galactosaminyl-(1,3)-D-galactosyl-(1,4)-D- galactosyl-(1,4)-D-glucosylceramide.
GO:0047351	guanosine-triphosphate guanylyltransferase activity	Catalysis of the reaction: 2 GTP = P1,P4-bis(5'-guanosyl) tetraphosphate + diphosphate.	\N	12	4	\N	0.333333	intel_def	EC	EC:2.7.7.45	Guanosine-triphosphate guanylyltransferase | 2.7.7.45	Reaction catalysed: 2 GTP = diphosphate + P(1),P(4)-bis(5'-guanosyl)tetraphosphate. Comments: -!- Also acts, more slowly, on GDP to form P(1),P(3)-bis(5'-guanosyl) triphosphate.
GO:0047355	CDP-glycerol glycerophosphotransferase activity	Catalysis of the reaction: glycerophosphate(n) + CDP-glycerol = glycerophosphate(n+1) + CMP.	\N	9	3	\N	0.333333	intel_def	EC	EC:2.7.8.12	CDP-glycerol glycerophosphotransferase | 2.7.8.12 | Teichoic-acid synthase	Reaction catalysed: CDP-glycerol + {glycerophosphate}(N) = CMP + {glycerophosphate}(N+1).
GO:0047356	CDP-ribitol ribitolphosphotransferase activity	Catalysis of the reaction: ribitol phosphate(n) + CDP-ribitol = ribitol phosphate(n+1) + CMP.	\N	9	3	\N	0.333333	intel_def	EC	EC:2.7.8.14	CDP-ribitol ribitolphosphotransferase | 2.7.8.14 | Teichoic-acid synthase	Reaction catalysed: CDP-ribitol + {ribitol phosphate}(N) = CMP + {ribitol phosphate}(N+1). Comments: -!- Formerly EC 2.4.1.55.
GO:0047371	butyrate-acetoacetate CoA-transferase activity	Catalysis of the reaction: acetoacetate + butyryl-CoA = acetoacetyl-CoA + butyrate.	\N	9	3	\N	0.333333	intel_def	EC	EC:2.8.3.9	Butyrate-acetoacetate CoA-transferase | 2.8.3.9	Reaction catalysed: Butanoyl-CoA + acetoacetate = butanoate + acetoacetyl-CoA. Comments: -!- Butanoate, acetoacetate, and their CoA thioesters are the preferred substrates, but the enzyme also acts, more slowly, on the derivatives of a number of C(2) to C(6) monocarboxylic acids.
GO:0047423	N-methylhydantoinase activity	Catalysis of the reaction: 2 H2O + N-methylhydantoin + ATP = phosphate + N-carbamoylsarcosine + ADP.	\N	12	4	\N	0.333333	intel_def	EC	EC:3.5.2.14	N-methylhydantoinase (ATP-hydrolyzing) | N-methylhydantoin amidohydrolase | 3.5.2.14	Reaction catalysed: ATP + N-methylimidazolidine-2,4-dione + 2 H(2)O = ADP + phosphate + N-carbamoylsarcosine.
GO:0047436	arylmalonate decarboxylase activity	Catalysis of the reaction: 2-aryl-2-methylmalonate = CO2 + 2-arylpropionate.	\N	9	3	\N	0.333333	intel_def	EC	EC:4.1.1.76	Arylmalonate decarboxylase | AMDase | 4.1.1.76	Reaction catalysed: 2-aryl-2-methylmalonate = 2-arylpropionate + CO(2).
GO:0047452	protoaphin-aglucone dehydratase activity	Catalysis of the reaction: protoaphin aglucone = H2O + xanthoaphin.	\N	6	2	\N	0.333333	intel_def	EC	EC:4.2.1.73	Protoaphin-aglucone dehydratase (cyclizing) | 4.2.1.73	Reaction catalysed: Protoaphin aglucone = xanthoaphin + H(2)O. Comments: -!- The product is converted non-enzymically to erythroaphin, an aphid pigment.
GO:0047502	dehydrogenase activity	Catalysis of the reaction: (+)-cis-sabinol + NAD+ = (+)-sabinone + NADH + H+.	\N	9	3	\N	0.333333	intel_def	EC	EC:1.1.1.228	(+)-sabinol dehydrogenase | 1.1.1.228	Reaction catalysed: (-)-cis-sabinol + NAD(+) = (+)-sabinone + NADH. Comments: -!- NADP(+) can also act, more slowly. -!- Involved in the biosynthesis of (+)-3-thujone and (-)-3-isothujone. -!- Formerly EC 1.1.1.182.
GO:0047556	3 4-dihydroxyphthalate decarboxylase activity	Catalysis of the reaction: 3,4-dihydroxyphthalate = 3,4-dihydroxybenzoate + CO2.	\N	9	3	\N	0.333333	intel_def	EC	EC:4.1.1.69	4.1.1.69 | 3,4-dihydroxyphthalate decarboxylase	Reaction catalysed: 3,4-dihydroxyphthalate = 3,4-dihydroxybenzoate + CO(2).
GO:0047561	3-hydroxyanthranilate oxidase activity	Catalysis of the reaction: 3-hydroxyanthranilate + O2 = 6-imino-5-oxocyclohexa-1,3-dienecarboxylate + H2O2.	\N	15	5	\N	0.333333	intel_def	EC	EC:1.10.3.5	3-hydroxyanthranilate oxidase | 1.10.3.5 | 3-hydroxyanthranilic acid oxidase	Reaction catalysed: 3-hydroxyanthranilate + O(2) = 6-imino-5-oxocyclohexa-1,3- dienecarboxylate + H(2)O(2).
GO:0047588	5-aminopentanamidase activity	Catalysis of the reaction: 5-aminopentanamide + H2O = 5-aminopentanoate + NH3.	\N	9	3	\N	0.333333	intel_def	EC	EC:3.5.1.30	5-aminovaleramidase | 5-aminopentanamidase | 3.5.1.30	Reaction catalysed: 5-aminopentanamide + H(2)O = 5-aminopentanoate + NH(3). Comments: -!- The enzyme from Pseudomonas putida also acts on 4-aminobutanamide and, more slowly, on 6-aminohexanamide.
GO:0047608	acetylindoxyl oxidase activity	Catalysis of the reaction: N-acetylindoxyl + O2 = N-acetylisatin + unknown.	\N	9	3	\N	0.333333	intel_def	EC	EC:1.7.3.2	Acetylindoxyl oxidase | 1.7.3.2	Reaction catalysed: N-acetylindoxyl + O(2) = N-acetylisatin + H(2)O.
GO:0047629	ADP deaminase activity	Catalysis of the reaction: ADP + H2O = IDP + NH3.	\N	6	2	\N	0.333333	intel_def	EC	EC:3.5.4.7	ADP deaminase | 3.5.4.7	Reaction catalysed: ADP + H(2)O = IDP + NH(3).
GO:0047638	albendazole monooxygenase activity	Catalysis of the reaction: albendazole + NADPH + O2 = albendazole S-oxide + NADP+ + H2O.	\N	9	3	\N	0.333333	intel_def	EC	EC:1.14.13.32	Albendazole sulfoxidase | Albendazole monooxygenase | 1.14.13.32	Reaction catalysed: Albendazole + NADPH + O(2) = albendazole S-oxide + NADP(+) + H(2)O. Cofactor(s): FAD.
GO:0047642	aldose b-D-fructosyltransferase activity	Catalysis of the reaction: alpha-D-aldosyl1 beta-D-fructoside + D-aldose2 = D-aldose1 + alpha-D-aldosyl2 beta-D-fructoside.	\N	15	5	\N	0.333333	intel_def	EC	EC:2.4.1.162	Aldose beta-D-fructosyltransferase | 2.4.1.162	Reaction catalysed: Alpha-D-aldosyl(1) beta-D-fructoside + D-aldose(2) = D-aldose(1) + alpha-D-aldosyl(2) beta-D-fructoside.
GO:0047642	aldose beta-D-fructosyltransferase activity	Catalysis of the reaction: alpha-D-aldosyl1 beta-D-fructoside + D-aldose2 = D-aldose1 + alpha-D-aldosyl2 beta-D-fructoside.	\N	15	5	\N	0.333333	intel_def	EC	EC:2.4.1.162	Aldose beta-D-fructosyltransferase | 2.4.1.162	Reaction catalysed: Alpha-D-aldosyl(1) beta-D-fructoside + D-aldose(2) = D-aldose(1) + alpha-D-aldosyl(2) beta-D-fructoside.
GO:0047674	apiose 1-reductase activity	Catalysis of the reaction: D-apiitol + NAD+ = D-apiose + NADH.	\N	9	3	\N	0.333333	intel_def	EC	EC:1.1.1.114	D-apiose reductase | D-apiitol reductase | Apiose 1-reductase | 1.1.1.114	Reaction catalysed: D-apiitol + NAD(+) = D-apiose + NADH.
GO:0047676	arachidonate-CoA ligase activity	Catalysis of the reaction: ATP + arachidonate + CoA = AMP + diphosphate + arachidonoyl-CoA.	\N	9	3	\N	0.333333	intel_def	EC	EC:6.2.1.15	Arachidonoyl-CoA synthetase | Arachidonate--CoA ligase | 6.2.1.15	Reaction catalysed: ATP + arachidonate + CoA = AMP + diphosphate + arachidonoyl-CoA. Comments: -!- 8,11,14-icosatrienoate, but not the other long-chain fatty acids, can act in place of arachidonate. -!- Not identical with EC 6.2.1.3.
GO:0047692	ATP deaminase activity	Catalysis of the reaction: ATP + H2O = ITP + NH3.	\N	6	2	\N	0.333333	intel_def	EC	EC:3.5.4.18	ATP deaminase | 3.5.4.18	Reaction catalysed: ATP + H(2)O = ITP + NH(3).
GO:0047698	b-alanyl-CoA ammonia-lyase activity	Catalysis of the reaction: beta-alanyl-CoA = acryloyl-CoA + NH3.	\N	9	3	\N	0.333333	intel_def	EC	EC:4.3.1.6	Beta-alanyl-CoA ammonia-lyase | 4.3.1.6	Reaction catalysed: Beta-alanyl-CoA = acrylyl-CoA + NH(3).
GO:0047698	beta-alanyl-CoA ammonia-lyase activity	Catalysis of the reaction: beta-alanyl-CoA = acryloyl-CoA + NH3.	\N	9	3	\N	0.333333	intel_def	EC	EC:4.3.1.6	Beta-alanyl-CoA ammonia-lyase | 4.3.1.6	Reaction catalysed: Beta-alanyl-CoA = acrylyl-CoA + NH(3).
GO:0047703	beta-nitroacrylate reductase activity	Catalysis of the reaction: 3-nitropropanoate + NADP+ = 3-nitroacrylate + NADPH.	\N	9	3	\N	0.333333	intel_def	EC	EC:1.3.1.16	Beta-nitroacrylate reductase | 1.3.1.16	Reaction catalysed: 3-nitropropanoate + NADP(+) = 3-nitroacrylate + NADPH.
GO:0047703	b-nitroacrylate reductase activity	Catalysis of the reaction: 3-nitropropanoate + NADP+ = 3-nitroacrylate + NADPH.	\N	9	3	\N	0.333333	intel_def	EC	EC:1.3.1.16	Beta-nitroacrylate reductase | 1.3.1.16	Reaction catalysed: 3-nitropropanoate + NADP(+) = 3-nitroacrylate + NADPH.
GO:0047706	biochanin-A reductase activity	Catalysis of the reaction: dihydrobiochanin A + NADP+ = biochanin A + NADPH.	\N	6	2	\N	0.333333	intel_def	EC	EC:1.3.1.46	Biochanin-A reductase | 1.3.1.46	Reaction catalysed: Dihydrobiochanin A + NADP(+) = biochanin A + NADPH. Comments: -!- Some other isoflavones are reduced to the corresponding isoflavonones.
GO:0047709	esterase activity	Catalysis of the reaction: bis(2-ethylhexyl)phthalate + H2O = 2-ethylhexyl phthalate + 2-ethylhexan-1-ol.	\N	12	4	\N	0.333333	intel_def	EC	EC:3.1.1.60	Bis(2-ethylhexyl)phthalate esterase | 3.1.1.60	Reaction catalysed: Bis(2-ethylhexyl)phthalate + H(2)O = 2-ethylhexyl phthalate + 2-ethylhexan-1-ol. Comments: -!- Also acts on 4-nitrophenyl esters, with optimum acyl chain length C(6) to C(8).
GO:0047711	blasticidin-S deaminase activity	Catalysis of the reaction: blasticidin S + H2O = deaminohydroxyblasticidin S + NH3.	\N	6	2	\N	0.333333	intel_def	EC	EC:3.5.4.23	Blasticidin-S deaminase | 3.5.4.23	Reaction catalysed: Blasticidin S + H(2)O = deaminohydroxyblasticidin S + NH(3). Comments: -!- Catalyzes the deamination of the cytosine group of the antibiotics blasticidin S, cytomycin and acetylblasticidin S.
GO:0047722	indole-3-lactate dehydrogenase activity	Catalysis of the reaction: indolelactate + NAD+ = indolepyruvate + NADH.	\N	6	2	\N	0.333333	intel_def	EC	EC:1.1.1.110	Indolelactate dehydrogenase | Indole-3-lactate dehydrogenase | 1.1.1.110	Reaction catalysed: Indole-3-lactate + NAD(+) = indole-3-pyruvate + NADH.
GO:0047722	indolelactate dehydrogenase activity	Catalysis of the reaction: indolelactate + NAD+ = indolepyruvate + NADH.	\N	6	2	\N	0.333333	intel_def	EC	EC:1.1.1.110	Indolelactate dehydrogenase | Indole-3-lactate dehydrogenase | 1.1.1.110	Reaction catalysed: Indole-3-lactate + NAD(+) = indole-3-pyruvate + NADH.
GO:0047745	chlorogenate hydrolase activity	Catalysis of the reaction: chlorogenate + H2O = caffeate + quinate.	\N	6	2	\N	0.333333	intel_def	EC	EC:3.1.1.42	Chlorogenate hydrolase | Chlorogenase | 3.1.1.42	Reaction catalysed: Chlorogenate + H(2)O = caffeate + quinate. Comments: -!- Also acts, more slowly, on isochlorogenate. No other substrates known.
GO:0047747	cholate-CoA ligase activity	Catalysis of the reaction: ATP + cholate + CoA = AMP + diphosphate + choloyl-CoA.	\N	9	3	\N	0.333333	intel_def	EC	EC:6.2.1.7	Choloyl-CoA synthetase | Cholate thiokinase | Cholate--CoA ligase | 6.2.1.7	Reaction catalysed: ATP + cholate + CoA = AMP + diphosphate + choloyl-CoA.
GO:0047762	caffeate 3 4-dioxygenase activity	Catalysis of the reaction: 3,4-dihydroxy-trans-cinnamate + O2 = 3-(2-carboxyethenyl)-cis,cis-muconate.	\N	15	5	\N	0.333333	intel_def	EC	EC:1.13.11.22	Caffeate 3,4-dioxygenase | 1.13.11.22	Reaction catalysed: 3,4-dihydroxy-trans-cinnamate + O(2) = 3-(2-carboxyethenyl)-cis,cis- muconate.
GO:0047773	carnitinamidase activity	Catalysis of the reaction: L-carnitinamide + H2O = L-carnitine + NH3.	\N	9	3	\N	0.333333	intel_def	EC	EC:3.5.1.73	Carnitinamidase | 3.5.1.73	Reaction catalysed: L-carnitinamide + H(2)O = L-carnitine + NH(3). Comments: -!- Does not act on D-carnitinamide.
GO:0047777	citramalyl-CoA lyase activity	Catalysis of the reaction: (3S)-citramalyl-CoA = acetyl-CoA + pyruvate.	\N	9	3	\N	0.333333	intel_def	EC	EC:4.1.3.25	Citramalyl-CoA lyase | 4.1.3.25	Reaction catalysed: (3S)-citramalyl-CoA = acetyl-CoA + pyruvate. Comments: -!- Component of EC 4.1.3.22. -!- Also acts on (3S)-citramalyl thioacyl-carrier protein.
GO:0047796	cyclohexane-1 3-dione hydrolase activity	Catalysis of the reaction: cyclohexane-1,3-dione + H2O = 5-oxohexanoate.	\N	12	4	\N	0.333333	intel_def	EC	EC:3.7.1.10	Cyclohexane-1,3-dione hydrolase | 3.7.1.10	Reaction catalysed: Cyclohexane-1,3-dione + H(2)O = 5-oxohexanoate. Comments: -!- Highly specific; does not act on other dione derivatives of cyclohexane, cyclopentane or cycloheptane.
GO:0047813	D-arabinitol 4-dehydrogenase activity	Catalysis of the reaction: D-arabinitol + NAD+ = D-xylulose + NADH.	\N	9	3	\N	0.333333	intel_def	EC	EC:1.1.1.11	D-arabinitol 4-dehydrogenase | 1.1.1.11	Reaction catalysed: D-arabinitol + NAD(+) = D-xylulose + NADH.
GO:0047815	D-arabinonolactonase activity	Catalysis of the reaction: D-arabinono-1,4-lactone + H2O = D-arabinonate.	\N	12	4	\N	0.333333	intel_def	EC	EC:3.1.1.30	D-arabinonolactonase | 3.1.1.30	Reaction catalysed: D-arabinono-1,4-lactone + H(2)O = D-arabinonate.
GO:0047824	D-iditol 2-dehydrogenase activity	Catalysis of the reaction: D-iditol + NAD+ = D-sorbose + NADH.	\N	9	3	\N	0.333333	intel_def	EC	EC:1.1.1.15	D-iditol 2-dehydrogenase | 1.1.1.15	Reaction catalysed: D-iditol + NAD(+) = D-sorbose + NADH. Comments: -!- Also converts xylitol into L-xylulose and L-glucitol into L-fructose.
GO:0047832	D-pinitol dehydrogenase activity	Catalysis of the reaction: 5D-5-O-methyl-chiro-inositol + NADP+ = 5D-5-O-methyl-2,3,5/4,6-pentahydroxycyclohexanone + NADPH.	\N	18	6	\N	0.333333	intel_def	EC	EC:1.1.1.142	D-pinitol dehydrogenase | 1.1.1.142	Reaction catalysed: 5D-5-O-methyl-chiro-inositol + NADP(+) = 5D-5-O-methyl-2,3,5/4,6- pentahydroxycyclohexanone + NADPH.
GO:0047840	dCTP diphosphatase activity	Catalysis of the reaction: dCTP + H2O = dCMP + diphosphate.	\N	6	2	\N	0.333333	intel_def	EC	EC:3.6.1.12	Deoxycytidine-triphosphatase | Deoxy-CTPase | dCTP pyrophosphatase | dCTP diphosphatase | dCTPase | 3.6.1.12	Reaction catalysed: dCTP + H(2)O = dCMP + diphosphate. Comments: -!- Also hydrolyzes dCDP to dCMP and phosphate.
GO:0047840	dCTP pyrophosphatase activity	Catalysis of the reaction: dCTP + H2O = dCMP + diphosphate.	\N	6	2	\N	0.333333	intel_def	EC	EC:3.6.1.12	Deoxycytidine-triphosphatase | Deoxy-CTPase | dCTP pyrophosphatase | dCTP diphosphatase | dCTPase | 3.6.1.12	Reaction catalysed: dCTP + H(2)O = dCMP + diphosphate. Comments: -!- Also hydrolyzes dCDP to dCMP and phosphate.
GO:0047858	dihydroxyfumarate decarboxylase activity	Catalysis of the reaction: dihydroxyfumarate = tartronate semialdehyde + CO2.	\N	6	2	\N	0.333333	intel_def	EC	EC:4.1.1.54	Dihydroxyfumarate decarboxylase | 4.1.1.54	Reaction catalysed: Dihydroxyfumarate = tartronate semialdehyde + CO(2).
GO:0047863	dimethylallylcistransferase activity	Catalysis of the reaction: dimethylallyl diphosphate + isopentenyl diphosphate = diphosphate + neryl diphosphate.	\N	6	2	\N	0.333333	intel_def	EC	EC:2.5.1.28	Neryl-diphosphate synthase | Dimethylallylcistransferase | 2.5.1.28	Reaction catalysed: Dimethylallyl diphosphate + isopentenyl diphosphate = diphosphate + neryl diphosphate. Comments: -!- Will not use larger prenyl diphosphates as efficient donors.
GO:0047868	dimethylmaleate hydratase activity	Catalysis of the reaction: (2R,3S)-2,3-dimethylmalate = dimethylmaleate + H2O.	\N	9	3	\N	0.333333	intel_def	EC	EC:4.2.1.85	Dimethylmaleate hydratase | 4.2.1.85	Reaction catalysed: (2R,3S)-2,3-dimethylmalate = dimethylmaleate + H(2)O. Cofactor(s): Iron. Comments: -!- Inhibited by oxygen.
GO:0047876	endoglycosylceramidase activity	Catalysis of the reaction: H2O + oligoglycosylglucosylceramide = ceramide + oligoglycosylglucose.	\N	6	2	\N	0.333333	intel_def	EC	EC:3.2.1.123	Endoglycosylceramidase | Endoglycoceramidase | Endo-glucosylceramidase | 3.2.1.123	Reaction catalysed: Oligoglycosylglucosylceramide + H(2)O = oligoglycosylglucose + ceramide. Comments: -!- An enzyme from Rhodococcus sp. which degrades various acidic and neutral glycosphingolipids to oligosaccharides and ceramides, by cleaving a glucosyl bond. -!- Does not act on monoglycosylceramides (cf. EC 3.2.1.62).
GO:0047886	farnesol dehydrogenase activity	Catalysis of the reaction: 2-trans,6-trans-farnesol + NADP+ = 2-trans,6-trans-farnesal + NADPH.	\N	12	4	\N	0.333333	intel_def	EC	EC:1.1.1.216	Farnesol dehydrogenase | 1.1.1.216	Reaction catalysed: 2-trans,6-trans-farnesol + NADP(+) = 2-trans,6-trans-farnesal + NADPH. Comments: -!- Also acts, more slowly, on 2-cis,6-trans-farnesol, geraniol, citronerol and nerol.
GO:0047892	flavone apiosyltransferase activity	Catalysis of the reaction: UDP-apiose + 7-O-beta-D-glucosyl-5,7,4'-trihydroxyflavone = UDP + 7-O-(beta-D-apiofuranosyl-1,2-beta-D-glucosyl)-5,7,4'-trihydroxyflavone.	\N	21	7	\N	0.333333	intel_def	EC	EC:2.4.2.25	Flavone apiosyltransferase | 2.4.2.25	Reaction catalysed: UDP-apiose + 7-O-beta-D-glucosyl-5,7,4'-trihydroxyflavone = UDP + 7-O- (beta-D-apiofuranosyl-1,2-beta-D-glucosyl)-5,7,4'-trihydroxyflavone. Comments: -!- 7-O-beta-D-glucosides of a number of flavonoids and of 4-substituted phenols can act as acceptors.
GO:0047919	GDP-mannose 6-dehydrogenase activity	Catalysis of the reaction: GDP-D-mannose + 2 NAD+ + H2O = GDP-D-mannuronate + 2 NADH.	\N	12	4	\N	0.333333	intel_def	EC	EC:1.1.1.132	GDP-mannose 6-dehydrogenase | 1.1.1.132	Reaction catalysed: GDP-mannose + 2 NAD(+) + H(2)O = GDP-D-mannuronate + 2 NADH. Comments: -!- Also uses the corresponding deoxynucleoside diphosphate derivative as a substrate.
GO:0047920	geissoschizine dehydrogenase activity	Catalysis of the reaction: geissoschizine + NADP+ = 4,21-dehydrogeissoschizine + NADPH.	\N	9	3	\N	0.333333	intel_def	EC	EC:1.3.1.36	Geissoschizine dehydrogenase | 1.3.1.36	Reaction catalysed: Geissoschizine + NADP(+) = 4,21-dehydrogeissoschizine + NADPH. Comments: -!- Involved in the interconversion of heteroyohimbine alkaloids in Catharanthus roseus.
GO:0047921	gentamicin 2'-N-acetyltransferase activity	Catalysis of the reaction: acetyl-CoA + gentamycin C1a = CoA + N2'-acetylgentamycin C1a.	\N	9	3	\N	0.333333	intel_def	EC	EC:2.3.1.59	Gentamicin acetyltransferase II | Gentamicin 2'-N-acetyltransferase | 2.3.1.59	Reaction catalysed: Acetyl-CoA + gentamicin C(1A) = CoA + N(2')-acetylgentamicin C(1A). Comments: -!- The antibiotics gentamicin A, sisomicin, tobramycin, paromomycin, neomycin B, kanamycin B and kanamycin C can also act as acceptors.
GO:0047921	gentamycin 2'-N-acetyltransferase activity	Catalysis of the reaction: acetyl-CoA + gentamycin C1a = CoA + N2'-acetylgentamycin C1a.	\N	9	3	\N	0.333333	intel_def	EC	EC:2.3.1.59	Gentamicin acetyltransferase II | Gentamicin 2'-N-acetyltransferase | 2.3.1.59	Reaction catalysed: Acetyl-CoA + gentamicin C(1A) = CoA + N(2')-acetylgentamicin C(1A). Comments: -!- The antibiotics gentamicin A, sisomicin, tobramycin, paromomycin, neomycin B, kanamycin B and kanamycin C can also act as acceptors.
GO:0047924	geraniol dehydrogenase activity	Catalysis of the reaction: geraniol + NADP+ = geranial + NADPH.	\N	6	2	\N	0.333333	intel_def	EC	EC:1.1.1.183	Geraniol dehydrogenase | 1.1.1.183	Reaction catalysed: Geraniol + NADP(+) = geranial + NADPH. Comments: -!- Also acts, more slowly, on nerol, farnesol and citronellol.
GO:0047948	glutarate-CoA ligase activity	Catalysis of the reaction: ATP + glutarate + CoA = ADP + phosphate + glutaryl-CoA.	\N	9	3	\N	0.333333	intel_def	EC	EC:6.2.1.6	Glutaryl-CoA synthetase | Glutarate--CoA ligase | 6.2.1.6	Reaction catalysed: ATP + glutarate + CoA = ADP + phosphate + glutaryl-CoA. Comments: -!- GTP or ITP can act instead of ATP.
GO:0047957	isoflavone 2'-hydroxylase activity	Catalysis of the reaction: formononetin + NADPH + O2 = 2'-hydroxyformononetin + NADP+ + H2O.	\N	9	3	\N	0.333333	intel_def	EC	EC:1.14.13.53	Isoflavone 2'-hydroxylase | 1.14.13.53	Reaction catalysed: Formononetin + NADPH + O(2) = 2'-hydroxyformononetin + NADP(+) + H(2)O. Cofactor(s): Heme-thiolate. Comments: -!- Acts on isoflavones with a 4'-methoxy group. -!- Involved in the biosynthesis of the pterocarpin phytoalexins medicarpin and maackiain.
GO:0047962	glycine N-benzoyltransferase activity	Catalysis of the reaction: benzoyl-CoA + glycine = CoA + N-benzoylglycine.	\N	9	3	\N	0.333333	intel_def	EC	EC:2.3.1.71	Glycine N-benzoyltransferase | 2.3.1.71	Reaction catalysed: Benzoyl-CoA + glycine = CoA + N-benzoylglycine. Comments: -!- Not identical with EC 2.3.1.13 or EC 2.3.1.68.
GO:0047973	guanidinoacetate kinase activity	Catalysis of the reaction: ATP + guanidinoacetate = ADP + phosphoguanidinoacetate.	\N	6	2	\N	0.333333	intel_def	EC	EC:2.7.3.1	Guanidoacetate kinase | Glycocyamine kinase | 2.7.3.1	Reaction catalysed: ATP + guanidoacetate = ADP + phosphoguanidoacetate.
GO:0047973	guanidoacetate kinase activity	Catalysis of the reaction: ATP + guanidinoacetate = ADP + phosphoguanidinoacetate.	\N	6	2	\N	0.333333	intel_def	EC	EC:2.7.3.1	Guanidoacetate kinase | Glycocyamine kinase | 2.7.3.1	Reaction catalysed: ATP + guanidoacetate = ADP + phosphoguanidoacetate.
GO:0047978	hexadecanol dehydrogenase activity	Catalysis of the reaction: hexadecanol + NAD+ = hexadecanal + NADH.	\N	6	2	\N	0.333333	intel_def	EC	EC:1.1.1.164	Hexadecanol dehydrogenase | 1.1.1.164	Reaction catalysed: Hexadecanol + NAD(+) = hexadecanal + NADH. Comments: -!- The liver enzyme acts on long-chain alcohols from C(8) to C(16). -!- The Euglena enzyme also oxidizes the aldehydes to fatty acids.
GO:0047993	hydroxymalonate dehydrogenase activity	Catalysis of the reaction: hydroxymalonate + NAD+ = oxomalonate + NADH.	\N	6	2	\N	0.333333	intel_def	EC	EC:1.1.1.167	Hydroxymalonate dehydrogenase | 1.1.1.167	Reaction catalysed: Hydroxymalonate + NAD(+) = oxomalonate + NADH.
GO:0050019	L-arabinitol 4-dehydrogenase activity	Catalysis of the reaction: L-arabinitol + NAD+ = L-xylulose + NADH.	\N	9	3	\N	0.333333	intel_def	EC	EC:1.1.1.12	L-arabinitol 4-dehydrogenase | 1.1.1.12	Reaction catalysed: L-arabinitol + NAD(+) = L-xylulose + NADH.
GO:0050021	L-arabinonolactonase activity	Catalysis of the reaction: L-arabinono-1,4-lactone + H2O = L-arabinonate.	\N	12	4	\N	0.333333	intel_def	EC	EC:3.1.1.15	L-arabinonolactonase | 3.1.1.15	Reaction catalysed: L-arabinono-1,4-lactone + H(2)O = L-arabinonate.
GO:0050033	L-rhamnono-1 4-lactonase activity	Catalysis of the reaction: L-rhamnono-1,4-lactone + H2O = L-rhamnonate.	\N	12	4	\N	0.333333	intel_def	EC	EC:3.1.1.65	L-rhamnono-1,4-lactonase | 3.1.1.65	Reaction catalysed: L-rhamnono-1,4-lactone + H(2)O = L-rhamnonate.
GO:0050074	malate-CoA ligase activity	Catalysis of the reaction: ATP + malate + CoA = ADP + phosphate + malyl-CoA.	\N	9	3	\N	0.333333	intel_def	EC	EC:6.2.1.9	Malyl-CoA synthetase | Malate thiokinase | Malate--CoA ligase | 6.2.1.9	Reaction catalysed: ATP + malate + CoA = ADP + phosphate + malyl-CoA.
GO:0050083	malyl-CoA lyase activity	Catalysis of the reaction: (3S)-3-carboxy-3-hydroxypropanoyl-CoA = acetyl-CoA + glyoxylate.	\N	12	4	\N	0.333333	intel_def	EC	EC:4.1.3.24	Malyl-coenzyme A lyase | Malyl-CoA lyase | 4.1.3.24	Reaction catalysed: (3S)-3-carboxy-3-hydroxypropanoyl-CoA = acetyl-CoA + glyoxylate.
GO:0050108	monoterpenyl-diphosphatase activity	Catalysis of the reaction: monoterpenyl diphosphate + H2O = monoterpenol + diphosphate.	\N	6	2	\N	0.333333	intel_def	EC	EC:3.1.7.3	Monoterpenyl-pyrophosphatase | Monoterpenyl-diphosphatase | Bronyl pyrophosphate hydrolase | Bronyl diphosphate hydrolase | 3.1.7.3	Reaction catalysed: Monoterpenyl diphosphate + H(2)O = monoterpenol + diphosphate. Comments: -!- A group of enzymes with varying specificity for the monoterpenol moiety. One has highest activity on sterically-hindered compounds such as (+)-bornyl diphosphate; another has highest activity on the diphosphates of primary alylic alcohols such as geraniol.
GO:0050108	monoterpenyl-pyrophosphatase activity	Catalysis of the reaction: monoterpenyl diphosphate + H2O = monoterpenol + diphosphate.	\N	6	2	\N	0.333333	intel_def	EC	EC:3.1.7.3	Monoterpenyl-pyrophosphatase | Monoterpenyl-diphosphatase | Bronyl pyrophosphate hydrolase | Bronyl diphosphate hydrolase | 3.1.7.3	Reaction catalysed: Monoterpenyl diphosphate + H(2)O = monoterpenol + diphosphate. Comments: -!- A group of enzymes with varying specificity for the monoterpenol moiety. One has highest activity on sterically-hindered compounds such as (+)-bornyl diphosphate; another has highest activity on the diphosphates of primary alylic alcohols such as geraniol.
GO:0050126	N-carbamoylputrescine amidase activity	Catalysis of the reaction: H2O + N-carbamoylputrescine = NH3 + CO2 + putrescine.	\N	9	3	\N	0.333333	intel_def	EC	EC:3.5.1.53	N-carbamoylputrescine amidase | 3.5.1.53	Reaction catalysed: N-carbamoylputrescine + 2 H(2)O = putrescine + CO(2) + NH(3).
GO:0050127	N-carbamoylsarcosine amidase activity	Catalysis of the reaction: N-carbamoylsarcosine + H2O = sarcosine + CO2 + NH3.	\N	9	3	\N	0.333333	intel_def	EC	EC:3.5.1.59	N-carbamoylsarcosine amidohydrolase | N-carbamoylsarcosine amidase | CSHase | 3.5.1.59	Reaction catalysed: N-carbamoylsarcosine + H(2)O = sarcosine + CO(2) + NH(3).
GO:0050153	omega-hydroxydecanoate dehydrogenase activity	Catalysis of the reaction: 10-hydroxydecanoate + NAD+ = 10-oxodecanoate + NADH.	\N	9	3	\N	0.333333	intel_def	EC	EC:1.1.1.66	Omega-hydroxydecanoate dehydrogenase | 1.1.1.66	Reaction catalysed: 10-hydroxydecanoate + NAD(+) = 10-oxodecanoate + NADH. Comments: -!- Also acts, more slowly, on 9-hydroxynonanoate and 11-hydroxyundecanoate.
GO:0050153	w-hydroxydecanoate dehydrogenase activity	Catalysis of the reaction: 10-hydroxydecanoate + NAD+ = 10-oxodecanoate + NADH.	\N	9	3	\N	0.333333	intel_def	EC	EC:1.1.1.66	Omega-hydroxydecanoate dehydrogenase | 1.1.1.66	Reaction catalysed: 10-hydroxydecanoate + NAD(+) = 10-oxodecanoate + NADH. Comments: -!- Also acts, more slowly, on 9-hydroxynonanoate and 11-hydroxyundecanoate.
GO:0050158	orotate reductase activity	Catalysis of the reaction: (S)-dihydroorotate + NADP+ = orotate + NADPH.	\N	6	2	\N	0.333333	intel_def	EC	EC:1.3.1.15	Orotate reductase (NADPH) | 1.3.1.15	Reaction catalysed: (S)-dihydroorotate + NADP(+) = orotate + NADPH. Cofactor(s): Flavoprotein.
GO:0050168	pentanamidase activity	Catalysis of the reaction: pentanamide + H2O = pentanoate + NH3.	\N	6	2	\N	0.333333	intel_def	EC	EC:3.5.1.50	Valeramidase | Pentanamidase | 3.5.1.50	Reaction catalysed: Pentanamide + H(2)O = pentanoate + NH(3). Comments: -!- Also acts, more slowly, on other short-chain aliphatic amides. -!- Different from EC 3.5.1.49.
GO:0050180	phloretin hydrolase activity	Catalysis of the reaction: phloretin + H2O = phloretate + phloroglucinol.	\N	6	2	\N	0.333333	intel_def	EC	EC:3.7.1.4	Phloretin hydrolase | 3.7.1.4	Reaction catalysed: Phloretin + H(2)O = phloretate + phloroglucinol. Comments: -!- Also hydrolyzes other C-acylated phenols related to phloretin.
GO:0050197	phytanate-CoA ligase activity	Catalysis of the reaction: ATP + phytanate + CoA = AMP + diphosphate + phytanoyl-CoA.	\N	9	3	\N	0.333333	intel_def	EC	EC:6.2.1.24	Phytanate--CoA ligase | 6.2.1.24	Reaction catalysed: ATP + phytanate + CoA = AMP + diphosphate + phytanoyl-CoA. Comments: -!- Not identical with EC 6.2.1.20.
GO:0050210	prenyl-diphosphatase activity	Catalysis of the reaction: prenyl diphosphate + H2O = prenol + diphosphate.	\N	6	2	\N	0.333333	intel_def	EC	EC:3.1.7.1	Prenyl-pyrophosphatase | Prenyl-diphosphatase | 3.1.7.1	Reaction catalysed: Prenyl-diphosphate + H(2)O = prenol + diphosphate. Comments: -!- Farnesyl diphosphate is the best substrate so far tested.
GO:0050210	prenyl-pyrophosphatase activity	Catalysis of the reaction: prenyl diphosphate + H2O = prenol + diphosphate.	\N	6	2	\N	0.333333	intel_def	EC	EC:3.1.7.1	Prenyl-pyrophosphatase | Prenyl-diphosphatase | 3.1.7.1	Reaction catalysed: Prenyl-diphosphate + H(2)O = prenol + diphosphate. Comments: -!- Farnesyl diphosphate is the best substrate so far tested.
GO:0050218	propionate-CoA ligase activity	Catalysis of the reaction: ATP + propanoate + CoA = AMP + diphosphate + propanoyl-CoA.	\N	9	3	\N	0.333333	intel_def	EC	EC:6.2.1.17	Propionyl-CoA synthetase | Propionate--CoA ligase | 6.2.1.17	Reaction catalysed: ATP + propanoate + CoA = AMP + diphosphate + propanoyl-CoA. Comments: -!- Propenoate can act instead of propanoate. -!- Not identical with EC 6.2.1.1 or EC 6.2.1.2.
GO:0050219	prostaglandin-A1 delta-isomerase activity	Catalysis of the reaction: (13E)-(15S)-15-hydroxy-9-oxoprosta-10,13-dienoate = (13E)-(15S)-15-hydroxy-9-oxoprosta-11,13-dienoate.	\N	15	5	\N	0.333333	intel_def	EC	EC:5.3.3.9	Prostaglandin A isomerase | Prostaglandin-A1 delta-isomerase | 5.3.3.9	Reaction catalysed: (13E)-(15S)-15-hydroxy-9-oxoprosta-10,13-dienoate = (13E)-(15S)-15- hydroxy-9-oxoprosta-11,13-dienoate. Comments: -!- Interconverts prostaglandin A1 and prostaglandin C1.
GO:0050219	prostaglandin-A1 D-isomerase activity	Catalysis of the reaction: (13E)-(15S)-15-hydroxy-9-oxoprosta-10,13-dienoate = (13E)-(15S)-15-hydroxy-9-oxoprosta-11,13-dienoate.	\N	15	5	\N	0.333333	intel_def	EC	EC:5.3.3.9	Prostaglandin A isomerase | Prostaglandin-A1 delta-isomerase | 5.3.3.9	Reaction catalysed: (13E)-(15S)-15-hydroxy-9-oxoprosta-10,13-dienoate = (13E)-(15S)-15- hydroxy-9-oxoprosta-11,13-dienoate. Comments: -!- Interconverts prostaglandin A1 and prostaglandin C1.
GO:0050229	pterocarpin synthase activity	Catalysis of the reaction: medicarpin + NADP+ = vestitone + NADPH.	\N	6	2	\N	0.333333	intel_def	EC	EC:1.1.1.246	Pterocarpin synthase | 1.1.1.246	Reaction catalysed: Medicarpin + NADP(+) = vestitone + NADPH. Comments: -!- Catalyzes the final step in the biosynthesis of the pterocarpin phytoalexins medicarpin and maackiain.
GO:0050243	pyruvate dehydrogenase activity	Catalysis of the reaction: pyruvate + CoA + NADP+ = acetyl-CoA + CO2 + NADPH.	\N	9	3	\N	0.333333	intel_def	EC	EC:1.2.1.51	Pyruvate dehydrogenase (NADP+) | Pyruvate:NADP+ oxidoreductase | 1.2.1.51	Reaction catalysed: Pyruvate + CoA + NADP(+) = acetyl-CoA + CO(2) + NADPH. Comments: -!- The Euglena enzyme can also use FAD or methyl viologen as acceptor, more slowly. -!- Inhibited by oxygen.
GO:0050244	pyruvate oxidase activity	Catalysis of the reaction: pyruvate + CoA + O2 = acetyl-CoA + CO2 + H2O2.	\N	9	3	\N	0.333333	intel_def	EC	EC:1.2.3.6	Pyruvate oxidase (CoA-acetylating) | 1.2.3.6	Reaction catalysed: Pyruvate + CoA + O(2) = acetyl-CoA + CO(2) + H(2)O(2). Cofactor(s): FAD. Comments: -!- May be identical with EC 1.2.7.1.
GO:0050280	sequoyitol dehydrogenase activity	Catalysis of the reaction: 5-O-methyl-myo-inositol + NAD+ = 5D-5-O-methyl-2,3,5/4,6-pentahydroxycyclohexanone + NADH.	\N	18	6	\N	0.333333	intel_def	EC	EC:1.1.1.143	Sequoyitol dehydrogenase | 1.1.1.143	Reaction catalysed: 5-O-methyl-myo-inositol + NAD(+) = 5D-5-O-methyl-2,3,5/4,6- pentahydroxycyclohexanone + NADH.
GO:0050356	tropine dehydrogenase activity	Catalysis of the reaction: tropine + NADP+ = tropinone + NADPH.	\N	6	2	\N	0.333333	intel_def	EC	EC:1.1.1.206	Tropine dehydrogenase | 1.1.1.206	Reaction catalysed: Tropine + NADP(+) = tropinone + NADPH. Comments: -!- Oxidizes other tropan-3-alpha-ols, but not the corresponding beta- derivatives.
GO:0050358	tropinone reductase activity	Catalysis of the reaction: pseudotropine + NADP+ = tropinone + NADPH.	\N	6	2	\N	0.333333	intel_def	EC	EC:1.1.1.236	Tropinone reductase II | Tropinone reductase | Pseudotropine forming tropinone reductase | 1.1.1.236	Reaction catalysed: Pseudotropine + NADP(+) = tropinone + NADPH.
GO:0050366	tyramine N-feruloyltransferase activity	Catalysis of the reaction: feruloyl-CoA + tyramine = CoA + N-feruloyltyramine.	\N	9	3	\N	0.333333	intel_def	EC	EC:2.3.1.110	Tyramine N-feruloyltransferase | 2.3.1.110	Reaction catalysed: Feruloyl-CoA + tyramine = CoA + N-feruloyltyramine. Comments: -!- Cinnamoyl-CoA, 4-coumaroyl-CoA and sinapoyl-CoA can also act as donors. -!- Some aromatic amines can act as acceptors.
GO:0050376	UDP-glucosamine 4-epimerase activity	Catalysis of the reaction: UDP-glucosamine = UDPgalactosamine.	\N	6	2	\N	0.333333	intel_def	EC	EC:5.1.3.16	UDP-glucosamine epimerase | 5.1.3.16	Reaction catalysed: UDP-D-glucosamine = UDP-D-galactosamine.
GO:0050376	UDP-glucosamine epimerase activity	Catalysis of the reaction: UDP-glucosamine = UDPgalactosamine.	\N	6	2	\N	0.333333	intel_def	EC	EC:5.1.3.16	UDP-glucosamine epimerase | 5.1.3.16	Reaction catalysed: UDP-D-glucosamine = UDP-D-galactosamine.
GO:0050389	uronolactonase activity	Catalysis of the reaction: D-glucurono-6,2-lactone + H2O = D-glucuronate.	\N	12	4	\N	0.333333	intel_def	EC	EC:3.1.1.19	Uronolactonase | 3.1.1.19	Reaction catalysed: D-glucurono-6,2-lactone + H(2)O = D-glucuronate.
GO:0050399	xanthommatin reductase activity	Catalysis of the reaction: 5,12-dihydroxanthommatin + NAD+ = xanthommatin + NADH.	\N	9	3	\N	0.333333	intel_def	EC	EC:1.3.1.41	Xanthommatin reductase | 1.3.1.41	Reaction catalysed: 5,12-dihydroxanthommatin + NAD(+) = xanthommatin + NADH. Comments: -!- From Drosophila melanogaster.
GO:0050402	xylono-1 4-lactonase activity	Catalysis of the reaction: D-xylono-1,4-lactone + H2O = D-xylonate.	\N	12	4	\N	0.333333	intel_def	EC	EC:3.1.1.68	Xylono-1,4-lactonase | 3.1.1.68	Reaction catalysed: D-xylono-1,4-lactone + H(2)O = D-xylonate.
GO:0050446	azobenzene reductase activity	Catalysis of the reaction: N,N-dimethyl-1,4-phenylenediamine + aniline + NADP+ = 4-(dimethylamino)azobenzene + NADPH + H+.	\N	15	5	\N	0.333333	intel_def	EC	EC:1.7.1.6	p-dimethylaminoazobenzene azoreductase | p-aminoazobenzene reductase | Orange II azoreductase | Orange I azoreductase | N,N-dimethyl-4-phenylazoaniline azoreductase | Nicotinamide adenine dinucleotide (phosphate) azoreductase | New coccine (NC)-reductase | NC-reductase | NADPH-dependent azoreductase | NADPH:4-(dimethylamino)azobenzene oxidoreductase | NAD(P)H:1-(4'-sulfophenylazo)-2-naphthol oxid…	Reaction catalysed: N,N-dimethyl-1,4-phenylenediamine + aniline + NADP(+) = 4-(dimethylamino)azobenzene + NADPH. Comments: -!- Formerly EC 1.6.6.7.
GO:0050468	reticuline oxidase activity	Catalysis of the reaction: (S)-reticuline + O2 = (S)-scoulerine + H2O2.	\N	6	2	\N	0.333333	intel_def	EC	EC:1.21.3.3	Tetrahydroprotoberberine synthase | Reticuline oxidase | Berberine-bridge-forming enzyme | Berberine bridge enzyme | 1.21.3.3	Reaction catalysed: (S)-reticuline + O(2) = (S)-scoulerine + H(2)O(2). Cofactor(s): FAD. Comments: -!- The product of the reaction, (S)-scoulerine, is a precursor of protopine, protoberberine and benzophenanthridine alkaloid biosynthesis in plants. -!- Acts on (S)-reticuline and related compounds, converting the N- methyl group into the methylene bridge (`berberine bridge') of (S)- tetrahydroprot…
GO:0050472	zeatin reductase activity	Catalysis of the reaction: dihydrozeatin + NADP+ = zeatin + NADPH.	\N	6	2	\N	0.333333	intel_def	EC	EC:1.3.1.69	Zeatin reductase | 1.3.1.69	Reaction catalysed: Dihydrozeatin + NADP(+) = zeatin + NADPH. Comments: -!- Previously classified erroneously as EC 1.1.1.242.
GO:0050475	synthase activity	Catalysis of the reaction: 2-(3,4-dihydroxyphenyl)ethylamine + 3,4-dihydroxyphenylacetaldehyde = (S)-norlaudanosoline + H2O.	\N	12	4	\N	0.333333	intel_def	\N	\N	\N	\N
[truncated: 7,556 more rows]
