# Supplementary material for: Quality control for terms and definitions in ontologies and taxonomies
Source: BMC Bioinformatics. 2006 Apr 19;7:212. doi: 10.1186/1471-2105-7-212 (PMC1482721; doi:10.1186/1471-2105-7-212)
Supplement: Additional File 7 — Intelligible terms, intelligibility index ≥ 0.7, (See also Figure 1, C2) [file 1471-2105-7-212-S7.out]

id	term	definition	term_length	wn_length	def_length	c_index	i_index	category
GO:0001655	urogenital system development	Development of the urogenital system.	3	\N	3	1	\N	circ_def
GO:0001657	ureteric bud development	Development of the ureteric bud.	3	\N	3	1	\N	circ_def
GO:0001658	ureteric bud branching	Branching of the ureteric bud.	3	\N	3	1	\N	circ_def
GO:0030234	enzyme modulator	Modulates the activity of an enzyme.	3	\N	3	1	\N	circ_def
GO:0030234	enzyme regulator activity	Modulates the activity of an enzyme.	3	\N	3	1	\N	circ_def
GO:0030430	host cell cytoplasm	The cytoplasm of a host cell.	3	\N	3	1	\N	circ_def
GO:0042025	host cell nucleus	The nucleus of a host cell.	3	\N	3	1	\N	circ_def
GO:0006474	N-terminal protein amino acid acetylation	The acetylation of the N-terminal amino acid of proteins.	6	\N	7	0.857143	\N	circ_def
GO:0006480	N-terminal protein amino acid methylation	The methylation of the N-terminal amino acid of a protein.	6	\N	7	0.857143	\N	circ_def
GO:0006481	C-terminal protein amino acid methylation	The methylation of the C-terminal amino acid of a protein.	6	\N	7	0.857143	\N	circ_def
GO:0042251	maintenance of polarity of larval imaginal disc epithelium	The maintenance of an established polarized larval imaginal disc epithelium.	6	\N	7	0.857143	\N	circ_def
GO:0050989	N-terminal protein amino acid carboxylation	The carboxylation of the N-terminal amino acid of proteins.	6	\N	7	0.857143	\N	circ_def
GO:0009863	salicylic acid mediated signaling pathway	Signal transduction pathway mediated by salicylic acid.	5	\N	6	0.833333	\N	circ_def
GO:0009863	salicylic acid mediated signalling pathway	Signal transduction pathway mediated by salicylic acid.	5	\N	6	0.833333	\N	circ_def
GO:0009867	jasmonic acid mediated signaling pathway	Signal transduction pathway mediated by jasmonic acid.	5	\N	6	0.833333	\N	circ_def
GO:0009867	jasmonic acid mediated signalling pathway	Signal transduction pathway mediated by jasmonic acid.	5	\N	6	0.833333	\N	circ_def
GO:0018291	molybdenum incorporation into iron-sulphur cluster	The incorporation of molybdenum into an iron-sulfur cluster.	5	\N	6	0.833333	\N	circ_def
GO:0018291	molybdenum incorporation into iron-sulfur cluster	The incorporation of molybdenum into an iron-sulfur cluster.	5	\N	6	0.833333	\N	circ_def
GO:0042270	protection from natural killer cell mediated cytolysis	The process of protecting a cell from cytolysis by natural killer cells.	5	\N	6	0.833333	\N	circ_def
GO:0042699	follicle stimulating hormone signalling pathway	The hormone signaling pathway that is mediated by follicle stimulating hormone.	5	\N	6	0.833333	\N	circ_def
GO:0042699	follicle stimulating hormone signaling pathway	The hormone signaling pathway that is mediated by follicle stimulating hormone.	5	\N	6	0.833333	\N	circ_def
GO:0043000	Golgi to plasma membrane cystic fibrosis transmembrane conductance regulator protein transport	The directed movement of Cystic Fibrosis Transmembrane conductance Regulator (CFTR) protein from the Golgi to the plasma membrane.	10	\N	12	0.833333	\N	circ_def
GO:0043000	Golgi to plasma membrane CFTR protein transport	The directed movement of Cystic Fibrosis Transmembrane conductance Regulator (CFTR) protein from the Golgi to the plasma membrane.	10	\N	12	0.833333	\N	circ_def
GO:0048210	Golgi vesicle fusion to target membrane	Fusion of the membrane of a Golgi transport vesicle with its target membrane.	5	\N	6	0.833333	\N	circ_def
GO:0048210	dictyosome vesicle fusion to target membrane	Fusion of the membrane of a Golgi transport vesicle with its target membrane.	5	\N	6	0.833333	\N	circ_def
GO:0009673	low affinity phosphate transporter activity	Transporter that catalyzes phosphate transport with a low affinity for phosphate.	4	\N	5	0.8	\N	circ_def
GO:0009862	salicylic acid mediated signaling pathway	Signal transduction pathway mediated by salicylic acid involved in systemic acquired resistance.	8	\N	10	0.8	\N	circ_def
GO:0009862	systemic acquired resistance salicylic acid mediated signalling pathway	Signal transduction pathway mediated by salicylic acid involved in systemic acquired resistance.	8	\N	10	0.8	\N	circ_def
GO:0009862	systemic acquired resistance salicylic acid mediated signaling pathway	Signal transduction pathway mediated by salicylic acid involved in systemic acquired resistance.	8	\N	10	0.8	\N	circ_def
GO:0009864	induced systemic resistance jasmonic acid mediated signaling pathway	Signal transduction pathway mediated by jasmonic acid involved in induced systemic resistance.	8	\N	10	0.8	\N	circ_def
GO:0009864	induced systemic resistance jasmonic acid mediated signalling pathway	Signal transduction pathway mediated by jasmonic acid involved in induced systemic resistance.	8	\N	10	0.8	\N	circ_def
GO:0009864	jasmonic acid mediated signaling pathway	Signal transduction pathway mediated by jasmonic acid involved in induced systemic resistance.	8	\N	10	0.8	\N	circ_def
GO:0009873	ethylene mediated signalling pathway	Signal transduction pathway mediated by ethylene.	4	\N	5	0.8	\N	circ_def
GO:0009873	ethylene mediated signaling pathway	Signal transduction pathway mediated by ethylene.	4	\N	5	0.8	\N	circ_def
GO:0018079	protein amino acid halogenation	The addition of a halogen to a protein amino acid.	4	\N	5	0.8	\N	circ_def
GO:0018158	protein amino acid oxidation	The modification of a protein amino acid by oxidation.	4	\N	5	0.8	\N	circ_def
GO:0018184	protein amino acid polyamination	The modification of a protein amino acid by polyamination.	4	\N	5	0.8	\N	circ_def
GO:0018190	protein amino acid octanoylation	The modification of a protein amino acid by octanoylation.	4	\N	5	0.8	\N	circ_def
GO:0018215	protein amino acid phosphopantetheinylation	The modification of a protein amino acid by phosphopantetheinylation.	4	\N	5	0.8	\N	circ_def
GO:0018315	molybdenum incorporation into molybdenum-sulfur cluster	The incorporation of molybdenum into a molybdenum-sulfur cluster.	4	\N	5	0.8	\N	circ_def
GO:0018315	molybdenum incorporation into molybdenum-sulphur cluster	The incorporation of molybdenum into a molybdenum-sulfur cluster.	4	\N	5	0.8	\N	circ_def
GO:0018335	protein amino acid succinylation	The modification of a protein amino acid by succinylation.	4	\N	5	0.8	\N	circ_def
GO:0018411	protein amino acid glucuronidation	The modification of a protein by amino acid glucuronidation.	4	\N	5	0.8	\N	circ_def
GO:0018428	copper incorporation into copper-sulphur cluster	The incorporation of copper into a copper-sulfur cluster.	4	\N	5	0.8	\N	circ_def
GO:0018428	copper incorporation into copper-sulfur cluster	The incorporation of copper into a copper-sulfur cluster.	4	\N	5	0.8	\N	circ_def
GO:0019367	fatty acid elongation saturated fatty acid	Elongation of a saturated fatty acid chain.	4	\N	5	0.8	\N	circ_def
GO:0020002	host cell plasma membrane	The plasma membrane surrounding a host cell.	4	\N	5	0.8	\N	circ_def
GO:0030116	glial cell line-derived neurotrophic factor receptor ligand	A growth factor that binds to glial cell line-derived neurotrophic factor receptors.	8	\N	10	0.8	\N	circ_def
GO:0030116	glial cell line-derived neurotrophic factor receptor binding	A growth factor that binds to glial cell line-derived neurotrophic factor receptors.	8	\N	10	0.8	\N	circ_def
GO:0030129	clathrin coat of synaptic vesicle	A clathrin coat found on a synaptic vesicle.	4	\N	5	0.8	\N	circ_def
GO:0030235	nitric oxide synthase regulator activity	Modulates the activity of nitric oxide synthase.	4	\N	5	0.8	\N	circ_def
GO:0030235	nitric-oxide synthase regulator activity	Modulates the activity of nitric oxide synthase.	4	\N	5	0.8	\N	circ_def
GO:0035050	embryonic heart tube development	Generation and development of the embryonic heart tube.	4	\N	5	0.8	\N	circ_def
GO:0040001	mitotic spindle positioning and orientation	The intracellular positioning and orientation of the mitotic spindle.	4	\N	5	0.8	\N	circ_def
GO:0042700	luteinizing hormone signaling pathway	The hormone signaling pathway that is mediated by luteinizing hormone.	4	\N	5	0.8	\N	circ_def
GO:0042700	luteinizing hormone signalling pathway	The hormone signaling pathway that is mediated by luteinizing hormone.	4	\N	5	0.8	\N	circ_def
GO:0045199	maintenance of epithelial cell polarity	The maintenance of the apicobasal polarity of an epithelial cell.	4	\N	5	0.8	\N	circ_def
GO:0045307	activator of the establishment of competence for transformation activity	OBSOLETE. Activates the establishment of competence for transformation.	4	\N	5	0.8	\N	circ_def
GO:0046730	viral induction of host immune response	The induction by a virus of an immune response in the host.	4	\N	5	0.8	\N	circ_def
GO:0048201	plasma membrane to endosome targeting	The targeting of vesicles from the plasma membrane to the endosome.	4	\N	5	0.8	\N	circ_def
GO:0048227	plasma membrane to endosome transport	Transport of a vesicle from the plasma membrane to the endosome.	4	\N	5	0.8	\N	circ_def
GO:0048249	high affinity phosphate transporter activity	Transporter that catalyzes phosphate transport with a high affinity for phosphate.	4	\N	5	0.8	\N	circ_def
GO:0005105	type 1 fibroblast growth factor receptor ligand	Interacting selectively with the type 1 fibroblast growth factor receptor (FGFR1).	7	\N	9	0.777778	\N	circ_def
GO:0005105	FGFR1 ligand	Interacting selectively with the type 1 fibroblast growth factor receptor (FGFR1).	7	\N	9	0.777778	\N	circ_def
GO:0005105	breathless ligand	Interacting selectively with the type 1 fibroblast growth factor receptor (FGFR1).	7	\N	9	0.777778	\N	circ_def
GO:0005105	breathless binding	Interacting selectively with the type 1 fibroblast growth factor receptor (FGFR1).	7	\N	9	0.777778	\N	circ_def
GO:0005105	type 1 fibroblast growth factor receptor binding	Interacting selectively with the type 1 fibroblast growth factor receptor (FGFR1).	7	\N	9	0.777778	\N	circ_def
GO:0005105	FGFR1 binding	Interacting selectively with the type 1 fibroblast growth factor receptor (FGFR1).	7	\N	9	0.777778	\N	circ_def
GO:0005111	heartless binding	Interacting selectively with the type 2 fibroblast growth factor receptor (FGFR2).	7	\N	9	0.777778	\N	circ_def
GO:0005111	FGFR2 binding	Interacting selectively with the type 2 fibroblast growth factor receptor (FGFR2).	7	\N	9	0.777778	\N	circ_def
GO:0005111	FGFR2 ligand	Interacting selectively with the type 2 fibroblast growth factor receptor (FGFR2).	7	\N	9	0.777778	\N	circ_def
GO:0005111	heartless ligand	Interacting selectively with the type 2 fibroblast growth factor receptor (FGFR2).	7	\N	9	0.777778	\N	circ_def
GO:0005111	type 2 fibroblast growth factor receptor binding	Interacting selectively with the type 2 fibroblast growth factor receptor (FGFR2).	7	\N	9	0.777778	\N	circ_def
GO:0005111	type 2 fibroblast growth factor receptor ligand	Interacting selectively with the type 2 fibroblast growth factor receptor (FGFR2).	7	\N	9	0.777778	\N	circ_def
GO:0009866	induced systemic resistance ethylene mediated signaling pathway	Signal transduction pathway mediated by ethylene involved in induced systemic resistance.	7	\N	9	0.777778	\N	circ_def
GO:0009866	ethylene mediated signaling pathway	Signal transduction pathway mediated by ethylene involved in induced systemic resistance.	7	\N	9	0.777778	\N	circ_def
GO:0009866	induced systemic resistance ethylene mediated signalling pathway	Signal transduction pathway mediated by ethylene involved in induced systemic resistance.	7	\N	9	0.777778	\N	circ_def
GO:0005045	endoplasmic reticulum receptor activity	OBSOLETE. A receptor in the endoplasmic reticulum.	3	\N	4	0.75	\N	circ_def
GO:0005115	Ror ligand	Interaction with the receptor tyrosine kinase-like orphan receptor (Ror).	6	\N	8	0.75	\N	circ_def
GO:0005115	Ror binding	Interaction with the receptor tyrosine kinase-like orphan receptor (Ror).	6	\N	8	0.75	\N	circ_def
GO:0005115	receptor tyrosine kinase-like orphan receptor ligand	Interaction with the receptor tyrosine kinase-like orphan receptor (Ror).	6	\N	8	0.75	\N	circ_def
GO:0005115	receptor tyrosine kinase-like orphan receptor binding	Interaction with the receptor tyrosine kinase-like orphan receptor (Ror).	6	\N	8	0.75	\N	circ_def
GO:0009875	pollen-pistil interaction	The interaction between a pollen grain and pistil.	3	\N	4	0.75	\N	circ_def
GO:0009995	soluble molecule recognition	The recognition of soluble molecules in the environment.	3	\N	4	0.75	\N	circ_def
GO:0016336	establishment and or maintenance of polarity of larval imaginal disc epithelium	The specification, formation and maintenance of a polarized larval imaginal disc epithelium.	6	\N	8	0.75	\N	circ_def
GO:0016536	cyclin-dependent protein kinase 5 activator intrinsic regulator activity	Modulation of the activity of cyclin-dependent protein kinase 5 activator.	6	\N	8	0.75	\N	circ_def
GO:0016536	cyclin-dependent protein kinase 5 activator regulator activity	Modulation of the activity of cyclin-dependent protein kinase 5 activator.	6	\N	8	0.75	\N	circ_def
GO:0017003	protein-haem linkage	The covalent linkage of heme and a protein.	3	\N	4	0.75	\N	circ_def
GO:0017003	protein-heme linkage	The covalent linkage of heme and a protein.	3	\N	4	0.75	\N	circ_def
GO:0018063	cytochrome c-heme linkage	The linkage of cytochromes and other heme proteins to heme.	3	\N	4	0.75	\N	circ_def
GO:0018063	cytochrome c-haem linkage	The linkage of cytochromes and other heme proteins to heme.	3	\N	4	0.75	\N	circ_def
GO:0018186	peroxidase-haem linkage	The covalent linkage of heme to peroxidase.	3	\N	4	0.75	\N	circ_def
GO:0018186	peroxidase-heme linkage	The covalent linkage of heme to peroxidase.	3	\N	4	0.75	\N	circ_def
GO:0019074	viral RNA genome packaging	The packaging of viral RNA into a nucleocapsid.	3	\N	4	0.75	\N	circ_def
GO:0019082	viral protein processing	The posttranslational processing of viral proteins.	3	\N	4	0.75	\N	circ_def
GO:0030323	respiratory tube development	Development of any tube in the respiratory tract.	3	\N	4	0.75	\N	circ_def
GO:0030383	host-pathogen interaction	Any interaction between a pathogen and its host organism.	3	\N	4	0.75	\N	circ_def
GO:0030526	granulocyte macrophage colony-stimulating factor receptor complex	The heterodimeric receptor for granulocyte macrophage colony-stimulating factor.	6	\N	8	0.75	\N	circ_def
GO:0030658	transport vesicle membrane	The membrane surrounding a transport vesicle.	3	\N	4	0.75	\N	circ_def
GO:0030659	cytoplasmic vesicle membrane	The membrane surrounding a cytoplasmic vesicle.	3	\N	4	0.75	\N	circ_def
GO:0030662	coated vesicle membrane	The membrane surrounding a coated vesicle.	3	\N	4	0.75	\N	circ_def
GO:0030667	secretory granule membrane	The membrane surrounding a secretory granule.	3	\N	4	0.75	\N	circ_def
GO:0030670	phagocytic vesicle membrane	The membrane surrounding a phagocytic vesicle.	3	\N	4	0.75	\N	circ_def
GO:0030672	synaptic vesicle membrane	The membrane surrounding a synaptic vesicle.	3	\N	4	0.75	\N	circ_def
GO:0035012	polytene chromosome telomeric region	The terminal region of a polytene chromosome.	3	\N	4	0.75	\N	circ_def
GO:0042589	zymogen granule membrane	The outer membrane of a zymogen granule.	3	\N	4	0.75	\N	circ_def
GO:0042639	hair resting phase	The resting phase of hair cycle.	3	\N	4	0.75	\N	circ_def
GO:0042639	telogen	The resting phase of hair cycle.	3	\N	4	0.75	\N	circ_def
GO:0045096	type I intermediate filament	OBSOLETE. A type of intermediate filament.	3	\N	4	0.75	\N	circ_def
GO:0045096	acidic keratin	OBSOLETE. A type of intermediate filament.	3	\N	4	0.75	\N	circ_def
GO:0045097	basic neutral keratin	OBSOLETE. A type of intermediate filament.	3	\N	4	0.75	\N	circ_def
GO:0045097	type II intermediate filament	OBSOLETE. A type of intermediate filament.	3	\N	4	0.75	\N	circ_def
GO:0045216	intercellular junction assembly and or maintenance	The assembly and maintenance of junctions between cells.	3	\N	4	0.75	\N	circ_def
GO:0050895	response to circadian rhythm	A physiological response to a circadian rhythm.	3	\N	4	0.75	\N	circ_def
GO:0050895	circadian response	A physiological response to a circadian rhythm.	3	\N	4	0.75	\N	circ_def
GO:0050895	circadian process	A physiological response to a circadian rhythm.	3	\N	4	0.75	\N	circ_def
GO:0009868	jasmonic acid ethylene-dependent systemic resistance jasmonic acid mediated signalling pathway	Signal transduction pathway mediated by jasmonic acid involved in jasmonic acid/ethylene dependent systemic resistance.	8	\N	11	0.727273	\N	circ_def
GO:0009868	jasmonic acid ethylene-dependent systemic resistance jasmonic acid mediated signaling pathway	Signal transduction pathway mediated by jasmonic acid involved in jasmonic acid/ethylene dependent systemic resistance.	8	\N	11	0.727273	\N	circ_def
GO:0009868	jasmonic acid mediated signaling pathway	Signal transduction pathway mediated by jasmonic acid involved in jasmonic acid/ethylene dependent systemic resistance.	8	\N	11	0.727273	\N	circ_def
GO:0009871	ethylene mediated signaling pathway	Signal transduction pathway mediated by ethylene involved in jasmonic acid/ethylene dependent systemic resistance.	8	\N	11	0.727273	\N	circ_def
GO:0009871	jasmonic acid ethylene-dependent systemic resistance ethylene mediated signalling pathway	Signal transduction pathway mediated by ethylene involved in jasmonic acid/ethylene dependent systemic resistance.	8	\N	11	0.727273	\N	circ_def
GO:0009871	jasmonic acid ethylene-dependent systemic resistance ethylene mediated signaling pathway	Signal transduction pathway mediated by ethylene involved in jasmonic acid/ethylene dependent systemic resistance.	8	\N	11	0.727273	\N	circ_def
GO:0030372	high molecular weight B-cell growth factor receptor ligand	Interacting selectively with the high molecular weight B-cell growth factor receptor.	8	\N	11	0.727273	\N	circ_def
GO:0030372	high molecular weight B-cell growth factor receptor binding	Interacting selectively with the high molecular weight B-cell growth factor receptor.	8	\N	11	0.727273	\N	circ_def
GO:0042658	major histocompatibility complex class II protein binding via antigen binding groove	Interacting selectively with the antigen binding groove of major histocompatibility complex class II molecules.	8	\N	11	0.727273	\N	circ_def
GO:0042658	MHC class II protein binding via antigen binding groove	Interacting selectively with the antigen binding groove of major histocompatibility complex class II molecules.	8	\N	11	0.727273	\N	circ_def
GO:0000027	ribosomal large subunit assembly and maintenance	The maintenance and assembly of the large ribosomal subunit from its constituent parts.	5	\N	7	0.714286	\N	circ_def
GO:0000028	ribosomal small subunit assembly and maintenance	The maintenance and assembly of the small ribosomal subunit from its constituent parts.	5	\N	7	0.714286	\N	circ_def
GO:0005104	FGFR ligand	Interacting selectively with the fibroblast growth factor receptor (FGFR).	5	\N	7	0.714286	\N	circ_def
GO:0005104	fibroblast growth factor receptor ligand	Interacting selectively with the fibroblast growth factor receptor (FGFR).	5	\N	7	0.714286	\N	circ_def
GO:0005104	fibroblast growth factor receptor binding	Interacting selectively with the fibroblast growth factor receptor (FGFR).	5	\N	7	0.714286	\N	circ_def
GO:0005104	FGF receptor binding	Interacting selectively with the fibroblast growth factor receptor (FGFR).	5	\N	7	0.714286	\N	circ_def
GO:0005104	FGFR binding	Interacting selectively with the fibroblast growth factor receptor (FGFR).	5	\N	7	0.714286	\N	circ_def
GO:0005104	fibroblast growth factor	Interacting selectively with the fibroblast growth factor receptor (FGFR).	5	\N	7	0.714286	\N	circ_def
GO:0005157	macrophage colony stimulating factor receptor binding	Interacting selectively with the macrophage colony stimulating factor receptor.	5	\N	7	0.714286	\N	circ_def
GO:0005157	macrophage colony stimulating factor receptor ligand	Interacting selectively with the macrophage colony stimulating factor receptor.	5	\N	7	0.714286	\N	circ_def
GO:0005160	TGF-beta receptor binding	Interacting selectively with the transforming growth factor beta receptor.	5	\N	7	0.714286	\N	circ_def
GO:0005160	transforming growth factor beta	Interacting selectively with the transforming growth factor beta receptor.	5	\N	7	0.714286	\N	circ_def
GO:0005160	transforming growth factor beta receptor binding	Interacting selectively with the transforming growth factor beta receptor.	5	\N	7	0.714286	\N	circ_def
GO:0005160	transforming growth factor beta receptor ligand	Interacting selectively with the transforming growth factor beta receptor.	5	\N	7	0.714286	\N	circ_def
GO:0005160	TGFbeta receptor binding	Interacting selectively with the transforming growth factor beta receptor.	5	\N	7	0.714286	\N	circ_def
GO:0005172	vascular endothelial growth factor receptor binding	Interacting selectively with the vascular endothelial growth factor receptor.	5	\N	7	0.714286	\N	circ_def
GO:0005172	vascular endothelial growth factor receptor ligand	Interacting selectively with the vascular endothelial growth factor receptor.	5	\N	7	0.714286	\N	circ_def
GO:0005172	vascular endothelial growth factor	Interacting selectively with the vascular endothelial growth factor receptor.	5	\N	7	0.714286	\N	circ_def
GO:0006483	peptidyl-aspartic acid asparagine hydroxylation	OBSOLETE. The hydroxylation of peptidyl-aspartic acid or asparagine.	5	\N	7	0.714286	\N	circ_def
GO:0006483	aspartic acid asparagine hydroxylation	OBSOLETE. The hydroxylation of peptidyl-aspartic acid or asparagine.	5	\N	7	0.714286	\N	circ_def
GO:0007263	nitric oxide mediated signal transduction	Signal transduction pathway mediated by the perception of nitric oxide (NO).	5	\N	7	0.714286	\N	circ_def
GO:0007263	NO mediated signal transduction	Signal transduction pathway mediated by the perception of nitric oxide (NO).	5	\N	7	0.714286	\N	circ_def
GO:0008599	protein phosphatase type 1 regulator activity	Modulation of the activity of the enzyme protein phosphatase type 1.	5	\N	7	0.714286	\N	circ_def
GO:0008599	protein phosphatase type 1 intrinsic regulator activity	Modulation of the activity of the enzyme protein phosphatase type 1.	5	\N	7	0.714286	\N	circ_def
GO:0008601	protein phosphatase type 2A regulator activity	Modulation of the activity of the enzyme protein phosphatase type 2A.	5	\N	7	0.714286	\N	circ_def
GO:0008601	protein phosphatase type 2A intrinsic regulator activity	Modulation of the activity of the enzyme protein phosphatase type 2A.	5	\N	7	0.714286	\N	circ_def
GO:0016526	orphan G-protein coupled receptor	A G-protein coupled receptor for which the ligand has not been determined.	5	\N	7	0.714286	\N	circ_def
GO:0016526	G-protein coupled receptor activity unknown ligand	A G-protein coupled receptor for which the ligand has not been determined.	5	\N	7	0.714286	\N	circ_def
GO:0016923	ligand-dependent thyroid hormone receptor interactor activity	OBSOLETE. Ligand dependent interaction with the thyroid hormone receptor.	5	\N	7	0.714286	\N	circ_def
GO:0016923	TRIP4	OBSOLETE. Ligand dependent interaction with the thyroid hormone receptor.	5	\N	7	0.714286	\N	circ_def
GO:0030359	protein phosphatase type 2B regulator activity	Modulation of the activity of the enzyme protein phosphatase type 2B.	5	\N	7	0.714286	\N	circ_def
GO:0030359	protein phosphatase type 2B intrinsic regulator activity	Modulation of the activity of the enzyme protein phosphatase type 2B.	5	\N	7	0.714286	\N	circ_def
GO:0030362	protein phosphatase type 4 intrinsic regulator activity	Modulation of the activity of the enzyme protein phosphatase type 4.	5	\N	7	0.714286	\N	circ_def
GO:0030362	protein phosphatase type 4 regulator activity	Modulation of the activity of the enzyme protein phosphatase type 4.	5	\N	7	0.714286	\N	circ_def
GO:0030518	steroid hormone receptor signaling pathway	Signal transduction pathway mediated by a steroid hormone and its receptor.	5	\N	7	0.714286	\N	circ_def
GO:0030518	steroid hormone receptor signalling pathway	Signal transduction pathway mediated by a steroid hormone and its receptor.	5	\N	7	0.714286	\N	circ_def
GO:0042252	establishment of polarity of larval imaginal disc epithelium	The specification and formation of a polarized larval imaginal disc epithelium.	5	\N	7	0.714286	\N	circ_def
GO:0046793	virus-induced modification of host RNA polymerase II	The viral induction of modification to the host RNA polymerase II.	5	\N	7	0.714286	\N	circ_def
GO:0050811	gamma aminobutyric acid receptor binding	Interacting selectively with the gamma aminobutyric acid (GABA) receptor.	5	\N	7	0.714286	\N	circ_def
GO:0050811	GABA receptor binding	Interacting selectively with the gamma aminobutyric acid (GABA) receptor.	5	\N	7	0.714286	\N	circ_def
GO:0035029	dorsal closure leading edge cell fate commitment	The commitment of cells to leading edge cell fate during dorsal closure. Leading edge cells are the dorsal-most cells of the migrating epidermis.	7	\N	10	0.7	\N	circ_def
GO:0042657	major histocompatibility complex class II protein binding via lateral surface	Interacting selectively with the lateral surface of major histocompatibility complex class II molecules.	7	\N	10	0.7	\N	circ_def
GO:0042657	MHC class II protein binding via lateral surface	Interacting selectively with the lateral surface of major histocompatibility complex class II molecules.	7	\N	10	0.7	\N	circ_def
GO:0000229	cytoplasmic chromosome	A chromosome found in the cytoplasm.	2	\N	3	0.666667	\N	circ_def
GO:0000578	embryonic axis determination	Axis specification in the embryo.	2	\N	3	0.666667	\N	circ_def
GO:0000578	embryonic axis specification	Axis specification in the embryo.	2	\N	3	0.666667	\N	circ_def
GO:0001705	ectoderm formation	The formation of ectoderm during gastrulation.	2	\N	3	0.666667	\N	circ_def
GO:0001706	endoderm formation	The formation of the endoderm during gastrulation.	2	\N	3	0.666667	\N	circ_def
GO:0001707	mesoderm formation	The formation of mesoderm during gastrulation.	2	\N	3	0.666667	\N	circ_def
GO:0001781	apoptosis of neutrophils	The process of apoptosis in neutrophils.	2	\N	3	0.666667	\N	circ_def
GO:0001781	programmed cell death neutrophils	The process of apoptosis in neutrophils.	2	\N	3	0.666667	\N	circ_def
GO:0005127	ciliary neurotrophic factor receptor ligand	Interacting selectively with the ciliary neurotrophic factor receptor.	4	\N	6	0.666667	\N	circ_def
GO:0005127	ciliary neurotrophic factor receptor binding	Interacting selectively with the ciliary neurotrophic factor receptor.	4	\N	6	0.666667	\N	circ_def
GO:0005127	ciliary neurotrophic factor	Interacting selectively with the ciliary neurotrophic factor receptor.	4	\N	6	0.666667	\N	circ_def
GO:0005129	granulocyte macrophage colony-stimulating factor receptor ligand	Interacting selectively with the granulocyte macrophage colony-stimulating factor receptor.	6	\N	9	0.666667	\N	circ_def
GO:0005129	granulocyte-macrophage colony stimulating factor	Interacting selectively with the granulocyte macrophage colony-stimulating factor receptor.	6	\N	9	0.666667	\N	circ_def
GO:0005129	GM-CSF receptor ligand	Interacting selectively with the granulocyte macrophage colony-stimulating factor receptor.	6	\N	9	0.666667	\N	circ_def
GO:0005129	granulocyte macrophage colony-stimulating factor receptor binding	Interacting selectively with the granulocyte macrophage colony-stimulating factor receptor.	6	\N	9	0.666667	\N	circ_def
GO:0005146	leukemia inhibitory factor receptor binding	Interacting selectively with the leukemia inhibitory factor receptor.	4	\N	6	0.666667	\N	circ_def
GO:0005146	leukemia inhibitory factor receptor ligand	Interacting selectively with the leukemia inhibitory factor receptor.	4	\N	6	0.666667	\N	circ_def
GO:0005146	leukemia inhibitory factor	Interacting selectively with the leukemia inhibitory factor receptor.	4	\N	6	0.666667	\N	circ_def
GO:0005154	EGF	Interacting selectively with the epidermal growth factor receptor.	4	\N	6	0.666667	\N	circ_def
GO:0005154	transforming growth factor alpha receptor ligand	Interacting selectively with the epidermal growth factor receptor.	4	\N	6	0.666667	\N	circ_def
GO:0005154	EGF receptor binding	Interacting selectively with the epidermal growth factor receptor.	4	\N	6	0.666667	\N	circ_def
GO:0005154	EGF receptor ligand	Interacting selectively with the epidermal growth factor receptor.	4	\N	6	0.666667	\N	circ_def
GO:0005154	transforming growth factor alpha receptor binding	Interacting selectively with the epidermal growth factor receptor.	4	\N	6	0.666667	\N	circ_def
GO:0005154	epidermal growth factor receptor ligand	Interacting selectively with the epidermal growth factor receptor.	4	\N	6	0.666667	\N	circ_def
GO:0005154	TGF-alpha receptor binding	Interacting selectively with the epidermal growth factor receptor.	4	\N	6	0.666667	\N	circ_def
GO:0005154	transforming growth factor alpha	Interacting selectively with the epidermal growth factor receptor.	4	\N	6	0.666667	\N	circ_def
GO:0005154	epidermal growth factor receptor binding	Interacting selectively with the epidermal growth factor receptor.	4	\N	6	0.666667	\N	circ_def
GO:0005154	epidermal growth factor	Interacting selectively with the epidermal growth factor receptor.	4	\N	6	0.666667	\N	circ_def
GO:0005154	TGFalpha receptor binding	Interacting selectively with the epidermal growth factor receptor.	4	\N	6	0.666667	\N	circ_def
GO:0005163	nerve growth factor receptor ligand	Interacting selectively with the nerve growth factor receptor.	4	\N	6	0.666667	\N	circ_def
GO:0005163	NGF receptor binding	Interacting selectively with the nerve growth factor receptor.	4	\N	6	0.666667	\N	circ_def
GO:0005163	nerve growth factor receptor binding	Interacting selectively with the nerve growth factor receptor.	4	\N	6	0.666667	\N	circ_def
GO:0005163	neurotrophin	Interacting selectively with the nerve growth factor receptor.	4	\N	6	0.666667	\N	circ_def
GO:0005164	tumor necrosis factor receptor ligand	Interacting selectively with the tumor necrosis factor receptor.	4	\N	6	0.666667	\N	circ_def
GO:0005164	tumor necrosis factor	Interacting selectively with the tumor necrosis factor receptor.	4	\N	6	0.666667	\N	circ_def
GO:0005164	tumor necrosis factor receptor binding	Interacting selectively with the tumor necrosis factor receptor.	4	\N	6	0.666667	\N	circ_def
GO:0005164	TNF receptor binding	Interacting selectively with the tumor necrosis factor receptor.	4	\N	6	0.666667	\N	circ_def
GO:0005171	hepatocyte growth factor receptor binding	Interacting selectively with the hepatocyte growth factor receptor.	4	\N	6	0.666667	\N	circ_def
GO:0005171	hepatocyte growth factor	Interacting selectively with the hepatocyte growth factor receptor.	4	\N	6	0.666667	\N	circ_def
GO:0005171	HGF receptor binding	Interacting selectively with the hepatocyte growth factor receptor.	4	\N	6	0.666667	\N	circ_def
GO:0005171	hepatocyte growth factor receptor ligand	Interacting selectively with the hepatocyte growth factor receptor.	4	\N	6	0.666667	\N	circ_def
GO:0005881	cytoplasmic microtubule	Any microtubule in the cytoplasm of a cell.	2	\N	3	0.666667	\N	circ_def
GO:0005881	non-spindle-associated astral microtubule	Any microtubule in the cytoplasm of a cell.	2	\N	3	0.666667	\N	circ_def
GO:0006376	mRNA splice site selection	Selection of a splice site by components of the assembling spliceosome.	4	\N	6	0.666667	\N	circ_def
GO:0006376	spliceosomal commitment complex formation	Selection of a splice site by components of the assembling spliceosome.	4	\N	6	0.666667	\N	circ_def
GO:0006376	spliceosomal E complex formation	Selection of a splice site by components of the assembling spliceosome.	4	\N	6	0.666667	\N	circ_def
GO:0007118	apical bud growth	Growth at the tip of a bud.	2	\N	3	0.666667	\N	circ_def
GO:0007226	regulation of smoothened receptor activity by patched	Modulation of the activity of the smoothened receptor by the patched protein.	4	\N	6	0.666667	\N	circ_def
GO:0007226	regulation of smoothened by patched	Modulation of the activity of the smoothened receptor by the patched protein.	4	\N	6	0.666667	\N	circ_def
GO:0008047	enzyme activator activity	Increases the activity of an enzyme.	2	\N	3	0.666667	\N	circ_def
GO:0008079	translation termination factor activity	Functions in the termination of translation.	2	\N	3	0.666667	\N	circ_def
GO:0008605	casein kinase II regulator	Modulation of the activity of the enzyme protein kinase CK2.	4	\N	6	0.666667	\N	circ_def
GO:0008605	protein kinase CK2 intrinsic regulator activity	Modulation of the activity of the enzyme protein kinase CK2.	4	\N	6	0.666667	\N	circ_def
GO:0008605	protein kinase CK2 regulator activity	Modulation of the activity of the enzyme protein kinase CK2.	4	\N	6	0.666667	\N	circ_def
GO:0009870	defense response signaling pathway resistance gene-dependent	R-gene dependent signal transduction pathway during defense response.	6	\N	9	0.666667	\N	circ_def
GO:0009870	defense response signalling pathway resistance gene-dependent	R-gene dependent signal transduction pathway during defense response.	6	\N	9	0.666667	\N	circ_def
GO:0009897	external side of plasma membrane	The side of the plasma membrane that is opposite to the side that faces the cytoplasm.	4	\N	6	0.666667	\N	circ_def
GO:0009897	outer surface of cytoplasmic membrane	The side of the plasma membrane that is opposite to the side that faces the cytoplasm.	4	\N	6	0.666667	\N	circ_def
GO:0010204	defense response signaling pathway resistance gene-independent	R-gene independent signal transduction pathway during defense response.	6	\N	9	0.666667	\N	circ_def
GO:0016335	morphogenesis of larval imaginal disc epithelium	Formation and development of a larval imaginal disc epithelium.	4	\N	6	0.666667	\N	circ_def
GO:0016818	hydrolase activity acting on acid anhydrides in phosphorus-containing anhydrides	Catalysis of the hydrolysis of any acid anhydride which contains phosphorus.	4	\N	6	0.666667	\N	circ_def
GO:0016818	hydrolase activity acting on acid anhydrides in phosphorous-containing anhydrides	Catalysis of the hydrolysis of any acid anhydride which contains phosphorus.	4	\N	6	0.666667	\N	circ_def
GO:0016922	ligand-dependent nuclear receptor interactor activity	Ligand dependent interaction with nuclear receptor proteins.	4	\N	6	0.666667	\N	circ_def
GO:0017014	protein amino acid nitrosylation	The addition of a nitrosyl group to a protein amino acid.	4	\N	6	0.666667	\N	circ_def
GO:0018077	protein amino acid iodination	The posttranslational iodination of protein amino-acids.	4	\N	6	0.666667	\N	circ_def
GO:0018239	protein amino acid carboxyethylation	The addition of a carboxyethyl group to a protein amino acid.	4	\N	6	0.666667	\N	circ_def
GO:0018256	protein amino acid formylation	The addition of a formyl group to a protein amino acid.	4	\N	6	0.666667	\N	circ_def
GO:0018338	protein amino acid cinnamylation	OBSOLETE. The modification of a protein amino acid by cinnamylation.	4	\N	6	0.666667	\N	circ_def
GO:0030258	lipid modification	Covalent modification of a lipid.	2	\N	3	0.666667	\N	circ_def
GO:0030373	high molecular weight B-cell growth factor receptor activity	Combining with a high molecular weight B-cell growth factor to initiate a change in cell activity.	8	\N	12	0.666667	\N	circ_def
GO:0030520	estrogen receptor signalling pathway	Signal transduction pathway mediated by an estrogen and its receptor.	4	\N	6	0.666667	\N	circ_def
GO:0030520	estrogen receptor signaling pathway	Signal transduction pathway mediated by an estrogen and its receptor.	4	\N	6	0.666667	\N	circ_def
GO:0030521	androgen receptor signaling pathway	Signal transduction pathway mediated by an androgen and its receptor.	4	\N	6	0.666667	\N	circ_def
GO:0030521	androgen receptor signalling pathway	Signal transduction pathway mediated by an androgen and its receptor.	4	\N	6	0.666667	\N	circ_def
GO:0030663	COPI coated vesicle membrane	The membrane surrounding a COPI-coated vesicle.	4	\N	6	0.666667	\N	circ_def
GO:0030664	COPII coated vesicle membrane	The membrane surrounding a COPII-coated vesicle.	4	\N	6	0.666667	\N	circ_def
GO:0030665	clathrin coated vesicle membrane	The membrane surrounding a clathrin-coated vesicle.	4	\N	6	0.666667	\N	circ_def
GO:0042021	granulocyte macrophage colony-stimulating factor complex binding	Interacting selectively with the granulocyte macrophage colony-stimulating factor complex.	6	\N	9	0.666667	\N	circ_def
GO:0042021	GMC-SF complex binding	Interacting selectively with the granulocyte macrophage colony-stimulating factor complex.	6	\N	9	0.666667	\N	circ_def
GO:0042556	eukaryotic elongation factor-2 kinase regulator activity	Modulates the activity of the enzyme eukaryotic elongation factor-2 kinase.	6	\N	9	0.666667	\N	circ_def
GO:0042556	eEF-2 kinase regulator	Modulates the activity of the enzyme eukaryotic elongation factor-2 kinase.	6	\N	9	0.666667	\N	circ_def
GO:0042557	eEF-2 kinase activator	Increases the activity of the enzyme eukaryotic elongation factor-2 kinase.	6	\N	9	0.666667	\N	circ_def
GO:0042557	eukaryotic elongation factor-2 kinase activator activity	Increases the activity of the enzyme eukaryotic elongation factor-2 kinase.	6	\N	9	0.666667	\N	circ_def
GO:0042622	photoreceptor outer segment membrane	The membrane surrounding the outer segment of a vertebrate photoreceptor.	4	\N	6	0.666667	\N	circ_def
GO:0042706	eye photoreceptor cell fate commitment	The process by which a cell becomes committed to become an eye photoreceptor cell.	4	\N	6	0.666667	\N	circ_def
GO:0042921	glucocorticoid receptor signalling pathway	Signal transduction pathway mediated by a glucocorticoid and its receptor.	4	\N	6	0.666667	\N	circ_def
GO:0042921	glucocorticoid receptor signaling pathway	Signal transduction pathway mediated by a glucocorticoid and its receptor.	4	\N	6	0.666667	\N	circ_def
GO:0042980	cystic fibrosis transmembrane conductance regulator binding	Interacting selectively with the Cystic Fibrosis Transmembrane conductance Regulator (CFTR) protein.	6	\N	9	0.666667	\N	circ_def
GO:0042980	CFTR binding	Interacting selectively with the Cystic Fibrosis Transmembrane conductance Regulator (CFTR) protein.	6	\N	9	0.666667	\N	circ_def
GO:0045154	cytochrome a3 copper complex	Enables the directed movement of electrons within the cytochrome c oxidase complex.	6	\N	9	0.666667	\N	circ_def
GO:0045154	electron transporter transferring electrons within cytochrome c oxidase complex activity	Enables the directed movement of electrons within the cytochrome c oxidase complex.	6	\N	9	0.666667	\N	circ_def
GO:0045154	cytochrome a	Enables the directed movement of electrons within the cytochrome c oxidase complex.	6	\N	9	0.666667	\N	circ_def
GO:0045156	cytochrome bc1 complex	Enables the directed movement of electrons within the cyclic electron transport pathway of photosynthesis.	6	\N	9	0.666667	\N	circ_def
GO:0045156	electron transporter transferring electrons within the cyclic electron transport pathway of photosynthesis activity	Enables the directed movement of electrons within the cyclic electron transport pathway of photosynthesis.	6	\N	9	0.666667	\N	circ_def
GO:0045157	electron transporter transferring electrons within the noncyclic electron transport pathway of photosynthesis activity	Enables the directed movement of electrons within the noncyclic electron transport pathway of photosynthesis.	6	\N	9	0.666667	\N	circ_def
GO:0045177	apical part of cell	The apical region of a cell.	2	\N	3	0.666667	\N	circ_def
GO:0045178	basal part of cell	The basal region of a cell.	2	\N	3	0.666667	\N	circ_def
GO:0045204	MAPK nucleus export	The directed movement of a MAP kinase from the nucleus to the cytoplasm.	4	\N	6	0.666667	\N	circ_def
GO:0045204	cytoplasmic translocation of MAP kinase	The directed movement of a MAP kinase from the nucleus to the cytoplasm.	4	\N	6	0.666667	\N	circ_def
GO:0045204	cytoplasmic translocation of mitogen-activated protein kinase	The directed movement of a MAP kinase from the nucleus to the cytoplasm.	4	\N	6	0.666667	\N	circ_def
GO:0045217	intercellular junction maintenance	The maintenance of junctions between cells.	2	\N	3	0.666667	\N	circ_def
GO:0046703	KLRC4 receptor binding	Interacting selectively with a lectin-like natural killer cell receptor.	6	\N	9	0.666667	\N	circ_def
GO:0046703	NKG2D receptor binding	Interacting selectively with a lectin-like natural killer cell receptor.	6	\N	9	0.666667	\N	circ_def
GO:0046703	natural killer cell lectin-like receptor binding	Interacting selectively with a lectin-like natural killer cell receptor.	6	\N	9	0.666667	\N	circ_def
GO:0046778	viral perturbation of host mRNA processing	Viral processes that interfere with the processing of mRNA in the host cell.	4	\N	6	0.666667	\N	circ_def
GO:0046789	host cell surface receptor binding	Interacting selectively with a receptor on the host cell surface.	4	\N	6	0.666667	\N	circ_def
GO:0046789	cell surface receptor ligand	Interacting selectively with a receptor on the host cell surface.	4	\N	6	0.666667	\N	circ_def
GO:0046810	host cell extracellular matrix binding	Interacting selectively with the extracellular matrix of a host cell.	4	\N	6	0.666667	\N	circ_def
GO:0046862	chromoplast membrane	The membrane surrounding a chromoplast.	2	\N	3	0.666667	\N	circ_def
GO:0048211	dictyosome vesicle docking and fusion to target membrane	Linking of a Golgi transport vesicle membrane with its target membrane.	4	\N	6	0.666667	\N	circ_def
GO:0048211	Golgi vesicle docking with target membrane	Linking of a Golgi transport vesicle membrane with its target membrane.	4	\N	6	0.666667	\N	circ_def
GO:0050750	LDL receptor binding	Interacting selectively with a low density lipoprotein receptor.	4	\N	6	0.666667	\N	circ_def
GO:0050750	low-density lipoprotein receptor binding	Interacting selectively with a low density lipoprotein receptor.	4	\N	6	0.666667	\N	circ_def
GO:0050786	advanced glycation end-product receptor binding	Interacting selectively with the RAGE receptor, the receptor for advanced glycation end-products.	6	\N	9	0.666667	\N	circ_def
GO:0050786	RAGE receptor binding	Interacting selectively with the RAGE receptor, the receptor for advanced glycation end-products.	6	\N	9	0.666667	\N	circ_def
GO:0017135	membrane-associated protein with guanylate kinase activity interacting	OBSOLETE. The interaction with synapse-associated membrane-associated protein with guanylate kinase activity.	7	\N	11	0.636364	\N	circ_def
GO:0045153	cytochrome b566	Enables the directed movement of electrons within the CoQH2-cytochrome c reductase complex.	7	\N	11	0.636364	\N	circ_def
GO:0045153	electron transporter transferring electrons within CoQH2-cytochrome c reductase complex activity	Enables the directed movement of electrons within the CoQH2-cytochrome c reductase complex.	7	\N	11	0.636364	\N	circ_def
GO:0045153	cytochrome c1	Enables the directed movement of electrons within the CoQH2-cytochrome c reductase complex.	7	\N	11	0.636364	\N	circ_def
GO:0045153	cytochrome b562	Enables the directed movement of electrons within the CoQH2-cytochrome c reductase complex.	7	\N	11	0.636364	\N	circ_def
GO:0045155	electron transporter transferring electrons from CoQH2-cytochrome c reductase complex and cytochrome c oxidase complex activity	Enables the directed movement of electrons from the CoQH2-cytochrome c reductase complex and the cytochrome c oxidase complex.	7	\N	11	0.636364	\N	circ_def
GO:0045155	cytochrome c	Enables the directed movement of electrons from the CoQH2-cytochrome c reductase complex and the cytochrome c oxidase complex.	7	\N	11	0.636364	\N	circ_def
GO:0005130	GC-SF receptor ligand	Interacting selectively with the granulocyte colony-stimulating factor receptor.	5	\N	8	0.625	\N	circ_def
GO:0005130	GMCSF receptor ligand	Interacting selectively with the granulocyte colony-stimulating factor receptor.	5	\N	8	0.625	\N	circ_def
GO:0005130	granulocyte colony-stimulating factor	Interacting selectively with the granulocyte colony-stimulating factor receptor.	5	\N	8	0.625	\N	circ_def
GO:0005130	granulocyte colony-stimulating factor receptor binding	Interacting selectively with the granulocyte colony-stimulating factor receptor.	5	\N	8	0.625	\N	circ_def
GO:0005130	granulocyte colony-stimulating factor receptor ligand	Interacting selectively with the granulocyte colony-stimulating factor receptor.	5	\N	8	0.625	\N	circ_def
GO:0005151	interleukin-1 Type II receptor binding	Interacting selectively with a Type II interleukin-1 receptor.	5	\N	8	0.625	\N	circ_def
GO:0005151	IL-1 type II	Interacting selectively with a Type II interleukin-1 receptor.	5	\N	8	0.625	\N	circ_def
GO:0005151	interleukin-1 Type II receptor ligand	Interacting selectively with a Type II interleukin-1 receptor.	5	\N	8	0.625	\N	circ_def
GO:0005159	insulin-like growth factor receptor binding	Interacting selectively with the insulin-like growth factor receptor.	5	\N	8	0.625	\N	circ_def
GO:0005159	insulin-like growth factor	Interacting selectively with the insulin-like growth factor receptor.	5	\N	8	0.625	\N	circ_def
GO:0005159	insulin-like growth factor receptor ligand	Interacting selectively with the insulin-like growth factor receptor.	5	\N	8	0.625	\N	circ_def
GO:0005159	IGF receptor binding	Interacting selectively with the insulin-like growth factor receptor.	5	\N	8	0.625	\N	circ_def
GO:0005161	PDGF	Interacting selectively with the platelet-derived growth factor receptor.	5	\N	8	0.625	\N	circ_def
GO:0005161	PDGFR binding	Interacting selectively with the platelet-derived growth factor receptor.	5	\N	8	0.625	\N	circ_def
GO:0005161	PDGF receptor binding	Interacting selectively with the platelet-derived growth factor receptor.	5	\N	8	0.625	\N	circ_def
GO:0005161	platelet-derived growth factor	Interacting selectively with the platelet-derived growth factor receptor.	5	\N	8	0.625	\N	circ_def
GO:0005161	platelet-derived growth factor receptor binding	Interacting selectively with the platelet-derived growth factor receptor.	5	\N	8	0.625	\N	circ_def
GO:0005161	platelet-derived growth factor receptor ligand	Interacting selectively with the platelet-derived growth factor receptor.	5	\N	8	0.625	\N	circ_def
GO:0005842	60S ribosomal subunit	The large subunit of a eukaryotic cytosolic ribosome; has a sedimentation coefficient of 60S.	5	\N	8	0.625	\N	circ_def
GO:0005842	cytosolic large ribosomal subunit	The large subunit of a eukaryotic cytosolic ribosome; has a sedimentation coefficient of 60S.	5	\N	8	0.625	\N	circ_def
GO:0005843	40S ribosomal subunit	The small subunit of a eukaryotic cytosolic ribosome; has a sedimentation coefficient of 40S.	5	\N	8	0.625	\N	circ_def
GO:0005843	cytosolic small ribosomal subunit	The small subunit of a eukaryotic cytosolic ribosome; has a sedimentation coefficient of 40S.	5	\N	8	0.625	\N	circ_def
GO:0008603	cAMP-dependent protein kinase intrinsic regulator activity	Modulation of the activity of the enzyme cAMP-dependent protein kinase.	5	\N	8	0.625	\N	circ_def
GO:0008603	cAMP-dependent protein kinase regulator activity	Modulation of the activity of the enzyme cAMP-dependent protein kinase.	5	\N	8	0.625	\N	circ_def
GO:0010123	acetate fermentation to butyrate ethanol acetone and butanol	An anaerobic process in which acetate is converted to butyrate, ethanol, acetone and butanol.	5	\N	8	0.625	\N	circ_def
GO:0015910	peroxisomal long-chain fatty acid import	The directed movement of long-chain fatty acids into a peroxisome.	5	\N	8	0.625	\N	circ_def
GO:0016176	neutrophil cytosol factor 2	Increases the activity of the enzyme superoxide-generating NADPH oxidase.	5	\N	8	0.625	\N	circ_def
GO:0016176	superoxide-generating NADPH oxidase activator activity	Increases the activity of the enzyme superoxide-generating NADPH oxidase.	5	\N	8	0.625	\N	circ_def
GO:0019914	cyclin-dependent protein kinase activating kinase intrinsic regulator activity	Modulation of the activity of the enzyme cyclin-dependent protein kinase activating kinase.	5	\N	8	0.625	\N	circ_def
GO:0019914	cyclin-dependent protein kinase activating kinase regulator activity	Modulation of the activity of the enzyme cyclin-dependent protein kinase activating kinase.	5	\N	8	0.625	\N	circ_def
GO:0040021	hermaphrodite germ-line sex determination	The determination of sex and sexual phenotype in a germ-line of a hermaphrodite.	5	\N	8	0.625	\N	circ_def
GO:0042271	susceptibility to natural killer cell mediated cytolysis	The process of causing a cell to become susceptible to cytolysis by natural killer cells.	5	\N	8	0.625	\N	circ_def
GO:0043012	regulation of sperm-oocyte fusion	Any process that modulates the binding and fusion of a sperm to the oocyte plasma membrane.	5	\N	8	0.625	\N	circ_def
GO:0043012	regulation of fusion of sperm to egg plasma membrane	Any process that modulates the binding and fusion of a sperm to the oocyte plasma membrane.	5	\N	8	0.625	\N	circ_def
GO:0045353	IL-1ra type II	Blocks the binding of interleukin-1 to interleukin-1 Type II receptors.	5	\N	8	0.625	\N	circ_def
GO:0045353	interleukin-1 Type II receptor antagonist activity	Blocks the binding of interleukin-1 to interleukin-1 Type II receptors.	5	\N	8	0.625	\N	circ_def
GO:0045741	positive regulation of EGF receptor activity	Any process that activates or increases the rate of epidermal growth factor receptor activity.	5	\N	8	0.625	\N	circ_def
GO:0045741	positive regulation of epidermal growth factor receptor activity	Any process that activates or increases the rate of epidermal growth factor receptor activity.	5	\N	8	0.625	\N	circ_def
GO:0046775	viral inhibition of host cytokine production	Viral processes that result in the inhibition of host cell cytokine production.	5	\N	8	0.625	\N	circ_def
GO:0046775	negative regulation by virus of host cytokine production	Viral processes that result in the inhibition of host cell cytokine production.	5	\N	8	0.625	\N	circ_def
GO:0046791	negative regulation by virus of host complement neutralization	Viral processes that result in the inhibition of complement neutralization of the host cell.	5	\N	8	0.625	\N	circ_def
GO:0046791	viral inhibition of host complement neutralization	Viral processes that result in the inhibition of complement neutralization of the host cell.	5	\N	8	0.625	\N	circ_def
GO:0001752	eye photoreceptor fate commitment	Cell commitment of the eye photoreceptors in the fly.	3	\N	5	0.6	\N	circ_def
GO:0003800	antiviral response protein activity	OBSOLETE. A protein involved in an antiviral response.	3	\N	5	0.6	\N	circ_def
GO:0004703	G-protein coupled receptor kinase activity	Catalysis of the phosphorylation of a G-protein coupled receptor, thereby modulating its activity.	6	\N	10	0.6	\N	circ_def
GO:0004703	G-protein-coupled receptor phosphorylating protein kinase activity	Catalysis of the phosphorylation of a G-protein coupled receptor, thereby modulating its activity.	6	\N	10	0.6	\N	circ_def
GO:0005080	protein kinase C binding	Interacting selectively with protein kinase C.	3	\N	5	0.6	\N	circ_def
GO:0005131	growth hormone	Interacting selectively with the growth hormone receptor.	3	\N	5	0.6	\N	circ_def
GO:0005131	growth hormone receptor binding	Interacting selectively with the growth hormone receptor.	3	\N	5	0.6	\N	circ_def
GO:0005131	growth hormone receptor ligand	Interacting selectively with the growth hormone receptor.	3	\N	5	0.6	\N	circ_def
GO:0005416	cation amino acid symporter	Catalysis of the reaction: amino acid(out) + cation(out) = amino acid(in) + cation(in).	3	\N	5	0.6	\N	circ_def
GO:0005416	cation :amino acid symporter activity	Catalysis of the reaction: amino acid(out) + cation(out) = amino acid(in) + cation(in).	3	\N	5	0.6	\N	circ_def
GO:0005637	inner envelope	The inner lipid bilayer of the nuclear envelope.	3	\N	5	0.6	\N	circ_def
GO:0005637	nuclear inner membrane	The inner lipid bilayer of the nuclear envelope.	3	\N	5	0.6	\N	circ_def
GO:0006860	extracellular amino acid transport	The directed extracellular movement of amino acids.	3	\N	5	0.6	\N	circ_def
GO:0008067	metabotropic glutamate GABA-B-like receptor activity	The group of G-protein coupled receptors that are structurally/functionally related to the metabotropic glutamate receptors.	6	\N	10	0.6	\N	circ_def
GO:0008067	class C G-protein coupled receptor	The group of G-protein coupled receptors that are structurally/functionally related to the metabotropic glutamate receptors.	6	\N	10	0.6	\N	circ_def
GO:0008607	phosphorylase kinase regulator activity	Modulation of the activity of the enzyme phosphorylase kinase.	3	\N	5	0.6	\N	circ_def
GO:0008607	phosphorylase kinase intrinsic regulator activity	Modulation of the activity of the enzyme phosphorylase kinase.	3	\N	5	0.6	\N	circ_def
GO:0009305	protein amino acid biotinylation	The addition of biotin to a protein amino acid.	3	\N	5	0.6	\N	circ_def
GO:0009666	plastid outer membrane organization and biogenesis	The assembly and arrangement of the outer membrane of a plastid.	3	\N	5	0.6	\N	circ_def
GO:0009667	plastid inner membrane organization and biogenesis	The assembly and arrangement of the inner membrane of a plastid.	3	\N	5	0.6	\N	circ_def
GO:0009707	chloroplast outer envelope	The membrane of the chloroplast envelope that is closer to the cytoplasm.	3	\N	5	0.6	\N	circ_def
GO:0009707	chloroplast outer membrane	The membrane of the chloroplast envelope that is closer to the cytoplasm.	3	\N	5	0.6	\N	circ_def
GO:0009898	internal side of plasma membrane	The side of the plasma membrane that faces the cytoplasm.	3	\N	5	0.6	\N	circ_def
GO:0009956	radial pattern formation	The processes that result in radial pattern formation.	3	\N	5	0.6	\N	circ_def
GO:0009956	radial pattern specification	The processes that result in radial pattern formation.	3	\N	5	0.6	\N	circ_def
GO:0010009	external side of endosome membrane	The external (cytoplasmic face) of an endosome membrane.	3	\N	5	0.6	\N	circ_def
GO:0010084	specification of organ axis polarity	The process by which the polarity of an organ axis is specified.	3	\N	5	0.6	\N	circ_def
GO:0015315	organophosphate :inorganic phosphate antiporter activity	Catalysis of the reaction: organophosphate(out) + inorganic phosphate(in) = organophosphate(in) + inorganic phosphate(out).	3	\N	5	0.6	\N	circ_def
GO:0015364	dicarboxylate :inorganic phosphate antiporter activity	Catalysis of the reaction: dicarboxylate(out) + inorganic phosphate(in) = dicarboxylate(in) + inorganic phosphate(out).	3	\N	5	0.6	\N	circ_def
GO:0015911	plasma membrane long-chain fatty acid transport	The directed movement of long-chain fatty acids across the plasma membrane.	6	\N	10	0.6	\N	circ_def
GO:0016081	synaptic vesicle docking	Docking of a synaptic vesicle with the postsynaptic membrane.	3	\N	5	0.6	\N	circ_def
GO:0016083	synaptic vesicle fusion	Fusion of the synaptic vesicle with the postsynaptic membrane.	3	\N	5	0.6	\N	circ_def
GO:0016243	regulation of autophagic vacuole size	Any process that modulates the size of the autophagic vacuole.	3	\N	5	0.6	\N	circ_def
GO:0016594	aminoacetic acid binding	Interacting selectively with glycine, aminoethanoic acid.	3	\N	5	0.6	\N	circ_def
GO:0016594	aminoethanoic acid binding	Interacting selectively with glycine, aminoethanoic acid.	3	\N	5	0.6	\N	circ_def
GO:0016594	Gly binding	Interacting selectively with glycine, aminoethanoic acid.	3	\N	5	0.6	\N	circ_def
GO:0016594	glycine binding	Interacting selectively with glycine, aminoethanoic acid.	3	\N	5	0.6	\N	circ_def
GO:0016824	hydrolase activity acting on acid halide bonds	Catalysis of the hydrolysis of any acid halide bond.	3	\N	5	0.6	\N	circ_def
GO:0017020	myosin phosphatase intrinsic regulator activity	Modulation of the activity of the enzyme myosin phosphatase.	3	\N	5	0.6	\N	circ_def
GO:0017020	myosin phosphatase regulator activity	Modulation of the activity of the enzyme myosin phosphatase.	3	\N	5	0.6	\N	circ_def
GO:0017162	aryl hydrocarbon receptor binding	Interacting selectively with an aryl hydrocarbon receptor.	3	\N	5	0.6	\N	circ_def
GO:0018175	protein amino acid nucleotidylation	The addition of a nucleotide to a protein amino acid.	3	\N	5	0.6	\N	circ_def
GO:0018277	protein amino acid deamination	The removal of an amino group from a protein amino acid.	3	\N	5	0.6	\N	circ_def
GO:0019046	reactivation of latent virus	The reactivation of a virus from a latent to a lytic state.	3	\N	5	0.6	\N	circ_def
GO:0019888	protein phosphatase regulator activity	Modulation of the activity of a protein phosphatase enzyme.	3	\N	5	0.6	\N	circ_def
GO:0019904	protein domain specific binding	Interacting selectively with a specific domain of a protein.	3	\N	5	0.6	\N	circ_def
GO:0030263	pyknosis	Condensation of chromosomes as part of the apoptotic program.	3	\N	5	0.6	\N	circ_def
GO:0030263	apoptotic chromosome condensation	Condensation of chromosomes as part of the apoptotic program.	3	\N	5	0.6	\N	circ_def
GO:0030485	smooth muscle fiber	The contractile fiber of smooth muscle cells.	3	\N	5	0.6	\N	circ_def
GO:0042057	TGF-beta receptor anchoring activity	Binds to transforming growth factor beta receptor and anchors it to a particular subcellular location.	6	\N	10	0.6	\N	circ_def
GO:0042057	TGFbeta receptor anchoring activity	Binds to transforming growth factor beta receptor and anchors it to a particular subcellular location.	6	\N	10	0.6	\N	circ_def
GO:0042057	transforming growth factor beta receptor anchor activity	Binds to transforming growth factor beta receptor and anchors it to a particular subcellular location.	6	\N	10	0.6	\N	circ_def
GO:0042057	transforming growth factor beta receptor anchoring activity	Binds to transforming growth factor beta receptor and anchors it to a particular subcellular location.	6	\N	10	0.6	\N	circ_def
GO:0042254	ribosome biogenesis and assembly	The processes of biogenesis and assembly of the ribosome and its subunits.	3	\N	5	0.6	\N	circ_def
GO:0042257	ribosomal subunit assembly	The assembly of the ribosomal subunits from their constituent components.	3	\N	5	0.6	\N	circ_def
GO:0042676	cone cell fate commitment	The process by which a cell becomes committed to become a cone cell.	3	\N	5	0.6	\N	circ_def
GO:0042684	cardioblast cell fate commitment	The process by which a cell becomes committed to becoming a cardioblast.	3	\N	5	0.6	\N	circ_def
GO:0042978	L-ornithine carboxy-lyase activator activity	Upregulation of the activity of the enzyme ornithine decarboxylase.	3	\N	5	0.6	\N	circ_def
GO:0042978	ornithine decarboxylase activator activity	Upregulation of the activity of the enzyme ornithine decarboxylase.	3	\N	5	0.6	\N	circ_def
GO:0042979	ornithine decarboxylase regulator activity	Modulation of the activity of the enzyme ornithine decarboxylase.	3	\N	5	0.6	\N	circ_def
GO:0043109	regulation of smoothened receptor activity	Any process that modulates the activity of the smoothened receptor.	3	\N	5	0.6	\N	circ_def
GO:0045158	cytochrome f	Enables the directed movement of electrons within the cytochrome b6/f complex of photosystem II.	6	\N	10	0.6	\N	circ_def
GO:0045158	electron transporter transferring electrons within cytochrome b6 f complex of photosystem II activity	Enables the directed movement of electrons within the cytochrome b6/f complex of photosystem II.	6	\N	10	0.6	\N	circ_def
GO:0045158	cytochrome b6	Enables the directed movement of electrons within the cytochrome b6/f complex of photosystem II.	6	\N	10	0.6	\N	circ_def
GO:0045239	TCA cycle enzyme complex	Any of the heteromeric enzymes that act in the TCA cycle.	3	\N	5	0.6	\N	circ_def
GO:0045306	inhibitor of the establishment of competence for transformation activity	OBSOLETE. Inhibits the establishment of competence for transformation.	3	\N	5	0.6	\N	circ_def
GO:0045742	positive regulation of EGF receptor signalling pathway	Any process that activates or increases the rate of epidermal growth factor receptor signaling pathway activity.	6	\N	10	0.6	\N	circ_def
GO:0045742	positive regulation of epidermal growth factor receptor signaling pathway	Any process that activates or increases the rate of epidermal growth factor receptor signaling pathway activity.	6	\N	10	0.6	\N	circ_def
GO:0045742	positive regulation of EGF receptor signaling pathway	Any process that activates or increases the rate of epidermal growth factor receptor signaling pathway activity.	6	\N	10	0.6	\N	circ_def
GO:0045743	positive regulation of FGF receptor signaling pathway	Any process that activates or increases the rate of fibroblast growth factor receptor signaling pathway activity.	6	\N	10	0.6	\N	circ_def
GO:0045743	positive regulation of fibroblast growth factor receptor signaling pathway	Any process that activates or increases the rate of fibroblast growth factor receptor signaling pathway activity.	6	\N	10	0.6	\N	circ_def
GO:0045743	positive regulation of FGFR signaling pathway	Any process that activates or increases the rate of fibroblast growth factor receptor signaling pathway activity.	6	\N	10	0.6	\N	circ_def
GO:0045743	positive regulation of FGF receptor signalling pathway	Any process that activates or increases the rate of fibroblast growth factor receptor signaling pathway activity.	6	\N	10	0.6	\N	circ_def
GO:0045771	negative regulation of autophagic vacuole size	Any process that reduces autophagic vacuole size.	3	\N	5	0.6	\N	circ_def
GO:0045772	positive regulation of autophagic vacuole size	Any process that increases autophagic vacuole size.	3	\N	5	0.6	\N	circ_def
GO:0046812	host cell surface binding	Interacting selectively with the surface of a host cell.	3	\N	5	0.6	\N	circ_def
GO:0046965	RXR binding	Interacting selectively with a retinoid X receptor.	3	\N	5	0.6	\N	circ_def
GO:0046965	retinoid X receptor binding	Interacting selectively with a retinoid X receptor.	3	\N	5	0.6	\N	circ_def
GO:0046966	thyroid hormone receptor binding	Interacting selectively with a thyroid hormone receptor.	3	\N	5	0.6	\N	circ_def
GO:0048020	CCR chemokine receptor ligand	Interacting selectively with a CCR chemokine receptor.	3	\N	5	0.6	\N	circ_def
GO:0048020	beta chemokine receptor binding	Interacting selectively with a CCR chemokine receptor.	3	\N	5	0.6	\N	circ_def
GO:0048020	beta chemokine receptor ligand	Interacting selectively with a CCR chemokine receptor.	3	\N	5	0.6	\N	circ_def
GO:0048020	CCR chemokine receptor binding	Interacting selectively with a CCR chemokine receptor.	3	\N	5	0.6	\N	circ_def
GO:0050749	apolipoprotein E receptor binding	Interacting selectively with an apolipoprotein E receptor.	3	\N	5	0.6	\N	circ_def
GO:0050839	CAM binding	Interacting selectively with a cell adhesion molecule.	3	\N	5	0.6	\N	circ_def
GO:0050839	cell adhesion receptor activity	Interacting selectively with a cell adhesion molecule.	3	\N	5	0.6	\N	circ_def
GO:0050839	cell adhesion molecule binding	Interacting selectively with a cell adhesion molecule.	3	\N	5	0.6	\N	circ_def
GO:0050880	regulation of blood vessel size	Any process that modulates the size of blood vessels.	3	\N	5	0.6	\N	circ_def
GO:0046773	negative regulation by virus of host cell protein biosynthesis shutoff	Viral processes that result in the inhibition of the shutoff of host cell protein biosynthesis that occurs in response to viral infection.	7	\N	12	0.583333	\N	circ_def
GO:0046773	viral inhibition of host cell protein biosynthesis shutoff	Viral processes that result in the inhibition of the shutoff of host cell protein biosynthesis that occurs in response to viral infection.	7	\N	12	0.583333	\N	circ_def
GO:0000809	cytoplasmic ORC	A multisubunit complex that is located at the replication origins of a chromosome in the cytoplasm.	4	\N	7	0.571429	\N	circ_def
GO:0000809	cytoplasmic origin of replication recognition complex	A multisubunit complex that is located at the replication origins of a chromosome in the cytoplasm.	4	\N	7	0.571429	\N	circ_def
GO:0000809	prokaryotic ORC	A multisubunit complex that is located at the replication origins of a chromosome in the cytoplasm.	4	\N	7	0.571429	\N	circ_def
GO:0001664	G-protein-coupled receptor binding	Interacting selectively with a G-protein-coupled receptor.	4	\N	7	0.571429	\N	circ_def
GO:0001664	G-protein-coupled receptor ligand	Interacting selectively with a G-protein-coupled receptor.	4	\N	7	0.571429	\N	circ_def
GO:0003702	RNA polymerase II transcription factor activity	Functions to initiate or regulate RNA polymerase II transcription.	4	\N	7	0.571429	\N	circ_def
GO:0003709	RNA polymerase III transcription factor activity	Functions to initiate or regulate RNA polymerase III transcription.	4	\N	7	0.571429	\N	circ_def
GO:0004686	eukaryotic elongation factor-2 kinase activity	Catalysis of the phosphorylation of eukaryotic elongation factor-2.	4	\N	7	0.571429	\N	circ_def
GO:0004686	eEF-2 kinase	Catalysis of the phosphorylation of eukaryotic elongation factor-2.	4	\N	7	0.571429	\N	circ_def
GO:0005089	RhoGEF	Stimulates the hydrolysis and exchange of guanyl nucleotides by the GTPase Rho.	4	\N	7	0.571429	\N	circ_def
GO:0005089	Rho guanine nucleotide exchange factor	Stimulates the hydrolysis and exchange of guanyl nucleotides by the GTPase Rho.	4	\N	7	0.571429	\N	circ_def
GO:0005089	Rho guanyl-nucleotide exchange factor activity	Stimulates the hydrolysis and exchange of guanyl nucleotides by the GTPase Rho.	4	\N	7	0.571429	\N	circ_def
GO:0005150	IL-1 type I	Interacting selectively with a Type I interleukin-1 receptor.	4	\N	7	0.571429	\N	circ_def
GO:0005150	interleukin-1 Type I receptor binding	Interacting selectively with a Type I interleukin-1 receptor.	4	\N	7	0.571429	\N	circ_def
GO:0005150	interleukin-1 Type I receptor ligand	Interacting selectively with a Type I interleukin-1 receptor.	4	\N	7	0.571429	\N	circ_def
GO:0006477	protein amino acid sulphation	The addition of a sulfate group as an ester to a protein amino acid.	4	\N	7	0.571429	\N	circ_def
GO:0006477	protein amino acid sulfation	The addition of a sulfate group as an ester to a protein amino acid.	4	\N	7	0.571429	\N	circ_def
GO:0007055	male meiosis II spindle assembly	The formation and maintenance of the spindle in meiosis II in male animals.	4	\N	7	0.571429	\N	circ_def
GO:0007058	female meiosis II spindle assembly	The formation and maintenance of the spindle in meiosis II in female animals.	4	\N	7	0.571429	\N	circ_def
GO:0007314	oocyte anterior posterior axis determination	Polarization of the oocyte along its anterior-posterior axis.	4	\N	7	0.571429	\N	circ_def
GO:0007445	determination of imaginal disc primordium	Determination of the identity of the primordium that gives rise to the imaginal disc.	4	\N	7	0.571429	\N	circ_def
GO:0009076	histidine family amino acid biosynthesis	The formation from simpler components of amino acids of the histidine family.	4	\N	7	0.571429	\N	circ_def
GO:0009077	histidine family amino acid catabolism	The breakdown into simpler components of amino acids of the histidine family.	4	\N	7	0.571429	\N	circ_def
GO:0009560	female gametophyte egg cell differentiation	Differentiation of the haploid egg cell within the plant gametophyte.	4	\N	7	0.571429	\N	circ_def
GO:0009738	abscisic acid mediated signalling	Signal transduction pathway mediated by the perception of abscisic acid.	4	\N	7	0.571429	\N	circ_def
GO:0009738	abscisic acid mediated signaling	Signal transduction pathway mediated by the perception of abscisic acid.	4	\N	7	0.571429	\N	circ_def
GO:0009740	gibberellic acid mediated signalling	Signal transduction pathway mediated by the perception of gibberellic acid.	4	\N	7	0.571429	\N	circ_def
GO:0009740	gibberellic acid mediated signaling	Signal transduction pathway mediated by the perception of gibberellic acid.	4	\N	7	0.571429	\N	circ_def
GO:0009740	GA-signaling	Signal transduction pathway mediated by the perception of gibberellic acid.	4	\N	7	0.571429	\N	circ_def
GO:0009740	gibberellic acid signaling	Signal transduction pathway mediated by the perception of gibberellic acid.	4	\N	7	0.571429	\N	circ_def
GO:0015452	methyl transfer-driven active transporter activity	Catalysis of the transport of a solute, driven by a methyl transfer reaction.	4	\N	7	0.571429	\N	circ_def
GO:0015679	plasma membrane copper ion transport	The directed movement of copper ions across the plasma membrane.	4	\N	7	0.571429	\N	circ_def
GO:0015679	plasma membrane copper transport	The directed movement of copper ions across the plasma membrane.	4	\N	7	0.571429	\N	circ_def
GO:0016189	synaptic vesicle to endosome fusion	Fusion of a synaptic vesicle with the membrane of an organelle called an endosome.	4	\N	7	0.571429	\N	circ_def
GO:0016444	somatic cell DNA recombination	Recombination occurring within or between DNA molecules in somatic cells.	4	\N	7	0.571429	\N	circ_def
GO:0016825	hydrolase activity acting on acid phosphorous-nitrogen bonds	Catalysis of the hydrolysis of any acid phosphorus-nitrogen bond.	4	\N	7	0.571429	\N	circ_def
GO:0016825	hydrolase activity acting on acid phosphorus-nitrogen bonds	Catalysis of the hydrolysis of any acid phosphorus-nitrogen bond.	4	\N	7	0.571429	\N	circ_def
GO:0016826	hydrolase activity acting on acid sulfur-nitrogen bonds	Catalysis of the hydrolysis of any acid sulfur-nitrogen bond.	4	\N	7	0.571429	\N	circ_def
GO:0016826	hydrolase activity acting on acid sulphur-nitrogen bonds	Catalysis of the hydrolysis of any acid sulfur-nitrogen bond.	4	\N	7	0.571429	\N	circ_def
GO:0016827	hydrolase activity acting on acid carbon-phosphorous bonds	Catalysis of the hydrolysis of any acid carbon-phosphorus bond.	4	\N	7	0.571429	\N	circ_def
GO:0016827	hydrolase activity acting on acid carbon-phosphorus bonds	Catalysis of the hydrolysis of any acid carbon-phosphorus bond.	4	\N	7	0.571429	\N	circ_def
GO:0017034	Rap guanyl-nucleotide exchange factor activity	Stimulates the hydrolysis and exchange of guanyl nucleotides by the GTPase Rap.	4	\N	7	0.571429	\N	circ_def
GO:0019285	betaine biosynthesis from choline	The formation of betaine (N-trimethylglycine) from the oxidation of choline.	4	\N	7	0.571429	\N	circ_def
GO:0019285	glycine betaine biosynthesis from choline	The formation of betaine (N-trimethylglycine) from the oxidation of choline.	4	\N	7	0.571429	\N	circ_def
GO:0019285	N-trimethylglycine biosynthesis from choline	The formation of betaine (N-trimethylglycine) from the oxidation of choline.	4	\N	7	0.571429	\N	circ_def
GO:0042672	retinal cone cell fate specification	The processes involved in the specification of retinal cone cell identity.	4	\N	7	0.571429	\N	circ_def
GO:0042727	vitamin B2 and derivative biosynthesis	The formation from simpler components of vitamin B2 (riboflavin) or any of its derivatives.	4	\N	7	0.571429	\N	circ_def
GO:0042727	riboflavin and derivative biosynthesis	The formation from simpler components of vitamin B2 (riboflavin) or any of its derivatives.	4	\N	7	0.571429	\N	circ_def
GO:0042728	riboflavin and derivative catabolism	The breakdown into simpler components of vitamin B2 (riboflavin) or any of its derivatives.	4	\N	7	0.571429	\N	circ_def
GO:0042728	vitamin B2 and derivative catabolism	The breakdown into simpler components of vitamin B2 (riboflavin) or any of its derivatives.	4	\N	7	0.571429	\N	circ_def
GO:0043041	nonribosomal amino acid activation	Activation of an amino acid for incorporation into a peptide by a nonribosomal process.	4	\N	7	0.571429	\N	circ_def
GO:0045197	establishment and or maintenance of epithelial cell polarity	The specification, formation and maintenance of the apicobasal polarity of an epithelial cell.	4	\N	7	0.571429	\N	circ_def
GO:0045352	IL-1ra type I	Blocks the binding of interleukin-1 to interleukin-1 Type I receptors.	4	\N	7	0.571429	\N	circ_def
GO:0045352	interleukin-1 Type I receptor antagonist activity	Blocks the binding of interleukin-1 to interleukin-1 Type I receptors.	4	\N	7	0.571429	\N	circ_def
GO:0045846	positive regulation of natural killer cell activity	Any process that activates or increases the rate of natural killer cell activity.	4	\N	7	0.571429	\N	circ_def
GO:0045958	positive regulation of complement activation alternative pathway	Any process that activates or increases the rate of complement activation by the alternative pathway.	4	\N	7	0.571429	\N	circ_def
GO:0045960	positive regulation of complement activation classical pathway	Any process that activates or increases the rate of complement activation by the classical pathway.	4	\N	7	0.571429	\N	circ_def
GO:0046594	maintenance of pole plasm mRNA localization	Maintenance of mRNA at its correct location in the oocyte pole plasm.	4	\N	7	0.571429	\N	circ_def
GO:0048050	post-embryonic eye morphogenesis	Post-embryonic morphogenesis of the eye, which is the organ of sight.	4	\N	7	0.571429	\N	circ_def
GO:0048200	Golgi transport vesicle coating	The addition of specific coat proteins to Golgi transport vesicles.	4	\N	7	0.571429	\N	circ_def
GO:0048200	dictyosome transport vesicle coating	The addition of specific coat proteins to Golgi transport vesicles.	4	\N	7	0.571429	\N	circ_def
GO:0048235	male gametophyte sperm cell differentiation	Differentiation of the haploid sperm cell within the plant gametophyte.	4	\N	7	0.571429	\N	circ_def
GO:0000321	re-entry into mitotic cell cycle after pheromone arrest	The resumption of the mitotic cell division cycle by pheromone-arrested cells that have not mated.	5	\N	9	0.555556	\N	circ_def
GO:0001584	rhodopsin-like receptor activity	The group of G-protein coupled receptors that are structurally/functionally related to the rhodopsin receptor.	5	\N	9	0.555556	\N	circ_def
GO:0001584	Class A G-protein coupled receptor	The group of G-protein coupled receptors that are structurally/functionally related to the rhodopsin receptor.	5	\N	9	0.555556	\N	circ_def
GO:0001633	class B G-protein coupled receptor	The group of G-protein coupled receptors that are structurally/functionally related to the secretin receptor.	5	\N	9	0.555556	\N	circ_def
GO:0001633	secretin-like receptor activity	The group of G-protein coupled receptors that are structurally/functionally related to the secretin receptor.	5	\N	9	0.555556	\N	circ_def
GO:0003704	specific RNA polymerase II transcription factor activity	Functions to enable the transcription of specific, or specific sets, of genes by RNA polymerase II.	5	\N	9	0.555556	\N	circ_def
GO:0005011	CSF-1	Combining with macrophage colony stimulating factor to initiate a change in cell activity.	5	\N	9	0.555556	\N	circ_def
GO:0005011	Fms	Combining with macrophage colony stimulating factor to initiate a change in cell activity.	5	\N	9	0.555556	\N	circ_def
GO:0005011	macrophage colony stimulating factor receptor activity	Combining with macrophage colony stimulating factor to initiate a change in cell activity.	5	\N	9	0.555556	\N	circ_def
GO:0008597	calcium-dependent protein serine threonine phosphatase intrinsic regulator activity	Modulation of the activity of the enzyme calcium-dependent protein serine/threonine phosphatase.	5	\N	9	0.555556	\N	circ_def
GO:0008597	calcium-dependent protein serine threonine phosphatase regulator activity	Modulation of the activity of the enzyme calcium-dependent protein serine/threonine phosphatase.	5	\N	9	0.555556	\N	circ_def
GO:0030021	extracellular matrix structural constituent conferring compression resistance	A constituent of the extracellular matrix that enables the matrix to resist compressive forces; often a proteoglycan.	5	\N	9	0.555556	\N	circ_def
GO:0042998	positive regulation of Golgi to plasma membrane protein transport	Any process that activates or increases the rate of the transport of proteins from the Golgi to the plasma membrane.	5	\N	9	0.555556	\N	circ_def
GO:0043013	negative regulation of fusion of sperm to egg plasma membrane	Any process that stops or prevents the binding and fusion of a sperm to the oocyte plasma membrane.	5	\N	9	0.555556	\N	circ_def
GO:0043013	negative regulation of sperm-oocyte fusion	Any process that stops or prevents the binding and fusion of a sperm to the oocyte plasma membrane.	5	\N	9	0.555556	\N	circ_def
GO:0043013	inhibition of sperm-oocyte fusion	Any process that stops or prevents the binding and fusion of a sperm to the oocyte plasma membrane.	5	\N	9	0.555556	\N	circ_def
GO:0045051	ER insertion by internal uncleaved signal-anchor sequence	The insertion of integral proteins into the ER membrane. Signal anchor sequences function as both ER signal sequences and membrane anchor sequences.	5	\N	9	0.555556	\N	circ_def
GO:0045693	positive regulation of female gametophyte central cell differentiation	Any process that activates or increases the rate of female gametophyte central cell differentiation.	5	\N	9	0.555556	\N	circ_def
GO:0045696	positive regulation of female gametophyte egg cell differentiation	Any process that activates or increases the rate of female gametophyte egg cell differentiation.	5	\N	9	0.555556	\N	circ_def
GO:0045817	positive regulation of global transcription from Pol II promoter	Any process that activates or increases the rate of global transcription from Pol II promoter.	5	\N	9	0.555556	\N	circ_def
GO:0045856	positive regulation of pole plasm oskar mRNA localization	Any process that activates or increases the rate of pole plasm oskar mRNA localization.	5	\N	9	0.555556	\N	circ_def
GO:0045954	positive regulation of natural killer cell mediated cytolysis	Any process that activates or increases the rate of natural killer cell mediated cytolysis.	5	\N	9	0.555556	\N	circ_def
GO:0046004	positive regulation of syncytial blastoderm mitotic cell cycle	Any process that activates or increases the rate of syncytial blastoderm mitotic cell cycle activity.	5	\N	9	0.555556	\N	circ_def
GO:0046022	mitotic activation of transcription from Pol II promoter	Any process that activates or increases the rate of transcription from Pol II promoter during mitosis.	5	\N	9	0.555556	\N	circ_def
GO:0046022	positive regulation of transcription from Pol II promoter mitotic	Any process that activates or increases the rate of transcription from Pol II promoter during mitosis.	5	\N	9	0.555556	\N	circ_def
GO:0046024	positive regulation of transcription from Pol III promoter mitotic	Any process that activates or increases the rate of transcription from Pol III promoter during mitosis.	5	\N	9	0.555556	\N	circ_def
GO:0046024	mitotic activation of transcription from Pol III promoter	Any process that activates or increases the rate of transcription from Pol III promoter during mitosis.	5	\N	9	0.555556	\N	circ_def
GO:0048213	dictyosome vesicle prefusion complex stabilisation	The binding of specific proteins to the t-SNARE/v-SNARE/SNAP25 complex, by which the Golgi vesicle prefusion complex is stabilized.	5	\N	9	0.555556	\N	circ_def
GO:0048213	Golgi vesicle prefusion complex stabilization	The binding of specific proteins to the t-SNARE/v-SNARE/SNAP25 complex, by which the Golgi vesicle prefusion complex is stabilized.	5	\N	9	0.555556	\N	circ_def
GO:0048215	positive regulation of Golgi vesicle fusion to target membrane	Any process that activates or increases the rate of Golgi vesicle fusion to target membrane.	5	\N	9	0.555556	\N	circ_def
GO:0001647	G-protein coupled cytokinin receptor activity	Combining with a cytokinin to initiate a change in cell activity. The receptor is G-protein coupled.	6	\N	11	0.545455	\N	circ_def
GO:0004901	GMC-SF receptor	Combining with granulocyte macrophage colony-stimulating factor to initiate a change in cell activity.	6	\N	11	0.545455	\N	circ_def
GO:0004901	CSF-2	Combining with granulocyte macrophage colony-stimulating factor to initiate a change in cell activity.	6	\N	11	0.545455	\N	circ_def
GO:0004901	granulocyte macrophage colony-stimulating factor receptor activity	Combining with granulocyte macrophage colony-stimulating factor to initiate a change in cell activity.	6	\N	11	0.545455	\N	circ_def
GO:0045745	positive regulation of G-protein coupled receptor protein signalling pathway	Any process that activates or increases the rate of G-protein coupled receptor protein signaling pathway activity.	6	\N	11	0.545455	\N	circ_def
GO:0045745	positive regulation of G-protein coupled receptor protein signaling pathway	Any process that activates or increases the rate of G-protein coupled receptor protein signaling pathway activity.	6	\N	11	0.545455	\N	circ_def
GO:0006121	oxidative phosphorylation succinate to ubiquinone	The transfer of electrons from succinate to ubiquinone that occurs during oxidative phosphorylation, mediated by the multisubunit enzyme known as complex II.	7	\N	13	0.538462	\N	circ_def
GO:0006121	mitochondrial electron transport succinate to ubiquinone	The transfer of electrons from succinate to ubiquinone that occurs during oxidative phosphorylation, mediated by the multisubunit enzyme known as complex II.	7	\N	13	0.538462	\N	circ_def
GO:0006121	complex II	The transfer of electrons from succinate to ubiquinone that occurs during oxidative phosphorylation, mediated by the multisubunit enzyme known as complex II.	7	\N	13	0.538462	\N	circ_def
GO:0007311	maternal determination of dorsal ventral axis oocyte germ-line encoded	Polarization of the oocyte along the dorsal-ventral axis, by a gene product encoded by cells of the germ line.	7	\N	13	0.538462	\N	circ_def
GO:0045049	ER insertion by N-terminal cleaved signal sequence	The insertion of integral proteins into the ER membrane. N-terminal cleaved signal sequences direct polypeptides to the ER.	7	\N	13	0.538462	\N	circ_def
GO:0046776	negative regulation by virus of MHC class I cell surface presentation	Viral processes that result in the inhibition of presentation of MHC class I antigen-presenting proteins on the host cell surface.	7	\N	13	0.538462	\N	circ_def
GO:0046776	viral inhibition of MHC class I cell surface presentation	Viral processes that result in the inhibition of presentation of MHC class I antigen-presenting proteins on the host cell surface.	7	\N	13	0.538462	\N	circ_def
GO:0046776	major histocompatibility complex	Viral processes that result in the inhibition of presentation of MHC class I antigen-presenting proteins on the host cell surface.	7	\N	13	0.538462	\N	circ_def
GO:0016942	IGF binding protein complex	A complex of proteins which includes the insulin-like growth factor (IGF) and a number of IGF-binding proteins. The complex plays a role in growth and development.	8	\N	15	0.533333	\N	circ_def
GO:0016942	insulin-like growth factor binding protein complex	A complex of proteins which includes the insulin-like growth factor (IGF) and a number of IGF-binding proteins. The complex plays a role in growth and development.	8	\N	15	0.533333	\N	circ_def
GO:0000196	MAPKKK cascade during cell wall biogenesis	MAPKKK cascade involved in pathway regulating cell wall integrity.	4	\N	8	0.5	\N	circ_def
GO:0000197	activation of MAPKKK during cell wall biogenesis	Upregulation of MAPKKK activity in the context of regulating cell wall integrity.	4	\N	8	0.5	\N	circ_def
GO:0000332	template for synthesis of G-rich strand of telomere DNA activity	Provision of the template used by reverse transcriptase to synthesize the G-rich strand of telomeric DNA.	6	\N	12	0.5	\N	circ_def
GO:0000332	telomerase template	Provision of the template used by reverse transcriptase to synthesize the G-rich strand of telomeric DNA.	6	\N	12	0.5	\N	circ_def
GO:0000379	tRNA-type intron splice site recognition and cleavage	The process of recognition of the tertiary structure of a tRNA type intron and the endonucleolytic cleavage of the RNA at both the 5' and 3' splice sites.	7	\N	14	0.5	\N	circ_def
GO:0000395	nuclear mRNA 5'-splice site recognition	Recognition of the intron 5'-splice site by components of the assembling spliceosome.	4	\N	8	0.5	\N	circ_def
GO:0000395	nuclear mRNA 5' splice site recognition	Recognition of the intron 5'-splice site by components of the assembling spliceosome.	4	\N	8	0.5	\N	circ_def
GO:0000803	sex chromosome	A chromosome involved in sex determination.	2	\N	4	0.5	\N	circ_def
GO:0000808	origin of replication recognition complex	A multisubunit complex that is located at the replication origins of a chromosome.	3	\N	6	0.5	\N	circ_def
GO:0000808	ORC	A multisubunit complex that is located at the replication origins of a chromosome.	3	\N	6	0.5	\N	circ_def
GO:0000918	selection of site for barrier septum formation	The process of marking the site where a barrier septum will form.	3	\N	6	0.5	\N	circ_def
GO:0001402	signal transduction during filamentous growth	Relaying of environmental signals promoting filamentous growth.	3	\N	6	0.5	\N	circ_def
GO:0001505	regulation of neurotransmitter levels	Any process that modulates levels of neurotransmitter.	2	\N	4	0.5	\N	circ_def
GO:0001531	interleukin-21 receptor ligand	Interacting selectively with the interleukin-21 receptor.	3	\N	6	0.5	\N	circ_def
GO:0001531	interleukin-21 receptor binding	Interacting selectively with the interleukin-21 receptor.	3	\N	6	0.5	\N	circ_def
GO:0001531	IL-21	Interacting selectively with the interleukin-21 receptor.	3	\N	6	0.5	\N	circ_def
GO:0001568	blood vessel development	Development of vasculature carrying blood.	2	\N	4	0.5	\N	circ_def
GO:0001571	non-tyrosine kinase FGFR activity	A receptor belonging to the FGFR family but lacking the tyrosine kinase domain.	4	\N	8	0.5	\N	circ_def
GO:0001571	non-tyrosine kinase fibroblast growth factor receptor activity	A receptor belonging to the FGFR family but lacking the tyrosine kinase domain.	4	\N	8	0.5	\N	circ_def
GO:0001571	non-tyrosine kinase FGF receptor activity	A receptor belonging to the FGFR family but lacking the tyrosine kinase domain.	4	\N	8	0.5	\N	circ_def
GO:0001675	acrosome formation	The formation of the acrosome from the spermatid Golgi.	2	\N	4	0.5	\N	circ_def
GO:0001698	gastrin-induced gastric acid secretion	The regulated release of gastric acid induced by the interaction of gastrin with its receptor.	4	\N	8	0.5	\N	circ_def
GO:0001710	mesoderm cell fate commitment	The process by which a cell becomes committed to become part of the mesoderm.	3	\N	6	0.5	\N	circ_def
GO:0001711	endoderm cell fate commitment	The process by which a cell becomes committed to become part of the endoderm.	3	\N	6	0.5	\N	circ_def
GO:0001712	ectoderm cell fate commitment	The process by which a cell becomes committed to become part of the ectoderm.	3	\N	6	0.5	\N	circ_def
GO:0001754	eye photoreceptor cell differentiation	The differentiation of photoreceptor cells found in the eye, the primary visual organ of most organisms.	4	\N	8	0.5	\N	circ_def
GO:0002011	morphogenesis of an epithelial sheet	Formation and development of an epithelial sheet.	2	\N	4	0.5	\N	circ_def
GO:0003701	RNA polymerase I transcription factor activity	Functions to initiate or regulate RNA polymerase I transcription.	3	\N	6	0.5	\N	circ_def
GO:0003705	RNA polymerase II transcription factor activity enhancer binding	Functions to initiate or regulate RNA polymerase II transcription by binding a promoter or enhancer region of DNA.	6	\N	12	0.5	\N	circ_def
GO:0004709	MAPKKK	Catalysis of the phosphorylation and activation of MAP kinases kinases; each MAP kinase kinase can be phosphorylated by any of several MAP kinase kinase kinases.	3	\N	6	0.5	\N	circ_def
GO:0004709	MEK kinase	Catalysis of the phosphorylation and activation of MAP kinases kinases; each MAP kinase kinase can be phosphorylated by any of several MAP kinase kinase kinases.	3	\N	6	0.5	\N	circ_def
GO:0004709	MEKK	Catalysis of the phosphorylation and activation of MAP kinases kinases; each MAP kinase kinase can be phosphorylated by any of several MAP kinase kinase kinases.	3	\N	6	0.5	\N	circ_def
GO:0004709	MAP kinase kinase kinase activity	Catalysis of the phosphorylation and activation of MAP kinases kinases; each MAP kinase kinase can be phosphorylated by any of several MAP kinase kinase kinases.	3	\N	6	0.5	\N	circ_def
GO:0004902	granulocyte colony-stimulating factor receptor activity	Combining with granulocyte colony-stimulating factor to initiate a change in cell activity.	5	\N	10	0.5	\N	circ_def
GO:0004932	mating-type factor pheromone receptor activity	Combining with a mating-type factor pheromone to initiate a change in cell activity.	5	\N	10	0.5	\N	circ_def
GO:0005049	NES receptor	Combining with a nuclear export signal to initiate a change in cell activity.	4	\N	8	0.5	\N	circ_def
GO:0005049	nuclear export signal receptor activity	Combining with a nuclear export signal to initiate a change in cell activity.	4	\N	8	0.5	\N	circ_def
GO:0005051	peroxisome targeting signal receptor activity	Combining with a peroxisome targeting signal to initiate a change in cell activity.	4	\N	8	0.5	\N	circ_def
GO:0005072	TGF-beta receptor cytoplasmic mediator activity	Activity of any of the molecules that transmit the signal from a TGFbeta receptor through the cytoplasm to the nucleus.	4	\N	8	0.5	\N	circ_def
GO:0005072	TGFbeta receptor cytoplasmic mediator activity	Activity of any of the molecules that transmit the signal from a TGFbeta receptor through the cytoplasm to the nucleus.	4	\N	8	0.5	\N	circ_def
GO:0005072	transforming growth factor beta receptor cytoplasmic mediator activity	Activity of any of the molecules that transmit the signal from a TGFbeta receptor through the cytoplasm to the nucleus.	4	\N	8	0.5	\N	circ_def
GO:0005110	fz2 ligand	Interacting selectively with frizzled-2 (fz2).	3	\N	6	0.5	\N	circ_def
GO:0005110	frizzled-2 ligand	Interacting selectively with frizzled-2 (fz2).	3	\N	6	0.5	\N	circ_def
GO:0005110	fz2 binding	Interacting selectively with frizzled-2 (fz2).	3	\N	6	0.5	\N	circ_def
GO:0005110	frizzled-2 binding	Interacting selectively with frizzled-2 (fz2).	3	\N	6	0.5	\N	circ_def
GO:0005123	death receptor binding	Interacting selectively with a death receptor.	2	\N	4	0.5	\N	circ_def
GO:0005123	death receptor ligand	Interacting selectively with a death receptor.	2	\N	4	0.5	\N	circ_def
GO:0005128	erythropoietin receptor ligand	Interacting selectively with the erythropoietin receptor.	2	\N	4	0.5	\N	circ_def
GO:0005128	erythropoietin	Interacting selectively with the erythropoietin receptor.	2	\N	4	0.5	\N	circ_def
GO:0005128	erythropoietin receptor binding	Interacting selectively with the erythropoietin receptor.	2	\N	4	0.5	\N	circ_def
GO:0005133	interferon-gamma	Interacting selectively with the interferon-gamma receptor.	3	\N	6	0.5	\N	circ_def
GO:0005133	interferon-gamma receptor binding	Interacting selectively with the interferon-gamma receptor.	3	\N	6	0.5	\N	circ_def
GO:0005133	interferon-gamma receptor ligand	Interacting selectively with the interferon-gamma receptor.	3	\N	6	0.5	\N	circ_def
GO:0005134	IL-2	Interacting selectively with the interleukin-2 receptor.	3	\N	6	0.5	\N	circ_def
GO:0005134	interleukin-2 receptor binding	Interacting selectively with the interleukin-2 receptor.	3	\N	6	0.5	\N	circ_def
GO:0005134	interleukin-2 receptor ligand	Interacting selectively with the interleukin-2 receptor.	3	\N	6	0.5	\N	circ_def
GO:0005135	IL-3	Interacting selectively with the interleukin-3 receptor.	3	\N	6	0.5	\N	circ_def
GO:0005135	interleukin-3 receptor binding	Interacting selectively with the interleukin-3 receptor.	3	\N	6	0.5	\N	circ_def
GO:0005135	interleukin-3 receptor ligand	Interacting selectively with the interleukin-3 receptor.	3	\N	6	0.5	\N	circ_def
GO:0005136	IL-4	Interacting selectively with the interleukin-4 receptor.	3	\N	6	0.5	\N	circ_def
GO:0005136	interleukin-4 receptor binding	Interacting selectively with the interleukin-4 receptor.	3	\N	6	0.5	\N	circ_def
GO:0005136	interleukin-4 receptor ligand	Interacting selectively with the interleukin-4 receptor.	3	\N	6	0.5	\N	circ_def
GO:0005137	interleukin-5 receptor binding	Interacting selectively with the interleukin-5 receptor.	3	\N	6	0.5	\N	circ_def
GO:0005137	interleukin-5 receptor ligand	Interacting selectively with the interleukin-5 receptor.	3	\N	6	0.5	\N	circ_def
GO:0005137	IL-5	Interacting selectively with the interleukin-5 receptor.	3	\N	6	0.5	\N	circ_def
GO:0005138	IL-6	Interacting selectively with the interleukin-6 receptor.	3	\N	6	0.5	\N	circ_def
GO:0005138	interleukin-6 receptor binding	Interacting selectively with the interleukin-6 receptor.	3	\N	6	0.5	\N	circ_def
GO:0005138	interleukin-6 receptor ligand	Interacting selectively with the interleukin-6 receptor.	3	\N	6	0.5	\N	circ_def
GO:0005139	IL-7	Interacting selectively with the interleukin-7 receptor.	3	\N	6	0.5	\N	circ_def
GO:0005139	interleukin-7 receptor binding	Interacting selectively with the interleukin-7 receptor.	3	\N	6	0.5	\N	circ_def
GO:0005139	interleukin-7 receptor ligand	Interacting selectively with the interleukin-7 receptor.	3	\N	6	0.5	\N	circ_def
GO:0005140	interleukin-9 receptor ligand	Interacting selectively with the interleukin-9 receptor.	3	\N	6	0.5	\N	circ_def
GO:0005140	IL-9	Interacting selectively with the interleukin-9 receptor.	3	\N	6	0.5	\N	circ_def
GO:0005140	interleukin-9 receptor binding	Interacting selectively with the interleukin-9 receptor.	3	\N	6	0.5	\N	circ_def
GO:0005141	interleukin-10 receptor ligand	Interacting selectively with the interleukin-10 receptor.	3	\N	6	0.5	\N	circ_def
GO:0005141	IL-10	Interacting selectively with the interleukin-10 receptor.	3	\N	6	0.5	\N	circ_def
GO:0005141	interleukin-10 receptor binding	Interacting selectively with the interleukin-10 receptor.	3	\N	6	0.5	\N	circ_def
GO:0005142	interleukin-11 receptor binding	Interacting selectively with the interleukin-11 receptor.	3	\N	6	0.5	\N	circ_def
GO:0005142	IL-11	Interacting selectively with the interleukin-11 receptor.	3	\N	6	0.5	\N	circ_def
GO:0005142	interleukin-11 receptor ligand	Interacting selectively with the interleukin-11 receptor.	3	\N	6	0.5	\N	circ_def
GO:0005143	interleukin-12 receptor ligand	Interacting selectively with the interleukin-12 receptor.	3	\N	6	0.5	\N	circ_def
GO:0005143	interleukin-12 receptor binding	Interacting selectively with the interleukin-12 receptor.	3	\N	6	0.5	\N	circ_def
GO:0005143	IL-12	Interacting selectively with the interleukin-12 receptor.	3	\N	6	0.5	\N	circ_def
GO:0005144	interleukin-13 receptor binding	Interacting selectively with the interleukin-13 receptor.	3	\N	6	0.5	\N	circ_def
GO:0005144	IL-13	Interacting selectively with the interleukin-13 receptor.	3	\N	6	0.5	\N	circ_def
GO:0005144	interleukin-13 receptor ligand	Interacting selectively with the interleukin-13 receptor.	3	\N	6	0.5	\N	circ_def
GO:0005145	IL-14	Interacting selectively with the interleukin-14 receptor.	3	\N	6	0.5	\N	circ_def
GO:0005145	interleukin-14 receptor ligand	Interacting selectively with the interleukin-14 receptor.	3	\N	6	0.5	\N	circ_def
GO:0005145	interleukin-14 receptor binding	Interacting selectively with the interleukin-14 receptor.	3	\N	6	0.5	\N	circ_def
GO:0005148	prolactin receptor binding	Interacting selectively with the prolactin receptor.	2	\N	4	0.5	\N	circ_def
GO:0005148	prolactin receptor ligand	Interacting selectively with the prolactin receptor.	2	\N	4	0.5	\N	circ_def
GO:0005148	prolactin	Interacting selectively with the prolactin receptor.	2	\N	4	0.5	\N	circ_def
GO:0005149	interleukin-1 receptor binding	Interacting selectively with the interleukin-1 receptor.	3	\N	6	0.5	\N	circ_def
GO:0005149	interleukin-1 receptor ligand	Interacting selectively with the interleukin-1 receptor.	3	\N	6	0.5	\N	circ_def
GO:0005149	IL-1	Interacting selectively with the interleukin-1 receptor.	3	\N	6	0.5	\N	circ_def
GO:0005153	IL-8	Interacting selectively with the interleukin-8 receptor.	3	\N	6	0.5	\N	circ_def
GO:0005153	interleukin-8 receptor ligand	Interacting selectively with the interleukin-8 receptor.	3	\N	6	0.5	\N	circ_def
GO:0005153	interleukin-8 receptor binding	Interacting selectively with the interleukin-8 receptor.	3	\N	6	0.5	\N	circ_def
GO:0005158	insulin receptor binding	Interacting selectively with the insulin receptor.	2	\N	4	0.5	\N	circ_def
GO:0005158	insulin receptor ligand	Interacting selectively with the insulin receptor.	2	\N	4	0.5	\N	circ_def
GO:0005295	neutral amino acid-sodium cotransporter	Catalysis of the reaction: neutral amino acid(out) + Na+(out) = neutral amino acid(in) + Na+(in).	3	\N	6	0.5	\N	circ_def
GO:0005295	neutral amino acid :sodium symporter activity	Catalysis of the reaction: neutral amino acid(out) + Na+(out) = neutral amino acid(in) + Na+(in).	3	\N	6	0.5	\N	circ_def
GO:0005295	sodium neutral amino acid transporter	Catalysis of the reaction: neutral amino acid(out) + Na+(out) = neutral amino acid(in) + Na+(in).	3	\N	6	0.5	\N	circ_def
GO:0005402	cation :sugar symporter activity	Catalysis of the reaction: sugar(out) + cation(out) = sugar(in) + cation(in).	2	\N	4	0.5	\N	circ_def
GO:0005402	cation sugar symporter	Catalysis of the reaction: sugar(out) + cation(out) = sugar(in) + cation(in).	2	\N	4	0.5	\N	circ_def
GO:0005630	dityrosine layer of spore wall	The outermost layer of the spore wall, as described in Saccharomyces.	3	\N	6	0.5	\N	circ_def
GO:0005825	half bridge of spindle pole body	Structure adjacent to the plaques of the spindle pole body.	3	\N	6	0.5	\N	circ_def
GO:0005875	microtubule associated complex	Any multimeric complex connected to a microtubule.	2	\N	4	0.5	\N	circ_def
GO:0006118	electron transfer	The transport of electrons from an electron donor to an electron acceptor.	2	\N	4	0.5	\N	circ_def
GO:0006118	electron transport	The transport of electrons from an electron donor to an electron acceptor.	2	\N	4	0.5	\N	circ_def
GO:0006120	complex I	The transfer of electrons from NADH to ubiquinone that occurs during oxidative phosphorylation, mediated by the multisubunit enzyme known as complex I.	6	\N	12	0.5	\N	circ_def
GO:0006120	oxidative phosphorylation NADH to ubiquinone	The transfer of electrons from NADH to ubiquinone that occurs during oxidative phosphorylation, mediated by the multisubunit enzyme known as complex I.	6	\N	12	0.5	\N	circ_def
GO:0006120	mitochondrial electron transport NADH to ubiquinone	The transfer of electrons from NADH to ubiquinone that occurs during oxidative phosphorylation, mediated by the multisubunit enzyme known as complex I.	6	\N	12	0.5	\N	circ_def
GO:0006358	global transcription regulation from Pol II promoter	Any process that modulates the frequency, rate or extent of global transcription from Pol II promoter.	5	\N	10	0.5	\N	circ_def
GO:0006358	regulation of global transcription from Pol II promoter	Any process that modulates the frequency, rate or extent of global transcription from Pol II promoter.	5	\N	10	0.5	\N	circ_def
GO:0006369	transcription termination from Pol II promoter	Any process by which transcription by RNA polymerase II is terminated.	3	\N	6	0.5	\N	circ_def
GO:0006649	phospholipid transfer to membrane	The transfer of a phospholipid from its site of synthesis to the plasma membrane.	3	\N	6	0.5	\N	circ_def
GO:0006847	plasma membrane acetate transport	The directed movement of acetate across a plasma membrane.	3	\N	6	0.5	\N	circ_def
GO:0006859	extracellular carbohydrate transport	The directed extracellular movement of carbohydrates.	2	\N	4	0.5	\N	circ_def
GO:0006884	regulation of cell volume	Any process that modulates the volume of a cell.	2	\N	4	0.5	\N	circ_def
GO:0006968	cellular defense response	A defense response that is mediated by cells.	2	\N	4	0.5	\N	circ_def
GO:0006992	sterol depletion response sterol regulatory element binding-protein cleavage	The proteolytic release of a transcriptionally active sterol regulatory element binding-protein (SREBP) from intracellular membranes, in response to depleted sterol levels.	8	\N	16	0.5	\N	circ_def
GO:0006992	sterol depletion response SREBP cleavage	The proteolytic release of a transcriptionally active sterol regulatory element binding-protein (SREBP) from intracellular membranes, in response to depleted sterol levels.	8	\N	16	0.5	\N	circ_def
GO:0006998	nuclear membrane organization and biogenesis	The assembly and arrangement of the nuclear membrane.	2	\N	4	0.5	\N	circ_def
GO:0006999	nuclear pore organization and biogenesis	The assembly and arrangement of the nuclear pore.	2	\N	4	0.5	\N	circ_def
GO:0007009	plasma membrane organization and biogenesis	The assembly and arrangement of the plasma membrane.	2	\N	4	0.5	\N	circ_def
GO:0007054	male meiosis I spindle assembly	The formation and maintenance of the spindle in meiosis I in male animals.	3	\N	6	0.5	\N	circ_def
GO:0007057	female meiosis I spindle assembly	The formation and maintenance of the spindle in meiosis I in female animals.	3	\N	6	0.5	\N	circ_def
GO:0007061	homologous chromosome segregation	The segregation of homologous chromosomes into daughter cells during cell division.	3	\N	6	0.5	\N	circ_def
GO:0007101	male meiosis centrosome cycle	Centrosome duplication and separation in the context of male meiosis.	3	\N	6	0.5	\N	circ_def
GO:0007302	nurse cell nucleus anchoring	Attachment of the nurse cell nucleus to the plasma membrane.	3	\N	6	0.5	\N	circ_def
GO:0007303	cytoplasmic transport nurse cell to oocyte	The directed movement of cytoplasmic constituents synthesized in the nurse cells to the oocyte.	4	\N	8	0.5	\N	circ_def
GO:0007316	pole plasm RNA localization	The process that leads to the specific localization of RNA to the oocyte pole plasm.	4	\N	8	0.5	\N	circ_def
GO:0007318	pole plasm protein localization	The process that leads to the specific localization of proteins to the oocyte pole plasm.	4	\N	8	0.5	\N	circ_def
GO:0007329	positive regulation of transcription from Pol II promoter by pheromones	Any process involving pheromones that activates or increases the rate of transcription from Pol II promoter.	5	\N	10	0.5	\N	circ_def
GO:0007416	synaptogenesis	The formation of a synapse.	1	\N	2	0.5	\N	circ_def
GO:0007416	synapse biogenesis	The formation of a synapse.	1	\N	2	0.5	\N	circ_def
GO:0008135	translation factor activity nucleic acid binding	Functions during translation by binding nucleic acids during polypeptide synthesis at the ribosome.	4	\N	8	0.5	\N	circ_def
GO:0008157	protein phosphatase 1 binding	Interacting selectively with the enzyme protein phosphatase 1.	3	\N	6	0.5	\N	circ_def
GO:0008217	regulation of blood pressure	Any process that modulates blood pressure.	2	\N	4	0.5	\N	circ_def
GO:0008233	peptidase activity	Catalysis of the hydrolysis of peptide bonds.	2	\N	4	0.5	\N	circ_def
GO:0008233	peptide hydrolase	Catalysis of the hydrolysis of peptide bonds.	2	\N	4	0.5	\N	circ_def
GO:0008233	hydrolase acting on peptide bonds	Catalysis of the hydrolysis of peptide bonds.	2	\N	4	0.5	\N	circ_def
GO:0008233	protease	Catalysis of the hydrolysis of peptide bonds.	2	\N	4	0.5	\N	circ_def
GO:0008360	positive regulation of cell shape	Any process that modulates the shape of a cell.	2	\N	4	0.5	\N	circ_def
GO:0008360	regulation of cell shape	Any process that modulates the shape of a cell.	2	\N	4	0.5	\N	circ_def
GO:0008360	negative regulation of cell shape	Any process that modulates the shape of a cell.	2	\N	4	0.5	\N	circ_def
GO:0008361	regulation of cell size	Any process that modulates the size of a cell.	2	\N	4	0.5	\N	circ_def
GO:0009096	aromatic amino acid family biosynthesis anthranilate pathway	The pathway of tryptophan biosynthesis from chorismate via anthranilate.	3	\N	6	0.5	\N	circ_def
GO:0009396	folate and derivative biosynthesis	The formation from simpler components of folic acid and its derivatives.	3	\N	6	0.5	\N	circ_def
GO:0009396	folic acid and derivative biosynthesis	The formation from simpler components of folic acid and its derivatives.	3	\N	6	0.5	\N	circ_def
GO:0009397	folic acid and derivative catabolism	The breakdown into simpler components of folic acid and its derivatives.	3	\N	6	0.5	\N	circ_def
GO:0009397	folate and derivative catabolism	The breakdown into simpler components of folic acid and its derivatives.	3	\N	6	0.5	\N	circ_def
GO:0009547	plastid ribosome	A ribosome contained within a plastid.	2	\N	4	0.5	\N	circ_def
GO:0009668	plastid membrane organization and biogenesis	The assembly and arrangement of the membrane of a plastid.	2	\N	4	0.5	\N	circ_def
GO:0009745	sucrose mediated signalling	Signal transduction pathway mediated by the perception of sucrose.	3	\N	6	0.5	\N	circ_def
GO:0009745	sucrose mediated signaling	Signal transduction pathway mediated by the perception of sucrose.	3	\N	6	0.5	\N	circ_def
GO:0009755	hormone mediated signalling	Signal transduction pathway mediated by the perception of hormone.	3	\N	6	0.5	\N	circ_def
GO:0009755	hormone mediated signaling	Signal transduction pathway mediated by the perception of hormone.	3	\N	6	0.5	\N	circ_def
GO:0009756	carbohydrate mediated signaling	Signal transduction pathway mediated by the perception of carbohydrate.	3	\N	6	0.5	\N	circ_def
GO:0009756	carbohydrate mediated signalling	Signal transduction pathway mediated by the perception of carbohydrate.	3	\N	6	0.5	\N	circ_def
GO:0009757	hexose mediated signalling	Signal transduction pathway mediated by the perception of hexose.	3	\N	6	0.5	\N	circ_def
GO:0009757	hexose mediated signaling	Signal transduction pathway mediated by the perception of hexose.	3	\N	6	0.5	\N	circ_def
GO:0009939	positive regulation of gibberellic acid mediated signaling	Any process that activates or increases the rate of gibberellic acid mediated signaling activity.	4	\N	8	0.5	\N	circ_def
GO:0009939	positive regulation of gibberellic acid mediated signalling	Any process that activates or increases the rate of gibberellic acid mediated signaling activity.	4	\N	8	0.5	\N	circ_def
GO:0009989	cell-matrix recognition	Cell recognition that involves the interaction of the cell with the extracellular matrix.	3	\N	6	0.5	\N	circ_def
GO:0010064	embryonic shoot morphogenesis	The formation and development of the embryonic shoot.	2	\N	4	0.5	\N	circ_def
GO:0010076	maintenance of floral meristem identity	The processes involved in maintaining the identity of a floral meristem.	3	\N	6	0.5	\N	circ_def
GO:0010077	maintenance of inflorescence meristem identity	The processes involved in maintaining the identity of an inflorescence meristem.	3	\N	6	0.5	\N	circ_def
GO:0010078	maintenance of root meristem identity	The processes involved in maintaining the identity of a root meristem.	3	\N	6	0.5	\N	circ_def
GO:0010079	maintenance of vegetative meristem identity	The processes involved in maintaining the identity of a vegetative meristem.	3	\N	6	0.5	\N	circ_def
GO:0010086	embryonic root morphogenesis	The formation and development of the embryonic root.	2	\N	4	0.5	\N	circ_def
GO:0010093	specification of floral organ identity	The process by which the identity of a floral organ primordium is specified.	3	\N	6	0.5	\N	circ_def
GO:0010105	negative regulation of ethylene mediated signalling pathway	Any process that stops or prevents ethylene mediated signaling.	3	\N	6	0.5	\N	circ_def
GO:0010105	negative regulation of ethylene mediated signaling pathway	Any process that stops or prevents ethylene mediated signaling.	3	\N	6	0.5	\N	circ_def
GO:0010121	arginine catabolism to proline via ornithine	The breakdown of arginine into simpler components, including proline, via ornithine.	4	\N	8	0.5	\N	circ_def
GO:0010122	arginine catabolism to alanine via ornithine	The breakdown of arginine into simpler components, including alanine, via ornithine.	4	\N	8	0.5	\N	circ_def
GO:0012506	vesicle membrane	The membrane surrounding any vesicle in the cell.	2	\N	4	0.5	\N	circ_def
GO:0015294	solute :cation symporter activity	Catalysis of the reaction: solute(out) + cation(out) = solute(in) + cation(in).	2	\N	4	0.5	\N	circ_def
GO:0015296	anion :cation symporter activity	Catalysis of the reaction: anion(out) + cation(out) = anion(in) + cation(in).	2	\N	4	0.5	\N	circ_def
GO:0015298	solute :cation antiporter activity	Catalysis of the reaction: solute(out) + cation(in) = solute(in) + cation(out).	2	\N	4	0.5	\N	circ_def
GO:0015327	cystine :glutamate antiporter activity	Catalysis of the reaction: cystine(out) + glutamate(in) = cystine(in) + glutamate(out).	2	\N	4	0.5	\N	circ_def
GO:0015383	sulfate :bicarbonate antiporter activity	Catalysis of the reaction: sulfate(out) + bicarbonate(in) = sulfate(in) + bicarbonate(out).	2	\N	4	0.5	\N	circ_def
GO:0015383	sulphate :bicarbonate antiporter activity	Catalysis of the reaction: sulfate(out) + bicarbonate(in) = sulfate(in) + bicarbonate(out).	2	\N	4	0.5	\N	circ_def
GO:0015454	light-driven active transporter activity	Catalysis of the transport of a solute, driven by light energy.	3	\N	6	0.5	\N	circ_def
GO:0015494	aromatic amino acid :hydrogen symporter activity	Catalysis of the reaction: aromatic amino acid(out) + H+(out) = aromatic amino acid(in) + H+(in).	3	\N	6	0.5	\N	circ_def
GO:0015494	aromatic amino acid :proton symporter	Catalysis of the reaction: aromatic amino acid(out) + H+(out) = aromatic amino acid(in) + H+(in).	3	\N	6	0.5	\N	circ_def
GO:0015496	putrescine :ornithine antiporter activity	Catalysis of the reaction: putrescine(out) + ornithine(in) = putrescine(in) + ornithine(out).	2	\N	4	0.5	\N	circ_def
GO:0015496	putrescine :hydrogen symporter	Catalysis of the reaction: putrescine(out) + ornithine(in) = putrescine(in) + ornithine(out).	2	\N	4	0.5	\N	circ_def
GO:0015497	cadaverine :lysine antiporter activity	Catalysis of the reaction: cadaverine(out) + lysine(in) = cadaverine(in) + lysine(out).	2	\N	4	0.5	\N	circ_def
GO:0015515	citrate :succinate antiporter activity	Catalysis of the reaction: citrate(out) + succinate(in) = citrate(in) + succinate(out).	2	\N	4	0.5	\N	circ_def
GO:0015516	tartrate :succinate antiporter activity	Catalysis of the reaction: tartrate(out) + succinate(in) = tartrate(in) + succinate(out).	2	\N	4	0.5	\N	circ_def
GO:0015652	quaternary ammonium group :proton symporter	Catalysis of the reaction: quaternary ammonium group(out) + H+(out) = quaternary ammonium group(in) + H+(in).	3	\N	6	0.5	\N	circ_def
GO:0015652	quaternary ammonium group :hydrogen symporter activity	Catalysis of the reaction: quaternary ammonium group(out) + H+(out) = quaternary ammonium group(in) + H+(in).	3	\N	6	0.5	\N	circ_def
GO:0015657	branched-chain amino acid :sodium symporter activity	Catalysis of the reaction: branched-chain amino acid(out) + cation(out) = branched-chain amino acid(in) + cation(in).	4	\N	8	0.5	\N	circ_def
GO:0015842	synaptic vesicle amine transport	The directed movement of amines into, out of or within synaptic vesicles.	3	\N	6	0.5	\N	circ_def
GO:0015932	nucleobase nucleoside nucleotide and nucleic acid transporter activity	Enables the directed movement of nucleobases, nucleosides, nucleotides and nucleic acids, into, out of, within or between cells.	5	\N	10	0.5	\N	circ_def
GO:0015935	small ribosomal subunit	The smaller of the two subunits of a ribosome.	2	\N	4	0.5	\N	circ_def
GO:0016023	cytoplasmic vesicle	A vesicle found in the cytoplasm of the cell.	2	\N	4	0.5	\N	circ_def
GO:0016080	synaptic vesicle targeting	Targeting of a synaptic vesicle to a specific destination membrane.	3	\N	6	0.5	\N	circ_def
GO:0016170	IL-15	Interacting selectively with the interleukin-15 receptor.	3	\N	6	0.5	\N	circ_def
GO:0016170	interleukin-15 receptor ligand	Interacting selectively with the interleukin-15 receptor.	3	\N	6	0.5	\N	circ_def
GO:0016170	interleukin-15 receptor binding	Interacting selectively with the interleukin-15 receptor.	3	\N	6	0.5	\N	circ_def
GO:0016182	endosome to synaptic vesicle budding	Budding of synaptic vesicles during the formation of constitutive recycling vesicles from early endosomes.	4	\N	8	0.5	\N	circ_def
GO:0016324	apical plasma membrane	Part of the plasma membrane at the apical end of the cell.	3	\N	6	0.5	\N	circ_def
GO:0016331	morphogenesis of embryonic epithelium	Formation and development of an embryonic epithelium.	2	\N	4	0.5	\N	circ_def
GO:0016333	morphogenesis of follicular epithelium	Formation and development of an follicular epithelium.	2	\N	4	0.5	\N	circ_def
GO:0016445	generation of antibody gene diversity	The mechanisms by means of which sequence diversity of antibodies is generated.	3	\N	6	0.5	\N	circ_def
GO:0016455	RNA polymerase II transcription mediator activity	Functions to mediate the interaction of transcriptional activators with the RNA polymerase II-general RNA polymerase II transcription factor complex.	6	\N	12	0.5	\N	circ_def
GO:0016455	thyroid receptor-associated protein	Functions to mediate the interaction of transcriptional activators with the RNA polymerase II-general RNA polymerase II transcription factor complex.	6	\N	12	0.5	\N	circ_def
GO:0016455	TRAP protein	Functions to mediate the interaction of transcriptional activators with the RNA polymerase II-general RNA polymerase II transcription factor complex.	6	\N	12	0.5	\N	circ_def
GO:0016519	gastric inhibitory peptide receptor activity	Combining with gastric inhibitory peptide to initiate a change in cell activity.	4	\N	8	0.5	\N	circ_def
GO:0016533	cyclin-dependent protein kinase 5 activator complex	Activates cyclin-dependent kinase 5; composed of regulatory and catalytic subunits.	5	\N	10	0.5	\N	circ_def
GO:0016788	esterase	Catalysis of the hydrolysis of any ester bond.	2	\N	4	0.5	\N	circ_def
GO:0016788	hydrolase activity acting on ester bonds	Catalysis of the hydrolysis of any ester bond.	2	\N	4	0.5	\N	circ_def
GO:0016817	hydrolase activity acting on acid anhydrides	Catalysis of the hydrolysis of any acid anhydride.	2	\N	4	0.5	\N	circ_def
GO:0016822	hydrolase activity acting on acid carbon-carbon bonds	Catalysis of the hydrolysis of any acid carbon-carbon bond.	3	\N	6	0.5	\N	circ_def
GO:0016828	hydrolase activity acting on acid sulphur-sulphur bonds	Catalysis of the hydrolysis of any acid sulfur-sulfur bond.	3	\N	6	0.5	\N	circ_def
GO:0016828	hydrolase activity acting on acid sulfur-sulfur bonds	Catalysis of the hydrolysis of any acid sulfur-sulfur bond.	3	\N	6	0.5	\N	circ_def
GO:0016917	gamma aminobutyric acid binding	Combining with the neurotransmitter GABA (gamma aminobutyric acid) to initiate a change in cell activity.	5	\N	10	0.5	\N	circ_def
GO:0016917	GABA receptor activity	Combining with the neurotransmitter GABA (gamma aminobutyric acid) to initiate a change in cell activity.	5	\N	10	0.5	\N	circ_def
GO:0016917	GABA binding	Combining with the neurotransmitter GABA (gamma aminobutyric acid) to initiate a change in cell activity.	5	\N	10	0.5	\N	circ_def
GO:0016917	gamma aminobutyrate binding	Combining with the neurotransmitter GABA (gamma aminobutyric acid) to initiate a change in cell activity.	5	\N	10	0.5	\N	circ_def
GO:0017013	protein amino acid flavinylation	The addition of a flavin group to a protein amino acid.	3	\N	6	0.5	\N	circ_def
GO:0017047	adrenocorticotropin-releasing hormone binding	Interacting selectively with adrenocorticotropin-releasing hormone.	3	\N	6	0.5	\N	circ_def
GO:0017134	fibroblast growth factor binding	Interacting selectively with intracellular fibroblast growth factor.	3	\N	6	0.5	\N	circ_def
GO:0017134	FGF binding	Interacting selectively with intracellular fibroblast growth factor.	3	\N	6	0.5	\N	circ_def
GO:0018065	protein-cofactor linkage	The covalent linking of a cofactor to a protein.	2	\N	4	0.5	\N	circ_def
GO:0018126	protein amino acid hydroxylation	The addition of a hydroxy group to a protein amino acid.	3	\N	6	0.5	\N	circ_def
GO:0018180	protein amino acid desulphurization	The removal of a sulfur group from a protein amino acid.	3	\N	6	0.5	\N	circ_def
GO:0018180	protein amino acid desulfurization	The removal of a sulfur group from a protein amino acid.	3	\N	6	0.5	\N	circ_def
GO:0018214	protein amino acid carboxylation	The addition of a carboxy group to a protein amino acid.	3	\N	6	0.5	\N	circ_def
GO:0018249	protein amino acid dehydration	The removal of a water group from a protein amino acid.	3	\N	6	0.5	\N	circ_def
GO:0018298	protein-chromophore linkage	The covalent linking of a chromophore to a protein.	2	\N	4	0.5	\N	circ_def
GO:0018307	enzyme active site formation	The modification of part of an enzyme to form the active site.	3	\N	6	0.5	\N	circ_def
GO:0018322	protein amino acid tyrosinylation	The addition of a tyrosine molecule to a protein amino acid.	3	\N	6	0.5	\N	circ_def
GO:0018350	protein amino acid esterification	The addition of an ester group to a protein amino acid.	3	\N	6	0.5	\N	circ_def
GO:0018992	germ-line sex determination	The determination of sex and sexual phenotype in an organism's germ-line.	4	\N	8	0.5	\N	circ_def
GO:0019012	virion	The complete fully infectious extracellular virus particle.	3	\N	6	0.5	\N	circ_def
GO:0019012	complete virus particle	The complete fully infectious extracellular virus particle.	3	\N	6	0.5	\N	circ_def
GO:0019067	viral assembly maturation egress and release	The processes involved in the assembly, maturation, egress, and release of progeny virions.	4	\N	8	0.5	\N	circ_def
GO:0019073	viral DNA genome packaging	The packing of viral DNA into a capsid.	2	\N	4	0.5	\N	circ_def
GO:0019094	pole granule RNA localization	The process that leads to the specific localization of mRNA to the oocyte pole plasm.	4	\N	8	0.5	\N	circ_def
GO:0019094	pole plasm mRNA localization	The process that leads to the specific localization of mRNA to the oocyte pole plasm.	4	\N	8	0.5	\N	circ_def
GO:0019130	protein amino acid arginylation	The addition of an arginine molecule to a protein amino acid.	3	\N	6	0.5	\N	circ_def
GO:0019265	glycine biosynthesis by transamination of glyoxylate	The formation from simpler components of glycine by the transamination of glyoxylate.	3	\N	6	0.5	\N	circ_def
GO:0019293	tyrosine biosynthesis by oxidation of phenylalanine	The formation from simpler components of tyrosine by the oxidation of phenylalanine.	3	\N	6	0.5	\N	circ_def
GO:0019559	histidine catabolism to imidazol-5-yl-lactate	The breakdown of histidine into simpler components, including imidazol-5-yl-lactate.	5	\N	10	0.5	\N	circ_def
GO:0019878	lysine biosynthesis aminoadipic pathway	The formation from simpler components of lysine by the aminoadipic pathway.	3	\N	6	0.5	\N	circ_def
GO:0019886	antigen processing exogenous antigen via major histocompatibility complex class II	The processes that result in the fragmentation by proteolysis of exogenous antigens and the association of the resulting peptides with MHC class II molecules.	6	\N	12	0.5	\N	circ_def
GO:0019886	antigen processing exogenous antigen via MHC class II	The processes that result in the fragmentation by proteolysis of exogenous antigens and the association of the resulting peptides with MHC class II molecules.	6	\N	12	0.5	\N	circ_def
GO:0019887	protein kinase regulator activity	Modulates the activity of a protein kinase, an enzyme which phosphorylates a protein.	3	\N	6	0.5	\N	circ_def
GO:0019903	protein phosphatase binding	Interacting selectively with any protein phosphatase.	2	\N	4	0.5	\N	circ_def
GO:0020012	evasion of host immune response	Avoidance of the host immune system.	2	\N	4	0.5	\N	circ_def
GO:0020012	immune evasion	Avoidance of the host immune system.	2	\N	4	0.5	\N	circ_def
GO:0030047	actin modification	Covalent modification of an actin molecule.	2	\N	4	0.5	\N	circ_def
GO:0030050	vesicle transport along actin filament	Movement of a vesicle along an actin filament, mediated by motor proteins.	4	\N	8	0.5	\N	circ_def
GO:0030062	TCA cycle enzyme complex	Any of the heteromeric enzymes that act in the TCA cycle in eukaryotes.	3	\N	6	0.5	\N	circ_def
GO:0030120	vesicle coat	A membrane coat found on a coated vesicle.	2	\N	4	0.5	\N	circ_def
GO:0030159	receptor signaling complex scaffold activity	Functions to provide a scaffold for the assembly of a multiprotein receptor signaling complex.	4	\N	8	0.5	\N	circ_def
GO:0030159	receptor signalling complex scaffold activity	Functions to provide a scaffold for the assembly of a multiprotein receptor signaling complex.	4	\N	8	0.5	\N	circ_def
GO:0030159	receptor signaling complex scaffold protein activity	Functions to provide a scaffold for the assembly of a multiprotein receptor signaling complex.	4	\N	8	0.5	\N	circ_def
GO:0030177	positive regulation of Wnt receptor signalling pathway	Any process that activates or increases the rate of Wnt receptor signaling pathway activity.	4	\N	8	0.5	\N	circ_def
GO:0030177	positive regulation of Wnt receptor signaling pathway	Any process that activates or increases the rate of Wnt receptor signaling pathway activity.	4	\N	8	0.5	\N	circ_def
GO:0030188	chaperone regulator activity	Modulates the activity of a molecular chaperone.	2	\N	4	0.5	\N	circ_def
GO:0030189	chaperone activator activity	Increases the activity of a molecular chaperone.	2	\N	4	0.5	\N	circ_def
GO:0030197	extracellular matrix constituent lubricant activity	Functions as a lubricant for an extracellular matrix, such as a mucous membrane.	3	\N	6	0.5	\N	circ_def
GO:0030198	extracellular matrix organization and biogenesis	The assembly and arrangement of an extracellular matrix.	2	\N	4	0.5	\N	circ_def
GO:0030236	anti-inflammatory response	A process that attenuates the inflammatory response.	2	\N	4	0.5	\N	circ_def
GO:0030295	protein kinase activator activity	Increases the activity of a protein kinase, an enzyme which phosphorylates a protein.	3	\N	6	0.5	\N	circ_def
GO:0030331	estrogen receptor binding	Interacting selectively with an estrogen receptor.	2	\N	4	0.5	\N	circ_def
GO:0030346	protein phosphatase 2B binding	Interacting selectively with the enzyme protein phosphatase 2B.	3	\N	6	0.5	\N	circ_def
GO:0030346	calcineurin binding	Interacting selectively with the enzyme protein phosphatase 2B.	3	\N	6	0.5	\N	circ_def
GO:0030367	interleukin-17 receptor binding	Interacting selectively with the interleukin-17 receptor.	3	\N	6	0.5	\N	circ_def
GO:0030367	IL-17	Interacting selectively with the interleukin-17 receptor.	3	\N	6	0.5	\N	circ_def
GO:0030367	interleukin-17 receptor ligand	Interacting selectively with the interleukin-17 receptor.	3	\N	6	0.5	\N	circ_def
GO:0030511	positive regulation of transforming growth factor beta receptor signaling pathway	Any process that activates or increases the rate of TGFbeta receptor signaling pathway activity.	4	\N	8	0.5	\N	circ_def
GO:0030511	positive regulation of transforming growth factor beta receptor signalling pathway	Any process that activates or increases the rate of TGFbeta receptor signaling pathway activity.	4	\N	8	0.5	\N	circ_def
GO:0030511	positive regulation of TGFbeta receptor signaling pathway	Any process that activates or increases the rate of TGFbeta receptor signaling pathway activity.	4	\N	8	0.5	\N	circ_def
GO:0030511	positive regulation of TGF-beta receptor signaling pathway	Any process that activates or increases the rate of TGFbeta receptor signaling pathway activity.	4	\N	8	0.5	\N	circ_def
GO:0030710	regulation of border cell delamination	Any process that regulates the frequency, rate or extent of border cell delamination.	4	\N	8	0.5	\N	circ_def
GO:0030832	regulation of actin filament length	Any process that controls the length of actin filaments in a cell.	3	\N	6	0.5	\N	circ_def
GO:0030867	rough endoplasmic reticulum membrane	The lipid bilayer surrounding the rough endoplasmic reticulum.	3	\N	6	0.5	\N	circ_def
GO:0030868	smooth endoplasmic reticulum membrane	The lipid bilayer surrounding the smooth endoplasmic reticulum.	3	\N	6	0.5	\N	circ_def
GO:0030882	lipid antigen binding	Interacting selectively with a lipid antigen.	2	\N	4	0.5	\N	circ_def
GO:0030883	endogenous lipid antigen binding	Interacting selectively with an endogenous cellular lipid antigen.	3	\N	6	0.5	\N	circ_def
GO:0035033	histone deacetylase regulator activity	Modulates the activity of histone deacetylase (GO:0004407).	3	\N	6	0.5	\N	circ_def
GO:0035034	histone acetyltransferase regulator activity	Modulates the activity of histone acetyltransferase (GO:0004402).	3	\N	6	0.5	\N	circ_def
GO:0040036	regulation of fibroblast growth factor receptor signaling pathway	Any process that modulates the frequency, rate or extent of fibroblast growth factor receptor signaling pathway activity.	6	\N	12	0.5	\N	circ_def
GO:0040036	regulation of FGF receptor signaling pathway	Any process that modulates the frequency, rate or extent of fibroblast growth factor receptor signaling pathway activity.	6	\N	12	0.5	\N	circ_def
GO:0040036	regulation of FGFR signaling pathway	Any process that modulates the frequency, rate or extent of fibroblast growth factor receptor signaling pathway activity.	6	\N	12	0.5	\N	circ_def
GO:0040036	regulation of FGF receptor signalling pathway	Any process that modulates the frequency, rate or extent of fibroblast growth factor receptor signaling pathway activity.	6	\N	12	0.5	\N	circ_def
GO:0040037	negative regulation of fibroblast growth factor receptor signaling pathway	Any process that stops, prevents or reduces the rate of fibroblast growth factor receptor signaling pathway activity.	6	\N	12	0.5	\N	circ_def
GO:0040037	negative regulation of FGFR signaling pathway	Any process that stops, prevents or reduces the rate of fibroblast growth factor receptor signaling pathway activity.	6	\N	12	0.5	\N	circ_def
GO:0040037	negative regulation of FGF receptor signalling pathway	Any process that stops, prevents or reduces the rate of fibroblast growth factor receptor signaling pathway activity.	6	\N	12	0.5	\N	circ_def
GO:0040037	negative regulation of FGF receptor signaling pathway	Any process that stops, prevents or reduces the rate of fibroblast growth factor receptor signaling pathway activity.	6	\N	12	0.5	\N	circ_def
GO:0042058	regulation of epidermal growth factor receptor signaling pathway	Any process that modulates the frequency, rate or extent of epidermal growth factor receptor signaling pathway activity.	6	\N	12	0.5	\N	circ_def
GO:0042058	regulation of EGF receptor signaling pathway	Any process that modulates the frequency, rate or extent of epidermal growth factor receptor signaling pathway activity.	6	\N	12	0.5	\N	circ_def
GO:0042058	regulation of EGF receptor signalling pathway	Any process that modulates the frequency, rate or extent of epidermal growth factor receptor signaling pathway activity.	6	\N	12	0.5	\N	circ_def
GO:0042059	negative regulation of epidermal growth factor receptor signaling pathway	Any process that stops, prevents or reduces the rate of epidermal growth factor receptor signaling pathway activity.	6	\N	12	0.5	\N	circ_def
GO:0042059	negative regulation of EGF receptor signaling pathway	Any process that stops, prevents or reduces the rate of epidermal growth factor receptor signaling pathway activity.	6	\N	12	0.5	\N	circ_def
GO:0042059	negative regulation of EGF receptor signalling pathway	Any process that stops, prevents or reduces the rate of epidermal growth factor receptor signaling pathway activity.	6	\N	12	0.5	\N	circ_def
GO:0042125	protein amino acid galactosylation	The addition of a galactose molecule to a protein amino acid.	3	\N	6	0.5	\N	circ_def
GO:0042131	thiamin phosphate phosphatase activity	Catalysis of the hydrolysis of thiamin phosphate.	2	\N	4	0.5	\N	circ_def
GO:0042131	thiamine phosphate phosphatase	Catalysis of the hydrolysis of thiamin phosphate.	2	\N	4	0.5	\N	circ_def
GO:0042153	receptor protein tyrosine phosphatase-like protein binding	Interacting selectively with proteins with similar structure/function to receptor protein tyrosine phosphatases.	4	\N	8	0.5	\N	circ_def
GO:0042153	RPTP-like protein binding	Interacting selectively with proteins with similar structure/function to receptor protein tyrosine phosphatases.	4	\N	8	0.5	\N	circ_def
GO:0042170	plastid membrane	Double membrane structure of a plastid.	2	\N	4	0.5	\N	circ_def
GO:0042175	NE-ER network	The continuous network of membranes encompassing the outer nuclear membrane and the endoplasmic reticulum.	4	\N	8	0.5	\N	circ_def
GO:0042175	nuclear envelope-endoplasmic reticulum network	The continuous network of membranes encompassing the outer nuclear membrane and the endoplasmic reticulum.	4	\N	8	0.5	\N	circ_def
GO:0042175	NE-ER continuum	The continuous network of membranes encompassing the outer nuclear membrane and the endoplasmic reticulum.	4	\N	8	0.5	\N	circ_def
GO:0042248	maintenance of polarity of follicular epithelium	The maintenance of an established polarized follicular epithelial sheet.	3	\N	6	0.5	\N	circ_def
GO:0042250	maintenance of polarity of embryonic epithelium	The maintenance of an established polarized embryonic epithelial sheet.	3	\N	6	0.5	\N	circ_def
GO:0042255	ribosome assembly	The assembly of the mature ribosome and of its subunits.	2	\N	4	0.5	\N	circ_def
GO:0042476	odontogeny	Formation and development of a tooth or teeth.	2	\N	4	0.5	\N	circ_def
GO:0042476	tooth development	Formation and development of a tooth or teeth.	2	\N	4	0.5	\N	circ_def
GO:0042476	odontosis	Formation and development of a tooth or teeth.	2	\N	4	0.5	\N	circ_def
GO:0042476	odontogenesis	Formation and development of a tooth or teeth.	2	\N	4	0.5	\N	circ_def
GO:0042638	hair shedding	The shedding phase of the hair cycle.	2	\N	4	0.5	\N	circ_def
GO:0042638	exogen	The shedding phase of the hair cycle.	2	\N	4	0.5	\N	circ_def
GO:0042667	hair cell fate specification	The processes involved in the specification of hair cell identity.	3	\N	6	0.5	\N	circ_def
GO:0042673	regulation of retinal cone cell fate	Any process that mediates the specification of a cell into a retinal cone cell.	3	\N	6	0.5	\N	circ_def
GO:0042679	cone cell fate specification	The processes involved in the specification of cone cell identity.	3	\N	6	0.5	\N	circ_def
GO:0042685	cardioblast cell fate specification	The processes involved in the specification of cardioblast cell identity.	3	\N	6	0.5	\N	circ_def
GO:0042694	muscle cell fate specification	The processes involved in the specification of muscle cell identity.	3	\N	6	0.5	\N	circ_def
GO:0042721	Tim22 complex	A multi-subunit complex embedded in the mitochondrial inner membrane that mediates insertion of carrier proteins into the inner membrane.	6	\N	12	0.5	\N	circ_def
GO:0042721	mitochondrial inner membrane protein insertion complex	A multi-subunit complex embedded in the mitochondrial inner membrane that mediates insertion of carrier proteins into the inner membrane.	6	\N	12	0.5	\N	circ_def
GO:0042772	DNA damage response signal transduction resulting in transcription	A cascade of processes initiated in response to the perception of DNA damage, and resulting in the induction of transcription.	5	\N	10	0.5	\N	circ_def
GO:0042991	transcription factor-nucleus import	The directed movement of a transcription factor from the cytoplasm to the nucleus.	3	\N	6	0.5	\N	circ_def
GO:0042996	regulation of Golgi to plasma membrane protein transport	Any process that modulates the frequency, rate or extent of the transport of proteins from the Golgi to the plasma membrane.	5	\N	10	0.5	\N	circ_def
GO:0042997	negative regulation of Golgi to plasma membrane protein transport	Any process that stops, prevents or reduces the rate of the transport of proteins from the Golgi to the plasma membrane.	5	\N	10	0.5	\N	circ_def
GO:0043024	ribosomal small subunit binding	Interacting selectively with any part of the small ribosomal subunit.	3	\N	6	0.5	\N	circ_def
GO:0043085	positive regulation of enzyme activity	Any process that activates or increases the activity of an enzyme.	2	\N	4	0.5	\N	circ_def
GO:0045050	ER insertion by stop-transfer membrane-anchor sequence	The insertion of integral proteins into the ER membrane. Stop-transfer membrane-anchor sequences become an ER membrane spanning helix.	7	\N	14	0.5	\N	circ_def
GO:0045193	acetylated low-density lipoprotein catabolism	The breakdown into simpler components of acetylated low-density lipoproteins.	4	\N	8	0.5	\N	circ_def
GO:0045193	Ac-LDL catabolism	The breakdown into simpler components of acetylated low-density lipoproteins.	4	\N	8	0.5	\N	circ_def
GO:0045194	Ox-LDL catabolism	The breakdown into simpler components of oxidized low-density lipoproteins.	4	\N	8	0.5	\N	circ_def
GO:0045194	oxidized low-density lipoprotein catabolism	The breakdown into simpler components of oxidized low-density lipoproteins.	4	\N	8	0.5	\N	circ_def
GO:0045198	establishment of epithelial cell polarity	The specification and formation of the apicobasal polarity of an epithelial cell.	3	\N	6	0.5	\N	circ_def
GO:0045208	MAPK phosphatase nucleus export	The directed movement of a MAPK phosphatase from the nucleus to the cytoplasm.	3	\N	6	0.5	\N	circ_def
GO:0045236	alpha chemokine receptor binding	Interacting selectively with a chemokine receptor in the CXCR family.	3	\N	6	0.5	\N	circ_def
GO:0045236	CXC chemokine receptor ligand	Interacting selectively with a chemokine receptor in the CXCR family.	3	\N	6	0.5	\N	circ_def
GO:0045236	C-X-C chemokine receptor ligand	Interacting selectively with a chemokine receptor in the CXCR family.	3	\N	6	0.5	\N	circ_def
GO:0045236	alpha chemokine receptor ligand	Interacting selectively with a chemokine receptor in the CXCR family.	3	\N	6	0.5	\N	circ_def
GO:0045236	CXCR chemokine receptor binding	Interacting selectively with a chemokine receptor in the CXCR family.	3	\N	6	0.5	\N	circ_def
GO:0045308	protein amino acid binding	Interacting selectively with an amino acid or amino acids within a protein.	3	\N	6	0.5	\N	circ_def
GO:0045342	MHC class II biosynthesis	The formation from simpler components of major histocompatibility protein class II.	4	\N	8	0.5	\N	circ_def
GO:0045342	major histocompatibility complex class II biosynthesis	The formation from simpler components of major histocompatibility protein class II.	4	\N	8	0.5	\N	circ_def
GO:0045503	dynein light chain binding	Interacting selectively with a light chain of the dynein complex.	3	\N	6	0.5	\N	circ_def
GO:0045504	dynein heavy chain binding	Interacting selectively with a heavy chain of the dynein complex.	3	\N	6	0.5	\N	circ_def
GO:0045505	dynein intermediate chain binding	Interacting selectively with an intermediate chain of the dynein complex.	3	\N	6	0.5	\N	circ_def
GO:0045514	interleukin-16 receptor binding	Interacting selectively with the interleukin-16 receptor.	3	\N	6	0.5	\N	circ_def
GO:0045514	IL-16	Interacting selectively with the interleukin-16 receptor.	3	\N	6	0.5	\N	circ_def
GO:0045514	interleukin-16 receptor ligand	Interacting selectively with the interleukin-16 receptor.	3	\N	6	0.5	\N	circ_def
GO:0045515	interleukin-18 receptor ligand	Interacting selectively with the interleukin-18 receptor.	3	\N	6	0.5	\N	circ_def
GO:0045515	interleukin-18 receptor binding	Interacting selectively with the interleukin-18 receptor.	3	\N	6	0.5	\N	circ_def
GO:0045515	IL-18	Interacting selectively with the interleukin-18 receptor.	3	\N	6	0.5	\N	circ_def
GO:0045516	IL-19	Interacting selectively with the interleukin-19 receptor.	3	\N	6	0.5	\N	circ_def
GO:0045516	interleukin-19 receptor ligand	Interacting selectively with the interleukin-19 receptor.	3	\N	6	0.5	\N	circ_def
GO:0045516	interleukin-19 receptor binding	Interacting selectively with the interleukin-19 receptor.	3	\N	6	0.5	\N	circ_def
GO:0045517	interleukin-20 receptor binding	Interacting selectively with the interleukin-20 receptor.	3	\N	6	0.5	\N	circ_def
GO:0045517	IL-20	Interacting selectively with the interleukin-20 receptor.	3	\N	6	0.5	\N	circ_def
GO:0045517	interleukin-20 receptor ligand	Interacting selectively with the interleukin-20 receptor.	3	\N	6	0.5	\N	circ_def
GO:0045518	interleukin-22 receptor binding	Interacting selectively with the interleukin-22 receptor.	3	\N	6	0.5	\N	circ_def
GO:0045518	IL-22	Interacting selectively with the interleukin-22 receptor.	3	\N	6	0.5	\N	circ_def
GO:0045518	interleukin-22 receptor ligand	Interacting selectively with the interleukin-22 receptor.	3	\N	6	0.5	\N	circ_def
GO:0045519	IL-23	Interacting selectively with the interleukin-23 receptor.	3	\N	6	0.5	\N	circ_def
GO:0045519	interleukin-23 receptor binding	Interacting selectively with the interleukin-23 receptor.	3	\N	6	0.5	\N	circ_def
GO:0045519	interleukin-23 receptor ligand	Interacting selectively with the interleukin-23 receptor.	3	\N	6	0.5	\N	circ_def
GO:0045520	IL-24	Interacting selectively with the interleukin-24 receptor.	3	\N	6	0.5	\N	circ_def
GO:0045520	interleukin-24 receptor binding	Interacting selectively with the interleukin-24 receptor.	3	\N	6	0.5	\N	circ_def
GO:0045520	interleukin-24 receptor ligand	Interacting selectively with the interleukin-24 receptor.	3	\N	6	0.5	\N	circ_def
GO:0045521	interleukin-25 receptor binding	Interacting selectively with the interleukin-25 receptor.	3	\N	6	0.5	\N	circ_def
GO:0045521	interleukin-25 receptor ligand	Interacting selectively with the interleukin-25 receptor.	3	\N	6	0.5	\N	circ_def
GO:0045521	IL-25	Interacting selectively with the interleukin-25 receptor.	3	\N	6	0.5	\N	circ_def
GO:0045522	interleukin-26 receptor binding	Interacting selectively with the interleukin-26 receptor.	3	\N	6	0.5	\N	circ_def
GO:0045522	IL-26	Interacting selectively with the interleukin-26 receptor.	3	\N	6	0.5	\N	circ_def
GO:0045522	interleukin-26 receptor ligand	Interacting selectively with the interleukin-26 receptor.	3	\N	6	0.5	\N	circ_def
GO:0045523	interleukin-27 receptor ligand	Interacting selectively with the interleukin-27 receptor.	3	\N	6	0.5	\N	circ_def
GO:0045523	IL-27	Interacting selectively with the interleukin-27 receptor.	3	\N	6	0.5	\N	circ_def
GO:0045523	interleukin-27 receptor binding	Interacting selectively with the interleukin-27 receptor.	3	\N	6	0.5	\N	circ_def
GO:0045594	positive regulation of ovarian cumulus cell differentiation	Any process that activates or increases the rate of ovarian cumulus cell differentiation.	4	\N	8	0.5	\N	circ_def
GO:0045639	positive regulation of myeloid blood cell differentiation	Any process that activates or increases the rate of myeloid blood cell differentiation.	4	\N	8	0.5	\N	circ_def
GO:0045691	regulation of female gametophyte central cell differentiation	Any process that modulates the frequency, rate or extent of female gametophyte central cell differentiation.	5	\N	10	0.5	\N	circ_def
GO:0045692	negative regulation of female gametophyte central cell differentiation	Any process that stops, prevents or reduces the rate of female gametophyte central cell differentiation.	5	\N	10	0.5	\N	circ_def
GO:0045694	regulation of female gametophyte egg cell differentiation	Any process that modulates the frequency, rate or extent of female gametophyte egg cell differentiation.	5	\N	10	0.5	\N	circ_def
GO:0045695	negative regulation of female gametophyte egg cell differentiation	Any process that stops, prevents or reduces the rate of female gametophyte egg cell differentiation.	5	\N	10	0.5	\N	circ_def
GO:0045750	positive regulation of S phase of mitotic cell cycle	Any process that activates or increases the rate of S phase of mitotic cell cycle activity.	4	\N	8	0.5	\N	circ_def
GO:0045776	negative regulation of blood pressure	Any process that reduces blood pressure.	2	\N	4	0.5	\N	circ_def
GO:0045777	positive regulation of blood pressure	Any process that increases blood pressure.	2	\N	4	0.5	\N	circ_def
GO:0045792	negative regulation of cell size	Any process that reduces cell size.	2	\N	4	0.5	\N	circ_def
GO:0045793	positive regulation of cell size	Any process that increases cell size.	2	\N	4	0.5	\N	circ_def
GO:0045794	negative regulation of cell volume	Any process that decreases cell volume.	2	\N	4	0.5	\N	circ_def
GO:0045795	positive regulation of cell volume	Any process that increases cell volume.	2	\N	4	0.5	\N	circ_def
GO:0045816	negative regulation of global transcription from Pol II promoter	Any process that stops, prevents or reduces the rate of global transcription from Pol II promoter.	5	\N	10	0.5	\N	circ_def
GO:0045842	positive regulation of mitotic metaphase anaphase transition	Any process that activates or increases the rate of the mitotic metaphase to anaphase transition.	4	\N	8	0.5	\N	circ_def
GO:0045855	negative regulation of pole plasm oskar mRNA localization	Any process that stops, prevents or reduces the rate of pole plasm oskar mRNA localization.	5	\N	10	0.5	\N	circ_def
GO:0045858	positive regulation of protein activity epigenetic	Any epigenetic process that activates or increases the rate of protein activity.	3	\N	6	0.5	\N	circ_def
GO:0045860	positive regulation of protein kinase activity	Any process that activates or increases the rate of protein kinase activity.	3	\N	6	0.5	\N	circ_def
GO:0045872	positive regulation of rhodopsin gene activity	Any process that activates or increases the rate of rhodopsin gene activity.	3	\N	6	0.5	\N	circ_def
GO:0045878	positive regulation of smoothened by patched	Any process involving patched that activates or increases the rate of smoothened receptor activity.	4	\N	8	0.5	\N	circ_def
GO:0045878	positive regulation of smoothened receptor activity by patched	Any process involving patched that activates or increases the rate of smoothened receptor activity.	4	\N	8	0.5	\N	circ_def
GO:0045880	positive regulation of smoothened receptor signalling pathway	Any process that activates or increases the rate of smoothened receptor signaling pathway activity.	4	\N	8	0.5	\N	circ_def
GO:0045880	positive regulation of smoothened receptor signaling pathway	Any process that activates or increases the rate of smoothened receptor signaling pathway activity.	4	\N	8	0.5	\N	circ_def
GO:0045887	positive regulation of synaptic growth at neuromuscular junction	Any process that activates or increases the rate of synaptic growth at neuromuscular junction.	4	\N	8	0.5	\N	circ_def
GO:0045899	positive regulation of transcriptional preinitiation complex formation	Any process that activates or increases the rate of transcriptional preinitiation complex formation.	4	\N	8	0.5	\N	circ_def
GO:0045899	positive regulation of transcriptional pre-initiation complex formation	Any process that activates or increases the rate of transcriptional preinitiation complex formation.	4	\N	8	0.5	\N	circ_def
GO:0045944	positive regulation of transcription from Pol II promoter	Any process that activates or increases the rate of transcription from the Pol II promoter.	4	\N	8	0.5	\N	circ_def
GO:0045945	positive regulation of transcription from Pol III promoter	Any process that activates or increases the rate of transcription from the Pol III promoter.	4	\N	8	0.5	\N	circ_def
GO:0045953	negative regulation of natural killer cell mediated cytolysis	Any process that stops, prevents or reduces the rate of natural killer cell mediated cytolysis.	5	\N	10	0.5	\N	circ_def
GO:0045977	positive regulation of mitotic cell cycle embryonic	Any process that activates or increases the rate of embryonic mitotic cell cycle activity.	4	\N	8	0.5	\N	circ_def
GO:0046018	mitotic activation of transcription from Pol I promoter	Any process that activates or increases the rate of transcription from Pol I promoter during mitosis.	4	\N	8	0.5	\N	circ_def
GO:0046018	positive regulation of transcription from Pol I promoter mitotic	Any process that activates or increases the rate of transcription from Pol I promoter during mitosis.	4	\N	8	0.5	\N	circ_def
GO:0046138	coenzyme and prosthetic group biosynthesis	The formation from simpler components of coenzymes and prosthetic groups.	3	\N	6	0.5	\N	circ_def
GO:0046139	coenzyme and prosthetic group catabolism	The breakdown into simpler components of coenzymes and prosthetic groups.	3	\N	6	0.5	\N	circ_def
GO:0046579	positive regulation of RAS protein signal transduction	Any process that activates or increases the rate of RAS protein signal transduction.	4	\N	8	0.5	\N	circ_def
GO:0046591	leg joint morphogenesis	The formation and development of the leg joint.	2	\N	4	0.5	\N	circ_def
GO:0046660	female sex differentiation	The establishment of the sex of a female organism by physical differentiation.	3	\N	6	0.5	\N	circ_def
GO:0046661	male sex differentiation	The establishment of the sex of a male organism by physical differentiation.	3	\N	6	0.5	\N	circ_def
GO:0046666	retinal programmed cell death	Programmed cell death that occurs in the developing retina.	3	\N	6	0.5	\N	circ_def
GO:0046719	regulation of viral protein levels	Any process that modulates the levels of viral proteins in a cell.	3	\N	6	0.5	\N	circ_def
GO:0046725	negative regulation of viral protein levels	Any process that reduces the levels of viral proteins in a cell.	3	\N	6	0.5	\N	circ_def
GO:0046726	positive regulation of viral protein levels	Any process that increases the levels of viral proteins in a cell.	3	\N	6	0.5	\N	circ_def
GO:0046780	negative regulation by virus of host mRNA splicing	Viral processes that inhibit the splicing of host mRNA, thus reducing host protein production.	5	\N	10	0.5	\N	circ_def
GO:0046780	viral inhibition of host mRNA splicing	Viral processes that inhibit the splicing of host mRNA, thus reducing host protein production.	5	\N	10	0.5	\N	circ_def
GO:0046813	virion attachment binding of host cell surface receptor	The process during virion attachment where a virion binds to a host cell receptor, resulting in a conformational change of the virus protein.	6	\N	12	0.5	\N	circ_def
GO:0046872	metal binding	Interacting selectively with any metal ion.	2	\N	4	0.5	\N	circ_def
GO:0046872	metal ion binding	Interacting selectively with any metal ion.	2	\N	4	0.5	\N	circ_def
GO:0048085	adult cuticle pigmentation	Establishment of the adult pattern of pigmentation in the cuticle of an organism.	3	\N	6	0.5	\N	circ_def
GO:0048094	male pigmentation	Establishment of a pattern of pigment in males.	2	\N	4	0.5	\N	circ_def
GO:0048095	female pigmentation	Establishment of a pattern of pigment in females.	2	\N	4	0.5	\N	circ_def
GO:0048212	dictyosome vesicle coat depolymerization	The process by which Golgi vesicle coat proteins are depolymerized, and released for reuse.	4	\N	8	0.5	\N	circ_def
GO:0048212	Golgi vesicle coat depolymerization	The process by which Golgi vesicle coat proteins are depolymerized, and released for reuse.	4	\N	8	0.5	\N	circ_def
GO:0048214	regulation of Golgi vesicle fusion to target membrane	Any process that modulates the frequency, rate or extent of Golgi vesicle fusion to target membrane.	5	\N	10	0.5	\N	circ_def
GO:0048216	negative regulation of Golgi vesicle fusion to target membrane	Any process that stops, prevents or reduces the rate of Golgi vesicle fusion to target membrane.	5	\N	10	0.5	\N	circ_def
GO:0048237	rough endoplasmic reticulum lumen	The volume enclosed by the membranes of the rough endoplasmic reticulum.	3	\N	6	0.5	\N	circ_def
GO:0048238	smooth endoplasmic reticulum lumen	The volume enclosed by the membranes of the smooth endoplasmic reticulum.	3	\N	6	0.5	\N	circ_def
GO:0048270	methionine adenosyltransferase regulator activity	Modulates the activity of methionine adenosyltransferase (GO:0004478).	3	\N	6	0.5	\N	circ_def
GO:0048270	MAT regulator activity	Modulates the activity of methionine adenosyltransferase (GO:0004478).	3	\N	6	0.5	\N	circ_def
GO:0050681	androgen receptor binding	Interacting selectively with an androgen receptor.	2	\N	4	0.5	\N	circ_def
GO:0050681	AR binding	Interacting selectively with an androgen receptor.	2	\N	4	0.5	\N	circ_def
GO:0050780	dopamine receptor binding	Interacting selectively with the dopamine receptor.	2	\N	4	0.5	\N	circ_def
GO:0050785	RAGE receptor activity	Combining with advanced glycation end-products to initiate a change in cell activity.	5	\N	10	0.5	\N	circ_def
GO:0050785	advanced glycation end-product receptor activity	Combining with advanced glycation end-products to initiate a change in cell activity.	5	\N	10	0.5	\N	circ_def
GO:0050790	regulation of enzyme activity	Any process that modulates the activity of an enzyme.	2	\N	4	0.5	\N	circ_def
GO:0050847	progesterone receptor signaling pathway	Signal transduction pathway mediated by an estrogen and its receptor.	3	\N	6	0.5	\N	circ_def
GO:0050847	progesterone receptor signalling pathway	Signal transduction pathway mediated by an estrogen and its receptor.	3	\N	6	0.5	\N	circ_def
GO:0050948	positive regulation of early stripe melanocyte differentiation	Any process that activates or increases the rate of early stripe melanocyte differentiation.	4	\N	8	0.5	\N	circ_def
GO:0050950	positive regulation of late stripe melanocyte differentiation	Any process that activates or increases the rate of late stripe melanocyte differentiation.	4	\N	8	0.5	\N	circ_def
GO:0004428	inositol phosphatidylinositol kinase activity	Catalysis of the phosphorylation of myo-inositol (1,2,3,5/4,6-cyclohexanehexol) or a phosphatidylinositol.	\N	13	3	\N	0.230769	intel_def
GO:0003890	beta DNA polymerase activity	Catalysis of the reaction: deoxynucleoside triphosphate + DNA(n) = diphosphate + DNA(n+1).	\N	8	2	\N	0.25	intel_def
GO:0004041	amine oxidase activity	Catalysis of the reaction: R-CH2-NH2 + H2O + O2 = R-CHO + NH3 + H2O2.	\N	12	3	\N	0.25	intel_def
GO:0008122	amine oxidase activity	Catalysis of the reaction: R-CH2-NH2 + H2O + O2 = R-CHO + NH3 + H2O2.	\N	12	3	\N	0.25	intel_def
GO:0015999	eta DNA polymerase activity	Catalysis of the reaction: deoxynucleoside triphosphate + DNA(n) = diphosphate + DNA(n+1).	\N	8	2	\N	0.25	intel_def
GO:0016450	kappa DNA polymerase activity	Catalysis of the reaction: deoxynucleoside triphosphate + DNA(n) = diphosphate + DNA(n+1).	\N	8	2	\N	0.25	intel_def
GO:0016452	theta DNA polymerase activity	Catalysis of the reaction: deoxynucleoside triphosphate + DNA(n) = diphosphate + DNA(n+1).	\N	8	2	\N	0.25	intel_def
GO:0047767	carbon-monoxide oxidase activity	Catalysis of the reaction: CO + H2O + O2 = CO2 + H2O2.	\N	7	2	\N	0.285714	intel_def
GO:0003882	CDP-diacylglycerol-serine O-phosphatidyltransferase activity	Catalysis of the reaction: CDP-diacylglycerol + L-serine = CMP + O-sn-phosphatidyl-L-serine.	\N	13	4	\N	0.307692	intel_def
GO:0003882	serine exchange enzyme	Catalysis of the reaction: CDP-diacylglycerol + L-serine = CMP + O-sn-phosphatidyl-L-serine.	\N	13	4	\N	0.307692	intel_def
GO:0003882	phosphatidylserine synthase	Catalysis of the reaction: CDP-diacylglycerol + L-serine = CMP + O-sn-phosphatidyl-L-serine.	\N	13	4	\N	0.307692	intel_def
GO:0004720	lysyl oxidase	Catalysis of the reaction: peptidyl-L-lysyl-peptide + H2O + O2 = peptidyl-allysyl-peptide + NH3 + H2O2.	\N	13	4	\N	0.307692	intel_def
GO:0004720	protein-lysine 6-oxidase activity	Catalysis of the reaction: peptidyl-L-lysyl-peptide + H2O + O2 = peptidyl-allysyl-peptide + NH3 + H2O2.	\N	13	4	\N	0.307692	intel_def
GO:0015335	heavy metal ion :hydrogen symporter activity	OBSOLETE. Catalysis of the reaction: Me2+(out) + H+(out) = Me2+(in) + H+(in), where Me2+ is Fe2+, Zn2+, Mn2+, Cu2+, Cd2+, Co2+, Ni2+ or Pb2+.	\N	13	4	\N	0.307692	intel_def
GO:0015335	heavy metal ion :proton symporter	OBSOLETE. Catalysis of the reaction: Me2+(out) + H+(out) = Me2+(in) + H+(in), where Me2+ is Fe2+, Zn2+, Mn2+, Cu2+, Cd2+, Co2+, Ni2+ or Pb2+.	\N	13	4	\N	0.307692	intel_def
GO:0050240	pyrogallol 1 2-oxygenase activity	Catalysis of the reaction: 1,2,3-trihydroxybenzene + O2 = (Z)-5-oxohex-2-enedioate.	\N	13	4	\N	0.307692	intel_def
GO:0003816	complement component C1s activity	Catalysis of the cleavage of component C4 to C4a and C4b (Arg-Ala bond), and component C2 to C2a and C2b (Lys-Lys or Arg-Lys bond).	\N	16	5	\N	0.3125	intel_def
GO:0005388	calcium efflux ATPase	Catalysis of the reaction: ATP + H2O + Ca2+(cis) = ADP + phosphate + Ca2+(trans).	\N	9	3	\N	0.333333	intel_def
GO:0005388	calcium pump	Catalysis of the reaction: ATP + H2O + Ca2+(cis) = ADP + phosphate + Ca2+(trans).	\N	9	3	\N	0.333333	intel_def
GO:0005388	calcium-transporting ATPase activity	Catalysis of the reaction: ATP + H2O + Ca2+(cis) = ADP + phosphate + Ca2+(trans).	\N	9	3	\N	0.333333	intel_def
GO:0005388	sarcoplasmic reticulum ATPase	Catalysis of the reaction: ATP + H2O + Ca2+(cis) = ADP + phosphate + Ca2+(trans).	\N	9	3	\N	0.333333	intel_def
GO:0008552	zinc cadmium cobalt nickel lead-efflux ATPase activity	OBSOLETE. Catalysis of the reaction: Me2+(in) + ATP = Me2+(out) + ADP + phosphate, where Me is Zn2+, Cd2+, Co2+, Ni2+ or Pb2+.	\N	12	4	\N	0.333333	intel_def
GO:0015336	high affinity metal ion uptake transporter activity	OBSOLETE. Catalysis of the reaction: Me2+(out) + H+(out) = Me2+(in) + H+(in). Me can be Fe2+, Mn2+, Zn2+, Cu2+, Cd2+, Ni2+ or Co2+.	\N	12	4	\N	0.333333	intel_def
GO:0016210	6'-deoxychalcone synthase	Catalysis of the reaction: 3 malonyl-CoA + 4-coumaroyl-CoA = 4 CoA + naringenin chalcone + 3 CO2.	\N	12	4	\N	0.333333	intel_def
GO:0016210	chalcone synthase	Catalysis of the reaction: 3 malonyl-CoA + 4-coumaroyl-CoA = 4 CoA + naringenin chalcone + 3 CO2.	\N	12	4	\N	0.333333	intel_def
GO:0016210	chalcone synthetase	Catalysis of the reaction: 3 malonyl-CoA + 4-coumaroyl-CoA = 4 CoA + naringenin chalcone + 3 CO2.	\N	12	4	\N	0.333333	intel_def
GO:0016210	CHS	Catalysis of the reaction: 3 malonyl-CoA + 4-coumaroyl-CoA = 4 CoA + naringenin chalcone + 3 CO2.	\N	12	4	\N	0.333333	intel_def
GO:0016210	DOCS	Catalysis of the reaction: 3 malonyl-CoA + 4-coumaroyl-CoA = 4 CoA + naringenin chalcone + 3 CO2.	\N	12	4	\N	0.333333	intel_def
GO:0016210	flavanone synthase	Catalysis of the reaction: 3 malonyl-CoA + 4-coumaroyl-CoA = 4 CoA + naringenin chalcone + 3 CO2.	\N	12	4	\N	0.333333	intel_def
GO:0016210	naringenin-chalcone synthase activity	Catalysis of the reaction: 3 malonyl-CoA + 4-coumaroyl-CoA = 4 CoA + naringenin chalcone + 3 CO2.	\N	12	4	\N	0.333333	intel_def
GO:0030794	activity	Catalysis of the reaction: S-adenosyl-L-methionine + (S)-coclaurine = S-adenosyl-L-homocysteine + (S)-N-methylcoclaurine.	\N	12	4	\N	0.333333	intel_def
GO:0047136	reductase activity	Catalysis of the reaction: 4-(dimethylamino)phenylazoxybenzene + NADPH = 4-dimethylaminophenylazobenzene + NADP.	\N	9	3	\N	0.333333	intel_def
GO:0047666	ammonia kinase activity	Catalysis of the reaction: ATP + NH3 = ADP + phosphoramide.	\N	6	2	\N	0.333333	intel_def
GO:0047710	activity	Catalysis of the reaction: P1-P3-bis(5'-adenosyl) triphosphate + H2O = ADP + AMP.	\N	12	4	\N	0.333333	intel_def
GO:0009029	tetraacyldisaccharide 4'-kinase activity	Catalysis of the reaction: ATP + 2,3-bis(3-hydroxytetradecanoyl)-D-glucosaminyl-(beta-D-1,6)-2,3-bis(3-hydroxytetradecanoyl)-D-glucosaminyl beta-phosphate = ADP + 2,3,2',3'-tetrakis(3-hydroxytetradecanoyl)-D-glucosaminyl-1,6-beta-D-glucosamine 1,4'-bisphosphate.	\N	26	9	\N	0.346154	intel_def
GO:0003949	isomerase activity	Catalysis of the reaction: N-(5'-phospho-D-ribosylformimino)-5-amino-1-(5''-phosphoribosyl)-4-imidazolecarboxamide = N-(5'-phospho-D-1'-ribulosylformimino)-5-amino-1-(5''-phosphoribosyl)-4-imidazolecarboxamide.	\N	17	6	\N	0.352941	intel_def
GO:0017186	2-pyrrolidone-5-carboxylic acid biosynthesis	The formation from simpler components of peptidyl-pyroglutamic acid, catalyzed by glutaminyl-peptide cyclotransferase (GO:0016603).	\N	14	5	\N	0.357143	intel_def
GO:0017186	peptidyl-pyroglutamic acid biosynthesis using glutaminyl-peptide cyclotransferase	The formation from simpler components of peptidyl-pyroglutamic acid, catalyzed by glutaminyl-peptide cyclotransferase (GO:0016603).	\N	14	5	\N	0.357143	intel_def
GO:0046420	cytokinin oxidase activity	Catalysis of the reaction: N6-(3-methylbut-2-enyl)adenine + H2O + O2 = adenine + 3-methylbut-2-enal + H2O2.	\N	14	5	\N	0.357143	intel_def
GO:0047433	branched-chain-2-oxoacid decarboxylase activity	Catalysis of the reaction: (3S)-3-methyl-2-oxopentanoate = 2-methylbutanal + CO2.	\N	11	4	\N	0.363636	intel_def
GO:0047848	dephospho-[reductase kinase] kinase activity	Catalysis of the reaction: ATP + dephospho-[[hydroxymethylglutaryl-CoA reductase (NADPH)] kinase] = ADP + [[hydroxymethylglutaryl-CoA reductase (NADPH)] kinase].	\N	11	4	\N	0.363636	intel_def
GO:0050625	2-hydroxy-1 4-benzoquinone reductase activity	Catalysis of the reaction: 1,2,4-trihydroxybenzene + NAD+ = hydroxybenzoquinone + NADH + H+.	\N	11	4	\N	0.363636	intel_def
GO:0004103	choline kinase activity	Catalysis of the reaction: ATP + choline = ADP + O-phosphocholine.	\N	8	3	\N	0.375	intel_def
GO:0004295	trypsin activity	Catalysis of the preferential cleavage of Arg-Xaa, Lys-Xaa.	\N	8	3	\N	0.375	intel_def
GO:0004437	inositol phosphatidylinositol phosphatase activity	Catalysis of the removal of a phosphate group from phosphorylated myo-inositol (1,2,3,5/4,6-cyclohexanehexol) or a phosphatidylinositol.	\N	16	6	\N	0.375	intel_def
GO:0008804	carbamate kinase activity	Catalysis of the reaction: ATP + NH3 + CO2 = ADP + carbamoyl phosphate.	\N	8	3	\N	0.375	intel_def
GO:0018839	isomerase activity	Catalysis of the reaction: cis-4-(2-(3-hydroxy)-thionaphthenyl)-2-oxo-3-butenoate = trans-4-(2-(3-hydroxy)-thionaphthenyl)-2-oxo-3-butenoate.	\N	16	6	\N	0.375	intel_def
GO:0046608	carotenoid isomerase activity	Catalysis of the isomerization of poly-cis-carotenoids to all-trans-carotenoids.	\N	8	3	\N	0.375	intel_def
GO:0050222	protamine kinase activity	Catalysis of the reaction: ATP + protamine = ADP + O-phosphoprotamine.	\N	8	3	\N	0.375	intel_def
GO:0050394	viomycin kinase activity	Catalysis of the reaction: ATP + viomycin = ADP + O-phosphoviomycin.	\N	8	3	\N	0.375	intel_def
GO:0008818	cobalamin [5'-phosphate] synthase activity	Catalysis of the reaction: adenosylcobinamide-GDP + alpha-ribazole-5'-phosphate = adenosylcobalamin-5'-phosphate + GMP.	\N	13	5	\N	0.384615	intel_def
GO:0018584	2 4 5-trichlorophenoxyacetic acid oxygenase activity	Catalysis of the reaction: 2,4,5-trichlorophenoxyacetic acid + 1/2 O2 = glyoxylate + 2,4,5-trichlorophenol.	\N	13	5	\N	0.384615	intel_def
GO:0018531	6-hydroxy-L-nicotine oxidase activity	Catalysis of the reaction: (S)-6-hydroxynicotine + H2O + O2 = 1-(6-hydroxypyrid-3-yl)-4-(methylamino)butan-1-one + H2O2.	\N	18	7	\N	0.388889	intel_def
GO:0018531	oxidase activity	Catalysis of the reaction: (S)-6-hydroxynicotine + H2O + O2 = 1-(6-hydroxypyrid-3-yl)-4-(methylamino)butan-1-one + H2O2.	\N	18	7	\N	0.388889	intel_def
GO:0004194	pepsin A activity	Catalysis of the hydrolysis of peptide bonds. Preferential cleavage: hydrophobic, preferably aromatic, residues in P1 and P1' positions. Cleaves Phe1-Val2, Gln4-His5, Glu13-Ala14, Ala14-Leu15, Leu15-Tyr16, Tyr16-Leu17, Gly23-Phe24, Phe24-Phe25 and Phe25-Tyr26 bonds in the B chain of insulin.	\N	38	15	\N	0.394737	intel_def
GO:0004054	arginine kinase activity	Catalysis of the reaction: ATP + L-arginine = ADP + N-phospho-L-arginine.	\N	10	4	\N	0.4	intel_def
GO:0004090	carbonyl reductase activity	Catalysis of the reaction: R-CHOH-R' + NADP+ = R-CO-R' + NADPH + H+.	\N	10	4	\N	0.4	intel_def
GO:0004165	dodecenoyl-CoA delta-isomerase activity	Catalysis of the reaction: 3-cis-dodecenoyl-CoA = 2-trans-dodecenoyl-CoA.	\N	10	4	\N	0.4	intel_def
GO:0004165	isomerase	Catalysis of the reaction: 3-cis-dodecenoyl-CoA = 2-trans-dodecenoyl-CoA.	\N	10	4	\N	0.4	intel_def
GO:0004165	dodecenoyl-CoA D-isomerase activity	Catalysis of the reaction: 3-cis-dodecenoyl-CoA = 2-trans-dodecenoyl-CoA.	\N	10	4	\N	0.4	intel_def
GO:0007143	female meiosis	Meiosis (GO:0007126) in the female germline.	\N	5	2	\N	0.4	intel_def
GO:0030586	5-methyltetrahydrofolate-homocysteine methyltransferase reductase	Catalysis of the reaction: (methionine synthase)-cob(II)alamin + NADPH + H+ + S-adenosyl methionine = (methionine synthase)-methylcob(I)alamin + S-adenosylhomocysteine + NADP+.	\N	15	6	\N	0.4	intel_def
GO:0030586	[methionine synthase]-cobalamin methyltransferase activity	Catalysis of the reaction: (methionine synthase)-cob(II)alamin + NADPH + H+ + S-adenosyl methionine = (methionine synthase)-methylcob(I)alamin + S-adenosylhomocysteine + NADP+.	\N	15	6	\N	0.4	intel_def
GO:0030586	[methionine synthase] reductase activity	Catalysis of the reaction: (methionine synthase)-cob(II)alamin + NADPH + H+ + S-adenosyl methionine = (methionine synthase)-methylcob(I)alamin + S-adenosylhomocysteine + NADP+.	\N	15	6	\N	0.4	intel_def
GO:0045480	galactose oxidase activity	Catalysis of the reaction: D-galactose + O2 = D-galacto-hexodialdose + H2O2.	\N	10	4	\N	0.4	intel_def
GO:0047298	transaminase activity	Catalysis of the reaction: 2-oxoglutarate + (S)-3-amino-2-methylpropanoate = L-glutamate + methylmalonate-semialdehyde.	\N	15	6	\N	0.4	intel_def
GO:0047298	aminotransferase activity	Catalysis of the reaction: 2-oxoglutarate + (S)-3-amino-2-methylpropanoate = L-glutamate + methylmalonate-semialdehyde.	\N	15	6	\N	0.4	intel_def
GO:0047394	glycerophosphoinositol inositolphosphodiesterase activity	Catalysis of the reaction: H2O + 1-(sn-glycero-3-phospho)-1D-myoinositol = 1D-myo-inositol 1-phosphate + glycerol.	\N	20	8	\N	0.4	intel_def
GO:0047394	1 2-cyclic-inositol-phosphate phosphodiesterase activity	Catalysis of the reaction: H2O + 1-(sn-glycero-3-phospho)-1D-myoinositol = 1D-myo-inositol 1-phosphate + glycerol.	\N	20	8	\N	0.4	intel_def
GO:0047758	branched-chain-fatty-acid kinase activity	Catalysis of the reaction: ATP + 2-methylpropanoate = ADP + 2-methylpropanoyl phosphate.	\N	10	4	\N	0.4	intel_def
GO:0050113	myo-inositol oxygenase activity	Catalysis of the reaction: myo-inositol + O2 = D-glucuronate + H2O.	\N	10	4	\N	0.4	intel_def
GO:0050113	inositol oxygenase activity	Catalysis of the reaction: myo-inositol + O2 = D-glucuronate + H2O.	\N	10	4	\N	0.4	intel_def
GO:0050232	putrescine oxidase activity	Catalysis of the reaction: putrescine + O2 + H2O = 4-aminobutanal + NH3 + H2O2.	\N	10	4	\N	0.4	intel_def
GO:0050321	tau-protein kinase activity	Catalysis of the reaction: ATP + tau-protein = ADP + O-phospho-tau-protein.	\N	10	4	\N	0.4	intel_def
GO:0050321	[Tau protein] kinase activity	Catalysis of the reaction: ATP + tau-protein = ADP + O-phospho-tau-protein.	\N	10	4	\N	0.4	intel_def
GO:0003893	epsilon DNA polymerase activity	Catalysis of the reaction: deoxynucleoside triphosphate + DNA(n) = diphosphate + DNA(n+1). Cannot initiate a chain de novo. Requires a primer, which may be DNA or RNA.	\N	17	7	\N	0.411765	intel_def
GO:0009102	biotin biosynthesis	The formation from simpler components of biotin, cis-tetrahydro-2-oxothieno(3,4-d)imidazoline-4-valeric acid.	\N	17	7	\N	0.411765	intel_def
GO:0009102	vitamin H biosynthesis	The formation from simpler components of biotin, cis-tetrahydro-2-oxothieno(3,4-d)imidazoline-4-valeric acid.	\N	17	7	\N	0.411765	intel_def
GO:0042367	biotin catabolism	The breakdown into simpler components of biotin, cis-tetrahydro-2-oxothieno(3,4-d)imidazoline-4-valeric acid.	\N	17	7	\N	0.411765	intel_def
GO:0042367	vitamin H catabolism	The breakdown into simpler components of biotin, cis-tetrahydro-2-oxothieno(3,4-d)imidazoline-4-valeric acid.	\N	17	7	\N	0.411765	intel_def
GO:0004125	L-seryl-tRNASec selenium transferase activity	Catalysis of the reaction: L-seryl-tRNA(Sec) + selenophosphate = L-selenocysteinyl-tRNA(Sec) + H2O + phosphate.	\N	12	5	\N	0.416667	intel_def
GO:0004125	selenium transferase activity	Catalysis of the reaction: L-seryl-tRNA(Sec) + selenophosphate = L-selenocysteinyl-tRNA(Sec) + H2O + phosphate.	\N	12	5	\N	0.416667	intel_def
GO:0004125	selenocysteine synthase activity	Catalysis of the reaction: L-seryl-tRNA(Sec) + selenophosphate = L-selenocysteinyl-tRNA(Sec) + H2O + phosphate.	\N	12	5	\N	0.416667	intel_def
GO:0004125	synthase activity	Catalysis of the reaction: L-seryl-tRNA(Sec) + selenophosphate = L-selenocysteinyl-tRNA(Sec) + H2O + phosphate.	\N	12	5	\N	0.416667	intel_def
GO:0006223	uracil salvage	Any process that generates uracil, 2,4-dioxopyrimidine, from deriviatives of it without de novo synthesis.	\N	12	5	\N	0.416667	intel_def
GO:0008805	carbon monoxide oxygenase activity	Catalysis of the reaction: CO + H2O + ferrocytochrome b-561 = CO2 + 2 H+ + 2 ferricytochrome b-561.	\N	12	5	\N	0.416667	intel_def
GO:0008805	carbon-monoxide oxygenase activity	Catalysis of the reaction: CO + H2O + ferrocytochrome b-561 = CO2 + 2 H+ + 2 ferricytochrome b-561.	\N	12	5	\N	0.416667	intel_def
GO:0008805	cytochrome b561	Catalysis of the reaction: CO + H2O + ferrocytochrome b-561 = CO2 + 2 H+ + 2 ferricytochrome b-561.	\N	12	5	\N	0.416667	intel_def
GO:0019140	inositol 3-kinase activity	Catalysis of the reaction: ATP + myo-inositol = ADP + 1D-myo-inositol 3-phosphate.	\N	12	5	\N	0.416667	intel_def
GO:0042213	3-hydroxytoluene catabolism	The breakdown into simpler components of m-cresol (3-hydroxytoluene), the meta-isoform of cresol.	\N	12	5	\N	0.416667	intel_def
GO:0042213	m-cresol catabolism	The breakdown into simpler components of m-cresol (3-hydroxytoluene), the meta-isoform of cresol.	\N	12	5	\N	0.416667	intel_def
GO:0042213	m-cresol degradation	The breakdown into simpler components of m-cresol (3-hydroxytoluene), the meta-isoform of cresol.	\N	12	5	\N	0.416667	intel_def
GO:0042213	meta-cresol catabolism	The breakdown into simpler components of m-cresol (3-hydroxytoluene), the meta-isoform of cresol.	\N	12	5	\N	0.416667	intel_def
GO:0047819	oxidase activity	Catalysis of the reaction: D-glutamate + H2O + O2 = 2-oxoglutarate + NH3 + H2O2.	\N	12	5	\N	0.416667	intel_def
GO:0047821	D-glutamate oxidase activity	Catalysis of the reaction: D-glutamate + H2O + O2 = 2-oxoglutarate + NH3 + H2O2.	\N	12	5	\N	0.416667	intel_def
GO:0050025	L-glutamate oxidase activity	Catalysis of the reaction: L-glutamate + O2 + H2O = 2-oxoglutarate + NH3 + H2O2.	\N	12	5	\N	0.416667	intel_def
GO:0018530	6-hydroxy-D-nicotine oxidase activity	Catalysis of the reaction: (R)-6-hydroxynicotine + H2O + O2 = 1-(6-hydroxypyrid-3-yl)-4-(methylamino)butan-1-one + H2O2.	\N	19	8	\N	0.421053	intel_def
GO:0018530	oxidase activity	Catalysis of the reaction: (R)-6-hydroxynicotine + H2O + O2 = 1-(6-hydroxypyrid-3-yl)-4-(methylamino)butan-1-one + H2O2.	\N	19	8	\N	0.421053	intel_def
GO:0007257	activation of JUNK	Upregulation of a JUN kinase activity due to phosphorylation by a JUN kinase kinase (JNKK).	\N	7	3	\N	0.428571	intel_def
GO:0007257	activation of JUN kinase	Upregulation of a JUN kinase activity due to phosphorylation by a JUN kinase kinase (JNKK).	\N	7	3	\N	0.428571	intel_def
GO:0008976	polyphosphoric acid kinase	Catalysis of the reaction: ATP + phosphate(n) = ADP + phosphate(n+1).	\N	7	3	\N	0.428571	intel_def
GO:0008976	polyphosphate kinase activity	Catalysis of the reaction: ATP + phosphate(n) = ADP + phosphate(n+1).	\N	7	3	\N	0.428571	intel_def
GO:0015413	nickel porter activity	Catalysis of the reaction: ATP + H2O + Ni2+(out) = ADP + phosphate + Ni2+(in).	\N	7	3	\N	0.428571	intel_def
GO:0015413	nickel-transporting ATPase activity	Catalysis of the reaction: ATP + H2O + Ni2+(out) = ADP + phosphate + Ni2+(in).	\N	7	3	\N	0.428571	intel_def
GO:0015446	arsenical resistance efflux pump	Catalysis of the reaction: ATP + H2O + arsenite(in) = ADP + phosphate + arsenite(out).	\N	7	3	\N	0.428571	intel_def
GO:0015446	arsenite-transporting ATPase activity	Catalysis of the reaction: ATP + H2O + arsenite(in) = ADP + phosphate + arsenite(out).	\N	7	3	\N	0.428571	intel_def
GO:0015632	cobalt porter activity	Catalysis of the reaction: ATP + H2O + Co2+(out) = ADP + phosphate + Co2+(in).	\N	7	3	\N	0.428571	intel_def
GO:0015633	zinc porter activity	Catalysis of the reaction: ATP + H2O + Zn2+(out) = ADP + phosphate + Zn2+(in).	\N	7	3	\N	0.428571	intel_def
GO:0016174	oxidase activity	Catalysis of the reaction: NAD(P)H + H+ + O2 = NAD(P)+ + H2O2.	\N	7	3	\N	0.428571	intel_def
GO:0016174	thyroid NADPH oxidase activity	Catalysis of the reaction: NAD(P)H + H+ + O2 = NAD(P)+ + H2O2.	\N	7	3	\N	0.428571	intel_def
GO:0016306	phosphatidylinositol 3-kinase activity class III	OBSOLETE. A phosphoinositide 3-kinase which can only phosphorylate phosphatidylinositol.	\N	7	3	\N	0.428571	intel_def
GO:0019201	nucleotide kinase activity	Catalysis of the reaction: ATP + nucleoside monophosphate = ADP + nucleoside diphosphate.	\N	7	3	\N	0.428571	intel_def
GO:0019713	peptidyl-L-glutamic acid 5-methyl ester biosynthesis from glutamine	The coupled methyl esterification and deamidation of peptidyl-glutamine.	\N	7	3	\N	0.428571	intel_def
GO:0046562	beta-D-glucose oxidase	Catalysis of the reaction: beta-D-glucose + O2 = D-glucono-1,5-lactone + H2O2.	\N	14	6	\N	0.428571	intel_def
GO:0046562	glucose oxidase activity	Catalysis of the reaction: beta-D-glucose + O2 = D-glucono-1,5-lactone + H2O2.	\N	14	6	\N	0.428571	intel_def
GO:0047507	kinase activity	Catalysis of the reaction: ATP + deoxynucleoside phosphate = ADP + deoxynucleoside diphosphate.	\N	7	3	\N	0.428571	intel_def
GO:0047613	aconitate decarboxylase activity	Catalysis of the reaction: cis-aconitate = itaconate + CO2.	\N	7	3	\N	0.428571	intel_def
GO:0047614	aconitate delta-isomerase activity	Catalysis of the reaction: trans-aconitate = cis-aconitate.	\N	7	3	\N	0.428571	intel_def
GO:0047614	aconitate D-isomerase activity	Catalysis of the reaction: trans-aconitate = cis-aconitate.	\N	7	3	\N	0.428571	intel_def
GO:0047726	iron-cytochrome-c reductase activity	Catalysis of the reaction: ferrocytochrome c + Fe3+ = ferricytochrome c + Fe2+.	\N	7	3	\N	0.428571	intel_def
GO:0047761	butyrate kinase activity	Catalysis of the reaction: ATP + butanoate = ADP + butanoyl phosphate.	\N	7	3	\N	0.428571	intel_def
GO:0047839	purine transferase activity	Catalysis of the reaction: dATP + depurinated DNA = ribose triphosphate + DNA.	\N	7	3	\N	0.428571	intel_def
GO:0047839	purinetransferase activity	Catalysis of the reaction: dATP + depurinated DNA = ribose triphosphate + DNA.	\N	7	3	\N	0.428571	intel_def
GO:0047979	hexose oxidase activity	Catalysis of the reaction: beta-D-glucose + O2 = D-glucono-1,5-lactone + H2O2.	\N	14	6	\N	0.428571	intel_def
GO:0050250	retinal oxidase activity	Catalysis of the reaction: retinal + O2 + H2O = retinoate + H2O2.	\N	7	3	\N	0.428571	intel_def
GO:0004445	inositol-1 4 5-trisphosphate 5-phosphatase activity	Catalysis of the reaction: D-myo-inositol 1,4,5-trisphosphate + H2O = myo-inositol 1,4-bisphosphate + phosphate.	\N	16	7	\N	0.4375	intel_def
GO:0004445	inositol 1 4 5-trisphosphate phosphatase activity	Catalysis of the reaction: D-myo-inositol 1,4,5-trisphosphate + H2O = myo-inositol 1,4-bisphosphate + phosphate.	\N	16	7	\N	0.4375	intel_def
GO:0004445	inositol-polyphosphate 5-phosphatase activity	Catalysis of the reaction: D-myo-inositol 1,4,5-trisphosphate + H2O = myo-inositol 1,4-bisphosphate + phosphate.	\N	16	7	\N	0.4375	intel_def
GO:0004445	inositol trisphosphate phosphomonoesterase activity	Catalysis of the reaction: D-myo-inositol 1,4,5-trisphosphate + H2O = myo-inositol 1,4-bisphosphate + phosphate.	\N	16	7	\N	0.4375	intel_def
GO:0005352	alpha-glucoside :hydrogen symporter activity	Catalysis of the reaction: alpha-glucoside(out) + H+(out) = alpha-glucoside(in) + H+(in). Alpha-glucosides include trehalose, maltose, turanose, isomaltose, alpha-methylglucoside, maltotriose, palatinose, trehalose and melezitose.	\N	16	7	\N	0.4375	intel_def
GO:0005352	general alpha-glucoside :hydrogen symporter activity	Catalysis of the reaction: alpha-glucoside(out) + H+(out) = alpha-glucoside(in) + H+(in). Alpha-glucosides include trehalose, maltose, turanose, isomaltose, alpha-methylglucoside, maltotriose, palatinose, trehalose and melezitose.	\N	16	7	\N	0.4375	intel_def
GO:0005352	general alpha-glucoside :proton symporter	Catalysis of the reaction: alpha-glucoside(out) + H+(out) = alpha-glucoside(in) + H+(in). Alpha-glucosides include trehalose, maltose, turanose, isomaltose, alpha-methylglucoside, maltotriose, palatinose, trehalose and melezitose.	\N	16	7	\N	0.4375	intel_def
GO:0005352	general alpha-glucoside transporter	Catalysis of the reaction: alpha-glucoside(out) + H+(out) = alpha-glucoside(in) + H+(in). Alpha-glucosides include trehalose, maltose, turanose, isomaltose, alpha-methylglucoside, maltotriose, palatinose, trehalose and melezitose.	\N	16	7	\N	0.4375	intel_def
GO:0047314	transaminase activity	Catalysis of the reaction: 2-oxoglutarate + (R)-3-amino-2-methylpropanoate = L-glutamate + methylmalonate-semialdehyde.	\N	16	7	\N	0.4375	intel_def
GO:0047314	aminotransferase activity	Catalysis of the reaction: 2-oxoglutarate + (R)-3-amino-2-methylpropanoate = L-glutamate + methylmalonate-semialdehyde.	\N	16	7	\N	0.4375	intel_def
GO:0047396	glycosylphosphatidylinositol diacylglycerol-lyase activity	Catalysis of the reaction: H2O + variant-surface-glycoprotein 1,2-didecanoyl-sn-phosphatidylinositol = soluble variant-surface-glycoprotein + 1,2-didecanoylglycerol.	\N	16	7	\N	0.4375	intel_def
GO:0047396	variant-surface-glycoprotein phospholipase C activity	Catalysis of the reaction: H2O + variant-surface-glycoprotein 1,2-didecanoyl-sn-phosphatidylinositol = soluble variant-surface-glycoprotein + 1,2-didecanoylglycerol.	\N	16	7	\N	0.4375	intel_def
GO:0000251	C-14 sterol reductase activity	Catalysis of the reduction of the C14=C15 double bond of 4,4-dimethyl-cholesta-8,14,24-trienol to produce 4,4-dimethyl-cholesta-8,24-dienol.	\N	18	8	\N	0.444444	intel_def
GO:0000251	sterol C-14 reductase	Catalysis of the reduction of the C14=C15 double bond of 4,4-dimethyl-cholesta-8,14,24-trienol to produce 4,4-dimethyl-cholesta-8,24-dienol.	\N	18	8	\N	0.444444	intel_def
GO:0003812	alternative-complement-pathway C3 C5 convertase activity	Catalysis of the cleavage of Arg-Ser bond in complement component C3 alpha-chain to yield C3a and C3b, and Arg bond in complement component C5 alpha-chain to yield C5a and C5b.	\N	18	8	\N	0.444444	intel_def
GO:0003812	proenzyme factor B	Catalysis of the cleavage of Arg-Ser bond in complement component C3 alpha-chain to yield C3a and C3b, and Arg bond in complement component C5 alpha-chain to yield C5a and C5b.	\N	18	8	\N	0.444444	intel_def
GO:0004067	asparaginase activity	Catalysis of the reaction: L-asparagine + H2O = L-aspartate + NH3.	\N	9	4	\N	0.444444	intel_def
GO:0004081	activity	Catalysis of the reaction: P(1),P(4)-bis(5'-guanosyl)tetraphosphate + H2O = GTP + GMP. Also acts on bis(5'-xanthosyl)-tetraphosphate and, more slowly, on bis(5'-adenosyl)-tetraphosphate and bis(5'-uridyl)-tetraphosphate.	\N	18	8	\N	0.444444	intel_def
GO:0004081	diadenosine 5' 5'''-P1 P4-tetraphosphate hydrolase	Catalysis of the reaction: P(1),P(4)-bis(5'-guanosyl)tetraphosphate + H2O = GTP + GMP. Also acts on bis(5'-xanthosyl)-tetraphosphate and, more slowly, on bis(5'-adenosyl)-tetraphosphate and bis(5'-uridyl)-tetraphosphate.	\N	18	8	\N	0.444444	intel_def
GO:0004523	ribonuclease H activity	Catalysis of the endonucleolytic cleavage of RNA in RNA-DNA hybrids to 5'-phosphomonoesters.	\N	9	4	\N	0.444444	intel_def
GO:0004523	calf thymus ribonuclease H activity	Catalysis of the endonucleolytic cleavage of RNA in RNA-DNA hybrids to 5'-phosphomonoesters.	\N	9	4	\N	0.444444	intel_def
GO:0004846	urate oxidase activity	Catalysis of the reaction: urate + O2 + H2O = 5-hydroxyisourate + H2O2.	\N	9	4	\N	0.444444	intel_def
GO:0006290	pyrimidine dimer repair	The repair of UV-induced T-T, C-T and C-C dimers.	\N	9	4	\N	0.444444	intel_def
GO:0045301	activity	Involved in catalyzing the synthesis of 2-methylthio-cis-ribozeatin in tRNA.	\N	9	4	\N	0.444444	intel_def
GO:0047888	fatty-acid peroxidase activity	Catalysis of the reaction: palmitate + 2 H2O2 = pentadecanal + CO2 + 3 H2O.	\N	9	4	\N	0.444444	intel_def
GO:0047888	fatty acid peroxidase activity	Catalysis of the reaction: palmitate + 2 H2O2 = pentadecanal + CO2 + 3 H2O.	\N	9	4	\N	0.444444	intel_def
GO:0050073	macrolide 2'-kinase activity	Catalysis of the reaction: ATP + oleandomycin = ADP + oleandomycin 2'-O-phosphate.	\N	9	4	\N	0.444444	intel_def
GO:0050155	transaminase activity	Catalysis of the reaction: 2-oxoglutarate + L-ornithine = H2O + L-glutamate + 3,4-dihydro-2H-pyrrole-2-carboxylate.	\N	18	8	\N	0.444444	intel_def
GO:0050155	aminotransferase activity	Catalysis of the reaction: 2-oxoglutarate + L-ornithine = H2O + L-glutamate + 3,4-dihydro-2H-pyrrole-2-carboxylate.	\N	18	8	\N	0.444444	intel_def
GO:0001682	tRNA 5' leader removal	Generation of the mature 5'-end of the tRNA, usually via an endonucleolytic cleavage by RNase P.	\N	11	5	\N	0.454545	intel_def
GO:0001682	tRNA 5'-leader removal	Generation of the mature 5'-end of the tRNA, usually via an endonucleolytic cleavage by RNase P.	\N	11	5	\N	0.454545	intel_def
GO:0003973	oxidase activity	Catalysis of the reaction: (S)-2-hydroxy-acid + O2 = 2-oxo acid + H2O2.	\N	11	5	\N	0.454545	intel_def
GO:0004369	glycerol-3-phosphate oxidase activity	Catalysis of the reaction: sn-glycerol 3-phosphate + O2 = glycerone phosphate + H2O2.	\N	11	5	\N	0.454545	intel_def
GO:0004425	indole-3-glycerol-phosphate synthase activity	Catalysis of the reaction: 1-(2-carboxyphenylamino)-1-deoxy-D-ribulose 5-phosphate = 1-(indol-3-yl)glycerol 3-phosphate + CO2 + H2O.	\N	22	10	\N	0.454545	intel_def
GO:0006168	adenine salvage pathway	Any process that generates adenine, 6-aminopurine, from deriviatives of it without de novo synthesis.	\N	11	5	\N	0.454545	intel_def
GO:0006168	adenine salvage	Any process that generates adenine, 6-aminopurine, from deriviatives of it without de novo synthesis.	\N	11	5	\N	0.454545	intel_def
GO:0006237	deoxycytidine salvage	Any process that generates deoxycytidine, 2-deoxyribosylcytosine, from deriviatives of it, without de novo synthesis.	\N	11	5	\N	0.454545	intel_def
GO:0008485	2 5'-phosphate deaminase activity	Catalysis of the reaction: 2,5-diamino-6-hydroxy-4-(5-phosphoribosylamino)-pyrimidine + H2O = 5-amino-6-(ribosylamino)-2,4-(1H,3H)-pyrimidinone 5'-phosphate + NH3.	\N	22	10	\N	0.454545	intel_def
GO:0008785	alkyl hydroperoxide reductase activity	Catalysis of the reaction: octane hydroperoxide + NADH + H+ = H2O + NAD+ + 1-octanol.	\N	11	5	\N	0.454545	intel_def
GO:0009688	abscisic acid biosynthesis	The formation from simpler components of abscisic acid, 5-(1-hydroxy-2,6,6,trimethyl-4-oxocyclohex-2-en-1-y1)-3-methylpenta-2,4-dienoic acid.	\N	22	10	\N	0.454545	intel_def
GO:0016532	superoxide dismutase copper chaperone activity	A copper chaperone specifically delivering copper to the Cu-Zn superoxide dismutase (GO:0004785).	\N	11	5	\N	0.454545	intel_def
GO:0046345	abscisic acid catabolism	The breakdown into simpler components of abscisic acid, 5-(1-hydroxy-2,6,6,trimethyl-4-oxocyclohex-2-en-1-y1)-3-methylpenta-2,4-dienoic acid.	\N	22	10	\N	0.454545	intel_def
GO:0050260	ribose-5-phosphate-ammonia ligase activity	Catalysis of the reaction: ATP + ribose 5-phosphate + NH3 = ADP + phosphate + 5-phosphoribosylamine.	\N	11	5	\N	0.454545	intel_def
GO:0050360	tryptophan 2'-dioxygenase activity	Catalysis of the reaction: L-tryptophan + O2 = 3-indoleglycolaldehyde + CO2 + NH3.	\N	11	5	\N	0.454545	intel_def
GO:0050541	beta beta-carotene-9' 10'-dioxygenase activity	Catalysis of the reaction: beta-carotene + O2 = beta-apo-10'-carotenal and beta-ionone.	\N	11	5	\N	0.454545	intel_def
GO:0050541	b b-carotene-9' 10'-dioxygenase activity	Catalysis of the reaction: beta-carotene + O2 = beta-apo-10'-carotenal and beta-ionone.	\N	11	5	\N	0.454545	intel_def
GO:0050621	tryptophan a b-oxidase activity	Catalysis of the reaction: L-tryptophan + O2 = alpha,beta-didehydrotryptophan + H2O2.	\N	11	5	\N	0.454545	intel_def
GO:0050621	tryptophan alpha beta-oxidase activity	Catalysis of the reaction: L-tryptophan + O2 = alpha,beta-didehydrotryptophan + H2O2.	\N	11	5	\N	0.454545	intel_def
GO:0000342	RNA cap 4 binding	Interacting selectively with a hypermethylated cap structure consisting of 7-methylguanosine (m(7)G) followed by four methylated nucleotides (cap 4): 7-methylguanosine-ppp-N6, N6, 2'-O-trimethyladenosine-p-2'-O-methyladenosine-p-2'-O-methylcytosine-p-N3, 2'-O-dimethyluridine Such caps are known to be found at the 5' ends of SL RNAs of trypanosomatid protozoa.	\N	39	18	\N	0.461538	intel_def
GO:0001716	L-amino-acid oxidase activity	Catalysis of the reaction: a L-amino acid + H2O + O2 = a 2-oxo acid + NH3 + H2O2.	\N	13	6	\N	0.461538	intel_def
GO:0003884	D-amino-acid oxidase activity	Catalysis of the reaction: a D-amino acid + H2O + O2 = a 2-oxo acid + NH3 + H2O2.	\N	13	6	\N	0.461538	intel_def
GO:0004392	haem oxygenase activity	Catalysis of the reaction: heme + 3 donor-H2 + 3 O2 = biliverdin + Fe2+ + CO + 3 acceptor + 3 H2O.	\N	13	6	\N	0.461538	intel_def
GO:0004392	heme oxygenase activity	Catalysis of the reaction: heme + 3 donor-H2 + 3 O2 = biliverdin + Fe2+ + CO + 3 acceptor + 3 H2O.	\N	13	6	\N	0.461538	intel_def
GO:0046200	m-cresol biosynthesis	OBSOLETE. The formation from simpler components of m-cresol (3-hydroxytoluene), the meta-isoform of cresol.	\N	13	6	\N	0.461538	intel_def
GO:0047117	enoyl-[acyl-carrier protein] reductase activity	Catalysis of the reaction: acyl-[acyl-carrier protein] + NADP+ = trans-D2-enoyl-[acyl-carrier protein] + NADPH + H+.	\N	13	6	\N	0.461538	intel_def
GO:0047117	enoyl-ACP reductase activity	Catalysis of the reaction: acyl-[acyl-carrier protein] + NADP+ = trans-D2-enoyl-[acyl-carrier protein] + NADPH + H+.	\N	13	6	\N	0.461538	intel_def
GO:0047998	hyoscyamine activity	Catalysis of the reaction: L-hyoscyamine + 2-oxoglutarate + O2 = (6S)-hydroxyhyoscyamine + succinate + CO2.	\N	13	6	\N	0.461538	intel_def
GO:0050213	progesterone 5a-reductase activity	Catalysis of the reaction: 5-alpha-pregnan-3,20-dione + NADP+ = progesterone + NADPH.	\N	13	6	\N	0.461538	intel_def
GO:0050213	progesterone 5-alpha-reductase activity	Catalysis of the reaction: 5-alpha-pregnan-3,20-dione + NADP+ = progesterone + NADPH.	\N	13	6	\N	0.461538	intel_def
GO:0050417	activity	Catalysis of the reaction: H2O + L-glutamine (or L-asparagine) = NH3 + L-glutamate (or L-aspartate).	\N	13	6	\N	0.461538	intel_def
GO:0050571	1 5-anhydro-D-fructose reductase activity	Catalysis of the reaction: 1,5-anhydro-D-glucitol + NADP+ = 1,5-anhydro-D-fructose + NADPH + H+.	\N	13	6	\N	0.461538	intel_def
GO:0000500	UAF	A complex required for the transcription of rDNA by RNA polymerase I. In yeast the complex consists of Rrrn5p, Rrn9p, Rrn10p, histones H3 and H4, and Uaf30p.	\N	15	7	\N	0.466667	intel_def
GO:0000500	RNA polymerase I upstream activating factor complex	A complex required for the transcription of rDNA by RNA polymerase I. In yeast the complex consists of Rrrn5p, Rrn9p, Rrn10p, histones H3 and H4, and Uaf30p.	\N	15	7	\N	0.466667	intel_def
GO:0004318	enoyl-ACP reductase activity	Catalysis of the reaction: acyl-[acyl-carrier protein] + NAD+ = trans-2,3-dehydroacyl-[acyl-carrier protein] + NADH + H+.	\N	15	7	\N	0.466667	intel_def
GO:0004318	enoyl-[acyl-carrier protein] reductase activity	Catalysis of the reaction: acyl-[acyl-carrier protein] + NAD+ = trans-2,3-dehydroacyl-[acyl-carrier protein] + NADH + H+.	\N	15	7	\N	0.466667	intel_def
GO:0004319	enoyl-ACP reductase activity	Catalysis of the reaction: acyl-[acyl-carrier protein] + NADP+ = trans-2,3-dehydroacyl-[acyl-carrier protein] + NADPH + H+.	\N	15	7	\N	0.466667	intel_def
GO:0004319	enoyl-[acyl-carrier protein] reductase activity	Catalysis of the reaction: acyl-[acyl-carrier protein] + NADP+ = trans-2,3-dehydroacyl-[acyl-carrier protein] + NADPH + H+.	\N	15	7	\N	0.466667	intel_def
GO:0045484	lysine 6-aminotransferase	Catalysis of the reaction: L-lysine + 2-oxoglutarate = 2-aminoadipate 6-semialdehyde + L-glutamate.	\N	15	7	\N	0.466667	intel_def
GO:0045484	L-lysine 6-transaminase activity	Catalysis of the reaction: L-lysine + 2-oxoglutarate = 2-aminoadipate 6-semialdehyde + L-glutamate.	\N	15	7	\N	0.466667	intel_def
GO:0047305	transaminase activity	Catalysis of the reaction: pyruvate + (R)-3-amino-2-methylpropanoate = L-alanine + methylmalonate-semialdehyde.	\N	15	7	\N	0.466667	intel_def
GO:0047305	aminotransferase activity	Catalysis of the reaction: pyruvate + (R)-3-amino-2-methylpropanoate = L-alanine + methylmalonate-semialdehyde.	\N	15	7	\N	0.466667	intel_def
GO:0047309	dihydroxyphenylalanine aminotransferase activity	Catalysis of the reaction: 2-oxoglutarate + L-dihydroxy-phenylalanine = L-glutamate + 3,4-dihydroxyphenylpyruvate.	\N	15	7	\N	0.466667	intel_def
GO:0047309	dihydroxyphenylalanine transaminase activity	Catalysis of the reaction: 2-oxoglutarate + L-dihydroxy-phenylalanine = L-glutamate + 3,4-dihydroxyphenylpyruvate.	\N	15	7	\N	0.466667	intel_def
GO:0047700	beta-glucoside kinase activity	Catalysis of the reaction: ATP + cellobiose = ADP + 6-phospho-beta-D-glucosyl-(1,4)-D-glucose.	\N	15	7	\N	0.466667	intel_def
GO:0047700	b-glucoside kinase activity	Catalysis of the reaction: ATP + cellobiose = ADP + 6-phospho-beta-D-glucosyl-(1,4)-D-glucose.	\N	15	7	\N	0.466667	intel_def
GO:0003948	activity	Catalysis of the reaction: N(4)-(beta-N-acetyl-D-glucosaminyl)-L-asparagine + H2O = N-acetyl-beta-glucosaminylamine + L-aspartate.	\N	17	8	\N	0.470588	intel_def
GO:0009815	1-aminocyclopropane-1-carboxylate oxidase activity	Catalysis of the reaction: ascorbate + 1-aminocyclopropane-1-carboxylate + O2 = 2 H2O + ethylene + L-dehydro-ascorbate + hydrocyanic acid + CO2.	\N	17	8	\N	0.470588	intel_def
GO:0009815	ACC oxidase	Catalysis of the reaction: ascorbate + 1-aminocyclopropane-1-carboxylate + O2 = 2 H2O + ethylene + L-dehydro-ascorbate + hydrocyanic acid + CO2.	\N	17	8	\N	0.470588	intel_def
GO:0009815	ethylene-forming enzyme	Catalysis of the reaction: ascorbate + 1-aminocyclopropane-1-carboxylate + O2 = 2 H2O + ethylene + L-dehydro-ascorbate + hydrocyanic acid + CO2.	\N	17	8	\N	0.470588	intel_def
GO:0004525	ribonuclease III activity	Catalysis of the endonucleolytic cleavage of RNA to 5'-phosphomonoesters; cleaves multimeric tRNA precursor at the spacer region; also involved in processing of precursor rRNA, hnRNA and early T7-mRNA; also cleaves double-stranded DNA.	\N	25	12	\N	0.48	intel_def
GO:0008424	glycoprotein 6-alpha-L-fucosyltransferase activity	Catalysis of the reaction: GDP-L-fucose + N4-{N-acetyl-beta-D-glucosaminyl-(1,2)-alpha-D-mannosyl-(1,3)-[N-acetyl-beta-D-glucosaminyl-(1,2)-alpha-D-mannosyl-(1,6)]-beta-D-mannosyl-(1,4)-N-acetyl-beta-D-glucosaminyl-(1,4)-N-acetyl-beta-D-glucosaminyl}asparagine = GDP + N4-{N-acetyl-beta-D-glucosaminyl-(1,2)-alpha-D-mannosyl-(1,3)-[N-acetyl-beta-D-glucosaminyl-(1,2)-alpha-D-mannosyl-(1,6)]-beta-D-m…	\N	25	12	\N	0.48	intel_def
GO:0018392	GDP-L-fucose :asparagine-linked N-acetylglucosamine	Catalysis of the reaction: GDP-L-fucose + N4-{N-acetyl-beta-D-glucosaminyl-(1,2)-alpha-D-mannosyl-(1,3)-[N-acetyl-beta-D-glucosaminyl-(1,2)-alpha-D-mannosyl-(1,6)]-beta-D-mannosyl-(1,4)-N-acetyl-beta-D-glucosaminyl-(1,4)-N-acetyl-beta-D-glucosaminyl}asparagine = GDP + N4-{N-acetyl-beta-D-glucosaminyl-(1,2)-alpha-D-mannosyl-(1,3)-[N-acetyl-beta-D-glucosaminyl-(1,2)-alpha-D-mannosyl-(1,6)]-beta-D-m…	\N	25	12	\N	0.48	intel_def
GO:0018392	glycoprotein 3-alpha-L-fucosyltransferase activity	Catalysis of the reaction: GDP-L-fucose + N4-{N-acetyl-beta-D-glucosaminyl-(1,2)-alpha-D-mannosyl-(1,3)-[N-acetyl-beta-D-glucosaminyl-(1,2)-alpha-D-mannosyl-(1,6)]-beta-D-mannosyl-(1,4)-N-acetyl-beta-D-glucosaminyl-(1,4)-N-acetyl-beta-D-glucosaminyl}asparagine = GDP + N4-{N-acetyl-beta-D-glucosaminyl-(1,2)-alpha-D-mannosyl-(1,3)-[N-acetyl-beta-D-glucosaminyl-(1,2)-alpha-D-mannosyl-(1,6)]-beta-D-m…	\N	25	12	\N	0.48	intel_def
GO:0000810	DGPP phosphatase	Catalysis of the reaction: diacylglycerol pyrophosphate + H20 = 3-sn-phosphatidate + phosphate.	\N	10	5	\N	0.5	intel_def
GO:0000810	DGPP phosphohydrolase	Catalysis of the reaction: diacylglycerol pyrophosphate + H20 = 3-sn-phosphatidate + phosphate.	\N	10	5	\N	0.5	intel_def
GO:0000810	diacylglycerol pyrophosphate phosphatase activity	Catalysis of the reaction: diacylglycerol pyrophosphate + H20 = 3-sn-phosphatidate + phosphate.	\N	10	5	\N	0.5	intel_def
GO:0001702	gastrulation	Gastrulation, as in, but not restricted to, the taxon Deuterostomia (Deuterostomia, ncbi_taxonomy_id:33511).	\N	8	4	\N	0.5	intel_def
GO:0001703	gastrulation	Gastrulation, as in, but not restricted to, the taxon Protostomia (Protostomia, ncbi_taxonomy_id:33317).	\N	8	4	\N	0.5	intel_def
GO:0003815	complement component C1r activity	Catalysis of the selective cleavage of Lys(or Arg)-Ile bond in complement subcomponent C1s to form the active form of C1s (EC:3.4.21.42).	\N	14	7	\N	0.5	intel_def
GO:0003889	alpha DNA polymerase activity	Catalysis of the reaction: deoxynucleoside triphosphate + DNA(n) = diphosphate + DNA(n+1). A DNA polymerase that functions during the priming of DNA replication.	\N	12	6	\N	0.5	intel_def
GO:0003958	NADPH :cytochrome c reductase	Catalysis of the reaction: NADPH + H+ + 2 ferricytochrome = NADP+ + 2 ferrocytochrome.	\N	8	4	\N	0.5	intel_def
GO:0003958	NADPH :cytochrome P450 reductase	Catalysis of the reaction: NADPH + H+ + 2 ferricytochrome = NADP+ + 2 ferrocytochrome.	\N	8	4	\N	0.5	intel_def
GO:0003958	NADPH-ferrihemoprotein reductase activity	Catalysis of the reaction: NADPH + H+ + 2 ferricytochrome = NADP+ + 2 ferrocytochrome.	\N	8	4	\N	0.5	intel_def
GO:0003958	NADPH-hemoprotein reductase activity	Catalysis of the reaction: NADPH + H+ + 2 ferricytochrome = NADP+ + 2 ferrocytochrome.	\N	8	4	\N	0.5	intel_def
GO:0004096	catalase activity	Catalysis of the reaction: 2 H2O2 = O2 + 2 H2O.	\N	6	3	\N	0.5	intel_def
GO:0004130	cytochrome-c peroxidase activity	Catalysis of the reaction: 2 ferrocytochrome c + H2O2 = 2 ferricytochrome c + 2 H2O.	\N	8	4	\N	0.5	intel_def
GO:0004137	deoxycytidine kinase activity	Catalysis of the reaction: NTP + deoxycytidine = NDP + CMP.	\N	6	3	\N	0.5	intel_def
GO:0004138	deoxyguanosine kinase activity	Catalysis of the reaction: ATP + deoxyguanosine = ADP + dGMP.	\N	6	3	\N	0.5	intel_def
GO:0004281	pancreatic elastase II activity	Catalysis of the preferential cleavage of Leu-Xaa, Met-Xaa and Phe-Xaa. Hydrolyzes elastin.	\N	12	6	\N	0.5	intel_def
GO:0004350	glutamate-5-semialdehyde dehydrogenase activity	Catalysis of the reaction: L-glutamate 5-semialdehyde + phosphate + NADP+ = L-gamma-glutamyl 5-phosphate + NADPH + H+.	\N	16	8	\N	0.5	intel_def
GO:0004350	glutamate-phosphate reductase activity	Catalysis of the reaction: L-glutamate 5-semialdehyde + phosphate + NADP+ = L-gamma-glutamyl 5-phosphate + NADPH + H+.	\N	16	8	\N	0.5	intel_def
GO:0004350	glutamylphosphate reductase activity	Catalysis of the reaction: L-glutamate 5-semialdehyde + phosphate + NADP+ = L-gamma-glutamyl 5-phosphate + NADPH + H+.	\N	16	8	\N	0.5	intel_def
GO:0004374	glycine cleavage system	OBSOLETE. Catalysis of the reactions glycine + lipoylprotein = S-aminomethyldihydrolipoylprotein + carbon dioxide (CO2), followed by S-aminomethyldihydrolipoylprotein + (6S)-tetrahydrofolate = dihydrolipoylprotein + (6R)-5,10-methylenetetrahydrofolate + ammonia. Made up of two components, aminomethyltransferase and glycine dehydrogenase (decarboxylating).	\N	26	13	\N	0.5	intel_def
GO:0004374	glycine synthase	OBSOLETE. Catalysis of the reactions glycine + lipoylprotein = S-aminomethyldihydrolipoylprotein + carbon dioxide (CO2), followed by S-aminomethyldihydrolipoylprotein + (6S)-tetrahydrofolate = dihydrolipoylprotein + (6R)-5,10-methylenetetrahydrofolate + ammonia. Made up of two components, aminomethyltransferase and glycine dehydrogenase (decarboxylating).	\N	26	13	\N	0.5	intel_def
GO:0004465	lipoprotein lipase activity	Catalysis of the reaction: triacylglycerol + H2O = diacylglycerol + a carboxylate.	\N	6	3	\N	0.5	intel_def
GO:0004630	choline phosphatase	Catalysis of the reaction: a phosphatidylcholine + H2O = choline + a phosphatidate.	\N	6	3	\N	0.5	intel_def
GO:0004630	phospholipase D activity	Catalysis of the reaction: a phosphatidylcholine + H2O = choline + a phosphatidate.	\N	6	3	\N	0.5	intel_def
GO:0004682	casein kinase II	Catalysis of the reaction: casein + ATP = phosphocasein + ADP.	\N	6	3	\N	0.5	intel_def
GO:0004682	casein kinase II catalyst	Catalysis of the reaction: casein + ATP = phosphocasein + ADP.	\N	6	3	\N	0.5	intel_def
GO:0004682	protein kinase CK2 activity	Catalysis of the reaction: casein + ATP = phosphocasein + ADP.	\N	6	3	\N	0.5	intel_def
GO:0004682	protein kinase CK2 intrinsic catalyst activity	Catalysis of the reaction: casein + ATP = phosphocasein + ADP.	\N	6	3	\N	0.5	intel_def
GO:0004685	calcium calmodulin-dependent protein kinase activity	Catalysis of the reaction: ATP + protein = ADP + O-phosphoprotein.	\N	8	4	\N	0.5	intel_def
GO:0004685	CaMKII	Catalysis of the reaction: ATP + protein = ADP + O-phosphoprotein.	\N	8	4	\N	0.5	intel_def
GO:0004732	pyridoxal oxidase activity	Catalysis of the reaction: pyridoxal + H2O + O2 = 4-pyridoxate + H2O2.	\N	8	4	\N	0.5	intel_def
GO:0004744	retinal isomerase activity	Catalysis of the reaction: all-trans-retinal = 11-cis-retinal.	\N	8	4	\N	0.5	intel_def
GO:0005316	high affinity inorganic phosphate :sodium symporter activity	Catalysis of the reaction: HPO42-(out) + Na+(out) = HPO42-(in) + Na+(in).	\N	4	2	\N	0.5	intel_def
GO:0005316	sodium phosphate cotransporter	Catalysis of the reaction: HPO42-(out) + Na+(out) = HPO42-(in) + Na+(in).	\N	4	2	\N	0.5	intel_def
GO:0005391	sodium potassium-exchanging ATPase activity	Catalysis of the reaction: ATP + H2O + Na+(in) + K+(out) = ADP + phosphate + Na+(out) + K+(in).	\N	8	4	\N	0.5	intel_def
GO:0005391	sodium pump	Catalysis of the reaction: ATP + H2O + Na+(in) + K+(out) = ADP + phosphate + Na+(out) + K+(in).	\N	8	4	\N	0.5	intel_def
GO:0005432	calcium :sodium antiporter activity	Catalysis of the reaction: Ca2+(in) + Na+(out) = Ca2+(out) + Na+(in).	\N	4	2	\N	0.5	intel_def
GO:0005432	sodium calcium exchanger	Catalysis of the reaction: Ca2+(in) + Na+(out) = Ca2+(out) + Na+(in).	\N	4	2	\N	0.5	intel_def
GO:0005986	sucrose biosynthesis	The formation from simpler components of sucrose, the disaccharide fructofuranosyl-glucopyranoside.	\N	8	4	\N	0.5	intel_def
GO:0005987	sucrose catabolism	The breakdown into simpler components of sucrose, the disaccharide fructofuranosyl-glucopyranoside.	\N	8	4	\N	0.5	intel_def
GO:0006169	adenosine salvage	Any process that generates adenosine, adenine riboside, from deriviatives of it without de novo synthesis.	\N	10	5	\N	0.5	intel_def
GO:0006179	guanosine salvage	Any process that generates guanosine, guanine riboside, from deriviatives of it without de novo synthesis.	\N	10	5	\N	0.5	intel_def
GO:0006180	deoxyguanosine salvage	Any process that generates deoxyguanosine from deriviatives of it, without de novo synthesis.	\N	8	4	\N	0.5	intel_def
GO:0006188	IMP biosynthesis	The formation from simpler components of IMP, inosine monophosphate.	\N	6	3	\N	0.5	intel_def
GO:0006204	IMP catabolism	The breakdown into simpler components of IMP, inosine monophosphate.	\N	6	3	\N	0.5	intel_def
GO:0006222	UMP biosynthesis	The formation from simpler components of UMP, uridine monophosphate.	\N	6	3	\N	0.5	intel_def
GO:0006236	cytidine salvage	Any process that generates cytidine, cytosine riboside, from deriviatives of it without de novo synthesis.	\N	10	5	\N	0.5	intel_def
GO:0006410	transcription RNA-dependent	The synthesis of DNA on a template of RNA.	\N	4	2	\N	0.5	intel_def
GO:0006410	reverse transcription	The synthesis of DNA on a template of RNA.	\N	4	2	\N	0.5	intel_def
GO:0006550	isoleucine catabolism	The breakdown into simpler components of isoleucine, (2R*,3R*)-2-amino-3-methylpentanoic acid.	\N	12	6	\N	0.5	intel_def
GO:0007283	spermatogenesis	The process of formation of spermatozoa, including spermatocytogenesis and spermiogenesis.	\N	6	3	\N	0.5	intel_def
GO:0008510	sodium bicarbonate cotransporter	Catalysis of the reaction: Na+(out) + HCO3-(out) = Na+(in) + HCO3-(in).	\N	4	2	\N	0.5	intel_def
GO:0008510	sodium :bicarbonate cotransporter activity	Catalysis of the reaction: Na+(out) + HCO3-(out) = Na+(in) + HCO3-(in).	\N	4	2	\N	0.5	intel_def
GO:0008510	sodium :bicarbonate symporter activity	Catalysis of the reaction: Na+(out) + HCO3-(out) = Na+(in) + HCO3-(in).	\N	4	2	\N	0.5	intel_def
GO:0008531	riboflavin kinase activity	Catalysis of the reaction: ATP + riboflavin = ADP + FMN.	\N	6	3	\N	0.5	intel_def
GO:0008703	reductase activity	Catalysis of the reaction: 5-amino-6-(5-phosphoribitylamino)uracil + NADP+ = 5-amino-6-(5-phosphoribosylamino)uracil + NADPH + H+.	\N	14	7	\N	0.5	intel_def
GO:0008803	activity	Catalysis of the reaction: P(1),P(4)-bis(5'-adenosyl)tetraphosphate + H2O = 2 ADP.	\N	12	6	\N	0.5	intel_def
GO:0008803	diadenosine tetraphosphatase	Catalysis of the reaction: P(1),P(4)-bis(5'-adenosyl)tetraphosphate + H2O = 2 ADP.	\N	12	6	\N	0.5	intel_def
GO:0008891	glycolate oxidase activity	Catalysis of the reaction: glycolate + O2 = glyoxylate + H2O2.	\N	6	3	\N	0.5	intel_def
GO:0008941	nitric oxide dioxygenase activity	Catalysis of the reaction: 2 NO + 2 O2 + NADPH + H+ = 2 NO3- + 2 H+ + NADP.	\N	8	4	\N	0.5	intel_def
GO:0009097	isoleucine biosynthesis	The formation from simpler components of isoleucine, (2R*,3R*)-2-amino-3-methylpentanoic acid.	\N	12	6	\N	0.5	intel_def
GO:0009447	putrescine catabolism	The breakdown into simpler components of putrescine, 1,4-diaminobutane; putrescine is the metabolic precursor of spermidine and spermine.	\N	12	6	\N	0.5	intel_def
GO:0009703	assimilatory nitrate reductase	Catalysis of the reaction: NO2(-) (nitrite) + NAD+ + H2O = NO3(-) (nitrate) + NADH + H+.	\N	10	5	\N	0.5	intel_def
GO:0009703	NADH-dependent nitrate reductase	Catalysis of the reaction: NO2(-) (nitrite) + NAD+ + H2O = NO3(-) (nitrate) + NADH + H+.	\N	10	5	\N	0.5	intel_def
GO:0009703	NADH :nitrate reductase	Catalysis of the reaction: NO2(-) (nitrite) + NAD+ + H2O = NO3(-) (nitrate) + NADH + H+.	\N	10	5	\N	0.5	intel_def
GO:0009703	nitrate reductase activity	Catalysis of the reaction: NO2(-) (nitrite) + NAD+ + H2O = NO3(-) (nitrate) + NADH + H+.	\N	10	5	\N	0.5	intel_def
GO:0009918	sterol delta-7 reductase activity	Catalysis of the reaction: 5-dehydroepisterol = 24-methylenecholesterol.	\N	8	4	\N	0.5	intel_def
GO:0009918	sterol delta7 reductase activity	Catalysis of the reaction: 5-dehydroepisterol = 24-methylenecholesterol.	\N	8	4	\N	0.5	intel_def
GO:0010027	thylakoid membrane organization and biogenesis	The assembly and arrangement of the thylakoid membrane (GO:0042651).	\N	6	3	\N	0.5	intel_def
GO:0015072	phosphatidylinositol 3-kinase class I catalyst activity	OBSOLETE. Catalysis of the reaction: ATP + 1-phosphatidyl-1D-myo-inositol = ADP + 1-phosphatidyl-1D-myo-inositol 3-phosphate.	\N	14	7	\N	0.5	intel_def
GO:0015073	phosphatidylinositol 3-kinase class I regulator activity	OBSOLETE. Catalysis of the reaction: ATP + 1-phosphatidyl-1D-myo-inositol = ADP + 1-phosphatidyl-1D-myo-inositol 3-phosphate.	\N	14	7	\N	0.5	intel_def
GO:0015415	phosphate porter activity	Catalysis of the reaction: ATP + H2O + phosphate(out) = ADP + phosphate + phosphate(in).	\N	6	3	\N	0.5	intel_def
GO:0015415	phosphate-transporting ATPase activity	Catalysis of the reaction: ATP + H2O + phosphate(out) = ADP + phosphate + phosphate(in).	\N	6	3	\N	0.5	intel_def
GO:0015420	vitamin B12 porter activity	Catalysis of the reaction: ATP + H2O + vitamin B12(out) = ADP + phosphate + vitamin B12(in).	\N	8	4	\N	0.5	intel_def
GO:0015420	vitamin B12-transporting ATPase activity	Catalysis of the reaction: ATP + H2O + vitamin B12(out) = ADP + phosphate + vitamin B12(in).	\N	8	4	\N	0.5	intel_def
GO:0015610	glycerol-phosphate porter activity	Catalysis of the reaction: ATP + H2O + glycerol-phosphate(out) = ADP + phosphate + glycerol-phosphate(in).	\N	8	4	\N	0.5	intel_def
GO:0016000	iota DNA polymerase activity	Catalysis of the reaction: deoxynucleoside triphosphate + DNA(n) = diphosphate + DNA(n+1). A low fidelity DNA-directed DNA polymerase involved in translesion DNA synthesis.	\N	16	8	\N	0.5	intel_def
GO:0016305	phosphatidylinositol 3-kinase activity class II	OBSOLETE. A phosphoinositide 3-kinase which can phosphorylate phosphatidylinositol and phosphatidylinositol-4-phosphate; the human form can phosphorylate phosphatidylinositol-4,5-bisphosphate in the presence of phosphatidylserine.	\N	18	9	\N	0.5	intel_def
GO:0016305	PI3KC2	OBSOLETE. A phosphoinositide 3-kinase which can phosphorylate phosphatidylinositol and phosphatidylinositol-4-phosphate; the human form can phosphorylate phosphatidylinositol-4,5-bisphosphate in the presence of phosphatidylserine.	\N	18	9	\N	0.5	intel_def
GO:0016307	phosphatidylinositol phosphate kinase activity	Catalysis of the phosphorylation of phosphatidylinositol phosphate to produce phosphatidylinositol bisphosphate.	\N	6	3	\N	0.5	intel_def
GO:0016451	nu DNA polymerase activity	Catalysis of the reaction: deoxynucleoside triphosphate + DNA(n) = diphosphate + DNA(n+1). A low fidelity DNA-directed DNA polymerase involved in translesion DNA synthesis.	\N	16	8	\N	0.5	intel_def
GO:0017165	alpha-aspartyl dipeptidase	Catalysis of the hydrolysis of dipeptides Asp-Xaa; does not act on peptides with N-terminal Glu, Asn or Gln, nor does it cleave isoaspartyl peptides.	\N	16	8	\N	0.5	intel_def
GO:0017165	dipeptidase E activity	Catalysis of the hydrolysis of dipeptides Asp-Xaa; does not act on peptides with N-terminal Glu, Asn or Gln, nor does it cleave isoaspartyl peptides.	\N	16	8	\N	0.5	intel_def
GO:0017165	peptidase E	Catalysis of the hydrolysis of dipeptides Asp-Xaa; does not act on peptides with N-terminal Glu, Asn or Gln, nor does it cleave isoaspartyl peptides.	\N	16	8	\N	0.5	intel_def
GO:0018425	biosynthesis	The formation from simpler components of O3-(N-acetylglucosamine-1-phosphoryl)-L-serine. The recovery of O-phosphorylserine from acid hydrolysates suggests N-acetylglucosamine-1-phosphate residues are esterified to peptidyl serines through phosphoester bonds.	\N	26	13	\N	0.5	intel_def
GO:0018720	phenol kinase activity	Catalysis of the reaction: phenol + X-HPO3- = XH + phenylphosphate.	\N	8	4	\N	0.5	intel_def
GO:0018835	carbon phosphorous lyase activity	Catalysis of the reaction: alkylphosphonic acid = R-CH3 + phosphate. Substrates include aminomethylphosphonic acid (AMPA) (forms methylamine), dimethylphosphinic acid (forms methylphosphonic acid), glyphosate (forms sarcosine) and methylphosphonic acid (forms phosphate).	\N	18	9	\N	0.5	intel_def
GO:0018835	carbon phosphorus lyase activity	Catalysis of the reaction: alkylphosphonic acid = R-CH3 + phosphate. Substrates include aminomethylphosphonic acid (AMPA) (forms methylamine), dimethylphosphinic acid (forms methylphosphonic acid), glyphosate (forms sarcosine) and methylphosphonic acid (forms phosphate).	\N	18	9	\N	0.5	intel_def
GO:0019161	diamine transaminase activity	Catalysis of the reaction: an alpha,omega-diamine + 2-oxoglutarate = an omega-aminoaldehyde + L-glutamate.	\N	14	7	\N	0.5	intel_def
GO:0019161	diamine aminotransferase activity	Catalysis of the reaction: an alpha,omega-diamine + 2-oxoglutarate = an omega-aminoaldehyde + L-glutamate.	\N	14	7	\N	0.5	intel_def
GO:0019206	nucleoside kinase activity	Catalysis of the reaction: ATP + nucleoside = ADP + nucleoside monophosphate.	\N	6	3	\N	0.5	intel_def
GO:0019361	biosynthesis	The formation from simpler components of 2'-(5''-triphosphoribosyl)-3'-dephospho-CoA, a derivative of coenzyme A.	\N	12	6	\N	0.5	intel_def
GO:0019432	triacylglycerol biosynthesis	The formation from simpler components of triacylglycerol, any triester of glycerol.	\N	6	3	\N	0.5	intel_def
GO:0019432	triglyceride biosynthesis	The formation from simpler components of triacylglycerol, any triester of glycerol.	\N	6	3	\N	0.5	intel_def
GO:0019433	triglyceride catabolism	The breakdown into simpler components of triacylglycerol, any triester of glycerol.	\N	6	3	\N	0.5	intel_def
GO:0019433	triacylglycerol catabolism	The breakdown into simpler components of triacylglycerol, any triester of glycerol.	\N	6	3	\N	0.5	intel_def
GO:0019984	sigma DNA polymerase activity	Catalysis of the reaction: deoxynucleoside triphosphate + DNA(n) = diphosphate + DNA(n+1). The function required for sister-chromatid adhesion.	\N	14	7	\N	0.5	intel_def
GO:0030611	arsenate reductase activity	Catalysis of the interconversion of arsenate and arsenite.	\N	4	2	\N	0.5	intel_def
GO:0030897	HOPS complex	A multimeric protein complex that associates with the vacuolar membrane and is involved in homotypic vacuole fusion and vacuole protein sorting. For example, the Saccharomyces complex contains Vps41p, Vam6p, Pep5p, Vps16p, Pep3p, and Vps33p.	\N	20	10	\N	0.5	intel_def
GO:0045427	enzyme active site formation via	The transient guanylylation of peptidyl-histidine to form (phospho-5'-guanosine)-L-histidine.	\N	12	6	\N	0.5	intel_def
GO:0046050	UMP catabolism	The breakdown into simpler components of UMP, uridine monophosphate.	\N	6	3	\N	0.5	intel_def
GO:0046255	2 4 6-trinitrotoluene biosynthesis	OBSOLETE. The formation from simpler components of 2,4,6-trinitrotoluene, 1-methyl-2,4,6-trinitrobenzene.	\N	14	7	\N	0.5	intel_def
GO:0046656	folic acid biosynthesis	The formation from simpler components of folic acid, pteroylglutamic acid.	\N	6	3	\N	0.5	intel_def
GO:0046656	folate biosynthesis	The formation from simpler components of folic acid, pteroylglutamic acid.	\N	6	3	\N	0.5	intel_def
GO:0046657	folic acid catabolism	The breakdown into simpler components of folic acid, pteroylglutamic acid.	\N	6	3	\N	0.5	intel_def
GO:0046657	folate catabolism	The breakdown into simpler components of folic acid, pteroylglutamic acid.	\N	6	3	\N	0.5	intel_def
GO:0047301	valine-3-methyl-2-oxovalerate transaminase activity	Catalysis of the reaction: 2-keto-3-methyl-valerate + L-valine = L-iso-leucine + 2-keto-isovalerate.	\N	16	8	\N	0.5	intel_def
GO:0047301	valine-3-methyl-2-oxovalerate aminotransferase activity	Catalysis of the reaction: 2-keto-3-methyl-valerate + L-valine = L-iso-leucine + 2-keto-isovalerate.	\N	16	8	\N	0.5	intel_def
GO:0047506	kinase activity	Catalysis of the reaction: ATP + dAMP = ADP + dADP.	\N	6	3	\N	0.5	intel_def
GO:0047525	2'-hydroxydaidzein reductase activity	Catalysis of the reaction: 2'-hydroxydihydrodaidzein + NADP+ = 2'-hydroxydaidzen + NADPH + H+.	\N	8	4	\N	0.5	intel_def
GO:0047526	2'-hydroxyisoflavone reductase activity	Catalysis of the reaction: vestitone + NADP+ = 2'-hydroxyformononetin + NADPH + H+.	\N	8	4	\N	0.5	intel_def
GO:0047641	aldose-6-phosphate reductase activity	Catalysis of the reaction: D-sorbitol 6-phosphate + NADP+ = D-glucose 6-phosphate + NADPH.	\N	12	6	\N	0.5	intel_def
GO:0047696	[b-adrenergic-receptor] kinase activity	Catalysis of the reaction: ATP + beta-adrenergic receptor = ADP + phospho-beta-adrenergic receptor.	\N	10	5	\N	0.5	intel_def
GO:0047696	beta-adrenergic-receptor kinase activity	Catalysis of the reaction: ATP + beta-adrenergic receptor = ADP + phospho-beta-adrenergic receptor.	\N	10	5	\N	0.5	intel_def
GO:0047786	cortisone a-reductase activity	Catalysis of the reaction: 4,5-alpha-dihydrocortisone + NADP+ = cortisone + NADPH.	\N	10	5	\N	0.5	intel_def
GO:0047786	cortisone alpha-reductase activity	Catalysis of the reaction: 4,5-alpha-dihydrocortisone + NADP+ = cortisone + NADPH.	\N	10	5	\N	0.5	intel_def
GO:0047787	cortisone beta-reductase activity	Catalysis of the reaction: 4,5-beta-dihydrocortisone + NADP+ = cortisone + NADPH.	\N	10	5	\N	0.5	intel_def
GO:0047787	cortisone b-reductase activity	Catalysis of the reaction: 4,5-beta-dihydrocortisone + NADP+ = cortisone + NADPH.	\N	10	5	\N	0.5	intel_def
GO:0047802	cysteine-conjugate transaminase activity	Catalysis of the reaction: S-(4-bromophenyl)-L-cysteine + 2-oxoglutarate = S-(4-bromophenyl)-mercaptopyruvate + L-glutamate.	\N	14	7	\N	0.5	intel_def
GO:0047964	glyoxylate reductase activity	Catalysis of the reaction: glycolate + NAD+ = glyoxylate + NADH.	\N	6	3	\N	0.5	intel_def
GO:0047964	glycolate reductase activity	Catalysis of the reaction: glycolate + NAD+ = glyoxylate + NADH.	\N	6	3	\N	0.5	intel_def
GO:0050029	L-lysine oxidase activity	Catalysis of the reaction: L-lysine + O2 + H2O = 6-amino-2-oxohexanoate + NH3 + H2O2.	\N	14	7	\N	0.5	intel_def
GO:0050063	low-density-lipoprotein kinase activity	Catalysis of the reaction: ATP + low-density lipoprotein L-serine = ADP + low-density lipoprotein O-phospho-L-serine.	\N	14	7	\N	0.5	intel_def
GO:0050063	[Low-density lipoprotein receptor] kinase activity	Catalysis of the reaction: ATP + low-density lipoprotein L-serine = ADP + low-density lipoprotein O-phospho-L-serine.	\N	14	7	\N	0.5	intel_def
GO:0050140	nitrate reductase activity	Catalysis of the reaction: ferrocytochrome + NO3(-) (nitrate) = ferricytochrome + NO2(-) (nitrite).	\N	8	4	\N	0.5	intel_def
GO:0050251	retinol isomerase activity	Catalysis of the reaction: all-trans-retinol = 11-cis-retinol.	\N	8	4	\N	0.5	intel_def
GO:0050254	rhodopsin kinase activity	Catalysis of the reaction: ATP + rhodopsin = ADP + phosphorhodopsin.	\N	6	3	\N	0.5	intel_def
GO:0050463	nitrate reductase activity	Catalysis of the reaction: NO2(-) (nitrite) + NAD(P)+ + H2O = NO3(-) (nitrate) + NAD(P)H + H+.	\N	10	5	\N	0.5	intel_def
GO:0050464	nitrate reductase activity	Catalysis of the reaction: NO2(-) (nitrite) + NADP+ + H2O = NO3(-) (nitrate) + NADPH + H+.	\N	10	5	\N	0.5	intel_def
GO:0050581	D-mannitol oxidase activity	Catalysis of the reaction: mannitol + O2 = mannose + H2O2.	\N	6	3	\N	0.5	intel_def
GO:0046998	reductase activity	Catalysis of the reaction: L-usnic acid + NADH + H+ = NAD+ + 2-acetyl-6-(3-acetyl-2,4,6-trihydroxy-5-methyl-phenyl)-3-hydroxy-6-methyl-cyclohexa-2,4-dienone.	\N	27	14	\N	0.518519	intel_def
GO:0000246	reductase activity	Catalysis of the reduction of the C24-C28 double bond in ergosta-5,7,22,24(28)-tetraen-3-beta-ol, the final step in ergosterol biosynthesis.	\N	23	12	\N	0.521739	intel_def
GO:0000246	sterol methylene reductase activity	Catalysis of the reduction of the C24-C28 double bond in ergosta-5,7,22,24(28)-tetraen-3-beta-ol, the final step in ergosterol biosynthesis.	\N	23	12	\N	0.521739	intel_def
GO:0000246	sterol reductase activity	Catalysis of the reduction of the C24-C28 double bond in ergosta-5,7,22,24(28)-tetraen-3-beta-ol, the final step in ergosterol biosynthesis.	\N	23	12	\N	0.521739	intel_def
GO:0001641	group II metabotropic glutamate receptor activity	A G-protein coupled receptor that is activated by trans-1-aminocyclopentane-1,3-dicarboxylic acid (t-ACPD) and inhibits adenylate cyclase activity.	\N	19	10	\N	0.526316	intel_def
GO:0015053	opsin	OBSOLETE. Hydrophobic glycoprotein to which 11-cis-retinal binds as a Schiff base (in rhodopsin) or 3,4-didehydro-11-cis-retinal binds as a Schiff base in cyanopsin and porphyropsin.	\N	17	9	\N	0.529412	intel_def
GO:0018329	enzyme active site formation via	The transient adenylation of lysine to form N6-(phospho-5'-adenosine)-L-lysine, found in the active site of DNA ligase and RNA ligase.	\N	17	9	\N	0.529412	intel_def
GO:0042790	transcription of nuclear rRNA large Pol I transcript	The synthesis of the large ribosomal RNA (rRNA) transcript which encodes several rRNAs, eg. in mammals 28S, 18S and 5.8S, from a nuclear DNA template.	\N	17	9	\N	0.529412	intel_def
GO:0050515	kinase activity	Catalysis of the reaction: ATP + 4-(cytidine 5'-diphospho)-2-C-methyl-D-erythritol = ADP + 2-phospho-4-(cytidine 5'-diphospho)-2-C-methyl-D-erythritol.	\N	17	9	\N	0.529412	intel_def
GO:0000162	tryptophan biosynthesis	The formation from simpler components of tryptophan, the chiral amino acid 2-amino-3-(1H-indol-3-yl)propanoic acid.	\N	15	8	\N	0.533333	intel_def
GO:0006569	tryptophan catabolism	The breakdown into simpler components of tryptophan, the chiral amino acid 2-amino-3-(1H-indol-3-yl)propanoic acid.	\N	15	8	\N	0.533333	intel_def
GO:0008110	histidine aminotransferase activity	Catalysis of the reaction: L-histidine + 2-oxoglutarate = imidazol-5-yl-pyruvate + L-glutamate.	\N	15	8	\N	0.533333	intel_def
GO:0008110	histidine transaminase activity	Catalysis of the reaction: L-histidine + 2-oxoglutarate = imidazol-5-yl-pyruvate + L-glutamate.	\N	15	8	\N	0.533333	intel_def
GO:0043100	pyrimidine base salvage	Any process that generates pyrimidine bases, 1,3-diazine organic nitrogenous bases, from deriviatives of them without de novo synthesis.	\N	15	8	\N	0.533333	intel_def
GO:0046309	1 3-dichloro-2-propanol biosynthesis	The formation from simpler components of 1,3-dichloro-2-propanol (DCP), a halohydrin suspected of being carcinogenic, mutagenic and genotoxic.	\N	15	8	\N	0.533333	intel_def
GO:0046310	1 3-dichloro-2-propanol catabolism	The breakdown into simpler components of 1,3-dichloro-2-propanol (DCP), a halohydrin suspected of being carcinogenic, mutagenic and genotoxic.	\N	15	8	\N	0.533333	intel_def
GO:0047317	N6-acetyl-beta-lysine aminotransferase activity	Catalysis of the reaction: 2-oxoglutarate + 3-amino-6-acetamidohexanoate = L-glutamate + 3-oxo-6-acetamidohexanoate.	\N	15	8	\N	0.533333	intel_def
GO:0047317	N6-acetyl-beta-lysine transaminase activity	Catalysis of the reaction: 2-oxoglutarate + 3-amino-6-acetamidohexanoate = L-glutamate + 3-oxo-6-acetamidohexanoate.	\N	15	8	\N	0.533333	intel_def
GO:0047513	1 2-alpha-L-fucosidase activity	Catalysis of the reaction: H2O + methyl-2-alpha-L-fucopyranosyl-beta-D-galactoside = L-fucose + methyl beta-D-galactoside.	\N	15	8	\N	0.533333	intel_def
GO:0004838	tyrosine aminotransferase activity	Catalysis of the reaction: L-tyrosine + 2-oxoglutarate = 4-hydroxyphenylpyruvate + L-glutamate.	\N	13	7	\N	0.538462	intel_def
GO:0004838	tyrosine transaminase activity	Catalysis of the reaction: L-tyrosine + 2-oxoglutarate = 4-hydroxyphenylpyruvate + L-glutamate.	\N	13	7	\N	0.538462	intel_def
GO:0006016	2-deoxyribose 1-phosphate biosynthesis	The formation from simpler components of 2-deoxyribose 1-phosphate, the phosphorylated sugar 1-phospho-2-deoxyribose.	\N	13	7	\N	0.538462	intel_def
GO:0006178	guanine salvage	Any process that generates guanine, 2-amino-6-hydroxypurine, from deriviatives of it without de novo synthesis.	\N	13	7	\N	0.538462	intel_def
GO:0046523	5-methylthioribose-1-phosphate isomerase activity	Catalysis of the reaction: 5-methylthio-5-deoxy-D-ribose 1-phosphate = 5-methylthio-5-deoxy-D-ribulose 1-phosphate.	\N	13	7	\N	0.538462	intel_def
GO:0047061	glucose-fructose oxidoreductase activity	Catalysis of the reaction: fructose + beta-D-glucose = D-sorbitol + glucono-delta-lactone.	\N	13	7	\N	0.538462	intel_def
GO:0050131	N-methyl-L-amino-acid oxidase activity	Catalysis of the reaction: an N-methyl-L-amino acid + H2O + O2 = an L-amino acid + formaldehyde + H2O2.	\N	13	7	\N	0.538462	intel_def
GO:0009687	abscisic acid metabolism	The chemical reactions and physical changes involving abscisic acid, 5-(1-hydroxy-2,6,6,trimethyl-4-oxocyclohex-2-en-1-y1)-3-methylpenta-2,4-dienoic acid.	\N	24	13	\N	0.541667	intel_def
GO:0046550	biosynthesis from asparagine	The modification of asparagine to (3-aminopropyl)(L-aspartyl-1-amino)phosphoryl-5'-adenosine as found in microcin C7 produced from the mccA gene in E. coli plasmid pMccC7.	\N	24	13	\N	0.541667	intel_def
GO:0050513	glycoprotein 2-beta-D-xylosyltransferase activity	Catalysis of the reaction: N(4)-{N-acetyl-beta-D-glucosaminyl-(1,2)-alpha-D-mannosyl-(1,3)-[N-acetyl-beta-D-glucosaminyl-(1,2)-alpha-D-mannosyl-(1,6)]-beta-D-mannosyl-(1,4)-N-acetyl-beta-D-glucosaminyl-(1,4)-N-acetyl-beta-D-glucosaminyl}asparagine + UDP-L-xylose = N(4)-{N-acetyl-beta-D-glucosaminyl-(1,2)-alpha-D-mannosyl-(1,3)-[N-acetyl-beta-D-glucosaminyl-(1,2)-alpha-D-mannosyl-(1,6)]-[beta-D-xy…	\N	24	13	\N	0.541667	intel_def
GO:0050513	glycoprotein 2-b-D-xylosyltransferase activity	Catalysis of the reaction: N(4)-{N-acetyl-beta-D-glucosaminyl-(1,2)-alpha-D-mannosyl-(1,3)-[N-acetyl-beta-D-glucosaminyl-(1,2)-alpha-D-mannosyl-(1,6)]-beta-D-mannosyl-(1,4)-N-acetyl-beta-D-glucosaminyl-(1,4)-N-acetyl-beta-D-glucosaminyl}asparagine + UDP-L-xylose = N(4)-{N-acetyl-beta-D-glucosaminyl-(1,2)-alpha-D-mannosyl-(1,3)-[N-acetyl-beta-D-glucosaminyl-(1,2)-alpha-D-mannosyl-(1,6)]-[beta-D-xy…	\N	24	13	\N	0.541667	intel_def
GO:0001790	polymeric immunoglobulin binding	Interacting selectively with a J-chain-containing polymeric immunoglobulin of the IgA or IgM isotypes.	\N	11	6	\N	0.545455	intel_def
GO:0003796	lysozyme activity	Catalysis of the hydrolysis of the 1,4-beta-linkages between N-acetyl-D-glucosamine and N-acetylmuramic acid in peptidoglycan heteropolymers of the prokaryotes cell walls and between N-acetyl-D-glucosamine residues in chitodextrins.	\N	22	12	\N	0.545455	intel_def
GO:0004021	alanine aminotransferase activity	Catalysis of the reaction: L-alanine + 2-oxoglutarate = pyruvate + L-glutamate.	\N	11	6	\N	0.545455	intel_def
GO:0004021	alanine transaminase activity	Catalysis of the reaction: L-alanine + 2-oxoglutarate = pyruvate + L-glutamate.	\N	11	6	\N	0.545455	intel_def
GO:0004446	inositol-1 3 4 5-tetrakisphosphate 3-phosphatase activity	Catalysis of the reaction: myo-inositol hexakisphosphate + H2O = myo-inositol pentakisphosphate (mixed isomers) + phosphate.	\N	11	6	\N	0.545455	intel_def
GO:0004446	multiple inositol-polyphosphate phosphatase activity	Catalysis of the reaction: myo-inositol hexakisphosphate + H2O = myo-inositol pentakisphosphate (mixed isomers) + phosphate.	\N	11	6	\N	0.545455	intel_def
GO:0018643	carbon disulfide oxygenase activity	Catalysis of the reaction: carbon disulfide + NADH + H+ + O2 = [S] + H2O + NAD+ + carbonyl sulfide.	\N	11	6	\N	0.545455	intel_def
GO:0018643	carbon disulphide oxygenase activity	Catalysis of the reaction: carbon disulfide + NADH + H+ + O2 = [S] + H2O + NAD+ + carbonyl sulfide.	\N	11	6	\N	0.545455	intel_def
GO:0018792	DDA decarboxylase	Catalysis of the reaction: bis(4'-chlorophenyl)acetate (DDA) + H+ = CO2 + bis(4'-chlorophenyl)methane (DDM).	\N	11	6	\N	0.545455	intel_def
GO:0018792	decarboxylase activity	Catalysis of the reaction: bis(4'-chlorophenyl)acetate (DDA) + H+ = CO2 + bis(4'-chlorophenyl)methane (DDM).	\N	11	6	\N	0.545455	intel_def
GO:0019564	aerobic glycerol catabolism	The breakdown into simpler components of glycerol, 1,2,3-propanetriol, in the presence of oxygen.	\N	11	6	\N	0.545455	intel_def
GO:0030871	cytosolic ribosome	The ribosome of an archaeal cell; the archael ribosome (70S) comprises a large (50S) subunit and a small (30S) subunit.	\N	11	6	\N	0.545455	intel_def
GO:0047235	sucrose 6F-alpha-galactotransferase activity	Catalysis of the reaction: sucrose + UDP-galactose = 6F-alpha-D-galactosylsucrose + UDP.	\N	11	6	\N	0.545455	intel_def
GO:0047235	sucrose activity	Catalysis of the reaction: sucrose + UDP-galactose = 6F-alpha-D-galactosylsucrose + UDP.	\N	11	6	\N	0.545455	intel_def
GO:0047801	cysteine aminotransferase activity	Catalysis of the reaction: L-cysteine + 2-oxoglutarate = mercaptopyruvate + L-glutamate.	\N	11	6	\N	0.545455	intel_def
GO:0047801	cysteine transaminase activity	Catalysis of the reaction: L-cysteine + 2-oxoglutarate = mercaptopyruvate + L-glutamate.	\N	11	6	\N	0.545455	intel_def
GO:0047810	D-alanine transaminase activity	Catalysis of the reaction: D-alanine + 2-oxoglutarate = pyruvate + D-glutamate.	\N	11	6	\N	0.545455	intel_def
GO:0047810	D-alanine aminotransferase activity	Catalysis of the reaction: D-alanine + 2-oxoglutarate = pyruvate + D-glutamate.	\N	11	6	\N	0.545455	intel_def
GO:0047944	glutamate 1-kinase activity	Catalysis of the reaction: ATP + L-glutamate = ADP + alpha-L-glutamyl phosphate.	\N	11	6	\N	0.545455	intel_def
GO:0047945	glutamine--pyruvate aminotransferase activity	Catalysis of the reaction: L-glutamine + pyruvate = 2-oxoglutaramate + L-alanine.	\N	11	6	\N	0.545455	intel_def
GO:0047945	glutamine-pyruvate transaminase activity	Catalysis of the reaction: L-glutamine + pyruvate = 2-oxoglutaramate + L-alanine.	\N	11	6	\N	0.545455	intel_def
GO:0050002	D-proline reductase activity	Catalysis of the reaction: reduced dihydrolipoamide + 5-aminopentanoate = dihydrolipoate + D-proline.	\N	11	6	\N	0.545455	intel_def
GO:0050062	long-chain-fatty-acyl-CoA reductase activity	Catalysis of the reaction: a long-chain aldehyde + CoA + NADP+ = a long-chain acyl-CoA + NADPH.	\N	11	6	\N	0.545455	intel_def
GO:0050362	tryptophan aminotransferase activity	Catalysis of the reaction: L-tryptophan + 2-oxoglutarate = indolepyruvate + L-glutamate.	\N	11	6	\N	0.545455	intel_def
GO:0050362	tryptophan transaminase activity	Catalysis of the reaction: L-tryptophan + 2-oxoglutarate = indolepyruvate + L-glutamate.	\N	11	6	\N	0.545455	intel_def
GO:0050445	asparagusate reductase activity	Catalysis of the reaction: 3-mercapto-2-mercaptomethylpropanoate + NAD+ = asparagusate + NADH + H+.	\N	11	6	\N	0.545455	intel_def
GO:0016457	dosage compensation complex assembly	Assembly of the dosage compensation complex on the male X chromosome, as in, but not restricted to, the true insects (Insecta, ncbi_taxonomy_id:50557). In Drosophila, the complex of MSL1 and MSL2 proteins forms a pre-complex, the addition of MLE proteins and roX2 RNA forms a primary complex and the addition of the MOF and MSL3 proteins and the roX1 RNA forms the mature complex.	\N	31	17	\N	0.548387	intel_def
GO:0001677	formation of translation initiation ternary complex	Formation of a complex between aminoacylated initiator methionine tRNA, GTP, and initiation factor 2 (either eIF2 in eukaryotes, or IF2 in prokaryotes). In prokaryotes, fMet-tRNA (initiator) is used rather than Met-tRNA (initiator).	\N	20	11	\N	0.55	intel_def
GO:0003964	reverse transcriptase	Catalysis of the reaction: deoxynucleoside triphosphate + DNA(n) = diphosphate + DNA(n+1). Catalyzes RNA-template-directed extension of the 3'- end of a DNA strand by one deoxynucleotide at a time.	\N	20	11	\N	0.55	intel_def
GO:0003964	RNA-directed DNA polymerase activity	Catalysis of the reaction: deoxynucleoside triphosphate + DNA(n) = diphosphate + DNA(n+1). Catalyzes RNA-template-directed extension of the 3'- end of a DNA strand by one deoxynucleotide at a time.	\N	20	11	\N	0.55	intel_def
GO:0006020	inositol metabolism	The chemical reactions and physical changes involving myo-inositol, 1,2,3,4,5/4,6-cyclohexanehexol, a growth factor for animals and microorganisms.	\N	20	11	\N	0.55	intel_def
GO:0006020	myo-inositol metabolism	The chemical reactions and physical changes involving myo-inositol, 1,2,3,4,5/4,6-cyclohexanehexol, a growth factor for animals and microorganisms.	\N	20	11	\N	0.55	intel_def
GO:0006696	ergosterol biosynthesis	The formation from simpler components of ergosterol, (22E)-ergosta-5,7,22-trien-3-beta-ol, a sterol found in ergot, yeast and moulds.	\N	20	11	\N	0.55	intel_def
GO:0018758	2 3 5-triazine aminohydrolase activity	Catalysis of the reaction: 2,4-dihydroxy-6-(N'-ethyl)amino-1,3,5-triazine + H2O = CH3CH2NH2 + cyanuric acid.	\N	20	11	\N	0.55	intel_def
GO:0030244	cellulose biosynthesis	The formation from simpler components of cellulose, a linear beta1-4 glucan of molecular mass 50-400 kDa with the pyranose units in the -4C1 conformation.	\N	20	11	\N	0.55	intel_def
GO:0030245	cellulose catabolism	The breakdown into simpler components of cellulose, a linear beta1-4 glucan of molecular mass 50-400 kDa with the pyranose units in the -4C1 conformation.	\N	20	11	\N	0.55	intel_def
GO:0003818	complement factor I activity	Catalysis of the inactivation of complement subcomponents C3b, iC3b and C4b by proteolytic cleavage.	\N	9	5	\N	0.555556	intel_def
GO:0004129	cytochrome-c oxidase activity	Catalysis of the reaction: 4 ferrocytochrome c + O2 = 4 ferricytochrome c + 2 H2O.	\N	9	5	\N	0.555556	intel_def
GO:0004351	glutamate decarboxylase activity	Catalysis of the reaction: L-glutamate = 4-aminobutanoate + CO2.	\N	9	5	\N	0.555556	intel_def
GO:0004594	pantothenate kinase activity	Catalysis of the reaction: ATP + pantothenate = ADP + D-4'-phosphopantothenate.	\N	9	5	\N	0.555556	intel_def
GO:0005960	glycine cleavage complex	A multienzyme complex that catalyzes the reversible oxidation of glycine. In E. coli, it has four components: dihydrolipoamide dehydrogenase, glycine dehydrogenase (decarboxylating), lipoyl-GcvH-protein and aminomethyltransferase.	\N	18	10	\N	0.555556	intel_def
GO:0005960	glycine cleavage system	A multienzyme complex that catalyzes the reversible oxidation of glycine. In E. coli, it has four components: dihydrolipoamide dehydrogenase, glycine dehydrogenase (decarboxylating), lipoyl-GcvH-protein and aminomethyltransferase.	\N	18	10	\N	0.555556	intel_def
GO:0005960	glycine synthase complex	A multienzyme complex that catalyzes the reversible oxidation of glycine. In E. coli, it has four components: dihydrolipoamide dehydrogenase, glycine dehydrogenase (decarboxylating), lipoyl-GcvH-protein and aminomethyltransferase.	\N	18	10	\N	0.555556	intel_def
GO:0006001	fructose catabolism	The breakdown into simpler components of fructose, the ketohexose arabino-2-hexulose.	\N	9	5	\N	0.555556	intel_def
GO:0006554	lysine catabolism	The breakdown into simpler components of lysine, 2,6-diaminohexanoic acid.	\N	9	5	\N	0.555556	intel_def
GO:0006694	steroid biosynthesis	The formation from simpler components of steroids, compounds with a 1,2,cyclopentanoperhydrophenanthrene nucleus.	\N	9	5	\N	0.555556	intel_def
GO:0006694	steroidogenesis	The formation from simpler components of steroids, compounds with a 1,2,cyclopentanoperhydrophenanthrene nucleus.	\N	9	5	\N	0.555556	intel_def
GO:0006706	steroid catabolism	The breakdown into simpler components of steroids, compounds with a 1,2,cyclopentanoperhydrophenanthrene nucleus.	\N	9	5	\N	0.555556	intel_def
GO:0008934	activity	Catalysis of the reaction: myo-inositol 1-phosphate + H2O = myo-inositol + phosphate.	\N	9	5	\N	0.555556	intel_def
GO:0009085	lysine biosynthesis	The formation from simpler components of lysine, 2,6-diaminohexanoic acid.	\N	9	5	\N	0.555556	intel_def
GO:0010003	gastrulation	The process of gastrulation, as in, but not restricted to, mammals (Mammalia, ncbi_taxonomy_id:40674).	\N	9	5	\N	0.555556	intel_def
GO:0015430	glycerol-3-phosphate-transporting ATPase activity	Catalysis of the reaction: ATP + H2O + glycerol-3-phosphate(out) = ADP + phosphate + glycerol-3-phosphate(in).	\N	9	5	\N	0.555556	intel_def
GO:0015611	D-ribose porter activity	Catalysis of the reaction: ATP + H2O + D-ribose(out) = ADP + phosphate + D-ribose(in).	\N	9	5	\N	0.555556	intel_def
GO:0015614	D-xylose porter activity	Catalysis of the reaction: ATP + H2O + D-xylose(out) = ADP + phosphate + D-xylose(in).	\N	9	5	\N	0.555556	intel_def
GO:0016283	eukaryotic 48S initiation complex	The 48S initiation complex is composed of the 40S ribosomal subunit, the initiator tRNA, and the mRNA.	\N	9	5	\N	0.555556	intel_def
GO:0016976	Hub1 conjugating enzyme activity	Catalysis of the covalent attachment of the ubiquitin-like protein NEDD8 (RUB1) to other proteins.	\N	9	5	\N	0.555556	intel_def
GO:0016976	NEDD8 conjugating enzyme activity	Catalysis of the covalent attachment of the ubiquitin-like protein NEDD8 (RUB1) to other proteins.	\N	9	5	\N	0.555556	intel_def
GO:0016976	RUB1 conjugating enzyme	Catalysis of the covalent attachment of the ubiquitin-like protein NEDD8 (RUB1) to other proteins.	\N	9	5	\N	0.555556	intel_def
GO:0018878	aerobic beta-1 2 3 4 5 6-hexachlorocyclohexane metabolism	The chemical reactions and physical changes involving beta-1,2,3,4,5,6-hexachlorocyclohexane that occur in presence of oxygen.	\N	18	10	\N	0.555556	intel_def
GO:0019132	C-terminal processing peptidase activity	Catalysis of the cleavage of peptides after specific recognition of a C-terminal tripeptide, Xaa-Yaa-Zaa, in which Xaa is preferably Ala or Leu, Yaa is preferably Ala or Tyr, and Zaa is preferably Ala. Cleavage is at a variable distance from the C-terminus; a typical cleavage is -Ala-Ala-Arg-Ala-Ala-Lys-Glu-Asn-Tyr-Ala-Leu-Ala-Ala.	\N	27	15	\N	0.555556	intel_def
GO:0019302	D-ribose biosynthesis	The formation from simpler components of D-ribose, (ribo-pentose).	\N	9	5	\N	0.555556	intel_def
GO:0019303	D-ribose catabolism	The breakdown into simpler components of D-ribose (ribo-pentose).	\N	9	5	\N	0.555556	intel_def
GO:0030187	melatonin biosynthesis	The formation from simpler components of melatonin (N-acetyl-5-methoxytryptamine).	\N	9	5	\N	0.555556	intel_def
GO:0042442	melatonin catabolism	The breakdown into simpler components of melatonin (N-acetyl-5-methoxytryptamine).	\N	9	5	\N	0.555556	intel_def
GO:0043102	amino acid salvage	Any process which produces an amino acid from deriviatives of it, without de novo synthesis.	\N	9	5	\N	0.555556	intel_def
GO:0046293	formaldehyde biosynthesis	The formation from simpler components of formaldehyde (methanal, H2C=O), the simplest aldehyde.	\N	9	5	\N	0.555556	intel_def
GO:0046293	methanal biosynthesis	The formation from simpler components of formaldehyde (methanal, H2C=O), the simplest aldehyde.	\N	9	5	\N	0.555556	intel_def
GO:0046294	methanal catabolism	The breakdown into simpler components of formaldehyde (methanal, H2C=O), the simplest aldehyde.	\N	9	5	\N	0.555556	intel_def
GO:0046294	formaldehyde catabolism	The breakdown into simpler components of formaldehyde (methanal, H2C=O), the simplest aldehyde.	\N	9	5	\N	0.555556	intel_def
GO:0046370	fructose biosynthesis	The formation from simpler components of fructose, the ketohexose arabino-2-hexulose.	\N	9	5	\N	0.555556	intel_def
GO:0046407	chlorophyll b synthetase	Catalysis of the reaction: chlorophyll a + O2 + NADP+ + H+ = chlorophyll b + H2O + NADPH + H+.	\N	9	5	\N	0.555556	intel_def
GO:0046407	chlorophyll a oxygenase activity	Catalysis of the reaction: chlorophyll a + O2 + NADP+ + H+ = chlorophyll b + H2O + NADPH + H+.	\N	9	5	\N	0.555556	intel_def
GO:0046962	sodium-transporting ATPase activity rotational mechanism	Catalysis of the reaction: ATP + H2O + Na+(in) = ADP + phosphate + Na+(out), by a rotational mechanism.	\N	9	5	\N	0.555556	intel_def
GO:0047312	transaminase activity	Catalysis of the reaction: pyruvate + L-phenylalanine = phenylpyruvate + L-alanine.	\N	9	5	\N	0.555556	intel_def
GO:0047312	aminotransferase activity	Catalysis of the reaction: pyruvate + L-phenylalanine = phenylpyruvate + L-alanine.	\N	9	5	\N	0.555556	intel_def
GO:0048276	gastrulation	The process of gastrulation, as in, but not restricted to, the vertebrates (Vertebrata, ncbi_taxonomy_id:7742).	\N	9	5	\N	0.555556	intel_def
GO:0050095	methionine decarboxylase activity	Catalysis of the reaction: L-methionine = 3-methylthiopropanamine + CO2.	\N	9	5	\N	0.555556	intel_def
GO:0050390	valine decarboxylase activity	Catalysis of the reaction: L-valine = 2-methylpropanamine + CO2.	\N	9	5	\N	0.555556	intel_def
GO:0000143	actin cap	Polarized accumulation of cytoskeletal proteins (including F-actin) and regulatory proteins. As in, but not restricted to, the taxon Saccharomyces (Saccharomyces, ncbi_taxonomy_id:4930).	\N	16	9	\N	0.5625	intel_def
GO:0019802	cyclization of glutamine during protein splicing	The cyclization of glutamine to yield an L-glutamimide residue at the C-terminus of an excised intein during protein splicing (GO:0016539).	\N	16	9	\N	0.5625	intel_def
GO:0030370	ICAM-3 receptor binding	Interacting selectively with receptors for intercellular adhesion molecule-3 (ICAM-3), such as DC-SIGN and LFA-1.	\N	16	9	\N	0.5625	intel_def
GO:0030370	intercellular adhesion molecule-3 receptor binding	Interacting selectively with receptors for intercellular adhesion molecule-3 (ICAM-3), such as DC-SIGN and LFA-1.	\N	16	9	\N	0.5625	intel_def
GO:0030370	ICAM-3 receptor ligand	Interacting selectively with receptors for intercellular adhesion molecule-3 (ICAM-3), such as DC-SIGN and LFA-1.	\N	16	9	\N	0.5625	intel_def
GO:0030370	intercellular adhesion molecule-3 receptor ligand	Interacting selectively with receptors for intercellular adhesion molecule-3 (ICAM-3), such as DC-SIGN and LFA-1.	\N	16	9	\N	0.5625	intel_def
GO:0030208	dermatan sulphate biosynthesis	The formation from simpler components of dermatan sulfate, any glycosaminoglycan with repeats consisting of beta-(1,4)-linked L-iduronyl-beta-(1,3)-N-acetyl-D-galactosamine 4-sulfate units.	\N	23	13	\N	0.565217	intel_def
GO:0030208	dermatan sulfate biosynthesis	The formation from simpler components of dermatan sulfate, any glycosaminoglycan with repeats consisting of beta-(1,4)-linked L-iduronyl-beta-(1,3)-N-acetyl-D-galactosamine 4-sulfate units.	\N	23	13	\N	0.565217	intel_def
GO:0030208	chondroitin sulfate B biosynthesis	The formation from simpler components of dermatan sulfate, any glycosaminoglycan with repeats consisting of beta-(1,4)-linked L-iduronyl-beta-(1,3)-N-acetyl-D-galactosamine 4-sulfate units.	\N	23	13	\N	0.565217	intel_def
GO:0006670	metabolism	The chemical reactions and physical changes involving sphingosine (sphing-4-enine), trans-D-erytho-2-amino-octadec-4-ene-1,3-diol, a long chain amino diol sphingoid base that occurs in most sphingolipids in animal tissues.	\N	30	17	\N	0.566667	intel_def
GO:0006670	sphing-4-enine metabolism	The chemical reactions and physical changes involving sphingosine (sphing-4-enine), trans-D-erytho-2-amino-octadec-4-ene-1,3-diol, a long chain amino diol sphingoid base that occurs in most sphingolipids in animal tissues.	\N	30	17	\N	0.566667	intel_def
GO:0006670	sphingosine metabolism	The chemical reactions and physical changes involving sphingosine (sphing-4-enine), trans-D-erytho-2-amino-octadec-4-ene-1,3-diol, a long chain amino diol sphingoid base that occurs in most sphingolipids in animal tissues.	\N	30	17	\N	0.566667	intel_def
GO:0018426	biosynthesis	The formation from simpler components of O3-(phosphoglycosyl-D-mannose-1-phosphoryl)-L-serine. The polypeptide backbones of glycoproteins and mucin-like proteoglycans are extensively modified with a complex array of phosphoglycan chains that are linked to Ser/Thr-rich domains via a common Man-alpha1-PO4-Ser linkage.	\N	37	21	\N	0.567568	intel_def
GO:0000134	site of polarized growth	A part of a cell where non-isotropic growth occurs. As in, but not restricted to, the taxon Saccharomyces (Saccharomyces, ncbi_taxonomy_id:4930).	\N	14	8	\N	0.571429	intel_def
GO:0000289	tail shortening	Shortening of the poly(A) tail of an mRNA from full length to an oligo(A) length.	\N	7	4	\N	0.571429	intel_def
GO:0003756	protein disulfide isomerase activity	Catalysis of the rearrangement of both intrachain and interchain disulfide bonds in proteins.	\N	7	4	\N	0.571429	intel_def
GO:0003756	protein disulphide isomerase activity	Catalysis of the rearrangement of both intrachain and interchain disulfide bonds in proteins.	\N	7	4	\N	0.571429	intel_def
GO:0003960	NADPH :quinone reductase activity	Catalysis of the reaction: NADPH + H+ + quinone = NADP+ + semiquinone.	\N	7	4	\N	0.571429	intel_def
GO:0003993	acid phosphatase activity	Catalysis of the reaction: an orthophosphoric monoester + H2O = an alcohol + phosphate.	\N	7	4	\N	0.571429	intel_def
GO:0004032	aldehyde reductase activity	Catalysis of the reaction: alditol + NADP+ = aldose + NADPH + H+.	\N	7	4	\N	0.571429	intel_def
GO:0004032	aldose reductase	Catalysis of the reaction: alditol + NADP+ = aldose + NADPH + H+.	\N	7	4	\N	0.571429	intel_def
GO:0004035	alkaline phosphatase activity	Catalysis of the reaction: an orthophosphoric monoester + H2O = an alcohol + phosphate.	\N	7	4	\N	0.571429	intel_def
GO:0004058	aromatic-L-amino-acid decarboxylase activity	Catalysis of the reaction: L-tryptophan = tryptamine + CO2.	\N	7	4	\N	0.571429	intel_def
GO:0004058	DOPA decarboxylase	Catalysis of the reaction: L-tryptophan = tryptamine + CO2.	\N	7	4	\N	0.571429	intel_def
GO:0004084	branched-chain amino acid aminotransferase activity	Catalysis of the reaction: L-leucine + 2-oxoglutarate = 4-methyl-2-oxopentanoate + L-glutamate.	\N	14	8	\N	0.571429	intel_def
GO:0004084	branched-chain-amino-acid transaminase activity	Catalysis of the reaction: L-leucine + 2-oxoglutarate = 4-methyl-2-oxopentanoate + L-glutamate.	\N	14	8	\N	0.571429	intel_def
GO:0004621	glycoprotein phospholipase D activity	Catalysis of the reaction: glycoprotein phosphatidylinositol + H2O = phosphatidate + glycoprotein inositol.	\N	7	4	\N	0.571429	intel_def
GO:0004621	glycosylphosphatidylinositol phospholipase D activity	Catalysis of the reaction: glycoprotein phosphatidylinositol + H2O = phosphatidate + glycoprotein inositol.	\N	7	4	\N	0.571429	intel_def
GO:0004651	polynucleotide 5'-phosphatase activity	Catalysis of the reaction: 5'-phosphopolynucleotide + H2O = polynucleotide + phosphate.	\N	7	4	\N	0.571429	intel_def
GO:0004674	protein serine threonine kinase activity	Catalysis of the reaction: ATP + a protein serine/threonine = ADP + protein serine/threonine phosphate.	\N	7	4	\N	0.571429	intel_def
GO:0004855	xanthine oxidase activity	Catalysis of the reaction: xanthine + H2O + O2 = urate + H2O2.	\N	7	4	\N	0.571429	intel_def
GO:0006212	uracil catabolism	The breakdown into simpler components of uracil, 2,4-dioxopyrimidine, one of the pyrimidine bases occurring in RNA, but not in DNA.	\N	14	8	\N	0.571429	intel_def
GO:0007007	inner mitochondrial membrane organization and biogenesis	The assembly and arrangement of the mitochondrial inner membrane (GO:0005743).	\N	7	4	\N	0.571429	intel_def
GO:0007008	outer mitochondrial membrane organization and biogenesis	The assembly and arrangement of the mitochondrial outer membrane (GO:0005741).	\N	7	4	\N	0.571429	intel_def
GO:0008137	NADH dehydrogenase activity	Catalysis of the reaction: NADH + H+ + ubiquinone = NAD+ + ubiquinol.	\N	7	4	\N	0.571429	intel_def
GO:0008137	ubiquinone reductase	Catalysis of the reaction: NADH + H+ + ubiquinone = NAD+ + ubiquinol.	\N	7	4	\N	0.571429	intel_def
GO:0008365	adult cuticle biosynthesis	Synthesis and deposition of the cuticle of adults following the apolysis of the pupal cuticle. The adult insect cuticle contains cuticullin, a protein epicuticle and a lamellate procuticle. As in, but not restricted to, the true insects (Insecta, ncbi_taxonomy_id:50557).	\N	21	12	\N	0.571429	intel_def
GO:0008792	arginine decarboxylase activity	Catalysis of the reaction: L-arginine = agmatine + CO2.	\N	7	4	\N	0.571429	intel_def
GO:0009012	streptomycin 3''-adenylyltransferase activity	Catalysis of the reaction: ATP + streptomycin = diphosphate + 3''-adenylylstreptomycin.	\N	7	4	\N	0.571429	intel_def
GO:0009030	thiamine-phosphate kinase activity	Catalysis of the reaction: ATP + thiamin phosphate = ADP + thiamin diphosphate.	\N	7	4	\N	0.571429	intel_def
GO:0009030	thiamin-phosphate kinase activity	Catalysis of the reaction: ATP + thiamin phosphate = ADP + thiamin diphosphate.	\N	7	4	\N	0.571429	intel_def
GO:0009039	urease activity	Catalysis of the reaction: urea + H2O = CO2 + 2 NH3.	\N	7	4	\N	0.571429	intel_def
GO:0009045	xylose isomerase activity	Catalysis of the reaction: D-xylose = D-xylulose.	\N	7	4	\N	0.571429	intel_def
GO:0009984	adenylate forming enzyme activity	Catalysis of the reaction: substrate + ATP = substrate-AMP + diphosphate.	\N	7	4	\N	0.571429	intel_def
GO:0015337	low affinity metal ion uptake transporter activity	OBSOLETE. Catalysis of the reaction: Me2+(out) + H+(out) = Me2+(in) + H+(in). Me can be Mn2+ or Cu2+.	\N	7	4	\N	0.571429	intel_def
GO:0015411	taurine porter activity	Catalysis of the reaction: ATP + H2O + taurine(out) = ADP + phosphate + taurine(in).	\N	7	4	\N	0.571429	intel_def
GO:0015411	taurine-transporting ATPase activity	Catalysis of the reaction: ATP + H2O + taurine(out) = ADP + phosphate + taurine(in).	\N	7	4	\N	0.571429	intel_def
GO:0015419	sulfate thiosulfate porter activity	Catalysis of the reaction: ATP + H2O + sulfate(out) = ADP + phosphate + sulfate(in).	\N	7	4	\N	0.571429	intel_def
GO:0015419	sulfate-transporting ATPase activity	Catalysis of the reaction: ATP + H2O + sulfate(out) = ADP + phosphate + sulfate(in).	\N	7	4	\N	0.571429	intel_def
GO:0015419	sulphate-transporting ATPase activity	Catalysis of the reaction: ATP + H2O + sulfate(out) = ADP + phosphate + sulfate(in).	\N	7	4	\N	0.571429	intel_def
GO:0015594	putrescine porter activity	Catalysis of the reaction: ATP + H2O + putrescine(out) = ADP + phosphate + putrescine(in).	\N	7	4	\N	0.571429	intel_def
GO:0015598	arginine porter activity	Catalysis of the reaction: ATP + H2O + arginine(out) = ADP + phosphate + arginine(in).	\N	7	4	\N	0.571429	intel_def
GO:0015599	glutamine porter activity	Catalysis of the reaction: ATP + H2O + glutamine(out) = ADP + phosphate + glutamine(in).	\N	7	4	\N	0.571429	intel_def
GO:0015608	carbohydrate uptake transporter activity	Catalysis of the reaction: ATP + H2O + carbohydrate(out) = ADP + phosphate + carbohydrate(in).	\N	7	4	\N	0.571429	intel_def
GO:0015608	sugar transporter	Catalysis of the reaction: ATP + H2O + carbohydrate(out) = ADP + phosphate + carbohydrate(in).	\N	7	4	\N	0.571429	intel_def
GO:0016152	mercuric reductase	Catalysis of the reaction: Hg + NADP+ + H+ = Hg2+ + NADPH + H+.	\N	7	4	\N	0.571429	intel_def
GO:0016152	mercury reductase activity	Catalysis of the reaction: Hg + NADP+ + H+ = Hg2+ + NADPH + H+.	\N	7	4	\N	0.571429	intel_def
GO:0018492	carbon monoxide dehydrogenase activity	Catalysis of the reaction: CO + H2O + acceptor = CO2 + reduced acceptor.	\N	7	4	\N	0.571429	intel_def
GO:0018492	carbon-monoxide dehydrogenase activity	Catalysis of the reaction: CO + H2O + acceptor = CO2 + reduced acceptor.	\N	7	4	\N	0.571429	intel_def
GO:0019358	nicotinate nucleotide salvage	The generation of nicotinate nucleotide without de novo synthesis.	\N	7	4	\N	0.571429	intel_def
GO:0019358	nicotinate nucleotide biosynthesis salvage pathway	The generation of nicotinate nucleotide without de novo synthesis.	\N	7	4	\N	0.571429	intel_def
GO:0019801	cyclization of asparagine during protein splicing	The cyclization of asparagine to yield an L-aspartimide (otherwise known as alpha-aminosuccinimide) residue at the C-terminus of an excised intein during protein splicing (GO:0016539).	\N	21	12	\N	0.571429	intel_def
GO:0040006	cuticular attachment to epithelium	Attaching of a cuticle to the epithelium underlying it. As in, but not restricted to, the taxon Protostomia (Protostomia, ncbi_taxonomy_id:33317), and the roundworms (Nematoda, ncbi_taxonomy_id:6231).	\N	14	8	\N	0.571429	intel_def
GO:0042187	para-xylene catabolism	The breakdown into simpler components of p-xylene (1,4-dimethylbenzene), a colorless, liquid aromatic hydrocarbon.	\N	14	8	\N	0.571429	intel_def
GO:0042187	p-xylene degradation	The breakdown into simpler components of p-xylene (1,4-dimethylbenzene), a colorless, liquid aromatic hydrocarbon.	\N	14	8	\N	0.571429	intel_def
GO:0042187	p-xylene catabolism	The breakdown into simpler components of p-xylene (1,4-dimethylbenzene), a colorless, liquid aromatic hydrocarbon.	\N	14	8	\N	0.571429	intel_def
GO:0045148	peptidase T	Catalysis of the release of the N-terminal residue from a tripeptide.	\N	7	4	\N	0.571429	intel_def
GO:0045148	tripeptidase	Catalysis of the release of the N-terminal residue from a tripeptide.	\N	7	4	\N	0.571429	intel_def
GO:0045148	aminotripeptidase	Catalysis of the release of the N-terminal residue from a tripeptide.	\N	7	4	\N	0.571429	intel_def
GO:0045148	tripeptide aminopeptidase activity	Catalysis of the release of the N-terminal residue from a tripeptide.	\N	7	4	\N	0.571429	intel_def
GO:0046079	dUMP catabolism	The breakdown into simpler components of dUMP, deoxyuridine (5'-)monophosphate.	\N	7	4	\N	0.571429	intel_def
GO:0046107	uracil biosynthesis	The formation from simpler components of uracil, 2,4-dioxopyrimidine, one of the pyrimidine bases occurring in RNA, but not in DNA.	\N	14	8	\N	0.571429	intel_def
GO:0047705	bilirubin oxidase activity	Catalysis of the reaction: 2 bilirubin + O2 = 2 biliverdin + 2 H2O.	\N	7	4	\N	0.571429	intel_def
GO:0047900	formate kinase activity	Catalysis of the reaction: ATP + formate = ADP + formyl phosphate.	\N	7	4	\N	0.571429	intel_def
GO:0050048	leucine transaminase activity	Catalysis of the reaction: L-leucine + 2-oxoglutarate = 4-methyl-2-oxopentanoate + L-glutamate.	\N	14	8	\N	0.571429	intel_def
GO:0050048	leucine aminotransferase activity	Catalysis of the reaction: L-leucine + 2-oxoglutarate = 4-methyl-2-oxopentanoate + L-glutamate.	\N	14	8	\N	0.571429	intel_def
GO:0050142	nitrogenase activity	Catalysis of the reaction: 6 reduced flavodoxin + 6 H+ + N2 + n ATP = 6 oxidized flavodoxin + 2 NH3 + n ADP + n phosphate.	\N	14	8	\N	0.571429	intel_def
GO:0050145	nucleoside-phosphate kinase activity	Catalysis of the reaction: ATP + nucleoside phosphate = ADP + nucleoside diphosphate.	\N	7	4	\N	0.571429	intel_def
GO:0050162	oxalate oxidase activity	Catalysis of the reaction: oxalate + O2 = 2 CO2 + H2O2.	\N	7	4	\N	0.571429	intel_def
GO:0050174	phenylalanine decarboxylase activity	Catalysis of the reaction: L-phenylalanine = phenylethylamine + CO2.	\N	7	4	\N	0.571429	intel_def
GO:0050261	ribose isomerase activity	Catalysis of the reaction: D-ribose = D-ribulose.	\N	7	4	\N	0.571429	intel_def
GO:0050307	sucrose-phosphatase activity	Catalysis of the reaction: sucrose 6F-phosphate + H2O = sucrose + phosphate.	\N	7	4	\N	0.571429	intel_def
GO:0006031	chitin biosynthesis	The formation from simpler components of chitin, a linear polysaccharide consisting of P-1,4-linked N-acetyl-D-glucosamine residues.	\N	19	11	\N	0.578947	intel_def
GO:0006032	chitin catabolism	The breakdown into simpler components of chitin, a linear polysaccharide consisting of P-1,4-linked N-acetyl-D-glucosamine residues.	\N	19	11	\N	0.578947	intel_def
GO:0000024	maltose biosynthesis	The formation from simpler components of the disaccharide maltose (4-O-alpha-D-glucopyranosyl-D-glucopyranose).	\N	12	7	\N	0.583333	intel_def
GO:0000024	malt sugar biosynthesis	The formation from simpler components of the disaccharide maltose (4-O-alpha-D-glucopyranosyl-D-glucopyranose).	\N	12	7	\N	0.583333	intel_def
GO:0000025	malt sugar catabolism	The breakdown into simpler components of the disaccharide maltose (4-O-alpha-D-glucopyranosyl-D-glucopyranose).	\N	12	7	\N	0.583333	intel_def
GO:0000025	maltose catabolism	The breakdown into simpler components of the disaccharide maltose (4-O-alpha-D-glucopyranosyl-D-glucopyranose).	\N	12	7	\N	0.583333	intel_def
GO:0003804	blood coagulation factor X activity	Catalysis of the preferential cleavage of Arg-Thr and then Arg-Ile bonds in prothrombin to form thrombin.	\N	12	7	\N	0.583333	intel_def
GO:0003804	coagulation factor Xa activity	Catalysis of the preferential cleavage of Arg-Thr and then Arg-Ile bonds in prothrombin to form thrombin.	\N	12	7	\N	0.583333	intel_def
GO:0006018	deoxyribose 1-phosphate catabolism	The breakdown into simpler components of deoxyribose 1-phosphate, the phosphorylated sugar 1-phospho-2-deoxyribose.	\N	12	7	\N	0.583333	intel_def
GO:0008498	phospholipid scrambling	OBSOLETE. The trans-bilayer migration of phospholipids accelerated by a phospholipid scramblase upon binding calcium ions.	\N	12	7	\N	0.583333	intel_def
GO:0008679	2-hydroxy-3-oxopropionate reductase activity	Catalysis of the reaction: (R)-glycerate + NADP+ = 2-hydroxy-3-oxopropanoate + NADPH + H+.	\N	12	7	\N	0.583333	intel_def
GO:0016138	glycoside biosynthesis	The formation from simpler components of glycosides, compounds in which a glycosyl group is substituted into a hydroxyl, thiol or selenol group in another compound.	\N	12	7	\N	0.583333	intel_def
GO:0016139	glycoside catabolism	The breakdown into simpler components of glycosides, compounds in which a glycosyl group is substituted into a hydroxyl, thiol or selenol group in another compound.	\N	12	7	\N	0.583333	intel_def
GO:0016617	4-oxoproline reductase activity	Catalysis of the reaction: 4-hydroxy-L-proline + NAD+ = 4-oxoproline + NADH + H+.	\N	12	7	\N	0.583333	intel_def
GO:0016617	hydroxy-L-proline oxidase	Catalysis of the reaction: 4-hydroxy-L-proline + NAD+ = 4-oxoproline + NADH + H+.	\N	12	7	\N	0.583333	intel_def
GO:0019509	methionine recycling	The generation of L-methionine (2-amino-4-(methylthio)butanoic acid) from methylthioadenosine.	\N	12	7	\N	0.583333	intel_def
GO:0019509	methionine regeneration	The generation of L-methionine (2-amino-4-(methylthio)butanoic acid) from methylthioadenosine.	\N	12	7	\N	0.583333	intel_def
GO:0019509	methionine salvage	The generation of L-methionine (2-amino-4-(methylthio)butanoic acid) from methylthioadenosine.	\N	12	7	\N	0.583333	intel_def
GO:0019509	methionine salvage pathway	The generation of L-methionine (2-amino-4-(methylthio)butanoic acid) from methylthioadenosine.	\N	12	7	\N	0.583333	intel_def
GO:0019513	lactose catabolism using glucoside 3-dehydrogenase	The breakdown of lactose into simpler components, catalyzed by the enzyme glucoside 3-dehydrogenase (EC:1.1.99.13).	\N	12	7	\N	0.583333	intel_def
GO:0019574	sucrose catabolism using glucoside 3-dehydrogenase	The breakdown of sucrose into simpler components, catalyzed by the enzyme glucoside 3-dehydrogenase (EC:1.1.99.13).	\N	12	7	\N	0.583333	intel_def
GO:0019628	urate catabolism	The breakdown into simpler components of urate, the anion of uric acid, 2,6,8-trioxypurine.	\N	12	7	\N	0.583333	intel_def
GO:0030209	chondroitin sulfate B catabolism	The breakdown into simpler components of dermatan sulfate, any of a group of glycosaminoglycans with repeats consisting of beta-(1,4)-linked L-iduronyl-beta-(1,3)-N-acetyl-D-galactosamine 4-sulfate units.	\N	24	14	\N	0.583333	intel_def
GO:0030209	dermatan sulfate catabolism	The breakdown into simpler components of dermatan sulfate, any of a group of glycosaminoglycans with repeats consisting of beta-(1,4)-linked L-iduronyl-beta-(1,3)-N-acetyl-D-galactosamine 4-sulfate units.	\N	24	14	\N	0.583333	intel_def
GO:0030209	dermatan sulphate catabolism	The breakdown into simpler components of dermatan sulfate, any of a group of glycosaminoglycans with repeats consisting of beta-(1,4)-linked L-iduronyl-beta-(1,3)-N-acetyl-D-galactosamine 4-sulfate units.	\N	24	14	\N	0.583333	intel_def
GO:0030896	CCC	Conserved heterotrimeric complex of PCNA-like proteins that is loaded onto DNA at sites of DNA damage.	\N	12	7	\N	0.583333	intel_def
GO:0030896	checkpoint clamp complex	Conserved heterotrimeric complex of PCNA-like proteins that is loaded onto DNA at sites of DNA damage.	\N	12	7	\N	0.583333	intel_def
GO:0042779	removal of tRNA 3'-trailer sequence	Endonucleolytic or exonucleolytic cleavage of the 3'-end of the pre-tRNA as part of the process of generating the mature 3'-end of the tRNA.	\N	12	7	\N	0.583333	intel_def
GO:0042913	group A colicin transporter activity	Enables the directed movement of group A colicins (colicins E1, E2, E3, A, K, and N) into, out of, within or between cells.	\N	12	7	\N	0.583333	intel_def
GO:0046250	limonene biosynthesis	The formation from simpler components of limonene (4-isopropenyl-1-methyl-cyclohexene), a monocyclic monoterpene.	\N	12	7	\N	0.583333	intel_def
GO:0046251	limonene catabolism	The breakdown into simpler components of limonene (4-isopropenyl-1-methyl-cyclohexene), a monocyclic monoterpene.	\N	12	7	\N	0.583333	intel_def
GO:0046385	deoxyribose phosphate biosynthesis	The formation from simpler components of deoxyribose phosphate, the phosphorylated sugar 2-deoxy-erythro-pentose.	\N	12	7	\N	0.583333	intel_def
GO:0046386	deoxyribose phosphate catabolism	The breakdown into simpler components of deoxyribose phosphate, the phosphorylated sugar 2-deoxy-erythro-pentose.	\N	12	7	\N	0.583333	intel_def
GO:0047333	dihydrostreptomycin-6-phosphate 3'-alpha-kinase activity	Catalysis of the reaction: dihydrostreptomycin 6-phosphate + ATP = dihydrostreptomycin 3'-alpha-6-bisphosphate + ADP.	\N	12	7	\N	0.583333	intel_def
GO:0047620	acylglycerol kinase activity	Catalysis of the reaction: ATP + acylglycerol = ADP + acyl-sn-glycerol 3-phosphate.	\N	12	7	\N	0.583333	intel_def
GO:0030210	heparin biosynthesis	The formation from simpler components of heparin, any member of a group of glycosaminoglycans of average Mr (6000-20000), consisting predominantly of alternating alpha1->4-linked D-galactose and N-acetyl-D-glucosamine-6-sulfate residues.	\N	29	17	\N	0.586207	intel_def
GO:0030211	heparin catabolism	The breakdown into simpler components of heparin, any member of a group of glycosaminoglycans of average Mr (6000-20000), consisting predominantly of alternating alpha1->4-linked D-galactose and N-acetyl-D-glucosamine-6-sulfate residues.	\N	29	17	\N	0.586207	intel_def
GO:0019253	reductive pentose-phosphate cycle	The fixation of carbon dioxide (CO2) as glucose in the chloroplasts of C3 plants; uses ATP and NADPH formed in the light reactions of photosynthesis; carbon dioxide reacts with ribulose 1,5-bisphosphate (catalyzed by the function of ribulose-bisphosphate carboxylase (GO:0016984)) to yield two molecules of 3-phosphoglycerate; these are then phosphorylated by ATP to 1,3-bisphosphateglyceraldehyde w…	\N	46	27	\N	0.586957	intel_def
GO:0019253	C3 photosynthesis	The fixation of carbon dioxide (CO2) as glucose in the chloroplasts of C3 plants; uses ATP and NADPH formed in the light reactions of photosynthesis; carbon dioxide reacts with ribulose 1,5-bisphosphate (catalyzed by the function of ribulose-bisphosphate carboxylase (GO:0016984)) to yield two molecules of 3-phosphoglycerate; these are then phosphorylated by ATP to 1,3-bisphosphateglyceraldehyde w…	\N	46	27	\N	0.586957	intel_def
GO:0019253	Calvin cycle	The fixation of carbon dioxide (CO2) as glucose in the chloroplasts of C3 plants; uses ATP and NADPH formed in the light reactions of photosynthesis; carbon dioxide reacts with ribulose 1,5-bisphosphate (catalyzed by the function of ribulose-bisphosphate carboxylase (GO:0016984)) to yield two molecules of 3-phosphoglycerate; these are then phosphorylated by ATP to 1,3-bisphosphateglyceraldehyde w…	\N	46	27	\N	0.586957	intel_def
GO:0001792	polymeric immunoglobulin receptor activity	Combining with a J-chain-containing polymeric immunoglobulin of the IgA or IgM isotypes via the Fc region to initiate a change in cell activity.	\N	17	10	\N	0.588235	intel_def
GO:0004522	ribonuclease I	Catalysis of the endonucleolytic cleavage of RNA to 3'-phosphomononucleotides and 3'-phosphooligonucleotides ending in C-P or U-P with 2',3'-cyclic phosphate intermediates.	\N	17	10	\N	0.588235	intel_def
GO:0004522	pancreatic ribonuclease activity	Catalysis of the endonucleolytic cleavage of RNA to 3'-phosphomononucleotides and 3'-phosphooligonucleotides ending in C-P or U-P with 2',3'-cyclic phosphate intermediates.	\N	17	10	\N	0.588235	intel_def
GO:0004522	ribonuclease A	Catalysis of the endonucleolytic cleavage of RNA to 3'-phosphomononucleotides and 3'-phosphooligonucleotides ending in C-P or U-P with 2',3'-cyclic phosphate intermediates.	\N	17	10	\N	0.588235	intel_def
GO:0008862	formate acetyltransferase activating enzyme activity	Catalysis of the reaction: S-adenosyl-L-methionine + dihydroflavodoxin + (formate acetyltransferase)-glycine = 5'-deoxyadenosine + methionine + flavodoxin + (formate acetyltransferase)-glycine-2-yl radical.	\N	17	10	\N	0.588235	intel_def
GO:0015858	nucleoside transport	The directed movement of a nucleoside, a nucleobase linked to either beta-D-ribofuranose (ribonucleoside) or 2-deoxy-beta-D-ribofuranose, (a deoxyribonucleotide), into, out of, within or between cells.	\N	17	10	\N	0.588235	intel_def
GO:0015859	intracellular nucleoside transport	The directed movement of a nucleoside, a nucleobase linked to either beta-D-ribofuranose (ribonucleoside) or 2-deoxy-beta-D-ribofuranose, (a deoxyribonucleotide), within a cell.	\N	17	10	\N	0.588235	intel_def
GO:0008024	transcription elongation factor complex b	A complex of cyclin T and a cyclin-dependent protein kinase, catalyst (GO:0019907) that facilitates the transition from abortive to productive elongation by phosphorylating the CTD domain of the large subunit of DNA-directed RNA polymerase II, holoenzyme (GO:0016591).	\N	27	16	\N	0.592593	intel_def
GO:0009005	signal peptidase II activity	Catalysis of the cleavage of N-terminal leader sequences from membrane prolipoproteins. Hydrolyzes the terminal bond of Xaa-Xbb-Xbb-Cys, in which Xaa is hydrophobic (preferably Leu), Xbb is often Ser or Ala, Xcc is often Gly or Ala, and the Cys is alkylated on sulfur with a diacylglyceryl group.	\N	27	16	\N	0.592593	intel_def
GO:0000105	histidine biosynthesis	The formation from simpler components of histidine, 2-amino-3-(1H-imidazol-4-yl)propanoic acid.	\N	15	9	\N	0.6	intel_def
GO:0000348	nuclear mRNA branch site recognition	Recognition of the pre-mRNA branch site sequence by components of the assembling spliceosome.	\N	10	6	\N	0.6	intel_def
GO:0001747	eye morphogenesis	The formation and development of the eye, as in, but not restricted to, mammals (Mammalia, ncbi_taxonomy_id:40674).	\N	10	6	\N	0.6	intel_def
GO:0004283	plasmin activity	Catalysis of the preferential cleavage of Lys-Xaa > Arg-Xaa; higher selectivity than trypsin. Converts fibrin into soluble products.	\N	15	9	\N	0.6	intel_def
GO:0004349	glutamate 5-kinase activity	Catalysis of the reaction: ATP + L-glutamate = ADP + L-glutamate 5-phosphate.	\N	10	6	\N	0.6	intel_def
GO:0004360	glucosamine-6-phosphate isomerase activity	Catalysis of the reaction: L-glutamine + D-fructose 6-phosphate = L-glutamate + D-glucosamine 6-phosphate.	\N	15	9	\N	0.6	intel_def
GO:0004360	glutamine-fructose-6-phosphate transaminase activity	Catalysis of the reaction: L-glutamine + D-fructose 6-phosphate = L-glutamate + D-glucosamine 6-phosphate.	\N	15	9	\N	0.6	intel_def
GO:0004604	PAPS reductase	Catalysis of the reaction: adenosine 3',5'-bisphosphate + SO3(2-) (sulfite) + oxidized thioredoxin = 3'-phosphoadenosine 5'-phosphosulfate (PAPS) + reduced thioredoxin.	\N	15	9	\N	0.6	intel_def
GO:0004604	phosphoadenylyl-sulfate reductase activity	Catalysis of the reaction: adenosine 3',5'-bisphosphate + SO3(2-) (sulfite) + oxidized thioredoxin = 3'-phosphoadenosine 5'-phosphosulfate (PAPS) + reduced thioredoxin.	\N	15	9	\N	0.6	intel_def
GO:0004604	phosphoadenylyl-sulphate reductase activity	Catalysis of the reaction: adenosine 3',5'-bisphosphate + SO3(2-) (sulfite) + oxidized thioredoxin = 3'-phosphoadenosine 5'-phosphosulfate (PAPS) + reduced thioredoxin.	\N	15	9	\N	0.6	intel_def
GO:0004708	ERK activator kinase	Catalysis of the concomitant phosphorylation of threonine (T) and tyrosine (Y) residues in a Thr-Glu-Tyr (TEY) thiolester sequence in MAP kinases. It is a dual-specificity mitogen-activated protein kinase kinase and requires activation by the serine/threonine kinase, MAP kinase kinase kinase.	\N	25	15	\N	0.6	intel_def
GO:0004708	MAP kinase kinase activity	Catalysis of the concomitant phosphorylation of threonine (T) and tyrosine (Y) residues in a Thr-Glu-Tyr (TEY) thiolester sequence in MAP kinases. It is a dual-specificity mitogen-activated protein kinase kinase and requires activation by the serine/threonine kinase, MAP kinase kinase kinase.	\N	25	15	\N	0.6	intel_def
GO:0004708	MAPKK	Catalysis of the concomitant phosphorylation of threonine (T) and tyrosine (Y) residues in a Thr-Glu-Tyr (TEY) thiolester sequence in MAP kinases. It is a dual-specificity mitogen-activated protein kinase kinase and requires activation by the serine/threonine kinase, MAP kinase kinase kinase.	\N	25	15	\N	0.6	intel_def
GO:0004708	MEK	Catalysis of the concomitant phosphorylation of threonine (T) and tyrosine (Y) residues in a Thr-Glu-Tyr (TEY) thiolester sequence in MAP kinases. It is a dual-specificity mitogen-activated protein kinase kinase and requires activation by the serine/threonine kinase, MAP kinase kinase kinase.	\N	25	15	\N	0.6	intel_def
GO:0004733	pyridoxamine-phosphate oxidase activity	Catalysis of the reaction: pyridoxamine 5'-phosphate + H2O + O2 = pyridoxal 5'-phosphate + NH3 + H2O2.	\N	10	6	\N	0.6	intel_def
GO:0004751	ribose-5-phosphate isomerase activity	Catalysis of the reaction: D-ribose 5-phosphate = D-ribulose 5-phosphate.	\N	10	6	\N	0.6	intel_def
GO:0006276	plasmid maintenance	The maintenance of the integrity of extrachromosomal plasmid DNA.	\N	5	3	\N	0.6	intel_def
GO:0006350	transcription	The synthesis of either RNA on a template of DNA or DNA on a template of RNA.	\N	5	3	\N	0.6	intel_def
GO:0006548	histidine catabolism	The breakdown into simpler components of histidine, 2-amino-3-(1H-imidazol-4-yl)propanoic acid.	\N	15	9	\N	0.6	intel_def
GO:0007304	eggshell formation	The construction of an eggshell. As in, but not restricted to, the true insects (Insecta, ncbi_taxonomy_id:50557).	\N	10	6	\N	0.6	intel_def
GO:0007480	leg morphogenesis	Formation and development of the leg. As in, but not restricted to, the Holometabola (Endopterygota, ncbi_taxonomy_id:33392).	\N	10	6	\N	0.6	intel_def
GO:0008273	calcium potassium :sodium antiporter activity	Catalysis of the reaction: Ca2+(in) + K+(in) + Na+(out) = Ca2+(out) + K+(out) + Na+(in).	\N	5	3	\N	0.6	intel_def
GO:0008273	potassium-dependent sodium calcium exchanger	Catalysis of the reaction: Ca2+(in) + K+(in) + Na+(out) = Ca2+(out) + K+(out) + Na+(in).	\N	5	3	\N	0.6	intel_def
GO:0008655	pyrimidine salvage	Any process that generates a pyrimidine, any nucleobase, nucleoside, nucleotide or nucleic acid that contains a pyrimidine base, from deriviatives of them without de novo synthesis.	\N	15	9	\N	0.6	intel_def
GO:0008948	oxaloacetate decarboxylase activity	Catalysis of the reaction: oxaloacetate = pyruvate + CO2.	\N	5	3	\N	0.6	intel_def
GO:0009339	glycolate oxidase complex	An enzyme that catalyzes the oxidation of 2-hydroxy acid to form 2-oxo acid and hydrogen peroxide (H2O2). The enzyme is a flavoprotein (FMN).	\N	15	9	\N	0.6	intel_def
GO:0009446	putrescine biosynthesis	The formation from simpler components of putrescine, 1,4-diaminobutane; putrescine can be formed by decarboxylation of ornithine and is the metabolic precursor of spermidine and spermine.	\N	15	9	\N	0.6	intel_def
GO:0010004	gastrulation	The process of gastrulation; as in, but not restricted to, the true insects (Insecta, ncbi_taxonomy_id:50557).	\N	10	6	\N	0.6	intel_def
GO:0016184	synaptic vesicle retrieval	Return of a vesicle from the postsynaptic membrane to presynaptic membrane.	\N	5	3	\N	0.6	intel_def
GO:0018548	pentaerythritol tetranitrate reductase activity	Catalysis of the reaction: pentaerythritol tri(or tetra)nitrate + NADPH = NADP+ + NO3(-) (nitrate) + pentaerythritol di(or tri)nitrate.	\N	10	6	\N	0.6	intel_def
GO:0018552	methyl-coenzyme-M reductase activity	Catalysis of the reaction: methyl-coenzyme-M + HTP = CoM-S-S-HTP + methane.	\N	10	6	\N	0.6	intel_def
GO:0019443	tryptophan catabolism using tryptophanase	OBSOLETE. The breakdown of tryptophan into simpler components, catalyzed by the enzyme tryptophanase (EC:4.1.99.1).	\N	10	6	\N	0.6	intel_def
GO:0019492	proline cycling	Any process which produces the amino acid proline from deriviatives of it, without de novo synthesis.	\N	10	6	\N	0.6	intel_def
GO:0019492	proline salvage	Any process which produces the amino acid proline from deriviatives of it, without de novo synthesis.	\N	10	6	\N	0.6	intel_def
GO:0019608	nicotine catabolism	The breakdown into simpler components of (S)(-)-3-(1-methyl-2-pyrrolidinyl)pyridine.	\N	10	6	\N	0.6	intel_def
GO:0019810	putrescine binding	Interacting selectively with putrescine, 1,4-diaminobutane, the polyamine formed by decarboxylation of ornithine and the metabolic precursor of spermidine and spermine.	\N	15	9	\N	0.6	intel_def
GO:0030160	GKAP Homer scaffold protein	Functions as a scaffold bridging the N-methyl-D-aspartate receptor-PSD-95-GKAP complex and the mGluR-Homer complex, which are involved in receptor signaling in synapses.	\N	20	12	\N	0.6	intel_def
GO:0030160	GKAP Homer scaffold activity	Functions as a scaffold bridging the N-methyl-D-aspartate receptor-PSD-95-GKAP complex and the mGluR-Homer complex, which are involved in receptor signaling in synapses.	\N	20	12	\N	0.6	intel_def
GO:0030160	postsynaptic density scaffold protein	Functions as a scaffold bridging the N-methyl-D-aspartate receptor-PSD-95-GKAP complex and the mGluR-Homer complex, which are involved in receptor signaling in synapses.	\N	20	12	\N	0.6	intel_def
GO:0030578	PML body organization and biogenesis	The assembly and arrangement of PML bodies (GO:0016605), a class of nuclear body; they react against SP100 auto-antibodies (PML = promyelocytic leukemia).	\N	15	9	\N	0.6	intel_def
GO:0035098	Extra Sex Combs Enhancer of Zeste complex	A multimeric protein complex that can methylate lysine-27 and lysine-9 residues of histone H3. In Drosophila the core subunits of the complex include ESC, E(Z), CAF1 (NURF-55) and SU(Z)12.	\N	25	15	\N	0.6	intel_def
GO:0035098	ESC complex	A multimeric protein complex that can methylate lysine-27 and lysine-9 residues of histone H3. In Drosophila the core subunits of the complex include ESC, E(Z), CAF1 (NURF-55) and SU(Z)12.	\N	25	15	\N	0.6	intel_def
GO:0040025	vulval development	Development of the vulva in the larva, as in, but not restricted to, the roundworms (Nematoda, ncbi_taxonomy_id:6231).	\N	10	6	\N	0.6	intel_def
GO:0042179	nicotine biosynthesis	The formation from simpler components of (S)(-)-3-(1-methyl-2-pyrrolidinyl)pyridine.	\N	10	6	\N	0.6	intel_def
GO:0042405	nuclear inclusion body	Intranuclear foci at which aggregated proteins have been sequestered.	\N	5	3	\N	0.6	intel_def
GO:0042456	ethene biosynthesis from L-methionine	The formation of ethylene (C2-H4) from the amino acid L-methionine.	\N	10	6	\N	0.6	intel_def
GO:0042456	ethylene biosynthesis from L-methionine	The formation of ethylene (C2-H4) from the amino acid L-methionine.	\N	10	6	\N	0.6	intel_def
GO:0042568	insulin-like growth factor binary complex	A complex of two proteins, which in animals is 50kDa and consists of the insulin-like growth factor (IGF) and one of the insulin-like growth factor binding protein-1 (IGFBP-1), -2 (IGFBP-2), -4 (IGFBP-4) and -6 (IGFBP-6). The complex plays a role in growth and development.	\N	30	18	\N	0.6	intel_def
GO:0042568	IGF binary complex	A complex of two proteins, which in animals is 50kDa and consists of the insulin-like growth factor (IGF) and one of the insulin-like growth factor binding protein-1 (IGFBP-1), -2 (IGFBP-2), -4 (IGFBP-4) and -6 (IGFBP-6). The complex plays a role in growth and development.	\N	30	18	\N	0.6	intel_def
GO:0043010	eye morphogenesis	The formation and development of the eye, as in, but not restricted to, the vertebrates (Vertebrata, ncbi_taxonomy_id:7742).	\N	10	6	\N	0.6	intel_def
GO:0043094	metabolic compound salvage	Any process which produces a useful metabolic compound from deriviatives of it without de novo synthesis.	\N	10	6	\N	0.6	intel_def
GO:0043101	purine salvage	Any process that generates a purine, any nucleobase, nucleoside, nucleotide or nucleic acid that contains a purine base, from deriviatives of them without de novo synthesis.	\N	15	9	\N	0.6	intel_def
GO:0045094	interleukin-18 beta subunit binding	Interacting selectively with the beta subunit of interleukin-18. IL-18b is a ligand non-binding chain and is required for signaling of IL-18 that binds with IL-18a.	\N	20	12	\N	0.6	intel_def
GO:0045094	IL-18Rb binding	Interacting selectively with the beta subunit of interleukin-18. IL-18b is a ligand non-binding chain and is required for signaling of IL-18 that binds with IL-18a.	\N	20	12	\N	0.6	intel_def
GO:0046243	para-xylene biosynthesis	OBSOLETE. The formation from simpler components of p-xylene (1,4-dimethylbenzene), a colorless, liquid aromatic hydrocarbon.	\N	15	9	\N	0.6	intel_def
GO:0046243	p-xylene biosynthesis	OBSOLETE. The formation from simpler components of p-xylene (1,4-dimethylbenzene), a colorless, liquid aromatic hydrocarbon.	\N	15	9	\N	0.6	intel_def
GO:0046944	protein amino acid carbamoylation	The addition of a carbamoyl group to a protein amino acid. A carbamoyl group is the acyl group -CO-NH2.	\N	10	6	\N	0.6	intel_def
GO:0047067	hydrogen :quinone oxidoreductase activity	Catalysis of the reaction: menaquinone + H2 = reduced menaquinone.	\N	5	3	\N	0.6	intel_def
GO:0047303	glycine-oxaloacetate aminotransferase activity	Catalysis of the reaction: oxaloacetic acid + L-glycine = L-aspartate + glyoxylate.	\N	10	6	\N	0.6	intel_def
GO:0047303	glycine-oxaloacetate transaminase activity	Catalysis of the reaction: oxaloacetic acid + L-glycine = L-aspartate + glyoxylate.	\N	10	6	\N	0.6	intel_def
GO:0047958	L-glutamate :glyoxylate aminotransferase	Catalysis of the reaction: glycine + 2-oxoglutarate = glyoxylate + L-glutamate.	\N	10	6	\N	0.6	intel_def
GO:0047958	glycine transaminase activity	Catalysis of the reaction: glycine + 2-oxoglutarate = glyoxylate + L-glutamate.	\N	10	6	\N	0.6	intel_def
GO:0047958	glycine aminotransferase activity	Catalysis of the reaction: glycine + 2-oxoglutarate = glyoxylate + L-glutamate.	\N	10	6	\N	0.6	intel_def
GO:0047958	glutamate-glyoxylate transaminase	Catalysis of the reaction: glycine + 2-oxoglutarate = glyoxylate + L-glutamate.	\N	10	6	\N	0.6	intel_def
GO:0050044	galactose-6-phosphate isomerase activity	Catalysis of the reaction: D-galactose 6-phosphate = D-tagatose 6-phosphate.	\N	10	6	\N	0.6	intel_def
GO:0050281	serine--glyoxylate aminotransferase activity	Catalysis of the reaction: L-serine + glyoxylate = 3-hydroxypyruvate + glycine.	\N	10	6	\N	0.6	intel_def
GO:0050281	serine-glyoxylate transaminase activity	Catalysis of the reaction: L-serine + glyoxylate = 3-hydroxypyruvate + glycine.	\N	10	6	\N	0.6	intel_def
GO:0050322	taurine transaminase activity	Catalysis of the reaction: taurine + 2-oxoglutarate = sulfoacetaldehyde + L-glutamate.	\N	10	6	\N	0.6	intel_def
GO:0050322	taurine aminotransferase activity	Catalysis of the reaction: taurine + 2-oxoglutarate = sulfoacetaldehyde + L-glutamate.	\N	10	6	\N	0.6	intel_def
GO:0050322	taurine-2-oxoglutarate transaminase activity	Catalysis of the reaction: taurine + 2-oxoglutarate = sulfoacetaldehyde + L-glutamate.	\N	10	6	\N	0.6	intel_def
GO:0050697	TCE-reductive dehalogenase activity	Catalysis of the reaction: trichloroethylene + 2 H+ + 2 e- = HCl + 1,2-dichloroethene.	\N	10	6	\N	0.6	intel_def
GO:0050697	1 1 2-trichloroethene reductive dehalogenase activity	Catalysis of the reaction: trichloroethylene + 2 H+ + 2 e- = HCl + 1,2-dichloroethene.	\N	10	6	\N	0.6	intel_def
GO:0050697	1 1 2-trichloroethylene reductive dehalogenase activity	Catalysis of the reaction: trichloroethylene + 2 H+ + 2 e- = HCl + 1,2-dichloroethene.	\N	10	6	\N	0.6	intel_def
GO:0004201	caspase-1 activity	OBSOLETE. Catalysis of the release of interleukin 1-beta by specific cleavage of Asp116-Ala117 and Asp27-Gly28 bonds in precursor. Enzymes with this function can also hydrolyze the terminal bond in the small-molecule substrate, Ac-Tyr-Val-Ala-Asp-NHMec.	\N	33	20	\N	0.606061	intel_def
GO:0004201	ICE	OBSOLETE. Catalysis of the release of interleukin 1-beta by specific cleavage of Asp116-Ala117 and Asp27-Gly28 bonds in precursor. Enzymes with this function can also hydrolyze the terminal bond in the small-molecule substrate, Ac-Tyr-Val-Ala-Asp-NHMec.	\N	33	20	\N	0.606061	intel_def
GO:0000501	flocculation	Mannose sensitive, non sexual aggregation of cells mediated by protein-carbohydrate (flocculin-mannan) interaction present in the cell wall. This process is pH and calcium dependent and reversible. As in, but not restricted to, the taxon Saccharomyces (Saccharomyces, ncbi_taxonomy_id:4930).	\N	28	17	\N	0.607143	intel_def
GO:0004246	angiotensin I-converting enzyme	Catalysis of the release of a C-terminal dipeptide, Xaa-Xbb from oligopeptide-Xaa-Xbb, when Xaa is not Pro, and Xbb is neither Asp nor Glu. Converts angiotensin I to angiotensin II.	\N	18	11	\N	0.611111	intel_def
GO:0004246	peptidyl-dipeptidase A activity	Catalysis of the release of a C-terminal dipeptide, Xaa-Xbb from oligopeptide-Xaa-Xbb, when Xaa is not Pro, and Xbb is neither Asp nor Glu. Converts angiotensin I to angiotensin II.	\N	18	11	\N	0.611111	intel_def
GO:0005337	nucleoside transporter activity	Enables the directed movement of a nucleoside, a nucleobase linked to either beta-D-ribofuranose (ribonucleoside) or 2-deoxy-beta-D-ribofuranose, (a deoxyribonucleotide), into, out of, within or between cells.	\N	18	11	\N	0.611111	intel_def
GO:0005668	selectivity factor SL1 complex	A RNA Pol I-specific protein complex which in humans has two subunits, tata-binding protein (TBP) and TBP-associated factor 1 (TAF1).	\N	18	11	\N	0.611111	intel_def
GO:0008061	chitin binding	Interacting selectively with chitin, a linear polysaccharide consisting of P-1,4-linked N-acetyl-D-glucosamine residues.	\N	18	11	\N	0.611111	intel_def
GO:0018330	enzyme active site formation via	The transient guanylylation of lysine to form N6-(phospho-5'-guanosine)-L-lysine, found in the guanylyltransferase active site of mRNA capping enzyme.	\N	18	11	\N	0.611111	intel_def
GO:0030580	quinone cofactor methyltransferase activity	Catalysis of the transfer of a methyl group from S-adenosylmethionine during the synthesis of quinone cofactors such as ubiquinone (coenzyme Q), menaquinone (vitamin K2), plastoquinone and phylloquinone (vitamin K1).	\N	18	11	\N	0.611111	intel_def
GO:0042423	catecholamine biosynthesis	The formation from simpler components of any of a group of physiologically important biogenic amines that possess a catechol (3,4-dihydroxyphenyl) nucleus and are derivatives of 3,4-dihydroxyphenylethylamine.	\N	18	11	\N	0.611111	intel_def
GO:0042424	catecholamine catabolism	The breakdown into simpler components of any of a group of physiologically important biogenic amines that possess a catechol (3,4-dihydroxyphenyl) nucleus and are derivatives of 3,4-dihydroxyphenylethylamine.	\N	18	11	\N	0.611111	intel_def
GO:0050652	dermatan sulfate proteoglycan chain elongation	The elongation of dermatan sulfate proteoglycan chains by alternate addition of N-acetylhexosamine and GlcUA residues to the GAG-protein linkage region tetrasaccharide of dermatan sulfate.	\N	18	11	\N	0.611111	intel_def
GO:0050652	chondroitin sulfate B proteoglycan chain elongation	The elongation of dermatan sulfate proteoglycan chains by alternate addition of N-acetylhexosamine and GlcUA residues to the GAG-protein linkage region tetrasaccharide of dermatan sulfate.	\N	18	11	\N	0.611111	intel_def
GO:0050652	chondroitin sulfate B proteoglycan biosynthesis polysaccharide chain biosynthesis	The elongation of dermatan sulfate proteoglycan chains by alternate addition of N-acetylhexosamine and GlcUA residues to the GAG-protein linkage region tetrasaccharide of dermatan sulfate.	\N	18	11	\N	0.611111	intel_def
GO:0050652	dermatan sulphate proteoglycan biosynthesis polysaccharide chain biosynthesis	The elongation of dermatan sulfate proteoglycan chains by alternate addition of N-acetylhexosamine and GlcUA residues to the GAG-protein linkage region tetrasaccharide of dermatan sulfate.	\N	18	11	\N	0.611111	intel_def
GO:0050652	dermatan sulfate proteoglycan biosynthesis polysaccharide chain biosynthesis	The elongation of dermatan sulfate proteoglycan chains by alternate addition of N-acetylhexosamine and GlcUA residues to the GAG-protein linkage region tetrasaccharide of dermatan sulfate.	\N	18	11	\N	0.611111	intel_def
GO:0009462	cytochrome d	OBSOLETE. A cytochrome in which the prosthetic group is a tetrapyrrolic chelate of iron in which the degree of conjugation of double bonds is less than in porphyrin. This definition would appear to include siroheme proteins (eg. nitrite and sulfite reductases); but these are not cytochromes. Kirill Degtyarenko:Sep 28 13:08:07 2000.	\N	31	19	\N	0.612903	intel_def
GO:0001642	group III metabotropic glutamate receptor activity	A G-protein coupled receptor that is activated by L-AP-4 and inhibits adenylate cyclase activity.	\N	13	8	\N	0.615385	intel_def
GO:0003805	blood coagulation factor XI activity	Catalysis of the selective cleavage of Arg-Ala and Arg-Val bonds in factor IX to form factor IXa.	\N	13	8	\N	0.615385	intel_def
GO:0003805	coagulation factor XIa activity	Catalysis of the selective cleavage of Arg-Ala and Arg-Val bonds in factor IX to form factor IXa.	\N	13	8	\N	0.615385	intel_def
GO:0003806	blood coagulation factor XII activity	Catalysis of the selective cleavage of Arg-Ile bonds in factor VII to form factor VIIa and factor XI to form factor XIa.	\N	13	8	\N	0.615385	intel_def
GO:0003806	coagulation factor XIIa activity	Catalysis of the selective cleavage of Arg-Ile bonds in factor VII to form factor VIIa and factor XI to form factor XIa.	\N	13	8	\N	0.615385	intel_def
GO:0003817	adipsin	Catalysis of the cleavage of component factor B (Arg-Lys) when in complex with C3b or with cobra venom factor (CVF).	\N	13	8	\N	0.615385	intel_def
GO:0003817	complement factor D activity	Catalysis of the cleavage of component factor B (Arg-Lys) when in complex with C3b or with cobra venom factor (CVF).	\N	13	8	\N	0.615385	intel_def
GO:0009231	riboflavin biosynthesis	The formation from simpler components of vitamin B2, the precursor for the coenzymes flavin mononucleotide (FMN) and flavin adenine dinucleotide (FAD).	\N	13	8	\N	0.615385	intel_def
GO:0009231	vitamin B2 biosynthesis	The formation from simpler components of vitamin B2, the precursor for the coenzymes flavin mononucleotide (FMN) and flavin adenine dinucleotide (FAD).	\N	13	8	\N	0.615385	intel_def
GO:0009232	riboflavin catabolism	The breakdown into simpler components of vitamin B2, the precursor for the coenzymes flavin mononucleotide (FMN) and flavin adenine dinucleotide (FAD).	\N	13	8	\N	0.615385	intel_def
GO:0009232	vitamin B2 catabolism	The breakdown into simpler components of vitamin B2, the precursor for the coenzymes flavin mononucleotide (FMN) and flavin adenine dinucleotide (FAD).	\N	13	8	\N	0.615385	intel_def
GO:0009832	cell wall biosynthesis	The formation from simpler components of the cell wall, as in, but not restricted to, the flowering plants (Magnoliophyta, ncbi_taxonomy_id:3398).	\N	13	8	\N	0.615385	intel_def
GO:0019476	D-lysine catabolism	The breakdown into simpler components of D-lysine, the dextrorotatory isomer of (S)-2,6-diaminohexanoic acid.	\N	13	8	\N	0.615385	intel_def
GO:0019477	L-lysine catabolism	The breakdown into simpler components of L-lysine, the levorotatory isomer of (S)-2,6-diaminohexanoic acid.	\N	13	8	\N	0.615385	intel_def
GO:0019772	low affinity IgG receptor activity	Combining with low affinity with an immunogloblulin of an IgG isotype via the Fc region to initiate a change in cell activity.	\N	13	8	\N	0.615385	intel_def
GO:0030077	light-harvesting complex	A light-harvesting complex; as in, but not restricted to, the purple bacteria and relatives (Proteobacteria, ncbi_taxonomy_id:1224).	\N	13	8	\N	0.615385	intel_def
GO:0030483	site of polarized growth	A part of a cell where non-isotropic growth occurs. As in, but not restricted to, the fungi (Fungi, ncbi_taxonomy_id:4751).	\N	13	8	\N	0.615385	intel_def
GO:0030610	mitotic spindle positioning and orientation	Determination of the intracellular position and orientation of the mitotic spindle. As in, but not restricted to, the taxon Saccharomyces (Saccharomyces, ncbi_taxonomy_id:4930).	\N	13	8	\N	0.615385	intel_def
GO:0042279	nitrite reductase activity	Catalysis of the reaction: NH3 + 2 H2O + 6 ferricytochrome c = NO2(-) (nitrite) + 6 ferrocytochrome c + 7 H+.	\N	13	8	\N	0.615385	intel_def
GO:0042279	multiheme nitrite reductase	Catalysis of the reaction: NH3 + 2 H2O + 6 ferricytochrome c = NO2(-) (nitrite) + 6 ferrocytochrome c + 7 H+.	\N	13	8	\N	0.615385	intel_def
GO:0042279	cytochrome c nitrite reductase	Catalysis of the reaction: NH3 + 2 H2O + 6 ferricytochrome c = NO2(-) (nitrite) + 6 ferrocytochrome c + 7 H+.	\N	13	8	\N	0.615385	intel_def
GO:0042380	pyrophosphate reductase	Catalysis of the formation of both isopentenyl pyrophosphate and dimethylallyl pyrophosphate from (E)-4-hydroxy-3-methyl-but-2-enyl pyrophosphate.	\N	13	8	\N	0.615385	intel_def
GO:0042380	hydroxymethylbutenyl pyrophosphate reductase activity	Catalysis of the formation of both isopentenyl pyrophosphate and dimethylallyl pyrophosphate from (E)-4-hydroxy-3-methyl-but-2-enyl pyrophosphate.	\N	13	8	\N	0.615385	intel_def
GO:0045018	retrograde transport vacuole to Golgi	The directed movement of substances from the vacuole to the trans-Golgi network; this occurs in yeast via the prevacuolar/endosomal compartment.	\N	13	8	\N	0.615385	intel_def
GO:0045018	retrograde transport from the vacuole	The directed movement of substances from the vacuole to the trans-Golgi network; this occurs in yeast via the prevacuolar/endosomal compartment.	\N	13	8	\N	0.615385	intel_def
GO:0045426	quinone cofactor biosynthesis	The formation from simpler components of any quinone cofactor, such as menaquinone (vitamin K2), ubiquinone (coenzyme Q) or phylloquinone (vitamin K1).	\N	13	8	\N	0.615385	intel_def
GO:0006035	cuticle chitin biosynthesis	The formation from simpler components of cuticle chitin, a linear polysaccharide consisting of P-1,4-linked N-acetyl-D-glucosamine residues, found in cuticles.	\N	21	13	\N	0.619048	intel_def
GO:0006036	cuticle chitin catabolism	The breakdown into simpler components of cuticle chitin, a linear polysaccharide consisting of P-1,4-linked N-acetyl-D-glucosamine residues, found in cuticles.	\N	21	13	\N	0.619048	intel_def
GO:0006214	deoxyribosylthymine catabolism	The breakdown into simpler components of thymidine, deoxyribosylthymine thymine 2-deoxyriboside, a deoxynucleoside very widely distributed but occurring almost entirely as phosphoric esters in deoxynucleotides and deoxyribonucleic acid, DNA.	\N	21	13	\N	0.619048	intel_def
GO:0006214	thymidine catabolism	The breakdown into simpler components of thymidine, deoxyribosylthymine thymine 2-deoxyriboside, a deoxynucleoside very widely distributed but occurring almost entirely as phosphoric esters in deoxynucleotides and deoxyribonucleic acid, DNA.	\N	21	13	\N	0.619048	intel_def
GO:0006585	dopamine biosynthesis from tyrosine	The formation of dopamine (3,4-dihydroxyphenylethylamine) from L-tyrosine, via the metabolic precursor 3,4-dihydroxy-L-phenylalanine (L-dopa). Dopamine is a catecholamine neurotransmitter and a metabolic precursor of norepinephrine and epinephrine.	\N	21	13	\N	0.619048	intel_def
GO:0016448	mu DNA polymerase activity	Catalysis of the reaction: deoxynucleoside triphosphate + DNA(n) = diphosphate + DNA(n+1). A DNA-directed DNA polymerase that may be specific to lymphoid cells and play a role in the somatic hypermutation of antibody genes.	\N	21	13	\N	0.619048	intel_def
GO:0016449	lambda DNA polymerase activity	Catalysis of the reaction: deoxynucleoside triphosphate + DNA(n) = diphosphate + DNA(n+1). A DNA-directed DNA polymerase that may be specific to lymphoid cells and play a role in the somatic hypermutation of antibody genes.	\N	21	13	\N	0.619048	intel_def
GO:0016456	dosage compensation complex	An RNA-protein complex localized to the X chromosome of males where it is required for the hyper-transcriptional activation of the X chromosome. As in, but not restricted to, the true insects (Insecta, ncbi_taxonomy_id:50557).	\N	21	13	\N	0.619048	intel_def
GO:0046105	deoxyribosylthymine biosynthesis	The formation from simpler components of thymidine, deoxyribosylthymine thymine 2-deoxyriboside, a deoxynucleoside very widely distributed but occurring almost entirely as phosphoric esters in deoxynucleotides and deoxyribonucleic acid, DNA.	\N	21	13	\N	0.619048	intel_def
GO:0046105	thymidine biosynthesis	The formation from simpler components of thymidine, deoxyribosylthymine thymine 2-deoxyriboside, a deoxynucleoside very widely distributed but occurring almost entirely as phosphoric esters in deoxynucleotides and deoxyribonucleic acid, DNA.	\N	21	13	\N	0.619048	intel_def
GO:0001519	peptide amidation	The posttranslational conversion of C-terminal glycine-extended peptides to C-terminal alpha-amidated peptides. Occurs to over half of all peptide hormones to give bioactive peptides. This is a two step process catalyzed by a peptidyl-glycine alpha-hydroxylating monooxygenase and a peptidyl-alpha-hydroxyglycine alpha-amidating lyase. In some organisms, this process is catalyzed by two separate en…	\N	37	23	\N	0.621622	intel_def
GO:0001540	beta-amyloid binding	Interacting selectively with beta-amyloid peptide/protein and/or its precursor.	\N	8	5	\N	0.625	intel_def
GO:0004031	aldehyde oxidase activity	Catalysis of the reaction: an aldehyde + H2O + O2 = a carboxylic acid + H2O2.	\N	8	5	\N	0.625	intel_def
GO:0004108	citrate activity	Catalysis of the reaction: citrate + CoA = acetyl-CoA + H2O + oxaloacetate.	\N	8	5	\N	0.625	intel_def
GO:0004370	glycerol kinase activity	Catalysis of the reaction: ATP + glycerol = ADP + glycerol 3-phosphate.	\N	8	5	\N	0.625	intel_def
GO:0004689	phosphorylase kinase activity	Catalysis of the reaction: 4 ATP + 2 phosphorylase B = 4 ADP + phosphorylase A.	\N	8	5	\N	0.625	intel_def
GO:0004689	phosphorylase kinase intrinsic catalyst activity	Catalysis of the reaction: 4 ATP + 2 phosphorylase B = 4 ADP + phosphorylase A.	\N	8	5	\N	0.625	intel_def
GO:0004800	thyroxine 5' deiodinase activity	Catalysis of the reaction: L-thyroxine + donor-H2 = 3,5,3'-L-triiodo-L-thyronine + iodide + acceptor + H+.	\N	16	10	\N	0.625	intel_def
GO:0004800	thyroxine 5'-deiodinase activity	Catalysis of the reaction: L-thyroxine + donor-H2 = 3,5,3'-L-triiodo-L-thyronine + iodide + acceptor + H+.	\N	16	10	\N	0.625	intel_def
GO:0004800	thyroxine deiodinase activity	Catalysis of the reaction: L-thyroxine + donor-H2 = 3,5,3'-L-triiodo-L-thyronine + iodide + acceptor + H+.	\N	16	10	\N	0.625	intel_def
GO:0005989	lactose biosynthesis	The formation from simpler components of lactose, the disaccharide galactopyranosyl-glucose.	\N	8	5	\N	0.625	intel_def
GO:0005990	lactose catabolism	The breakdown into simpler components of lactose, the disaccharide galactopyranosyl-glucose.	\N	8	5	\N	0.625	intel_def
GO:0006007	glucose catabolism	The breakdown into simpler components of glucose, the aldohexose gluco-hexose.	\N	8	5	\N	0.625	intel_def
GO:0006523	alanine biosynthesis	The formation from simpler components of alanine, 2-aminopropanoic acid.	\N	8	5	\N	0.625	intel_def
GO:0006524	alanine catabolism	The breakdown into simpler components of alanine, 2-aminopropanoic acid.	\N	8	5	\N	0.625	intel_def
GO:0008115	sarcosine oxidase activity	Catalysis of the reaction: sarcosine + H2O + O2 = glycine + formaldehyde + H2O2.	\N	8	5	\N	0.625	intel_def
GO:0008871	gentamicin 2''-nucleotidyltransferase activity	Catalysis of the reaction: nucleoside triphosphate + gentamicin = diphosphate + 2''-nucleotidylgentamicin.	\N	8	5	\N	0.625	intel_def
GO:0008900	hydrogen potassium-exchanging ATPase activity	Catalysis of the reaction: ATP + H2O + H+(in) + K+(out) = ADP + phosphate + H+(out) + K+(in).	\N	8	5	\N	0.625	intel_def
GO:0008900	proton pump	Catalysis of the reaction: ATP + H2O + H+(in) + K+(out) = ADP + phosphate + H+(out) + K+(in).	\N	8	5	\N	0.625	intel_def
GO:0009246	enterobacterial common antigen biosynthesis	The formation from simpler components of the enterobacterial common antigen, an acidic polysaccharide containing N-acetyl-D-glucosamine, N-acetyl-D-mannosaminouronic acid, and 4-acetamido-4,6-dideoxy-D-galactose. A major component of the cell wall outer membrane of Gram-negative bacteria.	\N	32	20	\N	0.625	intel_def
GO:0009802	cinnamic acid ester biosynthesis	The formation from simpler components of ester derivatives of cinnamic acid, phenylpropenoic acid.	\N	8	5	\N	0.625	intel_def
GO:0015045	NADPH :rubredoxin reductase activity	Catalysis of the reaction: reduced rubredoxin + NADP+ = oxidized rubredoxin + NADPH + H+.	\N	8	5	\N	0.625	intel_def
GO:0015045	reductase activity	Catalysis of the reaction: reduced rubredoxin + NADP+ = oxidized rubredoxin + NADPH + H+.	\N	8	5	\N	0.625	intel_def
GO:0015188	L-isoleucine transporter activity	Enables the directed movement of L-isoleucine, (2R*,3R*)-2-amino-3-methylpentanoic acid, into, out of, within or between cells.	\N	16	10	\N	0.625	intel_def
GO:0015195	L-threonine transporter activity	Enables the directed movement of L-threonine, (2R*,3S*)-2-amino-3-hydroxybutanoic acid, into, out of, within or between cells.	\N	16	10	\N	0.625	intel_def
GO:0015418	quaternary-amine-transporting ATPase activity	Catalysis of the reaction: ATP + H2O + quaternary amine(out) = ADP + phosphate + quaternary amine(in).	\N	8	5	\N	0.625	intel_def
GO:0015418	quaternary amine uptake transporter activity	Catalysis of the reaction: ATP + H2O + quaternary amine(out) = ADP + phosphate + quaternary amine(in).	\N	8	5	\N	0.625	intel_def
GO:0015418	quaternary-ammonium-compound-transporting ATPase activity	Catalysis of the reaction: ATP + H2O + quaternary amine(out) = ADP + phosphate + quaternary amine(in).	\N	8	5	\N	0.625	intel_def
GO:0015432	bile acid porter activity	Catalysis of the reaction: bile acid(in) + ATP + H2O = bile acid(out) + ADP + phosphate.	\N	8	5	\N	0.625	intel_def
GO:0015619	thiamine pyrophosphate porter activity	Catalysis of the reaction: ATP + H2O + thiamin pyrophosphate(in) = ADP + phosphate + thiamin pyrophosphate(out).	\N	8	5	\N	0.625	intel_def
GO:0015619	thiamin pyrophosphate porter activity	Catalysis of the reaction: ATP + H2O + thiamin pyrophosphate(in) = ADP + phosphate + thiamin pyrophosphate(out).	\N	8	5	\N	0.625	intel_def
GO:0016590	ACF complex	A chromatin-remodeling complex that catalyzes the ATP-dependent assembly of periodic nucleosome arrays. In Drosophila, the complex comprises ACF1 and ISWI.	\N	16	10	\N	0.625	intel_def
GO:0016590	ATP-utilizing chromatin assembly and remodeling factor complex	A chromatin-remodeling complex that catalyzes the ATP-dependent assembly of periodic nucleosome arrays. In Drosophila, the complex comprises ACF1 and ISWI.	\N	16	10	\N	0.625	intel_def
GO:0018320	enzyme active site formation via S-methyl-L-cysteine	The transient methylation of peptidyl-cysteine to form S-methyl-L-cysteine.	\N	8	5	\N	0.625	intel_def
GO:0018326	enzyme active site formation via S-acetyl-L-cysteine	The transient acetylation of peptidyl-cysteine to form S-acetyl-L-cysteine.	\N	8	5	\N	0.625	intel_def
GO:0018332	enzyme active site formation via	The transient adenylation of threonine to form N6-(phospho-5'-adenosine)-L-threonine, found in the active site of bovine phosphodiesterase I.	\N	16	10	\N	0.625	intel_def
GO:0018988	molting cycle	The periodic shedding of part or all of a cuticle, which is then replaced by a new cuticle. As in, but not restricted to, the taxon Protostomia (Protostomia, ncbi_taxonomy_id:33317), and the roundworms (Nematoda, ncbi_taxonomy_id:6231).	\N	16	10	\N	0.625	intel_def
GO:0019388	galactose catabolism	The breakdown into simpler components of galactose, the aldohexose galacto-hexose.	\N	8	5	\N	0.625	intel_def
GO:0019599	catabolism	The breakdown into simpler components of (R)-4-hydroxymandelate, the anion of (R)-4-hydroxymandelic acid.	\N	8	5	\N	0.625	intel_def
GO:0030478	actin cap	Polarized accumulation of cytoskeletal proteins (including F-actin) and regulatory proteins in a cell. As in, but not restricted to, the fungi (Fungi, ncbi_taxonomy_id:4751).	\N	16	10	\N	0.625	intel_def
GO:0042394	ecdysis	The shedding of the old cuticular fragments during the molting cycle. As in, but not restricted to, the taxon Protostomia (Protostomia, ncbi_taxonomy_id:33317), and the roundworms (Nematoda, ncbi_taxonomy_id:6231).	\N	16	10	\N	0.625	intel_def
GO:0042621	PHA biosynthesis	The formation from simpler components of poly(3-hydroxyalkanoates), polyesters of 3-hydroxyacids produced as intracellular granules by a large variety of bacteria.	\N	16	10	\N	0.625	intel_def
GO:0042621	biosynthesis	The formation from simpler components of poly(3-hydroxyalkanoates), polyesters of 3-hydroxyacids produced as intracellular granules by a large variety of bacteria.	\N	16	10	\N	0.625	intel_def
GO:0046282	cinnamic acid ester catabolism	The breakdown into simpler components of ester derivatives of cinnamic acid, phenylpropenoic acid.	\N	8	5	\N	0.625	intel_def
GO:0046369	galactose biosynthesis	The formation from simpler components of galactose, the aldohexose galacto-hexose.	\N	8	5	\N	0.625	intel_def
GO:0050300	streptomycin 6-kinase activity	Catalysis of the reaction: ATP + streptomycin = ADP + streptomycin 6-phosphate.	\N	8	5	\N	0.625	intel_def
GO:0050319	tartrate decarboxylase activity	Catalysis of the reaction: (R,R)-tartrate = D-glycerate + CO2.	\N	8	5	\N	0.625	intel_def
GO:0050450	citrate activity	Catalysis of the reaction: acetyl-CoA + H2O + oxaloacetate = citrate + CoA .	\N	8	5	\N	0.625	intel_def
GO:0050605	superoxide reductase activity	Catalysis of the reaction: O2(-) + reduced rubredoxin + 2 H+ = H2O2 + rubredoxin.	\N	8	5	\N	0.625	intel_def
GO:0050611	arsenate reductase activity	Catalysis of the reaction: azurin(ox) + H2O + arsenite = azurin(red) + arsenate.	\N	8	5	\N	0.625	intel_def
GO:0050612	arsenate reductase activity	Catalysis of the reaction: acceptor + arsenite = donor-H2 + arsenate.	\N	8	5	\N	0.625	intel_def
GO:0000370	spliceosomal A complex formation	Recognition of the intron branch site sequence of a U2-type intron. This recognition may include an interaction between the U2 snRNA (as part of the U2 snRNP) and the branch site sequence of the pre-mRNA. In cis-splicing, the U1 snRNP, already associated with the 5'-splice site may also be involved in recruiting the U2 snRNP to the branch site.	\N	27	17	\N	0.62963	intel_def
GO:0000370	spliceosomal B complex formation	Recognition of the intron branch site sequence of a U2-type intron. This recognition may include an interaction between the U2 snRNA (as part of the U2 snRNP) and the branch site sequence of the pre-mRNA. In cis-splicing, the U1 snRNP, already associated with the 5'-splice site may also be involved in recruiting the U2 snRNP to the branch site.	\N	27	17	\N	0.62963	intel_def
GO:0000370	U2-type nuclear mRNA branch site recognition	Recognition of the intron branch site sequence of a U2-type intron. This recognition may include an interaction between the U2 snRNA (as part of the U2 snRNP) and the branch site sequence of the pre-mRNA. In cis-splicing, the U1 snRNP, already associated with the 5'-splice site may also be involved in recruiting the U2 snRNP to the branch site.	\N	27	17	\N	0.62963	intel_def
GO:0000259	intracellular nucleoside transporter activity	OBSOLETE. Enables the directed movement of a nucleoside, a nucleobase linked to either beta-D-ribofuranose (ribonucleoside) or 2-deoxy-beta-D-ribofuranose (a deoxyribonucleotide) within a cell.	\N	19	12	\N	0.631579	intel_def
GO:0000368	spliceosomal CC complex formation	Recognition of the intron 5'-splice site by components of the assembling U2-type spliceosome. This may involve binding of U1 snRNA and/or U6 snRNA to intron sequences.	\N	19	12	\N	0.631579	intel_def
GO:0000368	spliceosomal commitment complex formation	Recognition of the intron 5'-splice site by components of the assembling U2-type spliceosome. This may involve binding of U1 snRNA and/or U6 snRNA to intron sequences.	\N	19	12	\N	0.631579	intel_def
GO:0000368	spliceosomal E complex formation	Recognition of the intron 5'-splice site by components of the assembling U2-type spliceosome. This may involve binding of U1 snRNA and/or U6 snRNA to intron sequences.	\N	19	12	\N	0.631579	intel_def
GO:0000368	U2-type nuclear mRNA 5' splice site recognition	Recognition of the intron 5'-splice site by components of the assembling U2-type spliceosome. This may involve binding of U1 snRNA and/or U6 snRNA to intron sequences.	\N	19	12	\N	0.631579	intel_def
GO:0000368	U2-type nuclear mRNA 5'-splice site recognition	Recognition of the intron 5'-splice site by components of the assembling U2-type spliceosome. This may involve binding of U1 snRNA and/or U6 snRNA to intron sequences.	\N	19	12	\N	0.631579	intel_def
GO:0015840	urea transport	The directed movement into, out of or within the cell of urea, the water-soluble compound H2N-CO-NH2, produced in the liver via the ornithine-urea cycle.	\N	19	12	\N	0.631579	intel_def
GO:0046256	2 4 6-trinitrotoluene catabolism	The breakdown into simpler components of 2,4,6-trinitrotoluene, 1-methyl-2,4,6-trinitrobenzene, a highly explosive pale yellow crystalline solid.	\N	19	12	\N	0.631579	intel_def
GO:0001100	negative regulation of exit from mitosis	Any process involved in the inhibition of progression from anaphase/telophase (high mitotic CDK activity) to G1 (low mitotic CDK activity).	\N	11	7	\N	0.636364	intel_def
GO:0001701	embryonic development	The embryonic development which ends at birth, as in, but not restricted to, mammals (Mammalia, ncbi_taxonomy_id:40674).	\N	11	7	\N	0.636364	intel_def
GO:0003803	blood coagulation factor IX activity	Catalysis of the selective cleavage of the Arg-Ile bond in factor X to form factor Xa.	\N	11	7	\N	0.636364	intel_def
GO:0003803	coagulation factor IXa activity	Catalysis of the selective cleavage of the Arg-Ile bond in factor X to form factor Xa.	\N	11	7	\N	0.636364	intel_def
GO:0004564	acid invertase	Catalysis of the hydrolysis of terminal non-reducing beta-D-fructofuranoside residues in beta-D-fructofuranosides.	\N	11	7	\N	0.636364	intel_def
GO:0004564	alkaline invertase	Catalysis of the hydrolysis of terminal non-reducing beta-D-fructofuranoside residues in beta-D-fructofuranosides.	\N	11	7	\N	0.636364	intel_def
GO:0004564	beta-D-fructofuranoside fructohydrolase	Catalysis of the hydrolysis of terminal non-reducing beta-D-fructofuranoside residues in beta-D-fructofuranosides.	\N	11	7	\N	0.636364	intel_def
GO:0004564	beta-fructofuranosidase activity	Catalysis of the hydrolysis of terminal non-reducing beta-D-fructofuranoside residues in beta-D-fructofuranosides.	\N	11	7	\N	0.636364	intel_def
GO:0004564	beta-fructosidase	Catalysis of the hydrolysis of terminal non-reducing beta-D-fructofuranoside residues in beta-D-fructofuranosides.	\N	11	7	\N	0.636364	intel_def
GO:0004564	beta-h-fructosidase	Catalysis of the hydrolysis of terminal non-reducing beta-D-fructofuranoside residues in beta-D-fructofuranosides.	\N	11	7	\N	0.636364	intel_def
GO:0004564	fructosylinvertase	Catalysis of the hydrolysis of terminal non-reducing beta-D-fructofuranoside residues in beta-D-fructofuranosides.	\N	11	7	\N	0.636364	intel_def
GO:0004564	glucosucrase	Catalysis of the hydrolysis of terminal non-reducing beta-D-fructofuranoside residues in beta-D-fructofuranosides.	\N	11	7	\N	0.636364	intel_def
GO:0004564	invertase	Catalysis of the hydrolysis of terminal non-reducing beta-D-fructofuranoside residues in beta-D-fructofuranosides.	\N	11	7	\N	0.636364	intel_def
GO:0004564	invertin	Catalysis of the hydrolysis of terminal non-reducing beta-D-fructofuranoside residues in beta-D-fructofuranosides.	\N	11	7	\N	0.636364	intel_def
GO:0004564	maxinvert L 1000	Catalysis of the hydrolysis of terminal non-reducing beta-D-fructofuranoside residues in beta-D-fructofuranosides.	\N	11	7	\N	0.636364	intel_def
GO:0004564	saccharase	Catalysis of the hydrolysis of terminal non-reducing beta-D-fructofuranoside residues in beta-D-fructofuranosides.	\N	11	7	\N	0.636364	intel_def
GO:0004564	sucrase	Catalysis of the hydrolysis of terminal non-reducing beta-D-fructofuranoside residues in beta-D-fructofuranosides.	\N	11	7	\N	0.636364	intel_def
GO:0006038	cell wall chitin biosynthesis	The formation from simpler components of cell wall chitin, a linear polysaccharide consisting of P-1,4-linked N-acetyl-D-glucosamine residues, found in the walls of cells.	\N	22	14	\N	0.636364	intel_def
GO:0006039	cell wall chitin catabolism	The breakdown into simpler components of cell wall chitin, a linear polysaccharide consisting of P-1,4-linked N-acetyl-D-glucosamine residues, found in the walls of cells.	\N	22	14	\N	0.636364	intel_def
GO:0006208	pyrimidine base catabolism	The breakdown into simpler components of pyrimidine bases, 1,3-diazine, organic nitrogenous bases.	\N	11	7	\N	0.636364	intel_def
GO:0006676	mannosyl diphosphorylinositol ceramide metabolism	The chemical reactions and physical changes involving mannosyl diphosphorylinositol ceramide, any lipid with a phosphodiester bridge between an inositol residue and the ceramide moiety which contains two phosphoryl (-P(O)=) groups and a mannose derivative.	\N	22	14	\N	0.636364	intel_def
GO:0006676	metabolism	The chemical reactions and physical changes involving mannosyl diphosphorylinositol ceramide, any lipid with a phosphodiester bridge between an inositol residue and the ceramide moiety which contains two phosphoryl (-P(O)=) groups and a mannose derivative.	\N	22	14	\N	0.636364	intel_def
GO:0007484	genital morphogenesis	Formation and development of the genitals from the genital disc. As in, but not restricted to, the Holometabola (Endopterygota, ncbi_taxonomy_id:33392).	\N	11	7	\N	0.636364	intel_def
GO:0008796	activity	Catalysis of the hydrolysis of P(1),P(4)-bis(5'-nucleosyl)tetraphosphate into two nucleotides.	\N	11	7	\N	0.636364	intel_def
GO:0008942	nitrite reductase activity	Catalysis of the reaction: ammonium hydroxide + 3 NADP+ + H2O = NO2(-) (nitrite) + 3 NADPH + 3 H+.	\N	11	7	\N	0.636364	intel_def
GO:0009272	cell wall biosynthesis	The formation from simpler components of the cell wall. As in, but not restricted to, the fungi (Fungi, ncbi_taxonomy_id:4751).	\N	11	7	\N	0.636364	intel_def
GO:0016066	cellular defense response	A defense response that is mediated by cells, as in, but not restricted to, the vertebrates (Vertebrata, ncbi_taxonomy_id:7742).	\N	11	7	\N	0.636364	intel_def
GO:0016067	cellular defense response	A defense response that is mediated by cells. As in, but not restricted to, the taxon Protostomia (Protostomia, ncbi_taxonomy_id:33317).	\N	11	7	\N	0.636364	intel_def
GO:0016348	leg joint morphogenesis	Formation and development of the leg joint. As in, but not restricted to, the Holometabola (Endopterygota, ncbi_taxonomy_id:33392).	\N	11	7	\N	0.636364	intel_def
GO:0016691	chloride peroxidase activity	Catalysis of the reaction: 2 R-H + 2 chloride + H2O2 = 2 R-Cl + 2 H2O.	\N	11	7	\N	0.636364	intel_def
GO:0016764	transferase activity transferring other glycosyl groups	Catalysis of the transfer of a glycosyl group, other than hexosyl or pentosyl, from one compound (donor) to another (acceptor).	\N	11	7	\N	0.636364	intel_def
GO:0016995	cholesterol oxidase activity	Catalysis of the reaction: cholesterol + O2 = cholest-4-en-3-one + H2O2.	\N	11	7	\N	0.636364	intel_def
GO:0018591	methyl tertiary butyl ether 3-monooxygenase activity	Catalysis of the reaction: methyl tert-butyl ether + 1/2 O2 = tert-butyl alcohol + formaldehyde.	\N	11	7	\N	0.636364	intel_def
GO:0018591	MTBE 3-monooxygenase	Catalysis of the reaction: methyl tert-butyl ether + 1/2 O2 = tert-butyl alcohol + formaldehyde.	\N	11	7	\N	0.636364	intel_def
GO:0019856	pyrimidine base biosynthesis	The formation from simpler components of pyrimidine bases, 1,3-diazine, organic nitrogenous bases.	\N	11	7	\N	0.636364	intel_def
GO:0030243	cellulose metabolism	The chemical reactions and physical changes involving cellulose, a linear beta1-4 glucan of molecular mass 50-400 kDa with the pyranose units in the -4C1 conformation.	\N	22	14	\N	0.636364	intel_def
GO:0030584	fruiting body formation	Formation of a spore-bearing structure. As in, but not restricted to, the fungi (Fungi, ncbi_taxonomy_id:4751).	\N	11	7	\N	0.636364	intel_def
GO:0040004	cuticular attachment to epithelium	Attaching of a cuticle to the epithelium underlying it, as in, but not restricted to, the roundworms (Nematoda, ncbi_taxonomy_id:6231).	\N	11	7	\N	0.636364	intel_def
GO:0046184	aldehyde biosynthesis	The formation from simpler components of aldehydes, any organic compound with the formula R-CH=O.	\N	11	7	\N	0.636364	intel_def
GO:0046185	aldehyde catabolism	The breakdown into simpler components of aldehydes, any organic compound with the formula R-CH=O.	\N	11	7	\N	0.636364	intel_def
GO:0047138	cyanocobalamin reductase activity	Catalysis of the reaction: 2 cob(II)alamin + NAD+ = 2 aquacob(III)alamin + NADH + H +.	\N	11	7	\N	0.636364	intel_def
GO:0047138	aquacobalamin reductase activity	Catalysis of the reaction: 2 cob(II)alamin + NAD+ = 2 aquacob(III)alamin + NADH + H +.	\N	11	7	\N	0.636364	intel_def
GO:0050456	cystine reductase activity	Catalysis of the reaction: 2 L-cysteine + NAD+ = L-cystine + NADH + H+.	\N	11	7	\N	0.636364	intel_def
GO:0046951	ketone body biosynthesis	The formation from simpler components of ketone bodies, any one of the three substances: acetoacetate, D-3-hydroxybutyrate (beta-hydroxybutyrate) or acetone. Biosynthesis involves the formation of hydroxymethylglutaryl-CoA, which is cleaved to acetate and acetyl-CoA.	\N	25	16	\N	0.64	intel_def
GO:0001732	formation of translation initiation complex	Joining of the large subunit, with release of IF2/eIF2 and IF3/eIF3. This leaves the functional ribosome at the AUG, with the methionyl/formyl-methionyl-tRNA positioned at the P site.	\N	14	9	\N	0.642857	intel_def
GO:0004110	corticosteroid side-chain-isomerase activity	Catalysis of the reaction: 11-deoxycorticosterone = 20-hydroxy-3-oxopregn-4-en-21-al.	\N	14	9	\N	0.642857	intel_def
GO:0004517	nitric-oxide synthase activity	Catalysis of the reaction: L-arginine + n NADPH + n H+ + m O2 = citrulline + nitric oxide + n NADP.	\N	14	9	\N	0.642857	intel_def
GO:0004517	nitric oxide synthase activity	Catalysis of the reaction: L-arginine + n NADPH + n H+ + m O2 = citrulline + nitric oxide + n NADP.	\N	14	9	\N	0.642857	intel_def
GO:0006014	D-ribose metabolism	The chemical reactions and physical changes involving D-ribose (ribo-pentose). As beta-D-ribofuranose, D-ribose forms the glycose moiety of all ribonucleosides, ribonucleotides and ribonucleic acids, and also of ribose phosphates, various glycosides, some coenzymes and some forms of vitamin B12.	\N	28	18	\N	0.642857	intel_def
GO:0006549	isoleucine metabolism	The chemical reactions and physical changes involving isoleucine, (2R*,3R*)-2-amino-3-methylpentanoic acid.	\N	14	9	\N	0.642857	intel_def
GO:0006571	tyrosine biosynthesis	The formation from simpler components of tyrosine, an aromatic amino acid, 2-amino-3-(4-hydroxyphenyl)propanoic acid.	\N	14	9	\N	0.642857	intel_def
GO:0006572	tyrosine catabolism	The breakdown into simpler components of tyrosine, an aromatic amino acid, 2-amino-3-(4-hydroxyphenyl)propanoic acid.	\N	14	9	\N	0.642857	intel_def
GO:0008069	dorsal ventral axis determination follicular epithelium	Polarization of the follicle cells along the dorsal/ventral axis. As in, but not restricted to, the true insects (Insecta, ncbi_taxonomy_id:50557).	\N	14	9	\N	0.642857	intel_def
GO:0009374	biotin binding	Interacting selectively with biotin (cis-tetrahydro-2-oxothieno(3,4-d)imidazoline-4-valeric acid), the (+) enantiomer of which is very widely distributed in cells and serves as a carrier in a number of enzymatic beta-carboxylation reactions.	\N	28	18	\N	0.642857	intel_def
GO:0009374	vitamin H binding	Interacting selectively with biotin (cis-tetrahydro-2-oxothieno(3,4-d)imidazoline-4-valeric acid), the (+) enantiomer of which is very widely distributed in cells and serves as a carrier in a number of enzymatic beta-carboxylation reactions.	\N	28	18	\N	0.642857	intel_def
GO:0009443	pyridoxal 5' phosphate salvage	Any process that generates pyridoxal 5'-phosphate, the active form of vitamin B6, from deriviatives of it without de novo synthesis.	\N	14	9	\N	0.642857	intel_def
GO:0009443	pyridoxal 5'-phosphate salvage	Any process that generates pyridoxal 5'-phosphate, the active form of vitamin B6, from deriviatives of it without de novo synthesis.	\N	14	9	\N	0.642857	intel_def
GO:0015185	GABA transporter activity	Enables the directed movement of L-gamma-aminobutyric acid (4-aminobutanoic acid, GABA) into, out of, within or between cells.	\N	14	9	\N	0.642857	intel_def
GO:0015185	L-gamma-aminobutyric acid transporter activity	Enables the directed movement of L-gamma-aminobutyric acid (4-aminobutanoic acid, GABA) into, out of, within or between cells.	\N	14	9	\N	0.642857	intel_def
GO:0015185	L-gamma-aminobutyrate transporter activity	Enables the directed movement of L-gamma-aminobutyric acid (4-aminobutanoic acid, GABA) into, out of, within or between cells.	\N	14	9	\N	0.642857	intel_def
GO:0016507	fatty acid beta-oxidation multienzyme complex	A complex that includes the long-chain 3-hydroxyacyl-CoA dehydrogenase and long-chain enoyl-CoA hydratase activities in two subunits (alpha and beta), catalyzing two steps of the fatty acid beta-oxidation cycle within the mitochondrial matrix.	\N	28	18	\N	0.642857	intel_def
GO:0016507	trifunctional enzyme	A complex that includes the long-chain 3-hydroxyacyl-CoA dehydrogenase and long-chain enoyl-CoA hydratase activities in two subunits (alpha and beta), catalyzing two steps of the fatty acid beta-oxidation cycle within the mitochondrial matrix.	\N	28	18	\N	0.642857	intel_def
GO:0019455	L-cysteine catabolism via cystine using cystine reductase	The breakdown into simpler components, via the compound cystine, of L-cysteine, catalyzed by the enzyme cystine reductase (EC:1.8.1.6).	\N	14	9	\N	0.642857	intel_def
GO:0019456	L-cysteine catabolism via cystine using cysteine transaminase	The breakdown into simpler components, via the compound cystine, of L-cysteine, catalyzed by the enzyme cysteine transaminase (EC:2.6.1.3).	\N	14	9	\N	0.642857	intel_def
GO:0030170	pyridoxal phosphate binding	Interacting selectively with pyridoxal 5' phosphate: 3-hydroxy-5-(hydroxymethyl)-2-methyl4-pyridine carboxaldehyde 5' phosphate.	\N	14	9	\N	0.642857	intel_def
GO:0035059	replication-coupling assembly factor complex	A protein complex that facilitates the assembly of nucleosomes on to newly synthesized DNA. In Drosophila, the complex comprises ASF1 and histones H3 and H4.	\N	14	9	\N	0.642857	intel_def
GO:0035059	RCAF complex	A protein complex that facilitates the assembly of nucleosomes on to newly synthesized DNA. In Drosophila, the complex comprises ASF1 and histones H3 and H4.	\N	14	9	\N	0.642857	intel_def
GO:0042185	m-xylene degradation	The breakdown into simpler components of m-xylene, 1,3-dimethylbenzene, a colorless, liquid aromatic hydrocarbon.	\N	14	9	\N	0.642857	intel_def
GO:0042185	meta-xylene catabolism	The breakdown into simpler components of m-xylene, 1,3-dimethylbenzene, a colorless, liquid aromatic hydrocarbon.	\N	14	9	\N	0.642857	intel_def
GO:0042185	m-xylene catabolism	The breakdown into simpler components of m-xylene, 1,3-dimethylbenzene, a colorless, liquid aromatic hydrocarbon.	\N	14	9	\N	0.642857	intel_def
GO:0046432	metabolism	The chemical reactions and physical changes involving 2'-(5''-triphosphoribosyl)-3'-dephospho-CoA, a derivative of coenzyme A.	\N	14	9	\N	0.642857	intel_def
GO:0047740	cephalosporin-C transaminase activity	Catalysis of the reaction: cephalosporin C + pyruvate = 7-(5-carboxyl-5-oxopentanyl)-aminocephalosporinate + L-alanine.	\N	14	9	\N	0.642857	intel_def
GO:0019841	vitamin A1 binding	Interacting selectively with retinol, vitamin A1 alcohol, 2,6,6-trimethyl-1-(9'-hydroxy-3',7'-dimethylnona-1',3',5',7'-tetraenyl)cyclohex-1-ene. Retinol is an intermediate in the vision cycle and it also plays a role in growth and differentiation.	\N	31	20	\N	0.645161	intel_def
GO:0019841	retinol binding	Interacting selectively with retinol, vitamin A1 alcohol, 2,6,6-trimethyl-1-(9'-hydroxy-3',7'-dimethylnona-1',3',5',7'-tetraenyl)cyclohex-1-ene. Retinol is an intermediate in the vision cycle and it also plays a role in growth and differentiation.	\N	31	20	\N	0.645161	intel_def
GO:0003891	delta DNA polymerase activity	Catalysis of the reaction: deoxynucleoside triphosphate + DNA(n) = diphosphate + DNA(n+1). A DNA polymerase function with both polymerase and 3'-exonuclease activities; functions in DNA replication, mismatch repair and excision repair.	\N	17	11	\N	0.647059	intel_def
GO:0005672	transcription factor TFIIA complex	A component of the transcription machinery of RNA Polymerase II. In humans, TFIIA is a heterotrimer composed of an alpha (P35), beta (P19) and gamma subunits (P12).	\N	17	11	\N	0.647059	intel_def
GO:0006068	ethanol catabolism	The breakdown into simpler components of ethanol, CH3-CH2-OH, a colorless, water-miscible, flammable liquid produced by alcoholic fermentation.	\N	17	11	\N	0.647059	intel_def
GO:0006115	ethanol biosynthesis	The formation from simpler components of ethanol, CH3-CH2-OH, a colorless, water-miscible, flammable liquid produced by alcoholic fermentation.	\N	17	11	\N	0.647059	intel_def
GO:0006568	tryptophan metabolism	The chemical reactions and physical changes involving tryptophan, the chiral amino acid 2-amino-3-(1H-indol-3-yl)propanoic acid.	\N	17	11	\N	0.647059	intel_def
GO:0015818	L-isoleucine transport	The directed movement of L-isoleucine, the levorotatory isomer of (2R*,3R*)-2-amino-3-methylpentanoic acid, into, out of, within or between cells.	\N	17	11	\N	0.647059	intel_def
GO:0015826	L-threonine transport	The directed movement of L-threonine, the levorotatory isomer of (2R*,3S*)-2-amino-3-hydroxybutanoic acid, into, out of, within or between cells.	\N	17	11	\N	0.647059	intel_def
GO:0015847	putrescine transport	The directed movement of putrescine into, out of, within or between cells. Putrescine is 1,4-diaminobutane, the polyamine formed by decarboxylation of ornithine and the metabolic precursor of spermidine and spermine.	\N	17	11	\N	0.647059	intel_def
GO:0016513	core-binding factor complex	A heterodimer with alpha- and beta-subunits that binds the core site 5'-PYGPYGGT-3' of several enhancers and promoters; the beta-subunit enhances the DNA binding of the alpha-subunit.	\N	17	11	\N	0.647059	intel_def
GO:0046920	activity	Catalysis of the transfer of an L-fucosyl group from GDP-beta-L-fucose to an acceptor molecule to form an alpha(1,3)-linkage.	\N	17	11	\N	0.647059	intel_def
GO:0046921	activity	Catalysis of the transfer of an L-fucosyl group from GDP-beta-L-fucose to an acceptor molecule to form an alpha(1,6)-linkage.	\N	17	11	\N	0.647059	intel_def
GO:0048141	female germ-line stem cell division	The asymmetric division of a germline stem cell in the ovary, to produce a new stem cell and a cystoblast. As in, but not restricted to, the true insects (Insecta, ncbi_taxonomy_id:50557).	\N	17	11	\N	0.647059	intel_def
GO:0030532	small nuclear ribonucleoprotein complex	Any of various particulate complexes of proteins with molecules of small nuclear RNA (snRNA), found in the eukaryotic nucleus; the particles are 250 kDa. They are named according to the snRNAs they contain: the U4/U6 snRNP, eg. contains U4 and U6 snRNA. They are involved in RNA splicing (see spliceosome). Patients with systemic lupus erythematosus make antibodies directed against one or more snRN…	\N	37	24	\N	0.648649	intel_def
GO:0030532	snRNP	Any of various particulate complexes of proteins with molecules of small nuclear RNA (snRNA), found in the eukaryotic nucleus; the particles are 250 kDa. They are named according to the snRNAs they contain: the U4/U6 snRNP, eg. contains U4 and U6 snRNA. They are involved in RNA splicing (see spliceosome). Patients with systemic lupus erythematosus make antibodies directed against one or more snRN…	\N	37	24	\N	0.648649	intel_def
GO:0009051	pentose-phosphate shunt oxidative branch	The branch of the pentose-phosphate shunt which involves the oxidation of glucose 6-P and produces ribulose 5-P, reduced NADP+ and carbon dioxide (CO2).	\N	20	13	\N	0.65	intel_def
GO:0043096	purine base salvage	Any process that generates purine bases, one of the two classes of nitrogen-containing ring compounds found in DNA and RNA, from deriviatives of them without de novo synthesis.	\N	20	13	\N	0.65	intel_def
GO:0045558	TRAIL receptor 1 biosynthesis	The formation from simpler components of TRAIL-R1 (TNF-related apoptosis inducing ligand receptor 1), which engages a caspase-dependent apoptotic pathway.	\N	20	13	\N	0.65	intel_def
GO:0016613	vanadium-iron nitrogenase complex	An enzyme complex containing a vanadium-iron cluster found in some species, such as Azotobacter vinelandii. It is composed of two proteins, dinitrogenase and nitrogenase reductase; dinitrogenase, the vanadium-iron protein, is tetrameric with an alpha2-beta2 structure, and nitrogenase reductase is a homodimer.	\N	23	15	\N	0.652174	intel_def
GO:0018877	beta-1 2 3 4 5 6-hexachlorocyclohexane metabolism	The chemical reactions and physical changes involving beta-1,2,3,4,5,6-hexachlorocyclohexane, a halogenated organic insecticide that has been used worldwide for agriculture and public health.	\N	23	15	\N	0.652174	intel_def
GO:0016251	general RNA polymerase II transcription factor activity	Any function that supports basal (unregulated) transcription of genes by core RNA polymerase II. Five general transcription factors are necessary and sufficient for such basal transcription in yeast: TFIIB, TFIID, TFIIE, TFIIF, TFIIH and TATA-binding protein (TBF).	\N	26	17	\N	0.653846	intel_def
GO:0045559	TRAIL receptor 2 biosynthesis	The formation from simpler components of TRAIL-R2 (TNF-related apoptosis inducing ligand receptor 2), which engages a caspase-dependent apoptotic pathway and mediates apoptosis via the intracellular adaptor molecule FADD/MORT1.	\N	26	17	\N	0.653846	intel_def
GO:0009116	nucleoside metabolism	The chemical reactions and physical changes involving a nucleoside, a nucleobase linked to either beta-D-ribofuranose (ribonucleoside) or 2-deoxy-beta-D-ribofuranose, (a deoxyribonucleotide). eg. adenosine, guanosine, inosine, cytidine, uridine and deoxyadenosine, deoxyguanosine, deoxycytidine and thymidine (= deoxythymidine).	\N	29	19	\N	0.655172	intel_def
GO:0015878	biotin transport	The directed movement of biotin into, out of, within or between cells. Biotin is cis-tetrahydro-2-oxothieno(3,4-d)imidazoline-4-valeric acid; the (+) enantiomer is very widely distributed in cells and serves as a carrier in a number of enzymatic beta-carboxylation reactions.	\N	29	19	\N	0.655172	intel_def
GO:0042567	insulin-like growth factor ternary complex	A complex of three proteins, which in animals is approximately 150kDa and consists of the insulin-like growth factor (IGF), the insulin-like growth factor binding protein-3 (IGFBP-3), or -5 (IGFBP-5) and an acid-labile subunit (ALS). The complex plays a role in growth and development.	\N	29	19	\N	0.655172	intel_def
GO:0042567	IGF ternary complex	A complex of three proteins, which in animals is approximately 150kDa and consists of the insulin-like growth factor (IGF), the insulin-like growth factor binding protein-3 (IGFBP-3), or -5 (IGFBP-5) and an acid-labile subunit (ALS). The complex plays a role in growth and development.	\N	29	19	\N	0.655172	intel_def
GO:0000367	3'-splice site cleavage exon ligation	Catalysis of the second transesterification reaction of U12-type spliceosomal mRNA splicing. Ligation of the two exons occurs via a transesterification reaction where the free 3'-hydroxyl group of the 5' exon is the nucleophile attacking the 3' splice site. Non-expressed sequences are now detached from the exons. In cis splicing, the intron is in a lariat structure. The catalytic site is thought …	\N	41	27	\N	0.658537	intel_def
GO:0000367	second U12-type spliceosomal transesterification activity	Catalysis of the second transesterification reaction of U12-type spliceosomal mRNA splicing. Ligation of the two exons occurs via a transesterification reaction where the free 3'-hydroxyl group of the 5' exon is the nucleophile attacking the 3' splice site. Non-expressed sequences are now detached from the exons. In cis splicing, the intron is in a lariat structure. The catalytic site is thought …	\N	41	27	\N	0.658537	intel_def
GO:0004199	caspase activity	OBSOLETE. Catalysis of the release of interleukin 1b by specific cleavage at -Asp116Ala- and -Asp27Gly- bonds in precursor. Also hydrolyzes the small-molecule substrate, Ac-Tyr-Val-Ala-AspNHMecA. It has cytosolic endopeptidase activity with specificity for the hydrolysis of aspartyl bonds (C14 family of clan CD). The 'c-' reflects the cysteine protease mechanism and the '-asp-ase' the ability to …	\N	44	29	\N	0.659091	intel_def
GO:0030202	heparin metabolism	The chemical reactions and physical changes involving heparin, any member of a group of glycosaminoglycans found mainly as an intracellular component of mast cells. They are similar to heparan sulfates but are of somewhat higher average Mr (6000-20000) and contain fewer N-acetyl groups and more N-sulfate and O-sulfate groups; they may be attached in the same manner to protein, forming proteoglyca…	\N	53	35	\N	0.660377	intel_def
GO:0000016	lactase activity	Catalysis of the reaction: lactose + H2O = D-glucose + D-galactose.	\N	9	6	\N	0.666667	intel_def
GO:0000128	flocculation	Non-sexual aggregation of single-celled organisms in culture.	\N	9	6	\N	0.666667	intel_def
GO:0000159	protein phosphatase type 2A complex	A protein serine/threonine phosphatase that is polycation-stimulated (PCS), being directly stimulated by protamine, polylysine, or histone H1; it constitutes a subclass of several enzymes activated by different histones and polylysine.	\N	18	12	\N	0.666667	intel_def
GO:0000183	chromatin silencing at rDNA	Repression of transcription of ribosomal DNA by the formation of heterochromatin.	\N	6	4	\N	0.666667	intel_def
GO:0000183	chromatin silencing at ribosomal DNA	Repression of transcription of ribosomal DNA by the formation of heterochromatin.	\N	6	4	\N	0.666667	intel_def
GO:0000283	establishment of cell polarity	The specification of polarized cell growth patterns. As in, but not restricted to, the taxon Saccharomyces (Saccharomyces, ncbi_taxonomy_id:4930).	\N	12	8	\N	0.666667	intel_def
GO:0000293	ferric-chelate reductase activity	Catalysis of the reaction: 2 Fe(II) + NAD+ = 2 Fe(III) + NADH + H+.	\N	9	6	\N	0.666667	intel_def
GO:0000720	pyrimidine dimer repair via nucleotide excision repair	The repair of UV-induced T-T, C-T, and C-C dimers by the recognition and removal of the damaged DNA strand from the DNA helix as an oligonucleotide. The small gap left in the DNA helix is filled in by the sequential action of DNA polymerase and DNA ligase.	\N	24	16	\N	0.666667	intel_def
GO:0000728	gene conversion at MAT locus DNA double-strand break formation	The site-specific endonucleolytic cleavage of DNA at the mating-type locus which initiates the conversion of one mating-type allele to another.	\N	15	10	\N	0.666667	intel_def
GO:0000739	DNA strand annealing activity	Facilitates the base-pairing of complementary single-stranded DNA.	\N	9	6	\N	0.666667	intel_def
GO:0000900	translation repressor activity nucleic acid binding	Antagonizes the ribosome-mediated translation of mRNA into a polypeptide via direct binding to nucleic acid.	\N	12	8	\N	0.666667	intel_def
GO:0001765	lipid raft formation	Formation of tightly-packed gel-like membrane microdomains enriched in sphingolipids and cholesterol.	\N	12	8	\N	0.666667	intel_def
GO:0002119	larval development	Development from the newly hatched first-stage larva to the end of the last larval stage (eg. fourth-stage in C. elegans) before molting to adulthood. As in, but not restricted to, the roundworms (Nematoda, ncbi_taxonomy_id:6231).	\N	24	16	\N	0.666667	intel_def
GO:0003720	telomerase activity	Catalysis of the reaction: deoxynucleoside triphosphate + DNA(n) = diphosphate + DNA(n+1). Catalyzes extension of the 3'- end of a DNA strand by one deoxynucleotide at a time using an internal RNA template that encodes the telomeric repeat sequence.	\N	24	16	\N	0.666667	intel_def
GO:0003802	coagulation factor VIIa activity	Catalysis of the selective cleavage of one Arg-Ile bond in factor X to form factor Xa.	\N	12	8	\N	0.666667	intel_def
GO:0003802	blood coagulation factor VII activity	Catalysis of the selective cleavage of one Arg-Ile bond in factor X to form factor Xa.	\N	12	8	\N	0.666667	intel_def
GO:0004001	adenosine 5-phosphotransferase	Catalysis of the reaction: ATP + adenosine = ADP + AMP.	\N	6	4	\N	0.666667	intel_def
GO:0004001	adenosine kinase activity	Catalysis of the reaction: ATP + adenosine = ADP + AMP.	\N	6	4	\N	0.666667	intel_def
GO:0004111	creatine kinase activity	Catalysis of the reaction: ATP + creatine = ADP + phosphocreatine.	\N	6	4	\N	0.666667	intel_def
GO:0004136	deoxyadenosine kinase activity	Catalysis of the reaction: ATP + deoxyadenosine = ADP + dAMP.	\N	6	4	\N	0.666667	intel_def
GO:0004195	renin activity	Catalysis of the cleavage of Leu-Xaa bond in angiotensinogen to generate angiotensin I.	\N	9	6	\N	0.666667	intel_def
GO:0004234	macrophage elastase activity	Catalysis of the hydrolysis of soluble and insoluble elastin. Specific cleavages are also produced at Ala14-Leu15 and Tyr16-Leu17 in the B chain of insulin.	\N	18	12	\N	0.666667	intel_def
GO:0004234	matrix metalloproteinase 12	Catalysis of the hydrolysis of soluble and insoluble elastin. Specific cleavages are also produced at Ala14-Leu15 and Tyr16-Leu17 in the B chain of insulin.	\N	18	12	\N	0.666667	intel_def
GO:0004234	metalloesterase	Catalysis of the hydrolysis of soluble and insoluble elastin. Specific cleavages are also produced at Ala14-Leu15 and Tyr16-Leu17 in the B chain of insulin.	\N	18	12	\N	0.666667	intel_def
GO:0004234	MMP-12	Catalysis of the hydrolysis of soluble and insoluble elastin. Specific cleavages are also produced at Ala14-Leu15 and Tyr16-Leu17 in the B chain of insulin.	\N	18	12	\N	0.666667	intel_def
GO:0004253	gamma-renin activity	Catalysis of the cleavage of the Leu-Leu bond in synthetic tetradecapeptide renin substrate, producing angiotensin I, but not active on natural angiotensinogen. Also hydrolyzes BZ-Arg-para-nitroanilide.	\N	21	14	\N	0.666667	intel_def
GO:0004346	glucose-6-phosphatase activity	Catalysis of the reaction: D-glucose 6-phosphate + H2O = D-glucose + phosphate.	\N	9	6	\N	0.666667	intel_def
GO:0004535	ribonuclease activity	Catalysis of the exonucleolytic cleavage of poly(A) to 5'-AMP.	\N	6	4	\N	0.666667	intel_def
GO:0004540	ribonuclease activity	Catalysis of the hydrolysis of phosphodiester bonds in chains of RNA.	\N	6	4	\N	0.666667	intel_def
GO:0004687	myosin-light-chain kinase activity	Catalysis of the reaction: ATP + (myosin-light-chain) = ADP + (myosin-light-chain) phosphate.	\N	9	6	\N	0.666667	intel_def
GO:0004722	protein serine threonine phosphatase activity	Catalysis of the reaction: protein serine/threonine phosphate + H2O = protein serine/threonine + phosphate.	\N	6	4	\N	0.666667	intel_def
GO:0004807	triose-phosphate isomerase activity	Catalysis of the reaction: D-glyceraldehyde 3-phosphate = glycerone phosphate.	\N	9	6	\N	0.666667	intel_def
GO:0004930	GPCR	A receptor that binds an extracellular ligand and transmits the signal to a heterotrimeric G-protein complex. These receptors are characteristically seven-transmembrane receptors and are made up of hetero- or homodimers.	\N	18	12	\N	0.666667	intel_def
GO:0004930	G-protein coupled receptor activity	A receptor that binds an extracellular ligand and transmits the signal to a heterotrimeric G-protein complex. These receptors are characteristically seven-transmembrane receptors and are made up of hetero- or homodimers.	\N	18	12	\N	0.666667	intel_def
GO:0004930	G-protein linked receptor	A receptor that binds an extracellular ligand and transmits the signal to a heterotrimeric G-protein complex. These receptors are characteristically seven-transmembrane receptors and are made up of hetero- or homodimers.	\N	18	12	\N	0.666667	intel_def
GO:0005395	eye pigment precursor transporter activity	Catalysis of the reaction: ATP + H2O + eye pigment precursor(in) = ADP + phosphate + eye pigment precursor(out).	\N	9	6	\N	0.666667	intel_def
GO:0005476	carnitine acyl carnitine carrier activity	Catalysis of the reaction: carnitine (mitochondrial) + acyl carnitine (cytoplasm) = carnitine (cytoplasm) + acyl carnitine (mitochondrial).	\N	6	4	\N	0.666667	intel_def
GO:0005476	fatty acyl carnitine carrier	Catalysis of the reaction: carnitine (mitochondrial) + acyl carnitine (cytoplasm) = carnitine (cytoplasm) + acyl carnitine (mitochondrial).	\N	6	4	\N	0.666667	intel_def
GO:0005619	spore wall	The specialized cell wall of the ascospore (spore). As in, but not restricted to, the taxon Saccharomyces (Saccharomyces, ncbi_taxonomy_id:4930).	\N	12	8	\N	0.666667	intel_def
GO:0005753	hydrogen-translocating F-type ATPase complex	The enzyme that is responsible for the phosphorylation of ADP to ATP in mitochondria, during oxidative phosphorylation; it catalyzes the hydrolysis of ATP to ADP and orthophosphate. Found in eukaryotes.	\N	12	8	\N	0.666667	intel_def
GO:0005753	hydrogen-transporting ATP synthase	The enzyme that is responsible for the phosphorylation of ADP to ATP in mitochondria, during oxidative phosphorylation; it catalyzes the hydrolysis of ATP to ADP and orthophosphate. Found in eukaryotes.	\N	12	8	\N	0.666667	intel_def
GO:0005753	proton-transporting ATP synthase complex	The enzyme that is responsible for the phosphorylation of ADP to ATP in mitochondria, during oxidative phosphorylation; it catalyzes the hydrolysis of ATP to ADP and orthophosphate. Found in eukaryotes.	\N	12	8	\N	0.666667	intel_def
GO:0005753	respiratory chain complex V	The enzyme that is responsible for the phosphorylation of ADP to ATP in mitochondria, during oxidative phosphorylation; it catalyzes the hydrolysis of ATP to ADP and orthophosphate. Found in eukaryotes.	\N	12	8	\N	0.666667	intel_def
GO:0005857	actin cortical patch	Discrete actin-containing structure found at the plasma membrane. As in, but not restricted to, the taxon Saccharomyces (Saccharomyces, ncbi_taxonomy_id:4930).	\N	15	10	\N	0.666667	intel_def
GO:0006030	chitin metabolism	The chemical reactions and physical changes involving chitin, a linear polysaccharide consisting of P-1,4-linked N-acetyl-D-glucosamine residues.	\N	21	14	\N	0.666667	intel_def
GO:0006157	deoxyadenosine catabolism	The breakdown into simpler components of deoxyadenosine, 2-deoxyribosyladenine, one of the four major nucleosides of DNA.	\N	12	8	\N	0.666667	intel_def
GO:0006167	AMP biosynthesis	The formation from simpler components of AMP, adenosine monophosphate.	\N	6	4	\N	0.666667	intel_def
GO:0006196	AMP catabolism	The breakdown into simpler components of AMP, adenosine monophosphate.	\N	6	4	\N	0.666667	intel_def
GO:0006217	deoxycytidine catabolism	The breakdown into simpler components of deoxycytidine, 2-deoxyribosylcytosine, one of the four major nucleosides of DNA.	\N	12	8	\N	0.666667	intel_def
GO:0006226	dUMP biosynthesis	The formation from simpler components of dUMP, deoxyuridine monophosphate (2'-deoxyuridine 5'-phosphate).	\N	9	6	\N	0.666667	intel_def
GO:0006348	chromatin silencing at telomere	Repression of transcription of telomeric DNA by the formation of heterochromatin.	\N	6	4	\N	0.666667	intel_def
GO:0006501	C-terminal protein lipidation	The covalent or non-covalent attachment of a lipid moiety to the carboxy terminus of a protein.	\N	9	6	\N	0.666667	intel_def
GO:0006537	glutamate biosynthesis	The formation from simpler components of glutamate, the anion of 2-aminopentanedioic acid.	\N	9	6	\N	0.666667	intel_def
GO:0006537	glutamic acid biosynthesis	The formation from simpler components of glutamate, the anion of 2-aminopentanedioic acid.	\N	9	6	\N	0.666667	intel_def
GO:0006538	glutamate catabolism	The breakdown into simpler components of glutamate, the anion of 2-aminopentanedioic acid.	\N	9	6	\N	0.666667	intel_def
GO:0006538	glutamic acid catabolism	The breakdown into simpler components of glutamate, the anion of 2-aminopentanedioic acid.	\N	9	6	\N	0.666667	intel_def
GO:0006545	glycine biosynthesis	The formation from simpler components of glycine, aminoethanoic acid.	\N	6	4	\N	0.666667	intel_def
GO:0006546	glycine catabolism	The breakdown into simpler components of glycine, aminoethanoic acid.	\N	6	4	\N	0.666667	intel_def
GO:0006663	platelet activating factor biosynthesis	The formation from simpler components of platelet activating factor, 1-O-alkyl-2-acetyl-sn-glycerol 3-phosphocholine, where alkyl = hexadecyl or octadecyl. Platelet activating factor is an inflammatory mediator released from a variety of cells in response to various stimuli.	\N	27	18	\N	0.666667	intel_def
GO:0006768	biotin metabolism	The chemical reactions and physical changes involving biotin, cis-tetrahydro-2-oxothieno(3,4-d)imidazoline-4-valeric acid; the (+) enantiomer is very widely distributed in cells and serves as a carrier in a number of enzymatic beta-carboxylation reactions.	\N	30	20	\N	0.666667	intel_def
GO:0006768	vitamin H metabolism	The chemical reactions and physical changes involving biotin, cis-tetrahydro-2-oxothieno(3,4-d)imidazoline-4-valeric acid; the (+) enantiomer is very widely distributed in cells and serves as a carrier in a number of enzymatic beta-carboxylation reactions.	\N	30	20	\N	0.666667	intel_def
GO:0006849	plasma membrane pyruvate transport	The directed movement of pyruvate, 2-oxopropanoate, across a plasma membrane.	\N	9	6	\N	0.666667	intel_def
GO:0006948	viral-induced cell-cell fusion	The process of syncytia-forming cell-cell fusion, caused by a virus.	\N	9	6	\N	0.666667	intel_def
GO:0006948	viral-induced membrane fusion	The process of syncytia-forming cell-cell fusion, caused by a virus.	\N	9	6	\N	0.666667	intel_def
GO:0007038	delivery of endocytosed proteins to the vacuole	The directed movement of proteins imported into a cell by endocytosis (GO:0006897) to the vacuole.	\N	9	6	\N	0.666667	intel_def
GO:0007038	endocytosed protein transport to vacuole	The directed movement of proteins imported into a cell by endocytosis (GO:0006897) to the vacuole.	\N	9	6	\N	0.666667	intel_def
GO:0007096	regulation of exit from mitosis	Any process involved in the progression from anaphase/telophase to G1 that is associated with a conversion from high to low mitotic CDK activity.	\N	12	8	\N	0.666667	intel_def
GO:0007365	periodic partitioning	The partitioning of an embryo into serially repeated regions, eg. tagmata, segments or parasegments.	\N	9	6	\N	0.666667	intel_def
GO:0007485	male genital morphogenesis	Formation and development of the genitals from the genital disc in males. As in, but not restricted to, the Holometabola (Endopterygota, ncbi_taxonomy_id:33392).	\N	12	8	\N	0.666667	intel_def
GO:0007486	female genital morphogenesis	Formation and development of the genitals from the genital disc in females. As in, but not restricted to, the Holometabola (Endopterygota, ncbi_taxonomy_id:33392).	\N	12	8	\N	0.666667	intel_def
GO:0007592	cuticle biosynthesis	Synthesis and deposition of a noncellular, hardened, or membranous secretion from an epithelial sheet. As in, but not restricted to, the taxon Protostomia (Protostomia, ncbi_taxonomy_id:33317), and the roundworms (Nematoda, ncbi_taxonomy_id:6231).	\N	18	12	\N	0.666667	intel_def
GO:0007631	drinking	Behavior (GO:0007610) associated with the intake of food.	\N	6	4	\N	0.666667	intel_def
GO:0007631	eating	Behavior (GO:0007610) associated with the intake of food.	\N	6	4	\N	0.666667	intel_def
GO:0007631	feeding behavior	Behavior (GO:0007610) associated with the intake of food.	\N	6	4	\N	0.666667	intel_def
GO:0008358	maternal determination of anterior posterior axis embryo	The specification of the anterior/posterior axis of the embryo by gradients of maternally-transcribed gene products; exemplified in insects by the morphogens, bicoid and nanos.	\N	15	10	\N	0.666667	intel_def
GO:0008563	alpha-factor-transporting ATPase	OBSOLETE. Catalysis of the reaction: ATP + H2O + alpha-factor(in) = ADP + phosphate + alpha-factor(out). The export of the alpha-factor sex pheromone by an ABC-type (ATP-binding cassette-type) ATPase, characterized by the presence of two similar ATP-binding domains, that does not undergo phosphorylation during the transport process.	\N	30	20	\N	0.666667	intel_def
GO:0008563	alpha-factor sex pheromone exporter	OBSOLETE. Catalysis of the reaction: ATP + H2O + alpha-factor(in) = ADP + phosphate + alpha-factor(out). The export of the alpha-factor sex pheromone by an ABC-type (ATP-binding cassette-type) ATPase, characterized by the presence of two similar ATP-binding domains, that does not undergo phosphorylation during the transport process.	\N	30	20	\N	0.666667	intel_def
GO:0008793	aromatic-amino-acid transaminase activity	Catalysis of the reaction: an aromatic amino acid + 2-oxoglutarate = an aromatic oxo acid + L-glutamate.	\N	12	8	\N	0.666667	intel_def
GO:0008793	aromatic amino acid transferase activity	Catalysis of the reaction: an aromatic amino acid + 2-oxoglutarate = an aromatic oxo acid + L-glutamate.	\N	12	8	\N	0.666667	intel_def
GO:0008793	aromatic aminotransferase	Catalysis of the reaction: an aromatic amino acid + 2-oxoglutarate = an aromatic oxo acid + L-glutamate.	\N	12	8	\N	0.666667	intel_def
GO:0008877	glucose-1-phosphatase activity	Catalysis of the reaction: D-glucose 1-phosphate + H2O = D-glucose + phosphate.	\N	9	6	\N	0.666667	intel_def
GO:0009115	xanthine catabolism	The breakdown into simpler components of xanthine, 2,6-dihydroxypurine, a purine formed in the metabolic breakdown of guanine but not present in nucleic acids.	\N	15	10	\N	0.666667	intel_def
GO:0009165	nucleotide biosynthesis	The formation from simpler components of nucleotides, any nucleoside that is esterified with (ortho)phosphate or an oligophosphate at any hydroxyl group on the glycose moiety; may be mono-, di- or triphosphate; this definition includes cyclic-nucleotides (nucleoside cyclic phosphates).	\N	21	14	\N	0.666667	intel_def
GO:0009166	nucleotide catabolism	The breakdown into simpler components of nucleotides, any nucleoside that is esterified with (ortho)phosphate or an oligophosphate at any hydroxyl group on the glycose moiety; may be mono-, di- or triphosphate; this definition includes cyclic-nucleotides (nucleoside cyclic phosphates).	\N	21	14	\N	0.666667	intel_def
GO:0009518	LHCI	Protein-pigment complex associated with photosystem I.	\N	6	4	\N	0.666667	intel_def
GO:0009518	PSI associated light-harvesting complex I	Protein-pigment complex associated with photosystem I.	\N	6	4	\N	0.666667	intel_def
GO:0009552	gamete generation	The generation, maintenance, and proliferation of gametes, as in, but not restricted to, the flowering plants (Magnoliophyta, ncbi_taxonomy_id:3398).	\N	12	8	\N	0.666667	intel_def
GO:0009664	cell wall organization and biogenesis	The assembly and arrangement of the cell wall; as in, but not restricted to, the flowering plants (Magnoliophyta, ncbi_taxonomy_id:3398).	\N	12	8	\N	0.666667	intel_def
GO:0009709	terpenoid indole alkaloid biosynthesis	The formation from simpler components of terpenoid indole alkaloids, compounds formed from the condensation of tryptamine (derived from tryptophan) and secologanin (derived from geranyl pyrophosphate).	\N	15	10	\N	0.666667	intel_def
GO:0009854	oxidative photosynthetic carbon pathway	The reactions of the C2 pathway bring about the metabolic conversion of two molecules of 2-phosphoglycolate to one molecule of 3-phosphoglycerate, which can be used by the C3 cycle, and one molecule of carbon dioxide (CO2).	\N	21	14	\N	0.666667	intel_def
GO:0009928	cell surface	The external part of the cell wall and/or plasma membrane. As in, but not restricted to, the flowering plants (Magnoliophyta, ncbi_taxonomy_id:3398).	\N	15	10	\N	0.666667	intel_def
GO:0010017	red far red light signaling pathway	A pathway of signal transduction initiated upon sensing of red/far red light by photoreceptor molecule at 660/730nm.	\N	12	8	\N	0.666667	intel_def
GO:0010017	red far red light signalling pathway	A pathway of signal transduction initiated upon sensing of red/far red light by photoreceptor molecule at 660/730nm.	\N	12	8	\N	0.666667	intel_def
GO:0010025	wax biosynthesis	The formation from simpler components of wax, which includes C16 and C18 fatty acids.	\N	9	6	\N	0.666667	intel_def
GO:0015088	copper uptake transporter activity	Catalysis of the reaction: Cu+(out) = Cu+(in).	\N	3	2	\N	0.666667	intel_def
GO:0015089	high affinity copper ion transporter activity	Catalysis of the reaction: Cu2+(out) = Cu2+(in).	\N	3	2	\N	0.666667	intel_def
GO:0015089	high affinity copper transporter	Catalysis of the reaction: Cu2+(out) = Cu2+(in).	\N	3	2	\N	0.666667	intel_def
GO:0015090	low affinity iron ion transporter activity	Catalysis of the reaction: Fe2+(out) = Fe2+(in).	\N	3	2	\N	0.666667	intel_def
GO:0015090	low affinity iron transporter	Catalysis of the reaction: Fe2+(out) = Fe2+(in).	\N	3	2	\N	0.666667	intel_def
GO:0015109	chromate transporter activity	Enables the directed movement of chromate into, out of, within or between cells. Chromate is the anion of chromic acid, H2CrO4 (aq) or CrO3.	\N	12	8	\N	0.666667	intel_def
GO:0015225	biotin transporter activity	Enables the directed movement of biotin into, out of, within or between cells. Biotin is cis-tetrahydro-2-oxothieno(3,4-d)imidazoline-4-valeric acid; the (+) enantiomer is very widely distributed in cells and serves as a carrier in a number of enzymatic beta-carboxylation reactions.	\N	30	20	\N	0.666667	intel_def
GO:0015425	nonpolar-amino-acid-transporting ATPase activity	Catalysis of the reaction: ATP + H2O + nonpolar amino acid(out) = ADP + phosphate + nonpolar amino acid(in).	\N	9	6	\N	0.666667	intel_def
GO:0015426	polar amino acid uptake transporter activity	Catalysis of the reaction: ATP + H2O + polar amino acid(out) = ADP + phosphate + polar amino acid(in).	\N	9	6	\N	0.666667	intel_def
GO:0015426	polar-amino-acid-transporting ATPase activity	Catalysis of the reaction: ATP + H2O + polar amino acid(out) = ADP + phosphate + polar amino acid(in).	\N	9	6	\N	0.666667	intel_def
GO:0015489	putrescine transporter activity	Enables the directed movement of putrescine into, out of, within or between cells. Putrescine is 1,4-diaminobutane, the polyamine formed by decarboxylation of ornithine and the metabolic precursor of spermidine and spermine.	\N	18	12	\N	0.666667	intel_def
GO:0015522	hydrophobic uncoupler :hydrogen antiporter activity	Catalysis of the reaction: hydrophobic uncoupler(in) + H+(out) = hydrophobic uncoupler(out) + H+(in). Hydrophobic uncouplers include CCCP, benzalkonium and SDS.	\N	9	6	\N	0.666667	intel_def
GO:0015522	hydrophobic uncoupler :proton antiporter	Catalysis of the reaction: hydrophobic uncoupler(in) + H+(out) = hydrophobic uncoupler(out) + H+(in). Hydrophobic uncouplers include CCCP, benzalkonium and SDS.	\N	9	6	\N	0.666667	intel_def
GO:0015596	glycine betaine proline porter activity	OBSOLETE. Catalysis of the reaction: ATP + H2O + quaternary amine(out) = ADP + phosphate + quaternary amine(in).	\N	9	6	\N	0.666667	intel_def
GO:0015661	L-lysine exporter activity	Catalysis of the stereospecific transfer of L-lysine, 2,6-diaminohexanoic acid, across a biological membrane out of a cell.	\N	15	10	\N	0.666667	intel_def
GO:0015746	citrate transport	The directed movement of citrate, 2-hydroxy-1,2,3-propanetricarboyxlate, into, out of, within or between cells.	\N	12	8	\N	0.666667	intel_def
GO:0015752	D-ribose transport	The directed movement of D-ribose into, out of, within or between cells. As beta-D-ribofuranose, D-ribose forms the glycose moiety of all ribonucleosides, ribonucleotides and ribonucleic acids, and also of ribose phosphates, various glycosides, some coenzymes and some forms of vitamin B12.	\N	24	16	\N	0.666667	intel_def
GO:0015770	sucrose transport	The directed movement of sucrose into, out of, within or between cells. Sucrose is the disaccharide fructofuranosyl-glucopyranoside.	\N	9	6	\N	0.666667	intel_def
GO:0015839	cadaverine transport	The directed movement of cadaverine, 1,5-pentanediamine, into, out of, within or between cells.	\N	9	6	\N	0.666667	intel_def
GO:0015857	uracil transport	The directed movement of uracil, 2,4-dioxopyrimidine, into, out of, within or between cells.	\N	9	6	\N	0.666667	intel_def
GO:0016064	antibody-mediated immune response	The specific immune response mediated by antibodies, as in, but not restricted to, the vertebrates (Vertebrata, ncbi_taxonomy_id:7742).	\N	12	8	\N	0.666667	intel_def
GO:0016064	acquired immune response	The specific immune response mediated by antibodies, as in, but not restricted to, the vertebrates (Vertebrata, ncbi_taxonomy_id:7742).	\N	12	8	\N	0.666667	intel_def
GO:0016064	adaptive immune response	The specific immune response mediated by antibodies, as in, but not restricted to, the vertebrates (Vertebrata, ncbi_taxonomy_id:7742).	\N	12	8	\N	0.666667	intel_def
GO:0016064	humoral defense mechanism	The specific immune response mediated by antibodies, as in, but not restricted to, the vertebrates (Vertebrata, ncbi_taxonomy_id:7742).	\N	12	8	\N	0.666667	intel_def
GO:0016065	humoral defense mechanism	The specific immune response mediated by antibodies. As in, but not restricted to, the taxon Protostomia (Protostomia, ncbi_taxonomy_id:33317).	\N	12	8	\N	0.666667	intel_def
GO:0016149	translation release factor activity codon specific	A translation release factor that is specific for one or more particular termination codons; acts at the ribosomal A-site and require polypeptidyl-tRNA at the P-site.	\N	18	12	\N	0.666667	intel_def
GO:0016162	cellulose 1 4-beta-cellobiosidase activity	Catalysis of the hydrolysis of 1,4-beta-D-glucosidic linkages in cellulose and cellotetraose, releasing cellobiose from the non-reducing ends of the chains.	\N	18	12	\N	0.666667	intel_def
GO:0016162	exoglucanase	Catalysis of the hydrolysis of 1,4-beta-D-glucosidic linkages in cellulose and cellotetraose, releasing cellobiose from the non-reducing ends of the chains.	\N	18	12	\N	0.666667	intel_def
GO:0016441	cosuppression	Posttranscriptional gene inactivation ('silencing') both of transgenes or dsRNA introduced into a germline, and of the host gene(s) homologous to the transgenes or dsRNA. This silencing is triggered by the introduction of transgenes or double-stranded RNA (dsRNA), and occurs through a specific decrease in the level of mRNA of both host genes and transgenes.	\N	21	14	\N	0.666667	intel_def
GO:0016441	posttranscriptional gene silencing	Posttranscriptional gene inactivation ('silencing') both of transgenes or dsRNA introduced into a germline, and of the host gene(s) homologous to the transgenes or dsRNA. This silencing is triggered by the introduction of transgenes or double-stranded RNA (dsRNA), and occurs through a specific decrease in the level of mRNA of both host genes and transgenes.	\N	21	14	\N	0.666667	intel_def
GO:0016441	PTGS	Posttranscriptional gene inactivation ('silencing') both of transgenes or dsRNA introduced into a germline, and of the host gene(s) homologous to the transgenes or dsRNA. This silencing is triggered by the introduction of transgenes or double-stranded RNA (dsRNA), and occurs through a specific decrease in the level of mRNA of both host genes and transgenes.	\N	21	14	\N	0.666667	intel_def
GO:0016441	quelling	Posttranscriptional gene inactivation ('silencing') both of transgenes or dsRNA introduced into a germline, and of the host gene(s) homologous to the transgenes or dsRNA. This silencing is triggered by the introduction of transgenes or double-stranded RNA (dsRNA), and occurs through a specific decrease in the level of mRNA of both host genes and transgenes.	\N	21	14	\N	0.666667	intel_def
GO:0016492	neurotensin receptor activity G-protein coupled	G-protein coupled receptor for the tridecapeptide neurotensin. Associated with G-protein signaling, coupled to IP3 second messenger (phospholipase C activating).	\N	15	10	\N	0.666667	intel_def
GO:0016543	male courtship behavior orientation	The process during courtship, where the male orients towards a potential partner. As in, but not restricted to, the true insects (Insecta, ncbi_taxonomy_id:50557).	\N	15	10	\N	0.666667	intel_def
GO:0016689	manganese peroxidase activity	Catalysis of the reaction: 2 Mn(II) + 2 H+ + H2O2 = 2 Mn(III) + 2 H2O.	\N	9	6	\N	0.666667	intel_def
GO:0016733	iron-iron nitrogenase activity	OBSOLETE. Catalysis of the reaction: 8 reduced ferredoxin + 8 H+ + N2 + 16 ATP = 8 oxidized ferredoxin + 2 NH3 + 16 ADP + 16 phosphate.	\N	15	10	\N	0.666667	intel_def
GO:0016734	molybdenum-iron nitrogenase activity	OBSOLETE. Catalysis of the reaction: 8 reduced ferredoxin + 8 H+ + N2 + 16 ATP = 8 oxidized ferredoxin + 2 NH3 + 16 ADP + 16 phosphate.	\N	15	10	\N	0.666667	intel_def
GO:0016815	hydrolase activity acting on carbon-nitrogen bonds in nitriles	Catalysis of the hydrolysis of any non-peptide carbon-nitrogen bond in a nitrile, a compound containing the cyano radical, -CN.	\N	15	10	\N	0.666667	intel_def
GO:0016905	myosin-heavy-chain kinase activity	Catalysis of the reaction: ATP + myosin-heavy-chain = ADP + myosin-heavy-chain phosphate.	\N	9	6	\N	0.666667	intel_def
GO:0018318	protein amino acid palmitoylation	The covalent or non-covalent attachment of a palmitoyl moiety to a protein amino acid.	\N	9	6	\N	0.666667	intel_def
GO:0018319	protein amino acid myristoylation	The covalent or non-covalent attachment of a palmitoyl moiety to a protein amino acid.	\N	9	6	\N	0.666667	intel_def
GO:0018346	protein amino acid prenylation	The covalent or non-covalent attachment of a prenyl moiety to a protein amino acid.	\N	9	6	\N	0.666667	intel_def
GO:0018347	protein amino acid farnesylation	The covalent or non-covalent attachment of a farnesyl moiety to a protein amino acid.	\N	9	6	\N	0.666667	intel_def
GO:0018348	protein amino acid geranylgeranylation	The covalent or non-covalent attachment of a geranylgeranyl moiety to a protein amino acid.	\N	9	6	\N	0.666667	intel_def
GO:0019165	thiamin kinase activity	Catalysis of the reaction: ATP + thiamin = ADP + thiamin phosphate.	\N	6	4	\N	0.666667	intel_def
GO:0019165	thiamine kinase	Catalysis of the reaction: ATP + thiamin = ADP + thiamin phosphate.	\N	6	4	\N	0.666667	intel_def
GO:0019268	glutamate biosynthesis using glutamate dehydrogenase	OBSOLETE. The formation from simpler components of glutamate, catalyzed by the enzyme glutamate dehydrogenase (NADP+).	\N	9	6	\N	0.666667	intel_def
GO:0019269	glutamate biosynthesis using glutamate synthase	OBSOLETE. The formation from simpler components of glutamate, catalyzed by the enzyme glutamate synthase (NADPH).	\N	9	6	\N	0.666667	intel_def
GO:0019328	anaerobic gallate degradation	The breakdown into simpler components of gallate, the anion of gallic acid, in the absence of oxygen.	\N	9	6	\N	0.666667	intel_def
GO:0019328	anaerobic gallate catabolism	The breakdown into simpler components of gallate, the anion of gallic acid, in the absence of oxygen.	\N	9	6	\N	0.666667	intel_def
GO:0019328	anaerobic gallic acid catabolism	The breakdown into simpler components of gallate, the anion of gallic acid, in the absence of oxygen.	\N	9	6	\N	0.666667	intel_def
GO:0019328	gallate fermentation	The breakdown into simpler components of gallate, the anion of gallic acid, in the absence of oxygen.	\N	9	6	\N	0.666667	intel_def
GO:0019592	mannitol catabolism	The breakdown into simpler components of mannitol, the alditol derived from D-mannose by reduction of the aldehyde group.	\N	12	8	\N	0.666667	intel_def
GO:0019593	mannitol biosynthesis	The formation from simpler components of mannitol, the alditol derived from D-mannose by reduction of the aldehyde group.	\N	12	8	\N	0.666667	intel_def
GO:0019622	catabolism	The breakdown into simpler components of 3-(3-hydroxy)phenylpropionate, a hydroxylated derivative of phenylpropionate.	\N	9	6	\N	0.666667	intel_def
GO:0019813	type III site-specific deoxyribonuclease complex	A heterodimeric enzyme complex composed of two subunits, RES and MOD. Functions in the endonucleolytic cleavage of DNA.	\N	12	8	\N	0.666667	intel_def
[truncated: 1,708 more rows]
