# Supplementary material for: Quality control for terms and definitions in ontologies and taxonomies
Source: BMC Bioinformatics. 2006 Apr 19;7:212. doi: 10.1186/1471-2105-7-212 (PMC1482721; doi:10.1186/1471-2105-7-212)
Supplement: Additional File 8 — Evaluation of the circularity index, full evaluation results for the intelligibility score and the circularity index [file 1471-2105-7-212-S8.out]

id	term	definition	c_index	Biol 1 (Postdoc)	Biol 2 (Postdoc)	Biol 3 (BSc)	Bioinf (MSc)
GO:0018174	protein-heme P460 linkage ; protein-haem P460 linkage	The linkage of protein to heme P460.	1	no	no	no	no
GO:0030430	host cell cytoplasm	The cytoplasm of a host cell.	1	no	no	no	no
GO:0001658	ureteric bud branching	Branching of the ureteric bud.	1	no	no	no	no
GO:0001655	urogenital system development	Development of the urogenital system.	1	no	no	no	no
GO:0030234	enzyme modulator ; enzyme regulator activity	Modulates the activity of an enzyme.	1	no	no	no	yes
GO:0042025	host cell nucleus	The nucleus of a host cell.	1	no	no	no	no
GO:0001657	ureteric bud development	Development of the ureteric bud.	1	no	no	no	no
GO:0018359	protein-heme P460 linkage via heme P460-bis-L-cysteine-L-tyrosine ; protein-haem P460 linkage via haem P460-bis-L-cysteine-L-tyrosine	The linkage of protein to heme P460 via heme P460-bis-L-cysteine-L-tyrosine.	0.9	no	no	no	no
GO:0018360	protein-heme P460 linkage via heme P460-bis-L-cysteine-L-lysine ; protein-haem P460 linkage via haem P460-bis-L-cysteine-L-lysine	The linkage of protein to heme P460 via heme P460-bis-L-cysteine-L-lysine.	0.9	no	no	no	no
GO:0006481	C-terminal protein amino acid methylation	The methylation of the C-terminal amino acid of a protein.	0.857143	no	no	no	no
GO:0050989	N-terminal protein amino acid carboxylation	The carboxylation of the N-terminal amino acid of proteins.	0.857143	no	no	no	no
GO:0042251	maintenance of polarity of larval imaginal disc epithelium	The maintenance of an established polarized larval imaginal disc epithelium.	0.857143	no	no	no	no
GO:0018006	N-terminal protein amino acid glucuronylation	The glucuronylation of the N-terminal amino acid of proteins.	0.857143	no	no	no	no
GO:0006480	N-terminal protein amino acid methylation	The methylation of the N-terminal amino acid of a protein.	0.857143	no	no	no	no
GO:0050990	N-terminal protein amino acid carbamylation ; N-terminal protein amino acid carbamoylation	The carbamoylation of the N-terminal amino acid of proteins.	0.857143	no	no	no	no
GO:0006474	N-terminal protein amino acid acetylation	The acetylation of the N-terminal amino acid of proteins.	0.857143	yes	no	no	no
GO:0018427	copper incorporation into metallo-sulfur cluster ; copper incorporation into metallo-sulphur cluster	The incorporation of copper into a metallo-sulfur cluster.	0.833333	no	no	no	no
GO:0018414	nickel incorporation into metallo-sulphur cluster ; nickel incorporation into metallo-sulfur cluster	The incorporation of nickel into a metallo-sulfur cluster.	0.833333	no	no	no	no
GO:0018283	iron incorporation into metallo-sulfur cluster ; iron incorporation into metallo-sulphur cluster	The incorporation of iron into a metallo-sulfur cluster.	0.833333	no	no	no	no
GO:0018291	molybdenum incorporation into iron-sulphur cluster ; molybdenum incorporation into iron-sulfur cluster	The incorporation of molybdenum into an iron-sulfur cluster.	0.833333	no	no	no	no
GO:0042699	follicle stimulating hormone signalling pathway ; follicle stimulating hormone signaling pathway	The hormone signaling pathway that is mediated by follicle stimulating hormone.	0.833333	no	no	no	no
GO:0019728	peptidyl-allysine oxidation to 2-aminoadipic acid	The oxidation of allysine to 2-aminoadipic acid.	0.833333	no	no	no	no
GO:0042270	protection from natural killer cell mediated cytolysis	The process of protecting a cell from cytolysis by natural killer cells.	0.833333	yes	no	no	no
GO:0018289	molybdenum incorporation into metallo-sulfur cluster ; molybdenum incorporation into metallo-sulphur cluster	The incorporation of molybdenum into a metallo-sulfur cluster.	0.833333	no	no	no	no
GO:0009863	salicylic acid mediated signaling pathway ; salicylic acid mediated signalling pathway	Signal transduction pathway mediated by salicylic acid.	0.833333	no	no	no	no
GO:0043000	Golgi to plasma membrane cystic fibrosis transmembrane conductance regulator protein transport ; Golgi to plasma membrane CFTR protein transport	The directed movement of Cystic Fibrosis Transmembrane conductance Regulator (CFTR) protein from the Golgi to the plasma membrane.	0.833333	yes	yes	no	yes
GO:0048210	Golgi vesicle fusion to target membrane ; dictyosome vesicle fusion to target membrane	Fusion of the membrane of a Golgi transport vesicle with its target membrane.	0.833333	yes	no	no	no
GO:0009867	jasmonic acid mediated signaling pathway ; jasmonic acid mediated signalling pathway	Signal transduction pathway mediated by jasmonic acid.	0.833333	no	no	no	no
GO:0050834	molybdenum incorporation via L-cysteinyl copper sulfido molybdopterin cytosine dinuncleotide	The incorporation of molybdenum into a protein by L-cysteinyl copper sulfido molybdopterin cytosine dinuncleotide.	0.818182	no	no	no	no
GO:0018301	iron incorporation into iron-sulfur cluster via tris-L-cysteinyl-L-cysteine persulfido-bis-L-glutamato-L-histidino tetrairon ; iron incorporation into iron-sulphur cluster via tris-L-cysteinyl-L-cysteine persulphido-bis-L-glutamato-L-histidino tetrairon	The incorporation of iron into an iron-sulfur cluster by tris-L-cysteinyl-L-cysteine persulfido-bis-L-glutamato-L-histidino tetrairon.	0.8125	no	no	no	no
GO:0018197	peptidyl-aspartic acid modification	The modification of peptidyl-aspartic acid.	0.8	no	no	no	no
GO:0018428	copper incorporation into copper-sulphur cluster ; copper incorporation into copper-sulfur cluster	The incorporation of copper into a copper-sulfur cluster.	0.8	no	no	no	no
GO:0009673	low affinity phosphate transporter activity	Transporter that catalyzes phosphate transport with a low affinity for phosphate.	0.8	no	no	no	yes
GO:0009862	salicylic acid mediated signaling pathway ; systemic acquired resistance salicylic acid mediated signalling pathway ; systemic acquired resistance salicylic acid mediated signaling pathway	Signal transduction pathway mediated by salicylic acid involved in systemic acquired resistance.	0.8	yes	no	no	no
GO:0018147	molybdenum incorporation via L-selenocysteinyl molybdopterin guanine dinucleotide	The incorporation of molybdenum into a protein via L-selenocysteinyl molybdopterin guanine dinucleotide.	0.8	no	no	no	no
GO:0009873	ethylene mediated signalling pathway ; ethylene mediated signaling pathway	Signal transduction pathway mediated by ethylene.	0.8	no	no	no	no
GO:0018315	molybdenum incorporation into molybdenum-sulfur cluster ; molybdenum incorporation into molybdenum-sulphur cluster	The incorporation of molybdenum into a molybdenum-sulfur cluster.	0.8	no	no	no	no
GO:0020002	host cell plasma membrane	The plasma membrane surrounding a host cell.	0.8	no	no	no	no
GO:0019367	fatty acid elongation saturated fatty acid	Elongation of a saturated fatty acid chain.	0.8	no	no	no	no
GO:0018411	protein amino acid glucuronidation	The modification of a protein by amino acid glucuronidation.	0.8	no	no	no	no
GO:0018158	protein amino acid oxidation	The modification of a protein amino acid by oxidation.	0.8	no	no	no	no
GO:0018079	protein amino acid halogenation	The addition of a halogen to a protein amino acid.	0.8	no	no	no	no
GO:0018215	protein amino acid phosphopantetheinylation	The modification of a protein amino acid by phosphopantetheinylation.	0.8	no	no	no	no
GO:0009864	induced systemic resistance jasmonic acid mediated signaling pathway ; induced systemic resistance jasmonic acid mediated signalling pathway ; jasmonic acid mediated signaling pathway	Signal transduction pathway mediated by jasmonic acid involved in induced systemic resistance.	0.8	no	no	no	no
GO:0018184	protein amino acid polyamination	The modification of a protein amino acid by polyamination.	0.8	no	no	no	no
GO:0000153	cytoplasmic ubiquitin ligase complex	A ubiquitin ligase complex found in the cytoplasm.	0.8	no	no	yes	no
GO:0018190	protein amino acid octanoylation	The modification of a protein amino acid by octanoylation.	0.8	no	no	no	no
GO:0018200	peptidyl-glutamic acid modification	The modification of peptidyl-glutamic acid.	0.8	no	no	no	no
GO:0018335	protein amino acid succinylation	The modification of a protein amino acid by succinylation.	0.8	no	no	no	no
GO:0030116	glial cell line-derived neurotrophic factor receptor ligand ; glial cell line-derived neurotrophic factor receptor binding	A growth factor that binds to glial cell line-derived neurotrophic factor receptors.	0.8	yes	no	no	no
GO:0000795	synaptonemal complex	A proteinaceous scaffold found between homologous chromosomes during meiosis.	0	yes	yes	yes	yes
GO:0000802	transverse filament	A structural unit of the synaptonemal complex that spans the regions between the lateral elements and connects them.	0	yes	yes	yes	yes
GO:0000792	heterochromatin	A compact and highly condensed form of chromatin.	0	yes	yes	yes	yes
GO:0000133	polarisome	Protein complex that helps determine cell polarity, first described in yeast.	0	yes	yes	yes	yes
GO:0000240	diplotene	The fourth stage of prophase I in meiosis, in which the homologous chromosomes begin to separate and the synaptonemal complex dissolves.	0	yes	yes	yes	yes
GO:0000741	karyogamy	The creation of a single nucleus from multiple nuclei as a result of fusing the lipid bilayers that surround each nuclei.	0	yes	yes	yes	yes
GO:0001522	pseudouridine synthesis ; pseudouridylation	Rotation of the C1'-N-1 glycosidic bond of uridine in RNA to a C1'-C5. This posttranscriptional base modification occurs in tRNA, rRNA, and snRNAs.	0	yes	yes	yes	yes
GO:0001100	negative regulation of exit from mitosis	Any process involved in the inhibition of progression from anaphase/telophase (high mitotic CDK activity) to G1 (low mitotic CDK activity).	0	yes	yes	yes	no
GO:0000786	nucleosome	A complex comprised of DNA wound around a multisubunit core and associated proteins, which forms the primary packing unit of DNA into higher order structures.	0	yes	yes	yes	yes
GO:0000189	nuclear translocation of MAPK	Movement of a MAP kinase from the cytoplasm to the nucleus upon activation.	0	yes	yes	no	no
GO:0000241	diakinesis	The final stage of prophase I in meiosis; the transition to meiotic metaphase I.	0	yes	yes	yes	yes
GO:0000794	condensed nuclear chromosome	A highly compacted molecule of DNA and associated proteins resulting in a cytologically distinct structure that remains in the nucleus.	0	yes	yes	yes	yes
GO:0000236	mitotic prometaphase	The stage in mitosis (in higher eukaryotes), following prophase, during which the nuclear envelope is disrupted and breaks into membrane vesicles, and the spindle microtubules enter the nuclear region. Kinetochores mature on each centromere and attach to some of the spindle microtubules. Kinetochore microtubules begin the process of aligning chromosomes in one plane halfway between the poles.	0	yes	yes	yes	yes
GO:0000186	activation of MAPKK	Upregulation of a MAP kinase kinase due to phosphorylation by a MAPKKK.	0	yes	yes	no	no
GO:0000178	exosome	Complex of 3'-5' exoribonucleases.	0	yes	yes	yes	yes
GO:0001525	angiogenesis	Blood vessel formation when new vessels emerge from the proliferation of pre-existing blood vessels.	0	yes	yes	yes	yes
GO:0001539	ciliary flagellar motility	Locomotion due to movement of cilia or flagella.	0	yes	yes	yes	yes
GO:0001535	radial spokehead	Protein complex forming part of eukaryotic flagellar apparatus.	0	yes	yes	yes	yes
GO:0000767	cellular morphogenesis during conjugation	The change in form (cell shape and size) that occurs during sexual reproduction in order to facilitate direct contact between the compatible mating-types.	0	yes	yes	yes	yes
GO:0000742	karyogamy during conjugation with cellular fusion	During sexual reproduction, the creation of a single nucleus from multiple nuclei as a result of fusing the lipid bilayers that surround each nuclei. This occurs after cytogamy.	0	yes	yes	yes	yes
GO:0000791	euchromatin	A dispersed and relatively uncompacted form of chromatin.	0	yes	yes	yes	yes
GO:0000737	endonucleolytic degradation of DNA ; DNA catabolism endonucleolytic	The hydrolysis of internal 3',5'-phosphodiester bonds in one or two strands of deoxyribonucleotides.	0	yes	yes	yes	yes
GO:0000903	cellular morphogenesis during vegetative growth	The change in form (cell shape and size) that occurs during the development of a cell as it progresses through a mitotic cell cycle when it is not undergoing terminal differentiation.	0	yes	yes	yes	yes
GO:0000501	flocculation	Mannose sensitive, non sexual aggregation of cells mediated by protein-carbohydrate (flocculin-mannan) interaction present in the cell wall. This process is pH and calcium dependent and reversible. As in, but not restricted to, the taxon Saccharomyces (Saccharomyces, ncbi_taxonomy_id:4930).	0	yes	yes	yes	yes
GO:0000776	kinetochore	A multisubunit complex that is located at the pericentric region of DNA and provides an attachment point for the spindle microtubules.	0	yes	yes	yes	yes
GO:0000128	flocculation	Non-sexual aggregation of single-celled organisms in culture.	0	yes	yes	yes	yes
GO:0000744	karyogamy during conjugation without cellular fusion	During sexual reproduction, the creation of a single nucleus from multiple nuclei as a result of fusing the lipid bilayers that surround each nuclei. This occurs after the mutual exchange of nuclei.	0	yes	yes	yes	yes
GO:0000176	nuclear exosome	Complex of 3'-5' exoribonucleases found in the nucleus.	0	yes	yes	yes	yes
GO:0000788	nuclear nucleosome	A complex comprised of DNA wound around a multisubunit core and associated proteins, which forms the primary packing unit of DNA in the nucleus into higher order structures.	0	yes	yes	yes	yes
GO:0000145	exocyst	Protein complex peripherally associated with the plasma membrane that determines where secretory vesicles dock and fuse.	0	yes	yes	yes	yes
GO:0000785	chromatin	The ordered and organized complex of DNA and protein that forms the chromosome.	0	yes	yes	yes	yes
GO:0000242	pericentriolar material	A network of small fibers that surrounds the centrioles in cells; contains the microtubule nucleating activity of the centrosome.	0	yes	yes	yes	yes
GO:0000279	M phase	The part of the cell cycle comprising nuclear division and cytokinesis.	0	yes	yes	yes	yes
GO:0000290	deadenylation-dependent decapping	Cleavage of the 5'-cap of an mRNA triggered by shortening of the poly(A) tail to below a minimum functional length.	0	yes	yes	yes	yes
GO:0000793	condensed chromosome	A highly compacted molecule of DNA and associated proteins resulting in a cytologically distinct structure.	0	yes	yes	yes	yes
GO:0000188	inactivation of MAPK	Downregulation of MAP kinase activity.	0	yes	no	no	no
GO:0000049	tRNA binding	Interacting selectively with transfer RNA.	0	no	no	no	yes
GO:0000504	proteasome regulatory particle	A multisubunit complex that recognizes and unfolds ubiquitinated proteins, and translocates them to the core complex in an ATP dependent manner. As in, but not restricted to, the taxon Eubacteria (Bacteria, ncbi_taxonomy_id:2).	0	yes	yes	yes	yes
GO:0000239	pachytene	The third stage of prophase I in meiosis, in which crossing over occurs between a chromatid in one partner and another chromatid in the homologous chromosome.	0	yes	yes	yes	yes
GO:0000771	agglutination	The aggregation or adhesion of compatible mating-types via complementary cell-cell interactions prior to the formation of irreversible cellular contacts during conjugation.	0	yes	yes	yes	yes
GO:0000904	cellular morphogenesis during differentiation	The change in form (cell shape and size) that occurs when relatively unspecialized cells, eg. embryonic or regenerative cells, acquire specialized structural and/or functional features that characterize the cells, tissues, or organs of the mature organism or some other relatively stable phase of the organism's life history.	0	yes	yes	yes	yes
GO:0000755	cytogamy ; zygote formation	During conjugation with cellular fusion, the processes involved in creating a single cell from complementary mating-types. The localized remodeling and dissolution of external protective structures allow the fusion of the plasma membranes and cytoplasmic mixing.	0	yes	yes	yes	yes
GO:0000238	zygotene	The second stage of prophase I in meiosis, in which each chromosome pairs with its homolog; the two become aligned and the synaptonemal complex forms between them.	0	yes	yes	yes	yes
GO:0000800	lateral element ; axial element	A proteinaceous core found between sister chromatids during meiotic prophase.	0	yes	yes	yes	yes
GO:0000738	DNA catabolism exonucleolytic ; exonucleolytic degradation of DNA	The hydrolysis of terminal 3',5'-phosphodiester bonds in one or two strands of deoxyribonucleotides.	0	yes	yes	yes	yes
GO:0000329	vacuolar membrane	The lipid bilayer separating the vacuole from the cytoplasm of the cell. As in, but not restricted to, the fungi (Fungi, ncbi_taxonomy_id:4751).	0	yes	yes	yes	yes
GO:0000790	nuclear chromatin	The ordered and organized complex of DNA and protein that forms the chromosome in the nucleus.	0	yes	yes	yes	yes
GO:0000003	reproduction	The production by an organism of new individuals that contain some portion of their genetic material inherited from that organism.	0	yes	yes	yes	yes
GO:0000090	mitotic anaphase	The stage of mitosis during which the two sets of chromosomes separate and move away from each other.	0	yes	yes	yes	yes
GO:0000237	leptotene	The first stage of prophase I in meiosis, in which chromosomes first become visible.	0	yes	yes	yes	yes
