# Supplementary material for: Quality control for terms and definitions in ontologies and taxonomies
Source: BMC Bioinformatics. 2006 Apr 19;7:212. doi: 10.1186/1471-2105-7-212 (PMC1482721; doi:10.1186/1471-2105-7-212)
Supplement: Additional File 9 — Evaluation of the intelligibility index, full evaluation results for the intelligibility score and the intelligibility index [file 1471-2105-7-212-S9.out]

id	term	definition	i_index	Biol 1 (Postdoc)	Biol 2 (Postdoc)	Biol 3 (BSc)	Bioinf (MSc)	Biol 1 (Postdoc)	Biol 2 (Postdoc)	Biol 3 (BSc)	Bioinf (MSc)
GO:0050566	asparaginyl-tRNA synthase activity	Catalysis Cyc:6.3.5.6-RXN.	0.25	no	no	no	no	no	no	no	no
GO:0018108	peptidyl-tyrosine phosphorylation	The posttranslational phosphorylation of peptidyl-tyrosine to form peptidyl-O4'-phospho-L-tyrosine.	0.272727	yes	yes	yes	no	no	no	no	no
GO:0006715	farnesol biosynthesis	The formation from simpler components of the sesquiterpenoid alcohol farnesol, 3,7,11-trimethyl-2,6,10,dodecatrien-1-ol.	0.277778	yes	no	yes	no	no	no	no	no
GO:0016488	farnesol catabolism	The breakdown into simpler components of the sesquiterpenoid alcohol farnesol, 3,7,11-trimethyl-2,6,10,dodecatrien-1-ol.	0.277778	yes	no	yes	no	yes	no	no	no
GO:0009333	cysteine synthase complex	Cysteine synthase is a multienzyme complex made up, in E. coli, of the heteromeric hexamer serine acetyltransferase and the homodimer O-acetylserine (thiol)-lyase A.	0.294118	yes	yes	yes	no	no	no	no	no
GO:0018107	peptidyl-threonine phosphorylation	The posttranslational phosphorylation of peptidyl-threonine to form peptidyl-O-phospho-L-threonine.	0.3	yes	yes	yes	no	no	no	no	no
GO:0006190	inosine salvage	Any process that generates inosine, hypoxanthine riboside, from deriviatives of it without de novo synthesis.	0.3	yes	no	yes	yes	no	no	no	no
GO:0018070	peptidyl-serine phosphopantetheinylation	The posttranslational phosphopantetheinylation of peptidyl-serine to form peptidyl-O-phosphopantetheine-L-serine.	0.3	yes	no	yes	no	no	no	no	no
GO:0018105	peptidyl-serine phosphorylation	The posttranslational phosphorylation of peptidyl-serine to form peptidyl-O-phospho-L-serine.	0.3	yes	yes	yes	no	no	yes	no	no
GO:0018340	biosynthesis from peptidyl-serine	The posttranslational modification of peptidyl-serine to peptidyl-O-(sn-1-glycerophosphoryl)-L-serine.	0.307692	no	no	yes	no	no	no	no	no
GO:0018242	O-linked glycosylation via serine	The posttranslational glycosylation of protein via the O3 atom of peptidyl-serine, forming O3-glycosyl-L-serine; the most common forms are N-acetylgalactosaminyl, mannosyl, galactosyl, and xylosyl serine.	0.315789	yes	yes	yes	no	no	no	no	no
GO:0042352	GDP-L-fucose biosynthesis salvage pathway; GDP-L-fucose salvage	The formation of GDP-L-fucose from L-fucose, without de novo synthesis. L-fucose is phosphorylated by fucokinase and then converted by fucose-1-phosphate guanylyltransferase (EC:2.7.7.30).	0.315789	yes	no	yes	no	no	no	no	no
GO:0046203	spermidine catabolism	The breakdown into simpler components of spermidine, N-(3-aminopropyl)-1,4-diaminobutane.	0.333333	no	yes	yes	no	no	no	no	no
GO:0006230	TMP biosynthesis	The formation from simpler components of TMP, ribosylthymine monophosphate.	0.333333	no	yes	yes	no	no	no	no	no
GO:0006234	TTP biosynthesis	The formation from simpler components of TTP, ribosylthymine triphosphate.	0.333333	yes	yes	yes	no	no	no	no	no
GO:0018413	peptidyl-serine O-glucuronidation	The O-glucuronidation of peptidyl-serine to form peptidyl-O3-D-glucuronyl-L-serine.	0.333333	yes	yes	yes	no	no	no	no	no
GO:0046047	TTP catabolism	The breakdown into simpler components of TTP, ribosylthymine triphosphate.	0.333333	yes	yes	yes	no	no	no	no	no
GO:0046076	dTTP catabolism	The breakdown into simpler components of dTTP, deoxyribosylthymine triphosphate.	0.333333	yes	yes	yes	no	no	no	no	no
GO:0018312	peptidyl-serine ADP-ribosylation	The transfer, from NAD, of ADP-ribose to peptidyl-serine to form peptidyl-O-(ADP-ribosyl)-L-serine.	0.333333	yes	no	yes	no	no	no	no	no
GO:0005998	xylulose catabolism	The breakdown into simpler components of xylulose, the ketopentose threo-2-pentulose.	0.333333	yes	no	yes	no	no	no	yes	no
GO:0018376	peptidyl-asparagine hydroxylation to form L-erythro-beta-hydroxyasparagine	The posttranslational hydroxylation of peptidyl-asparagine to form peptidyl-L-erythro-beta-hydroxyasparagine; catalyzed by peptide-aspartate beta-dioxygenase (EC:1.14.11.16) (GO:0004597).	0.333333	yes	no	yes	no	no	no	no	no
GO:0008295	spermidine biosynthesis	The formation from simpler components of spermidine, N-(3-aminopropyl)-1,4-diaminobutane.	0.333333	yes	no	yes	no	no	no	no	no
GO:0005999	xylulose biosynthesis	The formation from simpler components of xylulose, the ketopentose threo-2-pentulose.	0.333333	yes	no	yes	yes	no	no	no	no
GO:0019715	peptidyl-aspartic acid hydroxylation to form L-erythro-beta-hydroxyaspartic acid	The posttranslational hydroxylation of peptidyl-aspartic acid to form peptidyl-L-erythro-beta-hydroxyaspartic acid; catalyzed by peptide-aspartate beta-dioxygenase (EC:1.14.11.16) (GO:0004597).	0.333333	yes	no	yes	no	yes	no	no	no
GO:0046045	TMP catabolism	The breakdown into simpler components of TMP, ribosylthymine monophosphate.	0.333333	yes	yes	yes	yes	no	no	no	no
GO:0030015	CCR4-NOT core complex	The core of the CCR4-NOT transcription factor complex. In Saccharomyces the CCR4-NOT core complex comprises Ccr4p, Caf1p, Not1p, Not2p, Not3p, Not4p, and Not5p.	0.333333	yes	no	yes	no	no	no	no	no
GO:0006232	TDP biosynthesis	The formation from simpler components of TDP, ribosylthymine diphosphate.	0.333333	yes	yes	yes	no	no	no	no	no
GO:0046074	dTMP catabolism	The breakdown into simpler components of dTMP, deoxyribosylthymine monophosphate.	0.333333	yes	yes	yes	no	no	no	no	no
GO:0006245	TDP catabolism	The breakdown into simpler components of TDP, ribosylthymine diphosphate.	0.333333	yes	yes	yes	no	no	no	no	no
GO:0018243	O-linked glycosylation via threonine	The posttranslational glycosylation of protein via the O3 atom of peptidyl-threonine, forming O3-glycosyl-L-threonine; the most common forms are N-acetylgalactosaminyl, mannosyl, and galactosyl threonine.	0.333333	yes	yes	yes	no	no	no	no	no
GO:0043115	sirohydrochlorin dehydrogenase activity	Cataysis of the reaction: precorrin-2 + NAD+ = sirohydrochlorin + NADH + H+.	0.333333	yes	no	yes	no	no	no	no	no
GO:0018122	peptidyl-asparagine ADP-ribosylation	The transfer, from NAD, of ADP-ribose to peptidyl-asparagine to form peptidyl-N4-(ADP-ribosyl)-L-asparagine.	0.333333	yes	no	yes	no	no	no	no	no
GO:0006235	dTTP biosynthesis	The formation from simpler components of dTTP, deoxyribosylthymine triphosphate.	0.333333	yes	yes	yes	no	no	no	no	no
GO:0006149	deoxyinosine catabolism	The breakdown into simpler components of deoxyinosine, hypoxanthine deoxyriboside.	0.333333	yes	no	yes	no	no	no	no	no
GO:0018119	peptidyl-cysteine S-nitrosylation	The posttranslational S-nitrosylation of peptidyl-cysteine to form peptidyl-S-nitrosyl-L-cysteine.	0.333333	yes	no	yes	no	no	no	no	no
GO:0046095	deoxyinosine biosynthesis	The formation from simpler components of deoxyinosine, hypoxanthine deoxyriboside.	0.333333	yes	no	yes	no	no	no	no	no
GO:0006246	dTDP catabolism	The breakdown into simpler components of dTDP, deoxyribosylthymine diphosphate.	0.333333	yes	yes	yes	no	no	no	no	yes
GO:0006487	N-linked glycosylation	The posttranslational glycosylation of protein via the N4 atom of peptidyl-asparagine or the N1' atom peptidyl-tryptophan.	0.333333	yes	yes	yes	no	no	no	yes	no
GO:0042351	GDP-L-fucose biosynthesis de novo pathway; 'de novo' GDP-L-fucose biosynthesis	The formation from simpler components of GDP-L-fucose from GDP-D-mannose via GDP-4-dehydro-6-deoxy-D-mannose, requiring the functions of GDP-mannose 4,6-dehydratase (EC:4.2.1.47) and GDP-4-dehydro-D-rhamnose reductase (EC:1.1.1.187).	0.333333	yes	no	yes	no	no	no	no	no
GO:0046042	ITP biosynthesis	The formation from simpler components of ITP, inosine triphosphate.	0.333333	yes	no	yes	no	no	no	no	no
GO:0042864	pyochelin biosynthesis	The formation from simpler components of the siderochrome pyochelin (2-(2-o-hydroxyphenyl-2-thiazolin-4-yl)-3-methylthiazolidine-4-carboxylic acid).	0.352941	no	no	yes	no	no	no	no	no
GO:0042865	pyochelin catabolism	The breakdown into simpler components of the siderochrome pyochelin (2-(2-o-hydroxyphenyl-2-thiazolin-4-yl)-3-methylthiazolidine-4-carboxylic acid).	0.352941	yes	no	yes	no	no	no	no	no
GO:0018261	peptidyl-lysine guanylylation	The posttranslational guanylylation of peptidyl-lysine to form peptidyl-N6-(phospho-5'-guanosine)-L-lysine.	0.357143	no	no	yes	no	no	no	no	no
GO:0018241	O-linked glycosylation via hydroxylysine	The posttranslational glycosylation of protein via the O5 atom of peptidyl-hydroxylysine, forming O5-glycosyl-L-hydroxylysine; the most common form is galactosyl hydroxylysine.	0.357143	yes	no	yes	no	no	no	no	no
GO:0018123	peptidyl-cysteine ADP-ribosylation	The transfer, from NAD, of ADP-ribose to peptidyl-cysteine to form peptidyl-S-(ADP-ribosyl)-L-cysteine.	0.357143	yes	yes	yes	yes	no	no	no	no
GO:0017186	2-pyrrolidone-5-carboxylic acid biosynthesis; peptidyl-pyroglutamic acid biosynthesis using glutaminyl-peptide cyclotransferase	The formation from simpler components of peptidyl-pyroglutamic acid, catalyzed by glutaminyl-peptide cyclotransferase (GO:0016603).	0.357143	yes	no	yes	no	no	no	no	no
GO:0018254	peptidyl-tyrosine adenylation	The posttranslational adenylation of peptidyl-tyrosine to form peptidyl-O4'-(phospho-5'-adenosine)-L-tyrosine.	0.357143	yes	yes	yes	no	no	no	no	no
GO:0009239	enterobactin biosynthesis; enterochelin biosynthesis	The formation from simpler components of enterobactin, a catechol-derived siderochrome of Enterobacteria; enterobactin (N',N',N''-(2,6,10-trioxo-1,5,9-triacyclodecane-3,7,11-triyl)tris(2,3-dihydroxy)benzamide) is a self-triester of 2,3-dihydroxy-N-benzoyl-L-serine and a product of the shikimate pathway.	0.358974	yes	no	yes	no	no	no	no	no
GO:0046214	enterobactin catabolism	The breakdown into simpler components of enterobactin, a catechol-derived siderochrome of Enterobacteria; enterobactin (N',N',N''-(2,6,10-trioxo-1,5,9-triacyclodecane-3,7,11-triyl)tris(2,3-dihydroxy)benzamide) is a self-triester of 2,3-dihydroxy-N-benzoyl-L-serine and a product of the shikimate pathway.	0.358974	yes	no	yes	no	no	no	no	no
GO:0005547	phosphatidylinositol-3 4 5-triphosphate binding	Interacting selectively with phosphatidylinositol-3,4,5-triphosphate, the triphosphorylated derivative of phosphatidylinositol.	0.363636	yes	yes	yes	no	yes	no	no	no
GO:0000780	condensed nuclear chromosome centromere; condensed nuclear chromosome pericentric region	The central region of a condensed chromosome in the nucleus that includes the centromere and associated proteins, including the kinetochore.	1	yes	yes	yes	yes	no	yes	yes	yes
GO:0000133	polarisome	Protein complex that helps determine cell polarity, first described in yeast.	1	yes	yes	yes	yes	no	yes	yes	yes
GO:0000003	reproduction	The production by an organism of new individuals that contain some portion of their genetic material inherited from that organism.	1	yes	yes	no	yes	yes	yes	yes	yes
GO:0000050	urea cycle; ornithine cycle	A cyclic metabolic pathway that converts waste nitrogen, in the form of ammonium to urea.	1	yes	yes	yes	yes	no	yes	yes	yes
GO:0000913	preprophase band formation	The process of marking the position in the cell where cytokinesis will occur in cells that perform cytokinesis by cell plate formation.	1	yes	yes	no	yes	no	yes	yes	yes
GO:0000792	heterochromatin	A compact and highly condensed form of chromatin.	1	yes	yes	yes	yes	yes	yes	yes	yes
GO:0000228	nuclear chromosome	A chromosome found in the nucleus of a eukaryotic cell.	1	yes	yes	yes	yes	yes	yes	yes	yes
GO:0000099	sulfur amino acid transporter activity; sulphur amino acid transporter activity	Enables the directed movement of amino acids containing sulfur (cystine, methionine and their derivatives) into, out of, within or between cells.	1	yes	yes	yes	yes	yes	yes	yes	yes
GO:0000241	diakinesis	The final stage of prophase I in meiosis; the transition to meiotic metaphase I.	1	yes	yes	yes	yes	no	yes	yes	yes
GO:0000772	mating pheromone activity	The activity of binding to and activating specific cell surface receptors, thereby inducing a behavioral or physiological response(s) from a responding organism or cell that leads to the transfer or union of genetic material between organisms or cells. The mating pheromone can either be retained on the cell surface or secreted.	1	yes	yes	no	yes	yes	yes	yes	yes
GO:0000798	nuclear cohesin complex	A protein complex required for cohesion between sister chromatids that remain in the nucleus.	1	yes	yes	yes	yes	no	yes	yes	yes
GO:0000749	pheromone response; response to pheromone during conjugation with cellular fusion	The processes involved in sensing and reacting to pheromone in organisms that undergo conjugation with cellular fusion.	1	yes	yes	yes	yes	yes	yes	yes	yes
GO:0000795	synaptonemal complex	A proteinaceous scaffold found between homologous chromosomes during meiosis.	1	yes	yes	no	yes	no	yes	yes	yes
GO:0000917	barrier septum formation; septation	The process of making a septum that spans the plasma membrane interface between progeny cells following cytokinesis. The progeny cells that form a barrier septum are not able to exchange intracellular material.	1	yes	yes	yes	yes	yes	yes	yes	yes
GO:0000750	signal transduction during conjugation with cellular fusion; signal transduction of mating signal; transduction of mating signal	The processes involving the relay, amplification or dampening of a signal generated in response to pheromone exposure in organisms that undergo conjugation with cellular fusion.	1	yes	yes	no	yes	yes	yes	yes	yes
GO:0000122	negative regulation of transcription from Pol II promoter	Any process that stops, prevents or reduces the rate of transcription from Pol II promoter.	1	yes	yes	yes	yes	yes	yes	yes	no
GO:0000775	centromere; chromosome pericentric region	The central region of a chromosome that includes the centromere and associated proteins.	1	yes	yes	yes	yes	yes	yes	yes	yes
GO:0000103	sulfate assimilation; sulphate assimilation	The pathways by which inorganic sulfate is processed and incorporated into sulfated compounds.	1	yes	yes	yes	yes	no	no	no	yes
GO:0000322	storage vacuole	A vacuole that functions primarily in the storage of materials, including nutrients, pigments, waste products, and small molecules.	1	yes	yes	yes	yes	yes	yes	yes	yes
GO:0000722	telomerase-independent telomere maintenance	The maintenance of proper telomeric length by recombinational processes that occur in the absence of an enzymatic activity that adds new telomeric repeats.	1	yes	yes	yes	yes	no	no	yes	yes
GO:0000075	cell cycle checkpoint	A point in the eukaryotic cell cycle where progress through the cycle can be halted until conditions are suitable for the cell to proceed to the next stage.	1	yes	yes	yes	yes	yes	yes	yes	yes
GO:0000912	cytokinesis formation of actomyosin apparatus	The formation of an apparatus composed of actin, myosin, and associated proteins that will function in cytokinesis.	1	no	yes	yes	yes	no	no	yes	yes
GO:0000235	astral microtubule	Any of the spindle microtubules that radiate in all directions from the spindle poles and are thought to contribute to the forces that separate the poles and position them in relation to the rest of the cell.	1	yes	yes	yes	yes	yes	yes	yes	yes
GO:0000914	phragmoplast formation	The formation of a structure composed of actin, myosin, and associated proteins that will function in cytokinesis in cells that perform cytokinesis by cell plate formation. The structure usually contains antiparallel microtubules and membrane (often visible as vesicles).	1	yes	yes	yes	yes	no	no	yes	yes
GO:0000054	ribosome-nucleus export	The directed movement of a ribosome from the nucleus into the cytoplasm.	1	yes	yes	yes	yes	no	yes	yes	yes
GO:0000262	mitochondrial chromosome	A chromosome found in the mitochondrion of a eukaryotic cell.	1	yes	yes	yes	yes	yes	yes	yes	yes
GO:0000212	meiotic spindle assembly	Formation and maintenance of the microtubule spindle in meiosis.	1	yes	yes	yes	yes	no	yes	yes	yes
GO:0000282	bud site selection	The specification of the site where a daughter cell will form, in organisms that reproduce by budding.	1	yes	yes	yes	yes	no	yes	yes	yes
GO:0000087	M phase of mitotic cell cycle	The part of a standard cell cycle during which mitosis and cytokinesis take place.	1	yes	yes	yes	yes	no	no	yes	yes
GO:0000101	sulfur amino acid transport; sulphur amino acid transport	The directed movement of amino acids containing sulfur (cystine, methionine and their derivatives) into, out of, within or between cells.	1	yes	yes	yes	yes	yes	yes	no	yes
GO:0000145	exocyst	Protein complex peripherally associated with the plasma membrane that determines where secretory vesicles dock and fuse.	1	yes	yes	yes	yes	no	yes	yes	yes
GO:0000090	mitotic anaphase	The stage of mitosis during which the two sets of chromosomes separate and move away from each other.	1	yes	yes	yes	yes	yes	yes	yes	yes
GO:0000305	response to oxygen radicals	Response induced by any oxygen radical (any oxygen species that carries a free electron, examples include hydroxyl radicals and the superoxide anion).	1	yes	yes	yes	yes	no	no	no	yes
GO:0000902	cellular morphogenesis; negative regulation of cell shape and cell size; positive regulation of cell shape and cell size; regulation of cell shape and cell size	Any process that modulates the mass, volume, or shape of a cell.	1	yes	yes	yes	yes	yes	yes	yes	yes
GO:0000237	leptotene	The first stage of prophase I in meiosis, in which chromosomes first become visible.	1	yes	yes	yes	yes	no	yes	yes	yes
GO:0000035	acyl binding	Interacting selectively with an acyl group, any group formally derived by removal of the hydroxyl group from the acid function of a carboxylic acid.	1	yes	yes	no	no	yes	no	no	yes
GO:0000779	condensed chromosome centromere; condensed chromosome pericentric region	The central region of a condensed chromosome that includes the centromere and associated proteins, including the kinetochore.	1	yes	yes	yes	yes	no	yes	yes	yes
GO:0000302	response to reactive oxygen species	Responses induced by any reactive oxygen species, including singlet oxygen, superoxide, and oxygen free radicals.	1	yes	yes	yes	yes	no	no	no	yes
GO:0000201	nuclear translocation of MAPK during cell wall biogenesis	Movement of a MAP kinase to the nucleus in the context of regulating cell wall integrity.	1	yes	yes	yes	no	yes	yes	yes	no
GO:0000074	cell cycle control; regulation of cell cycle	Any process that modulates the frequency, rate or extent of the cell cycle.	1	yes	yes	yes	yes	yes	yes	yes	yes
GO:0000242	pericentriolar material	A network of small fibers that surrounds the centrioles in cells; contains the microtubule nucleating activity of the centrosome.	1	yes	yes	yes	no	no	no	yes	yes
GO:0000916	cytokinesis actomyosin ring contraction	The process of an actomyosin ring, which functions in cytokinesis, getting smaller in diameter.	1	yes	yes	yes	yes	yes	yes	yes	yes
GO:0000267	cell fraction	A generic term for parts of cells prepared by disruptive biochemical techniques.	1	yes	yes	yes	yes	yes	yes	yes	yes
GO:0000287	magnesium binding; magnesium ion binding	Interacting selectively with magnesium (Mg) ions.	1	yes	yes	yes	yes	yes	yes	yes	yes
GO:0000751	cell cycle arrest; cell cycle arrest in response to pheromone	The processes that lead to a halt in cell cycle progression (cessation of cell cycle transitions) following exposure to pheromone.	1	yes	yes	yes	yes	yes	yes	yes	yes
GO:0000915	constriction ring assembly; cytokinesis actomyosin ring formation; cytokinesis contractile ring assembly	The process of formation of a ring composed of actin, myosin, and associated proteins that will function in cytokinesis.	1	yes	yes	yes	no	yes	no	yes	yes
GO:0000279	M phase	The part of the cell cycle comprising nuclear division and cytokinesis.	1	yes	yes	yes	yes	yes	yes	yes	yes
GO:0000770	a-factor export; peptide pheromone export	The directed movement of a peptide pheromone out of a cell by a secretion or export pathway used solely for the export of peptide pheromones.	1	yes	yes	yes	yes	yes	yes	yes	yes
GO:0000800	axial element; lateral element	A proteinaceous core found between sister chromatids during meiotic prophase.	1	yes	yes	yes	no	yes	yes	yes	yes
GO:0000910	cell division; cytokinesis	The process of dividing a cell to compartmentalize intracellular constituents; usually after growth, replication, and segregation of cellular components.	1	yes	yes	yes	yes	yes	yes	yes	yes
